# Supplementary material for: Multivalent insulin receptor activation using insulin–DNA origami nanostructures
Source: Nat Nanotechnol. 2023 Oct 9;19(2):237–45. doi: 10.1038/s41565-023-01507-y (PMC10873203; doi:10.1038/s41565-023-01507-y)
Supplement: Supplementary file 3 — Supplementary Tables 1–10. [file 41565_2023_1507_MOESM3_ESM.xlsx]

## Sheet: Table 1
SUPPLEMENTARY TABLE 1: Differentially expressed genes
Insulin 10nM										Insulin 100nM										NR-7 10nM										NR-7 100nM										NR-1 10nM
Symbol	baseMean	log2FoldChange	lfcSE	stat	pvalue	padj	diffExpressed			Symbol	baseMean	log2FoldChange	lfcSE	stat	pvalue	padj	diffExpressed			Symbol	baseMean	log2FoldChange	lfcSE	stat	pvalue	padj	diffExpressed			Symbol	baseMean	log2FoldChange	lfcSE	stat	pvalue	padj	diffExpressed			Symbol	baseMean	log2FoldChange	lfcSE	stat	pvalue	padj	diffExpressed
6430571L13Rik	200.999	0.584942	0.232554	463.657	5.56109e-98	2.12683e-96	UP			1110008P14Rik	1918.21	0.61193	0.10339	112.268	1.35857e-22	1.01485e-21	UP			1110008P14Rik	1918.21	0.619276	0.0923105	112.268	1.35857e-22	1.01485e-21	UP			0610030E20Rik	843.819	-0.590877	0.0785936	170.861	4.78015e-35	5.46739e-34	DOWN			1700037H04Rik	1223.04	0.769286	0.0864775	274.378	3.21078e-57	6.09219e-56	UP
Adamts17	19.2577	-3.00711	1.60081	46.3284	7.78585e-09	2.94547e-08	DOWN			1190005I06Rik	1047.84	-0.743048	0.111555	104.806	5.12082e-21	3.61039e-20	DOWN			1110032A03Rik	343.321	-0.667803	0.112985	44.1005	2.20997e-08	8.05349e-08	DOWN			1110008P14Rik	1918.21	0.624213	0.101511	112.268	1.35857e-22	1.01485e-21	UP			1700094D03Rik	159.793	-1.04794	0.163733	159.06	1.57013e-32	1.66852e-31	DOWN
Adcy4	18.3123	1.60668	0.772664	36.505	7.52601e-07	2.44097e-06	UP			1700025G04Rik	1007.21	-0.729632	0.137271	55.883	8.59001e-11	3.69516e-10	DOWN			1190005I06Rik	1047.84	-0.740409	0.0976694	104.806	5.12082e-21	3.61039e-20	DOWN			1190005I06Rik	1047.84	-0.752561	0.10688	104.806	5.12082e-21	3.61039e-20	DOWN			1810062G17Rik	65.5575	-1.03723	0.227617	127.938	6.51641e-26	5.54461e-25	DOWN
Adh1	1180.65	-0.596226	0.124154	156.418	5.73803e-32	5.98075e-31	DOWN			1700029J07Rik	83.6694	-1.07161	0.29845	56.7319	5.743e-11	2.49605e-10	DOWN			1700029J07Rik	83.6694	-1.01561	0.249696	56.7319	5.743e-11	2.49605e-10	DOWN			1190007I07Rik	362.519	-0.629905	0.119934	42.5113	4.64133e-08	1.65162e-07	DOWN			2010003K11Rik	194.547	2.16851	0.221279	599.522	2.56577e-127	1.41658e-125	UP
Adh6b	60.0447	-0.652059	0.283822	29.2762	2.04668e-05	5.84209e-05	DOWN			1700037H04Rik	1223.04	0.825002	0.0960671	274.378	3.21078e-57	6.09219e-56	UP			1700037H04Rik	1223.04	1.00523	0.0857313	274.378	3.21078e-57	6.09219e-56	UP			1700025G04Rik	1007.21	-0.70156	0.133411	55.883	8.59001e-11	3.69516e-10	DOWN			2210408I21Rik	111.03	0.58927	0.237924	29.6285	1.74515e-05	5.00669e-05	UP
Amd2	137.873	-0.646635	0.341672	35.0203	1.49067e-06	4.70998e-06	DOWN			1700094D03Rik	159.793	-1.41155	0.197781	159.06	1.57013e-32	1.66852e-31	DOWN			1700094D03Rik	159.793	-1.62023	0.166551	159.06	1.57013e-32	1.66852e-31	DOWN			1700029J07Rik	83.6694	-1.29782	0.274336	56.7319	5.743e-11	2.49605e-10	DOWN			2610008E11Rik	652.051	-0.583148	0.102358	289.487	1.82133e-60	3.70471e-59	DOWN
Angpt2	33.8852	-0.600708	0.324641	71.8796	4.16163e-14	2.15659e-13	DOWN			1810009A15Rik	875.648	0.664403	0.122983	89.2516	9.64978e-18	5.92957e-17	UP			1810009A15Rik	875.648	0.750506	0.109611	89.2516	9.64978e-18	5.92957e-17	UP			1700037H04Rik	1223.04	0.94942	0.0927835	274.378	3.21078e-57	6.09219e-56	UP			2610528A11Rik	290.083	-0.883188	0.154571	84.9572	7.68492e-17	4.53803e-16	DOWN
Apc2	39.8835	-0.693143	0.354042	26.7305	6.43648e-05	0.000175211	DOWN			1810055G02Rik	235.769	0.754542	0.166371	98.2731	1.2216e-19	8.15845e-19	UP			1810055G02Rik	235.769	0.874683	0.14722	98.2731	1.2216e-19	8.15845e-19	UP			1700094D03Rik	159.793	-1.43331	0.175728	159.06	1.57013e-32	1.66852e-31	DOWN			2810408A11Rik	63.0159	-0.931096	0.24974	92.0701	2.46775e-18	1.55409e-17	DOWN
Aph1c	34.8082	1.25433	0.44555	48.0232	3.5134e-09	1.36322e-08	UP			1810062G17Rik	65.5575	-1.64248	0.290062	127.938	6.51641e-26	5.54461e-25	DOWN			1810062G17Rik	65.5575	-1.69728	0.233944	127.938	6.51641e-26	5.54461e-25	DOWN			1810009A15Rik	875.648	0.70201	0.119469	89.2516	9.64978e-18	5.92957e-17	UP			4833420G17Rik	749.261	-0.782543	0.0935012	328.805	6.38285e-69	1.55712e-67	DOWN
Aqp5	20.4439	-1.47187	0.904307	76.1799	5.27602e-15	2.86039e-14	DOWN			2010003K11Rik	194.547	2.84876	0.231032	599.522	2.56577e-127	1.41658e-125	UP			2010003K11Rik	194.547	2.96375	0.217224	599.522	2.56577e-127	1.41658e-125	UP			1810055G02Rik	235.769	0.923824	0.15564	98.2731	1.2216e-19	8.15845e-19	UP			4930404N11Rik	138.682	1.50951	0.214908	202.057	1.03098e-41	1.39935e-40	UP
Arhgdig	12.4196	1.36002	1.01443	43.5547	2.852e-08	1.03291e-07	UP			2210016F16Rik	736.646	0.760806	0.10299	256.175	2.60063e-53	4.54136e-52	UP			2210016F16Rik	736.646	0.891027	0.0914591	256.175	2.60063e-53	4.54136e-52	UP			1810062G17Rik	65.5575	-1.96033	0.25209	127.938	6.51641e-26	5.54461e-25	DOWN			4930444G20Rik	12.6473	-0.853554	0.579167	24.6792	0.000160676	0.000419576	DOWN
Atf7ip	942.72	2.75702	0.663088	25.7123	0.000101463	0.000270679	UP			2210418O10Rik	2813.15	0.878236	0.198923	33.5427	2.93588e-06	8.97696e-06	UP			2210408I21Rik	111.03	0.81453	0.235138	29.6285	1.74515e-05	5.00669e-05	UP			2010003K11Rik	194.547	3.20607	0.223823	599.522	2.56577e-127	1.41658e-125	UP			4931406P16Rik	1500.59	-1.03944	0.0648113	1798.34	0	0	DOWN
Atoh8	37.7314	0.798084	0.374382	27.5352	4.48612e-05	0.000124167	UP			2510009E07Rik	322.428	0.836582	0.2168	42.7806	4.09349e-08	1.46413e-07	UP			2310061I04Rik	630.907	0.686657	0.122913	46.7739	6.31763e-09	2.40551e-08	UP			2210016F16Rik	736.646	0.986698	0.0976742	256.175	2.60063e-53	4.54136e-52	UP			6430548M08Rik	105.97	0.89203	0.233793	45.1207	1.37115e-08	5.09661e-08	UP
Atp1b1	82.7464	0.789202	0.345035	44.3153	1.99877e-08	7.31105e-08	UP			2610001J05Rik	666.914	0.597564	0.122011	70.6096	7.65155e-14	3.92356e-13	UP			2510009E07Rik	322.428	0.865578	0.193672	42.7806	4.09349e-08	1.46413e-07	UP			2210408I21Rik	111.03	0.832474	0.250681	29.6285	1.74515e-05	5.00669e-05	UP			6430571L13Rik	200.999	2.14073	0.214839	463.657	5.56109e-98	2.12683e-96	UP
B3gnt8	49.6824	-1.24081	0.453172	63.2884	2.53704e-12	1.19765e-11	DOWN			2610008E11Rik	652.051	-0.759322	0.117025	289.487	1.82133e-60	3.70471e-59	DOWN			2610008E11Rik	652.051	-1.15001	0.102951	289.487	1.82133e-60	3.70471e-59	DOWN			2310061I04Rik	630.907	0.590375	0.13369	46.7739	6.31763e-09	2.40551e-08	UP			A530016L24Rik	1673.23	1.33933	0.077596	1075.07	3.34505e-230	5.51972e-228	UP
Bcl2l10	14.8224	-0.811122	1.03187	48.844	2.38827e-09	9.34812e-09	DOWN			2610528A11Rik	290.083	-0.803274	0.176179	84.9572	7.68492e-17	4.53803e-16	DOWN			2610528A11Rik	290.083	-1.02936	0.15378	84.9572	7.68492e-17	4.53803e-16	DOWN			2510009E07Rik	322.428	0.968061	0.21145	42.7806	4.09349e-08	1.46413e-07	UP			Aacs	4575.56	0.938099	0.0649817	1458.13	0	0	UP
Bdkrb2	7.10643	0.627665	0.607451	74.896	9.77947e-15	5.23592e-14	UP			2700081O15Rik	1427.09	-0.644334	0.10225	63.2846	2.54162e-12	1.19943e-11	DOWN			2810408A11Rik	63.0159	-1.23492	0.250508	92.0701	2.46775e-18	1.55409e-17	DOWN			2610008E11Rik	652.051	-1.37645	0.112099	289.487	1.82133e-60	3.70471e-59	DOWN			Aasdh	467.286	-0.640212	0.213395	24.9464	0.000142693	0.000375216	DOWN
Bmf	126.445	0.591134	0.178986	246.743	2.74746e-51	4.61662e-50	UP			2810408A11Rik	63.0159	-1.51228	0.3101	92.0701	2.46775e-18	1.55409e-17	DOWN			3110082I17Rik	356.611	1.09513	0.122917	301.007	6.08447e-63	1.28942e-61	UP			2610528A11Rik	290.083	-0.898997	0.166017	84.9572	7.68492e-17	4.53803e-16	DOWN			Aatf	274.529	-0.592037	0.125477	40.154	1.39031e-07	4.78849e-07	DOWN
Brd8dc	14.5189	-0.616603	0.485879	31.9816	5.99126e-06	1.78691e-05	DOWN			3110082I17Rik	356.611	1.12988	0.136755	301.007	6.08447e-63	1.28942e-61	UP			4833420G17Rik	749.261	-0.992089	0.0936525	328.805	6.38285e-69	1.55712e-67	DOWN			2810408A11Rik	63.0159	-1.87473	0.279625	92.0701	2.46775e-18	1.55409e-17	DOWN			Aatk	294.226	2.65721	0.216934	756.971	2.34937e-161	1.82555e-159	UP
Camk2b	38.1746	0.680845	0.493197	126.473	1.33285e-25	1.12173e-24	UP			4833420G17Rik	749.261	-0.879365	0.108274	328.805	6.38285e-69	1.55712e-67	DOWN			4930404N11Rik	138.682	1.78149	0.212108	202.057	1.03098e-41	1.39935e-40	UP			3110082I17Rik	356.611	1.22395	0.129782	301.007	6.08447e-63	1.28942e-61	UP			Abca1	4262.85	-0.835199	0.0521095	1183.96	8.76035e-254	1.76239e-251	DOWN
Casp4	11.7174	0.83241	0.549128	22.9183	0.000349926	0.000876964	UP			4930404N11Rik	138.682	1.21669	0.238689	202.057	1.03098e-41	1.39935e-40	UP			4930444G20Rik	12.6473	-0.77902	0.5688	24.6792	0.000160676	0.000419576	DOWN			4833420G17Rik	749.261	-1.28907	0.101871	328.805	6.38285e-69	1.55712e-67	DOWN			Abca8a	748.397	-1.43513	0.294863	144.484	1.99133e-29	1.9202e-28	DOWN
Ccdc130	202.093	1.49379	0.360526	27.3424	4.89181e-05	0.000134812	UP			4930444G20Rik	12.6473	-5.04086	1.49815	24.6792	0.000160676	0.000419576	DOWN			4931406P16Rik	1500.59	-1.78471	0.066246	1798.34	0	0	DOWN			4930404N11Rik	138.682	2.11463	0.221298	202.057	1.03098e-41	1.39935e-40	UP			Abca8b	81.314	-0.920111	0.245752	80.399	6.92414e-16	3.91107e-15	DOWN
Ccdc141	46.7016	-0.61143	0.574118	33.9172	2.47315e-06	7.64484e-06	DOWN			4931406P16Rik	1500.59	-1.42179	0.0766912	1798.34	0	0	DOWN			5430403G16Rik	152.236	0.631465	0.178543	25.2022	0.000127347	0.000336068	UP			4930444G20Rik	12.6473	-1.43247	0.628127	24.6792	0.000160676	0.000419576	DOWN			Abca9	21.0244	-1.34841	0.467033	34.1682	2.20425e-06	6.84968e-06	DOWN
Cdk5r1	53.934	-0.72184	0.363067	25.273	0.000123399	0.000326058	DOWN			5430403G16Rik	152.236	0.628694	0.201564	25.2022	0.000127347	0.000336068	UP			6430548M08Rik	105.97	1.24132	0.229622	45.1207	1.37115e-08	5.09661e-08	UP			4931406P16Rik	1500.59	-2.06962	0.0723814	1798.34	0	0	DOWN			Abcb9	215.381	0.787097	0.145096	115.068	3.47324e-23	2.65944e-22	UP
Cish	30.2152	-1.41151	0.67155	74.6896	1.07994e-14	5.76307e-14	DOWN			6430548M08Rik	105.97	1.18405	0.259222	45.1207	1.37115e-08	5.09661e-08	UP			6430571L13Rik	200.999	2.9067	0.211102	463.657	5.56109e-98	2.12683e-96	UP			6430548M08Rik	105.97	1.19245	0.242834	45.1207	1.37115e-08	5.09661e-08	UP			Abcc3	201.912	-0.618985	0.155382	85.3927	6.22772e-17	3.70585e-16	DOWN
Cpn2	16.6671	0.716874	0.610506	24.9396	0.000143124	0.000376081	UP			6430571L13Rik	200.999	2.31639	0.228858	463.657	5.56109e-98	2.12683e-96	UP			9430015G10Rik	334.368	-0.613382	0.113381	66.4594	5.57993e-13	2.72974e-12	DOWN			6430571L13Rik	200.999	3.0759	0.218524	463.657	5.56109e-98	2.12683e-96	UP			Abcc9	20.1264	-1.07536	0.450013	45.4537	1.17315e-08	4.3795e-08	DOWN
Cryab	31.1793	1.02383	0.544904	27.5249	4.50687e-05	0.000124718	UP			9130401M01Rik	1334.81	0.628304	0.0859577	116.922	1.40771e-23	1.09675e-22	UP			A530016L24Rik	1673.23	1.66754	0.0768698	1075.07	3.34505e-230	5.51972e-228	UP			9430015G10Rik	334.368	-0.706725	0.121191	66.4594	5.57993e-13	2.72974e-12	DOWN			Abcd2	254.906	-1.01779	0.13826	388.157	1.05776e-81	3.24306e-80	DOWN
Dock10	29.5556	0.837673	0.413167	39.3695	2.00095e-07	6.79914e-07	UP			A530016L24Rik	1673.23	1.54471	0.0851545	1075.07	3.34505e-230	5.51972e-228	UP			A630089N07Rik	1060.63	0.722444	0.0977991	124.671	3.21334e-25	2.65716e-24	UP			A530016L24Rik	1673.23	1.65763	0.0827698	1075.07	3.34505e-230	5.51972e-228	UP			Abhd1	553.831	0.89912	0.124254	313.826	1.06574e-65	2.40053e-64	UP
Dpf1	19.3645	0.84794	0.718182	23.7478	0.000242731	0.000620495	UP			A630089N07Rik	1060.63	0.754906	0.109514	124.671	3.21334e-25	2.65716e-24	UP			A930004D18Rik	159.424	-1.08986	0.158066	121.877	1.25599e-24	1.02191e-23	DOWN			A630089N07Rik	1060.63	0.70874	0.10648	124.671	3.21334e-25	2.65716e-24	UP			Abhd16b	24.2501	-0.626773	0.377923	38.3626	3.19039e-07	1.06729e-06	DOWN
Dpysl3	10.6374	-1.00665	0.551564	37.5252	4.69953e-07	1.55025e-06	DOWN			A930004D18Rik	159.424	-0.78384	0.184022	121.877	1.25599e-24	1.02191e-23	DOWN			Aacs	4575.56	1.6034	0.0644325	1458.13	0	0	UP			A930004D18Rik	159.424	-1.36165	0.170294	121.877	1.25599e-24	1.02191e-23	DOWN			Abhd4	206.024	-0.734466	0.226745	29.3134	2.01256e-05	5.74805e-05	DOWN
Dusp12	330.07	1.29752	0.320444	23.613	0.000257622	0.000656164	UP			Aacs	4575.56	1.29633	0.0718853	1458.13	0	0	UP			Aak1	999.769	0.593058	0.151484	27.7237	4.12169e-05	0.000114512	UP			Aacs	4575.56	1.87828	0.0705613	1458.13	0	0	UP			Abhd5	3000.64	0.831327	0.0799566	512.946	1.28132e-108	5.53454e-107	UP
Dusp26	4.36875	-1.19804	0.968366	39.5721	1.82143e-07	6.21505e-07	DOWN			Aak1	999.769	0.602695	0.170269	27.7237	4.12169e-05	0.000114512	UP			Aars	3671.89	0.782761	0.042783	737.036	4.81309e-157	3.55201e-155	UP			Aak1	999.769	0.705954	0.167517	27.7237	4.12169e-05	0.000114512	UP			Abtb1	588.897	-0.960622	0.154532	286.508	7.95447e-60	1.60027e-58	DOWN
Fabp12	11.8557	-1.24602	1.14134	34.4391	1.94666e-06	6.0801e-06	DOWN			Aars	3671.89	0.788224	0.0479736	737.036	4.81309e-157	3.55201e-155	UP			Aatk	294.226	3.45874	0.214347	756.971	2.34937e-161	1.82555e-159	UP			Aars	3671.89	0.877823	0.0458066	737.036	4.81309e-157	3.55201e-155	UP			Acaa1b	1122.32	0.634747	0.0989829	75.7329	6.54105e-15	3.53169e-14	UP
Fosl1	15.896	-2.27339	0.774638	26.7898	6.26784e-05	0.000170873	DOWN			Aasdh	467.286	-0.781728	0.240244	24.9464	0.000142693	0.000375216	DOWN			Abca1	4262.85	-1.17205	0.0522008	1183.96	8.76035e-254	1.76239e-251	DOWN			Aasdh	467.286	-0.881236	0.236524	24.9464	0.000142693	0.000375216	DOWN			Acaca	5736.05	1.05264	0.143586	451.928	1.88535e-95	6.99197e-94	UP
Foxq1	30.1315	0.63401	0.349929	30.5415	1.15364e-05	3.36759e-05	UP			Aasdhppt	1863.56	0.61968	0.106311	103.947	7.7756e-21	5.44033e-20	UP			Abca8a	748.397	-2.47267	0.295707	144.484	1.99133e-29	1.9202e-28	DOWN			Aatk	294.226	3.6083	0.223055	756.971	2.34937e-161	1.82555e-159	UP			Acacb	3661.66	-0.670836	0.0859447	104.126	7.12741e-21	5.00111e-20	DOWN
Fstl3	20.9176	0.992213	0.541263	24.331	0.000187512	0.000485765	UP			Aatf	274.529	-0.629716	0.145453	40.154	1.39031e-07	4.78849e-07	DOWN			Abca8b	81.314	-1.19262	0.245397	80.399	6.92414e-16	3.91107e-15	DOWN			Abca1	4262.85	-1.26999	0.0573183	1183.96	8.76035e-254	1.76239e-251	DOWN			Acad11	1557.69	-0.892217	0.0718513	602.359	6.25408e-128	3.4923e-126	DOWN
Gabbr2	17.3253	-0.912904	0.473929	22.6486	0.000393971	0.000981269	DOWN			Aatk	294.226	3.21114	0.228037	756.971	2.34937e-161	1.82555e-159	UP			Abca9	21.0244	-1.98387	0.477388	34.1682	2.20425e-06	6.84968e-06	DOWN			Abca2	933.321	0.644448	0.114263	59.1793	1.79589e-11	8.06066e-11	UP			Acat2	2332.34	1.15388	0.0965624	541.463	8.92038e-115	4.22596e-113	UP
Galnt18	39.1576	-0.999439	0.444075	84.7896	8.33242e-17	4.90657e-16	DOWN			Abca1	4262.85	-0.949793	0.0593183	1183.96	8.76035e-254	1.76239e-251	DOWN			Abcb10	814.446	0.7745	0.0783916	254.088	7.29118e-53	1.26421e-51	UP			Abca8a	748.397	-2.50795	0.329622	144.484	1.99133e-29	1.9202e-28	DOWN			Acer2	1313.68	-1.36853	0.123313	623.127	2.03471e-132	1.20491e-130	DOWN
Gm13283	16.4557	0.778413	0.847001	29.2725	2.05009e-05	5.8507e-05	UP			Abca2	933.321	0.630265	0.117649	59.1793	1.79589e-11	8.06066e-11	UP			Abcb9	215.381	1.0236	0.142398	115.068	3.47324e-23	2.65944e-22	UP			Abca8b	81.314	-1.33845	0.264352	80.399	6.92414e-16	3.91107e-15	DOWN			Acly	11730.7	0.935671	0.0888734	1035.44	1.27725e-221	1.8572e-219	UP
Gm36028	93.7503	-0.826001	0.212089	23.3309	0.000291779	0.00073957	DOWN			Abca8a	748.397	-2.42865	0.333318	144.484	1.99133e-29	1.9202e-28	DOWN			Abcc3	201.912	-1.14497	0.157141	85.3927	6.22772e-17	3.70585e-16	DOWN			Abca9	21.0244	-2.29891	0.520642	34.1682	2.20425e-06	6.84968e-06	DOWN			Acox3	1194.47	-0.779051	0.108078	487.97	3.15315e-103	1.28989e-101	DOWN
Gm4070	13.2402	-1.82688	0.793394	63.0729	2.81172e-12	1.32477e-11	DOWN			Abca8b	81.314	-1.22931	0.295408	80.399	6.92414e-16	3.91107e-15	DOWN			Abcc9	20.1264	-1.65617	0.460644	45.4537	1.17315e-08	4.3795e-08	DOWN			Abcb10	814.446	0.853338	0.082938	254.088	7.29118e-53	1.26421e-51	UP			Acrbp	161.724	-1.11158	0.157621	334.508	3.78229e-70	9.61016e-69	DOWN
Gm43951	21.685	-3.41782	1.10203	27.1409	5.35488e-05	0.000146912	DOWN			Abca9	21.0244	-1.64846	0.562685	34.1682	2.20425e-06	6.84968e-06	DOWN			Abcd2	254.906	-1.87474	0.142737	388.157	1.05776e-81	3.24306e-80	DOWN			Abcb9	215.381	1.00753	0.149104	115.068	3.47324e-23	2.65944e-22	UP			Acsl1	7058.15	1.63729	0.0678236	2443.45	0	0	UP
Gm50388	93.2783	1.32416	0.366743	23.6561	0.000252758	0.00064467	UP			Abcb10	814.446	0.679678	0.0886392	254.088	7.29118e-53	1.26421e-51	UP			Abce1	7639.3	0.858289	0.0896052	220.486	1.1691e-45	1.7101e-44	UP			Abcc1	2301.32	0.676438	0.0919634	132.337	7.59623e-27	6.71633e-26	UP			Acsm3	240.229	-0.914779	0.246613	61.4604	6.06429e-12	2.80593e-11	DOWN
Gpr152	26.4131	-0.59487	0.36081	36.913	6.23475e-07	2.0361e-06	DOWN			Abcb9	215.381	0.954807	0.160645	115.068	3.47324e-23	2.65944e-22	UP			Abcf2	3269.14	0.628088	0.0608555	281.985	7.45773e-59	1.46423e-57	UP			Abcc3	201.912	-1.19761	0.168873	85.3927	6.22772e-17	3.70585e-16	DOWN			Acss2	1082.08	0.640558	0.106645	424.032	1.95733e-89	6.73192e-88	UP
Gpr155	162.635	0.631682	0.286772	34.1226	2.25083e-06	6.98558e-06	UP			Abcc1	2301.32	0.9373	0.0935066	132.337	7.59623e-27	6.71633e-26	UP			Abcf3	1559.06	0.756448	0.109802	75.0884	8.91589e-15	4.77878e-14	UP			Abcc9	20.1264	-2.01895	0.500596	45.4537	1.17315e-08	4.3795e-08	DOWN			Acss3	1912.65	-0.706151	0.138952	77.7309	2.50216e-15	1.37628e-14	DOWN
Grb7	10.1743	0.727501	0.881694	22.6883	0.000387167	0.000965436	UP			Abcc3	201.912	-0.853033	0.181372	85.3927	6.22772e-17	3.70585e-16	DOWN			Abhd1	553.831	1.46679	0.122145	313.826	1.06574e-65	2.40053e-64	UP			Abcd2	254.906	-2.27932	0.156697	388.157	1.05776e-81	3.24306e-80	DOWN			Actg1	4204.29	0.885434	0.0702324	1017.93	7.88111e-218	1.1023e-215	UP
H2ac6	17.1279	2.13857	0.671472	25.8556	9.51779e-05	0.000254744	UP			Abcc9	20.1264	-1.85098	0.59552	45.4537	1.17315e-08	4.3795e-08	DOWN			Abhd14b	373.51	-0.831396	0.106529	182.573	1.50928e-37	1.85019e-36	DOWN			Abce1	7639.3	0.931717	0.0996924	220.486	1.1691e-45	1.7101e-44	UP			Acvr2a	617.484	-0.639866	0.077868	189.357	5.35992e-39	6.79757e-38	DOWN
Hilpda	290.155	-0.62773	0.13568	108.552	8.28802e-22	6.0167e-21	DOWN			Abcd2	254.906	-1.88634	0.17378	388.157	1.05776e-81	3.24306e-80	DOWN			Abhd16b	24.2501	-1.27087	0.386887	38.3626	3.19039e-07	1.06729e-06	DOWN			Abcf2	3269.14	0.710658	0.0665201	281.985	7.45773e-59	1.46423e-57	UP			Acvr2b	105.174	-0.780768	0.199364	141.1	1.04412e-28	9.77931e-28	DOWN
Hoxa9	51.3023	0.764472	0.415221	22.6181	0.000399291	0.000992887	UP			Abce1	7639.3	0.889946	0.100143	220.486	1.1691e-45	1.7101e-44	UP			Abhd5	3000.64	1.14735	0.0795145	512.946	1.28132e-108	5.53454e-107	UP			Abcf3	1559.06	0.759369	0.120941	75.0884	8.91589e-15	4.77878e-14	UP			Acy3	447.408	0.659799	0.127465	116.762	1.52152e-23	1.18228e-22	UP
Ikzf5	564.436	0.63495	0.143965	54.9772	1.31951e-10	5.61202e-10	UP			Abhd1	553.831	1.30062	0.135893	313.826	1.06574e-65	2.40053e-64	UP			Ablim1	216.157	0.90792	0.177221	59.2056	1.77352e-11	7.96268e-11	UP			Abcg1	1060.71	-0.710263	0.162469	70.2997	8.8769e-14	4.53605e-13	DOWN			Adam1a	392.395	-0.637136	0.119939	71.2423	5.64957e-14	2.90917e-13	DOWN
Ip6k3	4.60425	-0.872662	1.72864	26.3621	7.59047e-05	0.000205276	DOWN			Abhd14b	373.51	-0.685293	0.124115	182.573	1.50928e-37	1.85019e-36	DOWN			Abr	320.802	0.674782	0.135885	54.4966	1.65682e-10	7.00806e-10	UP			Abhd1	553.831	1.57271	0.130854	313.826	1.06574e-65	2.40053e-64	UP			Adamts1	530.935	-1.52285	0.238859	154.702	1.33134e-31	1.37497e-30	DOWN
Itprip	53.1178	-0.625955	0.301527	25.4706	0.000113006	0.000299676	DOWN			Abhd16b	24.2501	-1.37521	0.482396	38.3626	3.19039e-07	1.06729e-06	DOWN			Abtb1	588.897	-1.78359	0.156146	286.508	7.95447e-60	1.60027e-58	DOWN			Abhd14b	373.51	-1.00769	0.114182	182.573	1.50928e-37	1.85019e-36	DOWN			Adamts12	801.408	-0.777177	0.124231	184.736	5.20984e-38	6.44038e-37	DOWN
Kcnc2	30.7564	-0.94676	0.55506	40.483	1.19323e-07	4.131e-07	DOWN			Abhd5	3000.64	1.16689	0.0885557	512.946	1.28132e-108	5.53454e-107	UP			Acaca	5736.05	2.19202	0.14326	451.928	1.88535e-95	6.99197e-94	UP			Abhd16b	24.2501	-1.45366	0.412945	38.3626	3.19039e-07	1.06729e-06	DOWN			Adamts15	187.479	0.625118	0.195574	151.041	8.01486e-31	8.03455e-30	UP
Kcnt1	23.2552	-0.815786	0.432912	52.79	3.71429e-10	1.53743e-09	DOWN			Ablim1	216.157	0.714156	0.200114	59.2056	1.77352e-11	7.96268e-11	UP			Acacb	3661.66	-0.639598	0.0856807	104.126	7.12741e-21	5.00111e-20	DOWN			Abhd4	206.024	-0.638673	0.246778	29.3134	2.01256e-05	5.74805e-05	DOWN			Adamts17	19.2577	-4.64747	1.77946	46.3284	7.78585e-09	2.94547e-08	DOWN
Kcnt2	3.89457	-3.33243	1.23902	22.6235	0.00039834	0.000990856	DOWN			Abr	320.802	0.686481	0.152858	54.4966	1.65682e-10	7.00806e-10	UP			Acad11	1557.69	-1.27624	0.0721221	602.359	6.25408e-128	3.4923e-126	DOWN			Abhd5	3000.64	1.21113	0.0873641	512.946	1.28132e-108	5.53454e-107	UP			Adamts7	287.883	-1.37901	0.14483	577.763	1.28815e-122	6.70843e-121	DOWN
Lep	117.181	0.582598	0.459926	255.002	4.64357e-53	8.07047e-52	UP			Abtb1	588.897	-1.22023	0.176085	286.508	7.95447e-60	1.60027e-58	DOWN			Acad12	392.908	-0.749239	0.112079	126.054	1.63592e-25	1.36973e-24	DOWN			Abhd6	455.529	0.664759	0.121504	60.5135	9.51945e-12	4.35387e-11	UP			Adap1	165.089	1.75797	0.243826	483.411	3.03805e-102	1.21572e-100	UP
Lrp4	9.9458	0.802275	0.661386	28.7918	2.54734e-05	7.21509e-05	UP			Acaa1b	1122.32	0.695798	0.110346	75.7329	6.54105e-15	3.53169e-14	UP			Acat2	2332.34	1.54592	0.0960831	541.463	8.92038e-115	4.22596e-113	UP			Ablim1	216.157	1.02711	0.190482	59.2056	1.77352e-11	7.96268e-11	UP			Adck5	421.264	-1.1247	0.109974	417.178	5.88086e-88	1.96287e-86	DOWN
Magi1	256.25	-0.77822	0.303431	24.4043	0.000181516	0.00047123	DOWN			Acaca	5736.05	1.80031	0.159899	451.928	1.88535e-95	6.99197e-94	UP			Acbd5	2732.66	-0.602631	0.0900293	101.848	2.15478e-20	1.48151e-19	DOWN			Abr	320.802	0.652083	0.145486	54.4966	1.65682e-10	7.00806e-10	UP			Adcy4	18.3123	-1.21444	0.800786	36.505	7.52601e-07	2.44097e-06	DOWN
Map7d2	111.349	0.651442	0.251848	213.892	3.02112e-44	4.29508e-43	UP			Acacb	3661.66	-0.710041	0.0966028	104.126	7.12741e-21	5.00111e-20	DOWN			Acer2	1313.68	-2.13181	0.124427	623.127	2.03471e-132	1.20491e-130	DOWN			Abtb1	588.897	-1.96657	0.172228	286.508	7.95447e-60	1.60027e-58	DOWN			Adcy5	146.425	1.17781	0.226273	235.014	9.00311e-49	1.44345e-47	UP
Myh11	38.4398	0.721164	0.443283	50.3175	1.19319e-09	4.78122e-09	UP			Acad11	1557.69	-1.12434	0.0829738	602.359	6.25408e-128	3.4923e-126	DOWN			Acly	11730.7	2.02891	0.0886233	1035.44	1.27725e-221	1.8572e-219	UP			Acaa1b	1122.32	0.615821	0.107483	75.7329	6.54105e-15	3.53169e-14	UP			Adcyap1r1	266.037	-2.02227	0.147777	1030.83	1.27083e-220	1.82975e-218	DOWN
Myl3	11.1313	-1.06606	0.915741	35.6273	1.12759e-06	3.607e-06	DOWN			Acat2	2332.34	1.30829	0.107157	541.463	8.92038e-115	4.22596e-113	UP			Aco1	7192.9	0.681719	0.0659263	225.371	1.0501e-46	1.58824e-45	UP			Acaca	5736.05	2.41945	0.159479	451.928	1.88535e-95	6.99197e-94	UP			Adgrg1	316.365	1.4482	0.251552	54.0225	2.07367e-10	8.73105e-10	UP
Myzap	9.32404	-3.96498	1.19687	24.3431	0.000186511	0.000483429	DOWN			Acer2	1313.68	-1.87573	0.141359	623.127	2.03471e-132	1.20491e-130	DOWN			Acox3	1194.47	-1.70862	0.109409	487.97	3.15315e-103	1.28989e-101	DOWN			Acad11	1557.69	-1.42937	0.0788354	602.359	6.25408e-128	3.4923e-126	DOWN			Adh1	1180.65	-1.16763	0.124744	156.418	5.73803e-32	5.98075e-31	DOWN
Ncan	8.22357	-0.690752	0.84604	24.2748	0.000192237	0.000497567	DOWN			Acly	11730.7	1.61547	0.0989632	1035.44	1.27725e-221	1.8572e-219	UP			Acrbp	161.724	-1.99111	0.164825	334.508	3.78229e-70	9.61016e-69	DOWN			Acad12	392.908	-0.759866	0.120134	126.054	1.63592e-25	1.36973e-24	DOWN			Adh6b	60.0447	-1.18018	0.287812	29.2762	2.04668e-05	5.84209e-05	DOWN
Ndrg1	729.304	0.641163	0.523149	64.2241	1.62336e-12	7.74297e-12	UP			Aco1	7192.9	0.660048	0.0737576	225.371	1.0501e-46	1.58824e-45	UP			Acsl1	7058.15	2.37159	0.0674688	2443.45	0	0	UP			Acat2	2332.34	1.71343	0.105509	541.463	8.92038e-115	4.22596e-113	UP			Adrb1	90.406	0.770577	0.272179	65.7524	7.82345e-13	3.79443e-12	UP
Notch3	151.917	-1.08951	0.314247	31.9917	5.96387e-06	1.77911e-05	DOWN			Acox3	1194.47	-1.43941	0.124596	487.97	3.15315e-103	1.28989e-101	DOWN			Acsm3	240.229	-1.3456	0.24743	61.4604	6.06429e-12	2.80593e-11	DOWN			Acbd5	2732.66	-0.71814	0.0996662	101.848	2.15478e-20	1.48151e-19	DOWN			Adrb2	105.95	-0.722475	0.227495	39.1983	2.16632e-07	7.33222e-07	DOWN
Nrip3	11.6662	3.5241	0.712701	75.2004	8.44898e-15	4.53018e-14	UP			Acrbp	161.724	-1.55235	0.192023	334.508	3.78229e-70	9.61016e-69	DOWN			Acss2	1082.08	1.3357	0.10506	424.032	1.95733e-89	6.73192e-88	UP			Acer2	1313.68	-2.50835	0.13818	623.127	2.03471e-132	1.20491e-130	DOWN			Aebp1	102.853	-1.0908	0.279813	30.8551	1.0005e-05	2.93573e-05	DOWN
Olfr1264	26.4402	1.50548	0.608544	26.1287	8.42495e-05	0.000226693	UP			Acsl1	7058.15	2.03111	0.0749437	2443.45	0	0	UP			Acss3	1912.65	-0.893129	0.138881	77.7309	2.50216e-15	1.37628e-14	DOWN			Acly	11730.7	2.35336	0.0985788	1035.44	1.27725e-221	1.8572e-219	UP			AF366264	14.5416	-1.56427	0.568572	28.2571	3.2419e-05	9.07905e-05	DOWN
Olfr338	75.0935	1.28351	0.276352	23.4244	0.000279985	0.000711518	UP			Acsm3	240.229	-1.17376	0.28074	61.4604	6.06429e-12	2.80593e-11	DOWN			Actb	7579.09	0.688478	0.08755	156.385	5.83094e-32	6.07328e-31	UP			Aco1	7192.9	0.693253	0.0730567	225.371	1.0501e-46	1.58824e-45	UP			Afap1	2219.15	0.580462	0.06507	349.053	2.79838e-73	7.58246e-72	UP
Olfr620	27.7609	-0.912081	0.450046	30.4038	1.22808e-05	3.5721e-05	DOWN			Acss2	1082.08	1.32259	0.116802	424.032	1.95733e-89	6.73192e-88	UP			Actg1	4204.29	1.58977	0.0696595	1017.93	7.88111e-218	1.1023e-215	UP			Acot13	1835.47	-0.600894	0.100092	56.9664	5.13826e-11	2.24118e-10	DOWN			Afdn	1685.14	-0.603672	0.10254	269.021	4.54002e-56	8.37623e-55	DOWN
Pkia	72.519	0.967549	0.475812	23.3868	0.000284669	0.000722546	UP			Acss3	1912.65	-0.817881	0.156093	77.7309	2.50216e-15	1.37628e-14	DOWN			Actn4	4772.82	0.594102	0.0658432	160.26	8.71181e-33	9.332e-32	UP			Acox3	1194.47	-1.67122	0.12085	487.97	3.15315e-103	1.28989e-101	DOWN			Aff3	165.92	0.607554	0.16147	68.6052	1.99883e-13	1.00393e-12	UP
Plcb2	8.92038	1.62423	1.15534	32.8602	4.01182e-06	1.21254e-05	UP			Actg1	4204.29	1.10262	0.077957	1017.93	7.88111e-218	1.1023e-215	UP			Actr6	826.724	0.590713	0.0967125	114.106	5.55147e-23	4.21774e-22	UP			Acrbp	161.724	-1.98207	0.176037	334.508	3.78229e-70	9.61016e-69	DOWN			Agbl3	494.782	-0.683594	0.126933	133.642	4.01302e-27	3.58269e-26	DOWN
Plekha6	259.17	0.836217	0.25831	67.3732	3.60444e-13	1.78412e-12	UP			Actr6	826.724	0.671839	0.108258	114.106	5.55147e-23	4.21774e-22	UP			Acvr1	251.014	-0.639628	0.12609	46.1404	8.50349e-09	3.20704e-08	DOWN			Acsl1	7058.15	2.49566	0.0742142	2443.45	0	0	UP			Ager	176.794	-0.750289	0.14175	205.408	1.97801e-42	2.72762e-41	DOWN
Ppp1r1b	77.487	0.584508	0.291485	80.6198	6.22541e-16	3.52453e-15	UP			Acvr1	251.014	-0.604868	0.149687	46.1404	8.50349e-09	3.20704e-08	DOWN			Acvr1b	331.698	-0.599345	0.128385	39.3701	2.00035e-07	6.7987e-07	DOWN			Acsl4	1304.34	0.697047	0.111683	59.5191	1.52787e-11	6.88505e-11	UP			Agl	1535.87	0.694565	0.0882695	167.236	2.83583e-34	3.16707e-33	UP
Prdm11	42.3457	0.71929	0.460621	51.6272	6.43289e-10	2.62135e-09	UP			Acvr2a	617.484	-0.609871	0.0901764	189.357	5.35992e-39	6.79757e-38	DOWN			Acvr2a	617.484	-0.77076	0.0770006	189.357	5.35992e-39	6.79757e-38	DOWN			Acsl5	1237.75	0.588573	0.11688	49.898	1.45399e-09	5.78366e-09	UP			Ago4	146.517	-0.804723	0.164534	242.25	2.52715e-50	4.17008e-49	DOWN
Prr5l	53.5228	-1.91293	0.572461	35.0301	1.48399e-06	4.68989e-06	DOWN			Acvr2b	105.174	-1.35561	0.243806	141.1	1.04412e-28	9.77931e-28	DOWN			Acvr2b	105.174	-1.46023	0.2053	141.1	1.04412e-28	9.77931e-28	DOWN			Acsm3	240.229	-1.62776	0.273579	61.4604	6.06429e-12	2.80593e-11	DOWN			Agpat2	6912.34	1.86583	0.0918904	2054.11	0	0	UP
Pth1r	114.662	0.941086	0.288688	82.548	2.45749e-16	1.41699e-15	UP			Acy3	447.408	0.73243	0.142324	116.762	1.52152e-23	1.18228e-22	UP			Acy3	447.408	0.738288	0.126436	116.762	1.52152e-23	1.18228e-22	UP			Acss2	1082.08	1.65059	0.113919	424.032	1.95733e-89	6.73192e-88	UP			Ak1	152.214	1.46733	0.331542	55.7241	9.26238e-11	3.97392e-10	UP
Ptov1	1073.93	0.998592	0.203592	43.7676	2.5819e-08	9.36937e-08	UP			Adam15	1083.98	0.701802	0.1015	205.146	2.25081e-42	3.10088e-41	UP			Adam15	1083.98	0.802006	0.090354	205.146	2.25081e-42	3.10088e-41	UP			Acss3	1912.65	-0.877795	0.154326	77.7309	2.50216e-15	1.37628e-14	DOWN			Akap13	1212.14	-0.70254	0.100052	224.797	1.39411e-46	2.10204e-45	DOWN
Ranbp3l	28.3482	0.760419	0.390594	37.5277	4.69405e-07	1.54879e-06	UP			Adam1a	392.395	-0.809355	0.138745	71.2423	5.64957e-14	2.90917e-13	DOWN			Adam19	226.074	0.80022	0.174009	56.2696	7.15137e-11	3.08897e-10	UP			Actb	7579.09	0.966446	0.0973772	156.385	5.83094e-32	6.07328e-31	UP			Akip1	760.17	-0.648559	0.0780338	229.38	1.45276e-47	2.26488e-46	DOWN
Rdh12	50.3643	0.672641	0.635794	279.116	3.08273e-58	5.98848e-57	UP			Adam23	203.268	1.1255	0.241794	76.3393	4.88672e-15	2.65507e-14	UP			Adam1a	392.395	-0.714693	0.118863	71.2423	5.64957e-14	2.90917e-13	DOWN			Actg1	4204.29	1.73933	0.0764895	1017.93	7.88111e-218	1.1023e-215	UP			Akr1b3	2439.75	0.58958	0.0664062	509.788	6.15829e-108	2.64447e-106	UP
Relt	214.603	1.10997	0.308284	114.43	4.73957e-23	3.61398e-22	UP			Adamts1	530.935	-2.05278	0.273322	154.702	1.33134e-31	1.37497e-30	DOWN			Adam23	203.268	1.26423	0.21585	76.3393	4.88672e-15	2.65507e-14	UP			Actn4	4772.82	0.689698	0.0726138	160.26	8.71181e-33	9.332e-32	UP			Akr1c14	123.745	-0.692413	0.23438	34.9069	1.57043e-06	4.94816e-06	DOWN
Rhof	120.488	-0.589986	0.242113	175.819	4.17921e-36	4.91793e-35	DOWN			Adamts12	801.408	-1.19595	0.142758	184.736	5.20984e-38	6.44038e-37	DOWN			Adamts1	530.935	-1.72383	0.23852	154.702	1.33134e-31	1.37497e-30	DOWN			Acvr1	251.014	-0.604077	0.134614	46.1404	8.50349e-09	3.20704e-08	DOWN			Alas1	5359.09	1.04608	0.109412	250.695	3.89874e-52	6.65777e-51	UP
Rnase4	32.7765	-0.67894	0.32637	68.5068	2.09522e-13	1.05009e-12	DOWN			Adamts15	187.479	0.599196	0.218328	151.041	8.01486e-31	8.03455e-30	UP			Adamts12	801.408	-1.17548	0.124596	184.736	5.20984e-38	6.44038e-37	DOWN			Acvr2a	617.484	-0.70169	0.081212	189.357	5.35992e-39	6.79757e-38	DOWN			Aldh3b1	93.9048	0.760703	0.244023	66.6098	5.1929e-13	2.54634e-12	UP
Rsph10b	46.4225	0.850842	0.313009	50.888	9.11809e-10	3.68082e-09	UP			Adamts17	19.2577	-3.62775	1.89311	46.3284	7.78585e-09	2.94547e-08	DOWN			Adamts15	187.479	1.28717	0.191004	151.041	8.01486e-31	8.03455e-30	UP			Acvr2b	105.174	-1.81483	0.222397	141.1	1.04412e-28	9.77931e-28	DOWN			Aldh3b2	123.032	2.31724	0.279489	438.964	1.17933e-92	4.25545e-91	UP
Rtn4r	12.5001	-0.583076	0.713205	33.6124	2.8437e-06	8.71687e-06	DOWN			Adamts7	287.883	-2.4137	0.185481	577.763	1.28815e-122	6.70843e-121	DOWN			Adamts17	19.2577	-4.10925	1.661	46.3284	7.78585e-09	2.94547e-08	DOWN			Acy3	447.408	0.702725	0.136225	116.762	1.52152e-23	1.18228e-22	UP			Aldh3b3	55.6391	1.6479	0.413523	72.1239	3.70149e-14	1.92493e-13	UP
Sfxn5	113.153	-0.711452	0.240719	49.6831	1.60892e-09	6.36547e-09	DOWN			Adamtsl5	55.059	1.0724	0.342976	53.4186	2.75935e-10	1.1519e-09	UP			Adamts7	287.883	-2.32661	0.150336	577.763	1.28815e-122	6.70843e-121	DOWN			Adam15	1083.98	1.00114	0.0976392	205.146	2.25081e-42	3.10088e-41	UP			Aldh4a1	1303.67	0.800215	0.0787054	282.174	6.79011e-59	1.33852e-57	UP
Skida1	82.4488	0.867363	0.333072	28.3538	3.10368e-05	8.71387e-05	UP			Adap1	165.089	2.76722	0.253371	483.411	3.03805e-102	1.21572e-100	UP			Adamtsl5	55.059	1.15602	0.306532	53.4186	2.75935e-10	1.1519e-09	UP			Adam19	226.074	1.004	0.186365	56.2696	7.15137e-11	3.08897e-10	UP			Aldoa	21683.6	0.624365	0.0741114	393.011	9.51621e-83	2.94842e-81	UP
Slc22a12	23.5352	0.653594	0.627602	31.4765	7.54177e-06	2.23348e-05	UP			Adck5	421.264	-1.3682	0.13064	417.178	5.88086e-88	1.96287e-86	DOWN			Adap1	165.089	3.05152	0.236849	483.411	3.03805e-102	1.21572e-100	UP			Adam23	203.268	1.19936	0.234535	76.3393	4.88672e-15	2.65507e-14	UP			Alkbh7	253.928	0.683681	0.1455	31.3808	7.87735e-06	2.3263e-05	UP
Slc25a25	290.609	-0.617792	0.184582	169.308	1.0251e-34	1.16073e-33	DOWN			Adcy4	18.3123	-1.80863	0.959463	36.505	7.52601e-07	2.44097e-06	DOWN			Adck5	421.264	-1.51586	0.110556	417.178	5.88086e-88	1.96287e-86	DOWN			Adamts1	530.935	-1.57632	0.26408	154.702	1.33134e-31	1.37497e-30	DOWN			Alpl	213.746	0.752173	0.179246	276.037	1.41349e-57	2.69592e-56	UP
Sorcs2	11.7635	1.53523	1.07847	60.9695	7.66157e-12	3.5261e-11	UP			Adcy5	146.425	1.91767	0.240775	235.014	9.00311e-49	1.44345e-47	UP			Adcy4	18.3123	-1.99045	0.818759	36.505	7.52601e-07	2.44097e-06	DOWN			Adamts12	801.408	-1.1605	0.136763	184.736	5.20984e-38	6.44038e-37	DOWN			Als2cl	371.03	1.05896	0.217477	109.26	5.87185e-22	4.29452e-21	UP
Srgap3	18.6791	-0.611406	0.38834	67.5113	3.37391e-13	1.6717e-12	DOWN			Adcyap1r1	266.037	-2.86959	0.189467	1030.83	1.27083e-220	1.82975e-218	DOWN			Adcy5	146.425	2.04135	0.220213	235.014	9.00311e-49	1.44345e-47	UP			Adamts15	187.479	1.55316	0.204289	151.041	8.01486e-31	8.03455e-30	UP			Amd2	137.873	0.903359	0.328911	35.0203	1.49067e-06	4.70998e-06	UP
St6galnac4	229.691	-0.694676	0.351715	49.6133	1.66267e-09	6.57103e-09	DOWN			Adgrg1	316.365	0.98721	0.280002	54.0225	2.07367e-10	8.73105e-10	UP			Adcyap1r1	266.037	-3.66435	0.165601	1030.83	1.27083e-220	1.82975e-218	DOWN			Adamts17	19.2577	-5.09945	1.96173	46.3284	7.78585e-09	2.94547e-08	DOWN			Amotl2	2268.61	1.3468	0.097496	717.992	6.32087e-153	4.48446e-151	UP
Tex19.1	19.9369	-0.679469	0.729859	32.7805	4.1606e-06	1.25545e-05	DOWN			Adh1	1180.65	-1.16743	0.140894	156.418	5.73803e-32	5.98075e-31	DOWN			Adgrg1	316.365	1.20968	0.250259	54.0225	2.07367e-10	8.73105e-10	UP			Adamts7	287.883	-2.5716	0.164106	577.763	1.28815e-122	6.70843e-121	DOWN			Amy1	1010.53	-0.698785	0.110128	126.002	1.67758e-25	1.40222e-24	DOWN
Tmem246	10.4697	0.628189	1.47868	32.8913	3.95513e-06	1.19615e-05	UP			Adh6b	60.0447	-1.18883	0.334822	29.2762	2.04668e-05	5.84209e-05	DOWN			Adh1	1180.65	-1.12456	0.124243	156.418	5.73803e-32	5.98075e-31	DOWN			Adamtsl5	55.059	1.47936	0.322968	53.4186	2.75935e-10	1.1519e-09	UP			Angpt1	1371.75	-0.684145	0.0842294	126.075	1.61863e-25	1.35603e-24	DOWN
Tmie	45.5272	0.593665	0.326733	25.3831	0.000117494	0.000311015	UP			Adhfe1	8405.03	-0.595073	0.114784	71.5823	4.79963e-14	2.48195e-13	DOWN			Adh6b	60.0447	-1.2508	0.284428	29.2762	2.04668e-05	5.84209e-05	DOWN			Adap1	165.089	3.13346	0.245536	483.411	3.03805e-102	1.21572e-100	UP			Angpt2	33.8852	-1.90267	0.348322	71.8796	4.16163e-14	2.15659e-13	DOWN
Tnn	7.28811	0.636692	0.629602	41.3177	8.09359e-08	2.83478e-07	UP			Adipoq	85679.7	-0.675262	0.103742	133.19	5.0047e-27	4.44372e-26	DOWN			Adhfe1	8405.03	-0.709017	0.102505	71.5823	4.79963e-14	2.48195e-13	DOWN			Adck5	421.264	-1.55297	0.118721	417.178	5.88086e-88	1.96287e-86	DOWN			Angptl4	14478.4	-1.59683	0.089545	1517.63	0	0	DOWN
Tshr	46.6716	0.682846	0.378633	36.8401	6.44817e-07	2.10253e-06	UP			Adipor1	2561.98	-0.666392	0.0624359	350.537	1.34107e-73	3.66759e-72	DOWN			Adipoq	85679.7	-0.841252	0.0927721	133.19	5.0047e-27	4.44372e-26	DOWN			Adcy4	18.3123	-2.34982	0.90029	36.505	7.52601e-07	2.44097e-06	DOWN			Angptl8	486.202	3.70401	0.312012	1017.36	1.04683e-217	1.45035e-215	UP
Ubxn11	18.227	1.45516	0.487862	25.7903	9.79925e-05	0.000261944	UP			Adipor2	10146.3	0.682904	0.0575114	470.327	2.02269e-99	7.85854e-98	UP			Adipor1	2561.98	-0.673153	0.0542964	350.537	1.34107e-73	3.66759e-72	DOWN			Adcy5	146.425	2.21974	0.231185	235.014	9.00311e-49	1.44345e-47	UP			Ankmy2	701.09	-0.806649	0.0791219	318.982	8.28817e-67	1.91384e-65	DOWN
Vmn1r4	15.5665	-0.597708	0.498257	28.477	2.93599e-05	8.2776e-05	DOWN			Adrb2	105.95	-0.613397	0.25909	39.1983	2.16632e-07	7.33222e-07	DOWN			Adipor2	10146.3	0.696269	0.0514024	470.327	2.02269e-99	7.85854e-98	UP			Adcyap1r1	266.037	-3.99757	0.180935	1030.83	1.27083e-220	1.82975e-218	DOWN			Ankrd13b	612.836	-0.702923	0.105522	228.747	1.98511e-47	3.07524e-46	DOWN
Xpc	568.669	0.588548	0.249315	56.4827	6.46385e-11	2.79941e-10	UP			Aebp1	102.853	-1.21169	0.322239	30.8551	1.0005e-05	2.93573e-05	DOWN			Adrb1	90.406	1.27272	0.267092	65.7524	7.82345e-13	3.79443e-12	UP			Adgrg1	316.365	1.2009	0.275147	54.0225	2.07367e-10	8.73105e-10	UP			Ankrd22	10.785	-2.42877	0.566399	110.957	2.57121e-22	1.89848e-21	DOWN
Ypel3	1978.56	0.582692	0.458867	29.225	2.09454e-05	5.97175e-05	UP			AF366264	14.5416	-1.06594	0.63908	28.2571	3.2419e-05	9.07905e-05	DOWN			Adrb2	105.95	-1.15282	0.229005	39.1983	2.16632e-07	7.33222e-07	DOWN			Adh1	1180.65	-1.23727	0.137526	156.418	5.73803e-32	5.98075e-31	DOWN			Ankrd9	271.903	0.736167	0.145203	136.044	1.23982e-27	1.12743e-26	UP
Ythdf2	1093.87	-0.701716	0.170731	24.4785	0.00017564	0.000456702	DOWN			Afap1	2219.15	0.774827	0.0721006	349.053	2.79838e-73	7.58246e-72	UP			Aebp1	102.853	-0.982932	0.27795	30.8551	1.0005e-05	2.93573e-05	DOWN			Adh6b	60.0447	-1.10027	0.303986	29.2762	2.04668e-05	5.84209e-05	DOWN			Anks1	1362.99	-1.12847	0.107497	328.706	6.7042e-69	1.6301e-67	DOWN
Zfp184	60.6466	-0.581803	0.346058	29.9697	1.49526e-05	4.31591e-05	DOWN			Afdn	1685.14	-1.06422	0.1171	269.021	4.54002e-56	8.37623e-55	DOWN			AF366264	14.5416	-1.96536	0.572446	28.2571	3.2419e-05	9.07905e-05	DOWN			Adhfe1	8405.03	-0.696312	0.11431	71.5823	4.79963e-14	2.48195e-13	DOWN			Anks6	279.415	0.77062	0.139874	330.032	3.47627e-69	8.56586e-68	UP
Zfp346	236.902	0.989946	0.217969	40.7361	1.06081e-07	3.6856e-07	UP			Aff3	165.92	0.932544	0.176592	68.6052	1.99883e-13	1.00393e-12	UP			Afap1	2219.15	0.857117	0.064355	349.053	2.79838e-73	7.58246e-72	UP			Adipoq	85679.7	-0.930794	0.103692	133.19	5.0047e-27	4.44372e-26	DOWN			Ano1	590.438	-1.11661	0.142592	599.147	3.09139e-127	1.70038e-125	DOWN
										Aftph	1058.71	-0.696674	0.109152	137.26	6.83848e-28	6.25342e-27	DOWN			Afdn	1685.14	-0.98684	0.102758	269.021	4.54002e-56	8.37623e-55	DOWN			Adipor1	2561.98	-0.72128	0.05905	350.537	1.34107e-73	3.66759e-72	DOWN			Ano2	5.53153	-1.79263	0.951145	35.1887	1.37968e-06	4.38002e-06	DOWN
										Agbl3	494.782	-0.777793	0.144821	133.642	4.01302e-27	3.58269e-26	DOWN			Aff3	165.92	0.89888	0.157674	68.6052	1.99883e-13	1.00393e-12	UP			Adipor2	10146.3	0.720473	0.0568793	470.327	2.02269e-99	7.85854e-98	UP			Anp32e	2141.85	0.701878	0.162957	54.0958	2.00294e-10	8.43565e-10	UP
										Agbl5	167.294	-1.08926	0.280019	25.2962	0.000122133	0.00032289	DOWN			Aftph	1058.71	-0.759846	0.0954784	137.26	6.83848e-28	6.25342e-27	DOWN			Adprm	274.479	-0.659687	0.129705	31.8722	6.29763e-06	1.87677e-05	DOWN			Aox1	1261.66	-0.652394	0.0717199	776.966	1.11166e-165	8.97028e-164	DOWN
										Ager	176.794	-1.57451	0.181728	205.408	1.97801e-42	2.72762e-41	DOWN			Agbl3	494.782	-1.01865	0.127121	133.642	4.01302e-27	3.58269e-26	DOWN			Adrb1	90.406	1.39393	0.284877	65.7524	7.82345e-13	3.79443e-12	UP			Ap3m1	3362.96	0.679223	0.112322	143.752	2.84993e-29	2.72665e-28	UP
										Agl	1535.87	0.732911	0.09851	167.236	2.83583e-34	3.16707e-33	UP			Agbl5	167.294	-0.592505	0.24341	25.2962	0.000122133	0.00032289	DOWN			Adrb2	105.95	-0.84462	0.24325	39.1983	2.16632e-07	7.33222e-07	DOWN			Apbb1	76.8234	0.804154	0.264611	33.3528	3.2026e-06	9.76608e-06	UP
										Ago4	146.517	-1.50248	0.205975	242.25	2.52715e-50	4.17008e-49	DOWN			Ager	176.794	-1.40623	0.145154	205.408	1.97801e-42	2.72762e-41	DOWN			Aebp1	102.853	-1.03414	0.301654	30.8551	1.0005e-05	2.93573e-05	DOWN			Apex2	744.265	0.780689	0.0975328	305.366	7.02851e-64	1.52468e-62	UP
										Agpat2	6912.34	2.34356	0.101756	2054.11	0	0	UP			Agfg2	1793.57	0.643021	0.0780557	143.405	3.37868e-29	3.22832e-28	UP			AF366264	14.5416	-1.81828	0.602473	28.2571	3.2419e-05	9.07905e-05	DOWN			Apln	134.321	1.89399	0.265002	346.808	8.51799e-73	2.29112e-71	UP
										AI182371	23.16	-0.996	0.468245	34.7886	1.65815e-06	5.21335e-06	DOWN			Agl	1535.87	0.938522	0.0877306	167.236	2.83583e-34	3.16707e-33	UP			Afap1	2219.15	0.962704	0.0696478	349.053	2.79838e-73	7.58246e-72	UP			Apobec1	217.949	-0.879544	0.197084	48.7208	2.53084e-09	9.89561e-09	DOWN
										Ak1	152.214	1.58871	0.366464	55.7241	9.26238e-11	3.97392e-10	UP			Ago4	146.517	-1.61016	0.170054	242.25	2.52715e-50	4.17008e-49	DOWN			Afdn	1685.14	-1.13907	0.113579	269.021	4.54002e-56	8.37623e-55	DOWN			Apobr	73.0471	1.41894	0.340112	45.9303	9.38377e-09	3.52185e-08	UP
										Akap13	1212.14	-0.765834	0.113688	224.797	1.39411e-46	2.10204e-45	DOWN			Agpat2	6912.34	2.87822	0.0915527	2054.11	0	0	UP			Aff3	165.92	0.931041	0.164556	68.6052	1.99883e-13	1.00393e-12	UP			Apoe	480.346	-0.854564	0.118137	463.445	6.17624e-98	2.35595e-96	DOWN
										Akap9	2273.38	-0.807805	0.111717	219.538	1.86568e-45	2.71819e-44	DOWN			AI182371	23.16	-1.63512	0.411604	34.7886	1.65815e-06	5.21335e-06	DOWN			Aftph	1058.71	-0.859088	0.104558	137.26	6.83848e-28	6.25342e-27	DOWN			Appl2	1169.87	-0.886194	0.0795171	1051.04	5.33593e-225	8.16286e-223	DOWN
										Akip1	760.17	-0.693278	0.09012	229.38	1.45276e-47	2.26488e-46	DOWN			Aimp2	342.548	0.673321	0.130841	68.2696	2.34716e-13	1.17326e-12	UP			Agbl3	494.782	-1.21289	0.139133	133.642	4.01302e-27	3.58269e-26	DOWN			Aqp5	20.4439	2.34764	0.699381	76.1799	5.27602e-15	2.86039e-14	UP
										Akr1b3	2439.75	0.92547	0.0734499	509.788	6.15829e-108	2.64447e-106	UP			Ak1	152.214	1.37264	0.329095	55.7241	9.26238e-11	3.97392e-10	UP			Ager	176.794	-1.46205	0.154252	205.408	1.97801e-42	2.72762e-41	DOWN			Aqp7	2649.39	-0.765546	0.0767962	613.664	2.25658e-130	1.30473e-128	DOWN
										Akr1b8	632.554	0.917844	0.0956636	247.829	1.60643e-51	2.71172e-50	UP			Ak2	7669.93	0.65438	0.0627234	244.146	9.90752e-51	1.65155e-49	UP			Agfg2	1793.57	0.770239	0.0850537	143.405	3.37868e-29	3.22832e-28	UP			Arap1	350.867	0.91619	0.212625	57.594	3.81436e-11	1.67217e-10	UP
										Akr1c14	123.745	-0.76531	0.273065	34.9069	1.57043e-06	4.94816e-06	DOWN			Akap13	1212.14	-0.917277	0.100134	224.797	1.39411e-46	2.10204e-45	DOWN			Agl	1535.87	0.919147	0.0957334	167.236	2.83583e-34	3.16707e-33	UP			Arc	163.218	1.39912	0.189652	229.957	1.09272e-47	1.71267e-46	UP
										Akt3	609.699	-0.802057	0.137054	101.031	3.20399e-20	2.1855e-19	DOWN			Akap9	2273.38	-0.809547	0.0988364	219.538	1.86568e-45	2.71819e-44	DOWN			Ago4	146.517	-2.03388	0.186076	242.25	2.52715e-50	4.17008e-49	DOWN			Arg2	12.9935	-1.74192	0.574056	24.57	0.000168656	0.000439007	DOWN
										Aktip	656.776	-0.667681	0.093842	232.412	3.25152e-48	5.15679e-47	DOWN			Akip1	760.17	-0.826067	0.0776275	229.38	1.45276e-47	2.26488e-46	DOWN			Agpat2	6912.34	3.13952	0.101132	2054.11	0	0	UP			Arhgap20	62.0393	-1.70792	0.243135	193.08	8.57698e-40	1.11077e-38	DOWN
										Alad	2794.52	0.640536	0.0839208	197.558	9.45842e-41	1.25254e-39	UP			Akr1b3	2439.75	0.955058	0.0657681	509.788	6.15829e-108	2.64447e-106	UP			AI182371	23.16	-1.96491	0.44428	34.7886	1.65815e-06	5.21335e-06	DOWN			Arhgap24	679.433	1.13902	0.123198	475.013	1.97149e-100	7.70034e-99	UP
										Alas1	5359.09	1.06473	0.12206	250.695	3.89874e-52	6.65777e-51	UP			Akr1b8	632.554	0.781693	0.085752	247.829	1.60643e-51	2.71172e-50	UP			Aimp2	342.548	0.718497	0.139972	68.2696	2.34716e-13	1.17326e-12	UP			Arhgap31	636.962	0.723633	0.106756	121.395	1.58967e-24	1.28627e-23	UP
										Aldh1a7	1678.54	0.657404	0.0779412	218.308	3.42374e-45	4.96357e-44	UP			Akr1c14	123.745	-0.95554	0.234309	34.9069	1.57043e-06	4.94816e-06	DOWN			Ak1	152.214	1.88536	0.359652	55.7241	9.26238e-11	3.97392e-10	UP			Arhgap33	198.731	0.752751	0.160538	34.9621	1.5311e-06	4.83355e-06	UP
										Aldh3b1	93.9048	1.26644	0.264373	66.6098	5.1929e-13	2.54634e-12	UP			Akt3	609.699	-0.680058	0.119743	101.031	3.20399e-20	2.1855e-19	DOWN			Ak2	7669.93	0.734126	0.0694708	244.146	9.90752e-51	1.65155e-49	UP			Arhgap42	1119.35	-1.59107	0.147015	576.252	2.73244e-122	1.41797e-120	DOWN
										Aldh3b2	123.032	3.06246	0.289359	438.964	1.17933e-92	4.25545e-91	UP			Aktip	656.776	-0.749105	0.0803526	232.412	3.25152e-48	5.15679e-47	DOWN			Akap1	4112.73	0.599294	0.0494513	368.81	1.55796e-77	4.55782e-76	UP			Arhgdig	12.4196	2.32439	0.966822	43.5547	2.852e-08	1.03291e-07	UP
										Aldh3b3	55.6391	2.41846	0.444135	72.1239	3.70149e-14	1.92493e-13	UP			Alad	2794.52	0.690991	0.0748965	197.558	9.45842e-41	1.25254e-39	UP			Akap13	1212.14	-0.985638	0.109743	224.797	1.39411e-46	2.10204e-45	DOWN			Arhgef19	63.6351	1.14578	0.339963	38.0062	3.76241e-07	1.25179e-06	UP
										Aldh4a1	1303.67	0.773958	0.0877594	282.174	6.79011e-59	1.33852e-57	UP			Alas1	5359.09	1.25057	0.109236	250.695	3.89874e-52	6.65777e-51	UP			Akap7	795.125	-0.666148	0.114663	67.145	4.02013e-13	1.98186e-12	DOWN			Arid3a	156.711	-0.667802	0.157599	35.0862	1.44618e-06	4.57631e-06	DOWN
										Aldoa	21683.6	0.987601	0.0827521	393.011	9.51621e-83	2.94842e-81	UP			Aldh1a7	1678.54	0.721812	0.0693452	218.308	3.42374e-45	4.96357e-44	UP			Akap9	2273.38	-0.857563	0.109461	219.538	1.86568e-45	2.71819e-44	DOWN			Arid5b	1254.85	-1.19126	0.110919	523.686	6.15062e-111	2.72894e-109	DOWN
										Alg3	276.534	0.982981	0.17975	59.3806	1.63193e-11	7.33819e-11	UP			Aldh3b1	93.9048	1.19535	0.238746	66.6098	5.1929e-13	2.54634e-12	UP			Akip1	760.17	-0.869393	0.0830718	229.38	1.45276e-47	2.26488e-46	DOWN			Arl13b	417.819	-0.614609	0.12135	129.834	2.58138e-26	2.22739e-25	DOWN
										Alms1	829.645	-0.870923	0.090837	414.841	1.87584e-87	6.24685e-86	DOWN			Aldh3b2	123.032	3.14836	0.274322	438.964	1.17933e-92	4.25545e-91	UP			Akirin1	1421.68	0.644519	0.100799	98.8693	9.14787e-20	6.1317e-19	UP			Arl4a	4263.78	0.630416	0.0973911	150.339	1.13047e-30	1.1294e-29	UP
										Alpl	213.746	1.40983	0.19192	276.037	1.41349e-57	2.69592e-56	UP			Aldh3b3	55.6391	2.08138	0.406349	72.1239	3.70149e-14	1.92493e-13	UP			Akr1b3	2439.75	0.987963	0.0715214	509.788	6.15829e-108	2.64447e-106	UP			Arl8a	547.201	-0.810774	0.0811232	542.9	4.36546e-115	2.07479e-113	DOWN
										Als2cl	371.03	1.55924	0.239409	109.26	5.87185e-22	4.29452e-21	UP			Aldh4a1	1303.67	0.869438	0.0781513	282.174	6.79011e-59	1.33852e-57	UP			Akr1b8	632.554	0.802106	0.0905363	247.829	1.60643e-51	2.71172e-50	UP			Armc10	596.928	-0.650033	0.0914144	207.073	8.70709e-43	1.20634e-41	DOWN
										Amigo3	67.7806	0.929664	0.281681	27.1354	5.36803e-05	0.000147245	UP			Aldoa	21683.6	1.0187	0.0740362	393.011	9.51621e-83	2.94842e-81	UP			Akr1c14	123.745	-1.21724	0.255121	34.9069	1.57043e-06	4.94816e-06	DOWN			Armcx1	207.691	0.676685	0.164542	50.9949	8.66973e-10	3.50561e-09	UP
										Amotl2	2268.61	1.02114	0.109086	717.992	6.32087e-153	4.48446e-151	UP			Alg2	290.043	0.671308	0.135076	44.8302	1.57088e-08	5.80521e-08	UP			Akt3	609.699	-0.767825	0.130629	101.031	3.20399e-20	2.1855e-19	DOWN			Armcx2	208.165	0.585899	0.19762	93.7858	1.07527e-18	6.89279e-18	UP
										Amt	126.685	-0.60506	0.215535	39.6166	1.78428e-07	6.09335e-07	DOWN			Alg3	276.534	0.758196	0.16181	59.3806	1.63193e-11	7.33819e-11	UP			Aktip	656.776	-0.968778	0.0861001	232.412	3.25152e-48	5.15679e-47	DOWN			Armcx4	593.575	1.33642	0.130856	322.928	1.17383e-67	2.76707e-66	UP
										Amy1	1010.53	-0.722814	0.124603	126.002	1.67758e-25	1.40222e-24	DOWN			Alkbh1	290.267	0.602821	0.129538	66.9712	4.36871e-13	2.14794e-12	UP			Alad	2794.52	0.743476	0.0822393	197.558	9.45842e-41	1.25254e-39	UP			Arntl2	136.369	-1.27143	0.165221	233.662	1.75473e-48	2.80109e-47	DOWN
										Angpt2	33.8852	-2.29211	0.441772	71.8796	4.16163e-14	2.15659e-13	DOWN			Alms1	829.645	-0.993718	0.0776934	414.841	1.87584e-87	6.24685e-86	DOWN			Alas1	5359.09	1.35088	0.121475	250.695	3.89874e-52	6.65777e-51	UP			Arrdc4	236.555	1.80222	0.319189	143.264	3.61954e-29	3.45172e-28	UP
										Angptl4	14478.4	-1.60196	0.100327	1517.63	0	0	DOWN			Alpl	213.746	1.65826	0.173803	276.037	1.41349e-57	2.69592e-56	UP			Aldh1a7	1678.54	0.720041	0.0750275	218.308	3.42374e-45	4.96357e-44	UP			Arsk	326.223	-0.585748	0.12264	72.0884	3.76505e-14	1.9566e-13	DOWN
										Angptl8	486.202	4.25579	0.326383	1017.36	1.04683e-217	1.45035e-215	UP			Als2cl	371.03	1.57793	0.215736	109.26	5.87185e-22	4.29452e-21	UP			Aldh3b1	93.9048	1.11197	0.252844	66.6098	5.1929e-13	2.54634e-12	UP			Arxes1	1911.35	0.79162	0.086755	516.527	2.16059e-109	9.4436e-108	UP
										Ankmy2	701.09	-1.02306	0.0937592	318.982	8.28817e-67	1.91384e-65	DOWN			Alyref	4002.84	0.583663	0.0637903	232.719	2.79435e-48	4.45095e-47	UP			Aldh3b2	123.032	3.28903	0.281009	438.964	1.17933e-92	4.25545e-91	UP			Asah1	2901.1	-1.10039	0.124583	207.521	6.98336e-43	9.69353e-42	DOWN
										Ankra2	587.631	-0.704765	0.110465	325.402	3.44582e-68	8.25535e-67	DOWN			Amd1	2316.58	0.640027	0.0943003	119.504	3.99806e-24	3.18933e-23	UP			Aldh3b3	55.6391	2.24887	0.428566	72.1239	3.70149e-14	1.92493e-13	UP			Asf1b	3330.69	1.05911	0.073758	550.04	1.25348e-116	6.11584e-115	UP
										Ankrd10	800.378	-0.678564	0.108726	73.0907	2.32743e-14	1.22467e-13	DOWN			Amd2	137.873	0.982791	0.327845	35.0203	1.49067e-06	4.70998e-06	UP			Aldh4a1	1303.67	0.935869	0.0841557	282.174	6.79011e-59	1.33852e-57	UP			Aspg	1124.2	-1.03075	0.104881	461.177	1.90575e-97	7.19482e-96	DOWN
										Ankrd13a	1710.56	0.637206	0.101179	131.661	1.05711e-26	9.27956e-26	UP			Amigo3	67.7806	0.818205	0.252215	27.1354	5.36803e-05	0.000147245	UP			Aldoa	21683.6	1.18476	0.0825462	393.011	9.51621e-83	2.94842e-81	UP			Asph	1823.93	-0.627998	0.0660218	325.344	3.54701e-68	8.48394e-67	DOWN
										Ankrd13b	612.836	-0.923068	0.12195	228.747	1.98511e-47	3.07524e-46	DOWN			Amotl2	2268.61	1.75506	0.0970566	717.992	6.32087e-153	4.48446e-151	UP			Alg2	290.043	0.761754	0.143356	44.8302	1.57088e-08	5.80521e-08	UP			Atf7	2483.79	-0.806542	0.272839	53.7177	2.39537e-10	1.00395e-09	DOWN
										Ankrd22	10.785	-6.99079	1.52678	110.957	2.57121e-22	1.89848e-21	DOWN			Amt	126.685	-0.595693	0.182815	39.6166	1.78428e-07	6.09335e-07	DOWN			Alg3	276.534	0.740521	0.174199	59.3806	1.63193e-11	7.33819e-11	UP			Atg101	1647.56	-0.641624	0.0606211	695.819	3.93756e-148	2.70219e-146	DOWN
										Ankrd9	271.903	0.747716	0.1616	136.044	1.23982e-27	1.12743e-26	UP			Amy1	1010.53	-0.989169	0.1102	126.002	1.67758e-25	1.40222e-24	DOWN			Alkbh1	290.267	0.781844	0.137635	66.9712	4.36871e-13	2.14794e-12	UP			Atg12	2130.07	-0.604638	0.0758037	324.135	6.45426e-68	1.5313e-66	DOWN
										Anks1	1362.99	-1.22745	0.122673	328.706	6.7042e-69	1.6301e-67	DOWN			Amz2	566.23	-0.580803	0.108902	69.3429	1.40399e-13	7.10997e-13	DOWN			Alms1	829.645	-1.04079	0.0833296	414.841	1.87584e-87	6.24685e-86	DOWN			Atg14	452.62	-1.01142	0.0993746	513.909	7.93694e-109	3.4384e-107	DOWN
										Anks6	279.415	1.27801	0.150725	330.032	3.47627e-69	8.56586e-68	UP			Angpt1	1371.75	-0.670325	0.0836503	126.075	1.61863e-25	1.35603e-24	DOWN			Alpl	213.746	1.92536	0.182337	276.037	1.41349e-57	2.69592e-56	UP			Atg3	3944.71	-0.862609	0.0772844	257.313	1.48137e-53	2.5961e-52	DOWN
										Ano1	590.438	-1.91192	0.170899	599.147	3.09139e-127	1.70038e-125	DOWN			Angpt2	33.8852	-2.08185	0.34428	71.8796	4.16163e-14	2.15659e-13	DOWN			Als2cl	371.03	1.86054	0.235381	109.26	5.87185e-22	4.29452e-21	UP			Atg9b	23.7819	1.78389	0.602358	92.7146	1.80636e-18	1.14543e-17	UP
										Ano2	5.53153	-5.74123	1.72193	35.1887	1.37968e-06	4.38002e-06	DOWN			Angptl4	14478.4	-2.54838	0.0897892	1517.63	0	0	DOWN			Alyref	4002.84	0.627799	0.0701457	232.719	2.79435e-48	4.45095e-47	UP			Atp10a	241.104	0.849658	0.146171	166.263	4.57332e-34	5.0537e-33	UP
										Anp32e	2141.85	0.639277	0.182009	54.0958	2.00294e-10	8.43565e-10	UP			Angptl8	486.202	5.58262	0.309146	1017.36	1.04683e-217	1.45035e-215	UP			Amd1	2316.58	0.721781	0.104025	119.504	3.99806e-24	3.18933e-23	UP			Atp10d	618.632	-0.903614	0.090885	427.643	3.2587e-90	1.14218e-88	DOWN
										Anxa2	4819.29	0.871621	0.0820349	250.88	3.55815e-52	6.08323e-51	UP			Ankle1	216.556	0.887318	0.147412	73.1858	2.2235e-14	1.17166e-13	UP			Amd2	137.873	0.771084	0.360468	35.0203	1.49067e-06	4.70998e-06	UP			Atp1b1	82.7464	1.26986	0.335359	44.3153	1.99877e-08	7.31105e-08	UP
										Aox1	1261.66	-1.00506	0.0837078	776.966	1.11166e-165	8.97028e-164	DOWN			Ankmy2	701.09	-0.890319	0.0781715	318.982	8.28817e-67	1.91384e-65	DOWN			Amigo3	67.7806	0.983663	0.263354	27.1354	5.36803e-05	0.000147245	UP			Atp8b2	349.936	0.608696	0.182768	29.4291	1.90996e-05	5.46778e-05	UP
										Ap1b1	818.181	0.649265	0.087826	193.827	5.93683e-40	7.72261e-39	UP			Ankra2	587.631	-1.14973	0.0969802	325.402	3.44582e-68	8.25535e-67	DOWN			Amotl2	2268.61	1.81031	0.106632	717.992	6.32087e-153	4.48446e-151	UP			Atxn3	621.843	-0.853184	0.128595	230.237	9.51291e-48	1.49259e-46	DOWN
										Ap1s2	171.954	-0.700833	0.180306	75.4677	7.43026e-15	3.99417e-14	DOWN			Ankrd10	800.378	-0.597051	0.093927	73.0907	2.32743e-14	1.22467e-13	DOWN			Amt	126.685	-0.628776	0.194431	39.6166	1.78428e-07	6.09335e-07	DOWN			AU041133	148.56	0.695687	0.204728	40.2071	1.35641e-07	4.67611e-07	UP
										Ap3m1	3362.96	1.0055	0.125235	143.752	2.84993e-29	2.72665e-28	UP			Ankrd13a	1710.56	0.782634	0.0900371	131.661	1.05711e-26	9.27956e-26	UP			Amy1	1010.53	-1.03711	0.121146	126.002	1.67758e-25	1.40222e-24	DOWN			Aurka	585.681	0.730233	0.109895	171.249	3.95093e-35	4.526e-34	UP
										Ap5z1	417.619	-0.662579	0.153547	127.194	9.37511e-26	7.94935e-25	DOWN			Ankrd13b	612.836	-0.982179	0.105686	228.747	1.98511e-47	3.07524e-46	DOWN			Amz2	566.23	-0.725122	0.11824	69.3429	1.40399e-13	7.10997e-13	DOWN			Avil	29.346	-1.4994	0.541676	38.2404	3.37608e-07	1.12761e-06	DOWN
										Apbb1	76.8234	0.991229	0.288635	33.3528	3.2026e-06	9.76608e-06	UP			Ankrd22	10.785	-5.51306	0.957241	110.957	2.57121e-22	1.89848e-21	DOWN			Angpt1	1371.75	-0.773487	0.0916551	126.075	1.61863e-25	1.35603e-24	DOWN			Avl9	882.049	-1.07599	0.0878766	679.608	1.25937e-144	8.29379e-143	DOWN
										Apex1	2679.93	0.676042	0.124196	128.951	3.97359e-26	3.40467e-25	UP			Ankrd50	761.588	-0.7543	0.0866141	212.416	6.25271e-44	8.8126e-43	DOWN			Angpt2	33.8852	-1.96182	0.363265	71.8796	4.16163e-14	2.15659e-13	DOWN			Avpi1	371.141	0.986489	0.124598	226.236	6.85316e-47	1.04188e-45	UP
										Apex2	744.265	0.978947	0.10793	305.366	7.02851e-64	1.52468e-62	UP			Ankrd9	271.903	1.01289	0.142624	136.044	1.23982e-27	1.12743e-26	UP			Angptl4	14478.4	-2.97593	0.100268	1517.63	0	0	DOWN			Azin1	4655.64	0.612965	0.0760285	319.444	6.59203e-67	1.52698e-65	UP
										Aph1c	34.8082	1.40029	0.504728	48.0232	3.5134e-09	1.36322e-08	UP			Anks1	1362.99	-1.27416	0.10728	328.706	6.7042e-69	1.6301e-67	DOWN			Angptl8	486.202	6.10015	0.321807	1017.36	1.04683e-217	1.45035e-215	UP			B3galnt2	561.081	-0.663109	0.118059	130.892	1.53908e-26	1.34222e-25	DOWN
										Aplf	294.268	-0.653812	0.132955	222.942	3.48039e-46	5.16721e-45	DOWN			Anks6	279.415	1.37319	0.135626	330.032	3.47627e-69	8.56586e-68	UP			Ankef1	725.911	-0.859911	0.106562	101.228	2.91136e-20	1.99051e-19	DOWN			B3galt2	87.6695	-0.637307	0.231977	31.1109	8.90675e-06	2.61871e-05	DOWN
										Apln	134.321	1.95834	0.286324	346.808	8.51799e-73	2.29112e-71	UP			Ankzf1	367.117	-0.83488	0.117863	132.418	7.30184e-27	6.45993e-26	DOWN			Ankle1	216.556	0.803935	0.156418	73.1858	2.2235e-14	1.17166e-13	UP			B3gnt8	49.6824	-2.39519	0.459471	63.2884	2.53704e-12	1.19765e-11	DOWN
										Apmap	8753.08	0.814517	0.142386	94.1779	8.8928e-19	5.72304e-18	UP			Ano1	590.438	-2.39421	0.146426	599.147	3.09139e-127	1.70038e-125	DOWN			Ankmy2	701.09	-0.907398	0.0834871	318.982	8.28817e-67	1.91384e-65	DOWN			B4galt6	170.76	0.93268	0.183998	186.745	1.93875e-38	2.42319e-37	UP
										Apobec1	217.949	-0.704494	0.222428	48.7208	2.53084e-09	9.89561e-09	DOWN			Ano2	5.53153	-4.39443	1.22984	35.1887	1.37968e-06	4.38002e-06	DOWN			Ankra2	587.631	-1.29043	0.104663	325.402	3.44582e-68	8.25535e-67	DOWN			Bach1	746.216	-0.841671	0.0833275	447.325	1.85448e-94	6.77484e-93	DOWN
										Apobr	73.0471	1.24966	0.376308	45.9303	9.38377e-09	3.52185e-08	UP			Anp32e	2141.85	0.865814	0.1627	54.0958	2.00294e-10	8.43565e-10	UP			Ankrd13a	1710.56	0.775843	0.0986992	131.661	1.05711e-26	9.27956e-26	UP			Bach2	130.822	-2.2897	0.196473	705.083	3.91034e-150	2.72167e-148	DOWN
										Apoe	480.346	-1.77083	0.143176	463.445	6.17624e-98	2.35595e-96	DOWN			Anxa2	4819.29	0.794399	0.0734398	250.88	3.55815e-52	6.08323e-51	UP			Ankrd13b	612.836	-1.01933	0.114401	228.747	1.98511e-47	3.07524e-46	DOWN			Bak1	515.363	0.760961	0.111978	163.312	1.94745e-33	2.11228e-32	UP
										Appl2	1169.87	-1.73649	0.0952721	1051.04	5.33593e-225	8.16286e-223	DOWN			Aoc2	214.541	-0.698837	0.183424	30.4729	1.19013e-05	3.46586e-05	DOWN			Ankrd22	10.785	-4.04162	0.711788	110.957	2.57121e-22	1.89848e-21	DOWN			Bcas1	17.1186	1.69602	0.562393	52.1824	4.94958e-10	2.03214e-09	UP
										Aqp5	20.4439	2.19207	0.738423	76.1799	5.27602e-15	2.86039e-14	UP			Aox1	1261.66	-1.32093	0.0728522	776.966	1.11166e-165	8.97028e-164	DOWN			Ankrd50	761.588	-0.845655	0.09318	212.416	6.25271e-44	8.8126e-43	DOWN			Bcl2	97.829	-1.34742	0.22355	240.898	4.9287e-50	8.08747e-49	DOWN
										Aqp7	2649.39	-1.00116	0.0871842	613.664	2.25658e-130	1.30473e-128	DOWN			Ap1b1	818.181	0.765634	0.0775409	193.827	5.93683e-40	7.72261e-39	UP			Ankrd9	271.903	1.13072	0.151084	136.044	1.23982e-27	1.12743e-26	UP			Bcl2l10	14.8224	2.08139	0.828996	48.844	2.38827e-09	9.34812e-09	UP
										Arap1	350.867	1.00991	0.235349	57.594	3.81436e-11	1.67217e-10	UP			Ap1s2	171.954	-0.939224	0.155458	75.4677	7.43026e-15	3.99417e-14	DOWN			Anks1	1362.99	-1.17695	0.118158	328.706	6.7042e-69	1.6301e-67	DOWN			Bcl2l11	520.955	-0.966536	0.123518	351.436	8.59065e-74	2.35817e-72	DOWN
										Arap2	467.749	0.781506	0.140155	64.7725	1.24934e-12	5.99212e-12	UP			Ap3m1	3362.96	0.962928	0.112079	143.752	2.84993e-29	2.72665e-28	UP			Anks6	279.415	1.67291	0.141661	330.032	3.47627e-69	8.56586e-68	UP			Bco2	23.5524	-0.726985	0.362599	39.2379	2.12682e-07	7.20686e-07	DOWN
										Arc	163.218	1.019	0.212603	229.957	1.09272e-47	1.71267e-46	UP			Ap3s1	9033.92	-0.617428	0.0725062	117.948	8.53428e-24	6.70955e-23	DOWN			Ankzf1	367.117	-1.01553	0.127298	132.418	7.30184e-27	6.45993e-26	DOWN			Bdh2	48.6345	-0.65653	0.291717	23.8719	0.000229775	0.000589634	DOWN
										Arg2	12.9935	-1.75238	0.693168	24.57	0.000168656	0.000439007	DOWN			Ap5b1	121.869	0.775991	0.21208	41.2382	8.39841e-08	2.94014e-07	UP			Ano1	590.438	-2.69961	0.161895	599.147	3.09139e-127	1.70038e-125	DOWN			Bdkrb2	7.10643	-2.21224	0.74271	74.896	9.77947e-15	5.23592e-14	DOWN
										Arhgap12	724.615	-0.582882	0.105963	127.563	7.82727e-26	6.64843e-25	DOWN			Ap5z1	417.619	-0.603978	0.133003	127.194	9.37511e-26	7.94935e-25	DOWN			Ano2	5.53153	-3.75129	1.17697	35.1887	1.37968e-06	4.38002e-06	DOWN			Bend7	52.2714	-0.651652	0.281978	67.0121	4.28404e-13	2.10772e-12	DOWN
										Arhgap18	194.289	-0.628834	0.173688	78.3765	1.83387e-15	1.01346e-14	DOWN			Apbb1	76.8234	1.07181	0.258085	33.3528	3.2026e-06	9.76608e-06	UP			Anp32e	2141.85	0.783829	0.180989	54.0958	2.00294e-10	8.43565e-10	UP			Bhlhe40	639.633	1.57722	0.141697	774.984	2.98348e-165	2.38127e-163	UP
										Arhgap20	62.0393	-1.97658	0.306275	193.08	8.57698e-40	1.11077e-38	DOWN			Apex1	2679.93	0.695875	0.111047	128.951	3.97359e-26	3.40467e-25	UP			Anxa2	4819.29	0.827814	0.0811902	250.88	3.55815e-52	6.08323e-51	UP			Bik	17.3971	-1.71848	0.573163	38.0495	3.68788e-07	1.22729e-06	DOWN
										Arhgap21	1148.08	-0.642475	0.165169	46.0754	8.76653e-09	3.30201e-08	DOWN			Apex2	744.265	0.982424	0.0963287	305.366	7.02851e-64	1.52468e-62	UP			Aox1	1261.66	-1.4132	0.0789134	776.966	1.11166e-165	8.97028e-164	DOWN			Bmt2	616.544	-0.629646	0.120812	85.3223	6.44292e-17	3.8277e-16	DOWN
										Arhgap24	679.433	1.72823	0.133694	475.013	1.97149e-100	7.70034e-99	UP			Aplf	294.268	-0.863214	0.112654	222.942	3.48039e-46	5.16721e-45	DOWN			Ap1b1	818.181	0.796096	0.0820969	193.827	5.93683e-40	7.72261e-39	UP			Bnip3	15142.9	-1.07545	0.0941057	403.5	5.22282e-85	1.67107e-83	DOWN
										Arhgap31	636.962	0.597137	0.119772	121.395	1.58967e-24	1.28627e-23	UP			Apln	134.321	2.73834	0.260151	346.808	8.51799e-73	2.29112e-71	UP			Ap1s2	171.954	-0.845002	0.164687	75.4677	7.43026e-15	3.99417e-14	DOWN			Bop1	1188.06	0.650571	0.0842052	422.228	4.79306e-89	1.62942e-87	UP
										Arhgap42	1119.35	-2.32798	0.169914	576.252	2.73244e-122	1.41797e-120	DOWN			Apmap	8753.08	0.773574	0.127368	94.1779	8.8928e-19	5.72304e-18	UP			Ap3m1	3362.96	0.892501	0.124455	143.752	2.84993e-29	2.72665e-28	UP			Bpnt1	1079.87	0.677893	0.0881348	204.602	2.94234e-42	4.03842e-41	UP
										Arhgdig	12.4196	3.43451	0.985568	43.5547	2.852e-08	1.03291e-07	UP			Apobec1	217.949	-0.88303	0.194514	48.7208	2.53084e-09	9.89561e-09	DOWN			Ap3s1	9033.92	-0.621595	0.0806673	117.948	8.53428e-24	6.70955e-23	DOWN			Brd8dc	14.5189	-1.66505	0.512184	31.9816	5.99126e-06	1.78691e-05	DOWN
										Arhgef19	63.6351	1.37652	0.372269	38.0062	3.76241e-07	1.25179e-06	UP			Apobr	73.0471	1.69525	0.337539	45.9303	9.38377e-09	3.52185e-08	UP			Ap5b1	121.869	0.710479	0.226924	41.2382	8.39841e-08	2.94014e-07	UP			Brf2	135.569	0.639881	0.230178	24.7094	0.00015854	0.000414217	UP
										Arhgef25	160.229	-0.661886	0.18339	51.7113	6.18271e-10	2.5222e-09	DOWN			Apoe	480.346	-1.81625	0.121223	463.445	6.17624e-98	2.35595e-96	DOWN			Ap5z1	417.619	-0.883667	0.144603	127.194	9.37511e-26	7.94935e-25	DOWN			Bri3	1842.79	-0.711152	0.142132	172.416	2.22623e-35	2.56427e-34	DOWN
										Arid2	2109.58	-0.608892	0.0794004	166.84	3.44551e-34	3.83339e-33	DOWN			Apol6	1340.51	0.613538	0.129168	53.9311	2.16531e-10	9.10385e-10	UP			Apbb1	76.8234	1.1081	0.272608	33.3528	3.2026e-06	9.76608e-06	UP			Bsdc1	533.922	-0.920292	0.102162	527.348	9.96171e-112	4.50147e-110	DOWN
										Arid3a	156.711	-0.651499	0.183116	35.0862	1.44618e-06	4.57631e-06	DOWN			Apool	1730.5	-0.750982	0.0734363	180.476	4.23493e-37	5.14426e-36	DOWN			Apc2	39.8835	0.839007	0.332682	26.7305	6.43648e-05	0.000175211	UP			Bsn	16.0134	1.9668	0.670566	37.3565	5.08045e-07	1.67178e-06	UP
										Arid4a	494.056	-0.62215	0.156179	75.6366	6.85073e-15	3.69346e-14	DOWN			Appl2	1169.87	-1.70169	0.080892	1051.04	5.33593e-225	8.16286e-223	DOWN			Apex1	2679.93	0.822571	0.123085	128.951	3.97359e-26	3.40467e-25	UP			Btc	84.2948	-1.27946	0.196002	197.321	1.06256e-40	1.40584e-39	DOWN
										Arid4b	795.9	-0.826952	0.0983921	272.22	9.33641e-57	1.75563e-55	DOWN			Aqp5	20.4439	2.5862	0.693467	76.1799	5.27602e-15	2.86039e-14	UP			Apex2	744.265	1.10728	0.103142	305.366	7.02851e-64	1.52468e-62	UP			Btg1	6646.27	-1.22085	0.062994	1652.86	0	0	DOWN
										Arid5b	1254.85	-1.16832	0.125731	523.686	6.15062e-111	2.72894e-109	DOWN			Aqp7	2649.39	-1.35339	0.0772208	613.664	2.25658e-130	1.30473e-128	DOWN			Aph1c	34.8082	-1.54436	0.493264	48.0232	3.5134e-09	1.36322e-08	DOWN			Bysl	570.827	0.958032	0.106293	573.621	1.01101e-121	5.17341e-120	UP
										Arl13b	417.819	-0.843738	0.140844	129.834	2.58138e-26	2.22739e-25	DOWN			Arap1	350.867	1.23804	0.210809	57.594	3.81436e-11	1.67217e-10	UP			Aplf	294.268	-1.16367	0.121023	222.942	3.48039e-46	5.16721e-45	DOWN			Bzw2	2519.61	-1.08011	0.0943192	520.712	2.698e-110	1.18988e-108	DOWN
										Arl2bp	945.474	0.794005	0.103963	204.284	3.44145e-42	4.71027e-41	UP			Arap2	467.749	0.694913	0.125249	64.7725	1.24934e-12	5.99212e-12	UP			Apln	134.321	3.02672	0.272019	346.808	8.51799e-73	2.29112e-71	UP			C130074G19Rik	2785.52	1.09136	0.09456	334.309	4.17514e-70	1.05717e-68	UP
										Arl4a	4263.78	0.697285	0.108722	150.339	1.13047e-30	1.1294e-29	UP			Arc	163.218	1.72452	0.186761	229.957	1.09272e-47	1.71267e-46	UP			Apmap	8753.08	0.801918	0.142112	94.1779	8.8928e-19	5.72304e-18	UP			C1qtnf1	58.8965	-2.15121	0.649864	32.9593	3.83418e-06	1.16125e-05	DOWN
										Arl8a	547.201	-1.06644	0.0976066	542.9	4.36546e-115	2.07479e-113	DOWN			Arg2	12.9935	-1.34856	0.542038	24.57	0.000168656	0.000439007	DOWN			Apobec1	217.949	-0.851106	0.213419	48.7208	2.53084e-09	9.89561e-09	DOWN			C1s1	184.321	-0.731189	0.301577	23.8258	0.000234501	0.000601027	DOWN
										Armc10	596.928	-0.671201	0.105296	207.073	8.70709e-43	1.20634e-41	DOWN			Arhgap12	724.615	-0.60071	0.0918959	127.563	7.82727e-26	6.64843e-25	DOWN			Apobr	73.0471	1.32955	0.359804	45.9303	9.38377e-09	3.52185e-08	UP			C4b	2729.84	-0.759142	0.0735696	883.142	1.18411e-188	1.18299e-186	DOWN
										Armc6	625.613	0.719447	0.136168	98.9627	8.74251e-20	5.86535e-19	UP			Arhgap18	194.289	-0.733726	0.148415	78.3765	1.83387e-15	1.01346e-14	DOWN			Apoe	480.346	-1.63309	0.129929	463.445	6.17624e-98	2.35595e-96	DOWN			Cab39	7799.49	-1.00133	0.0688893	1073.8	6.3168e-230	1.01943e-227	DOWN
										Armcx1	207.691	0.625864	0.184113	50.9949	8.66973e-10	3.50561e-09	UP			Arhgap20	62.0393	-2.17857	0.246631	193.08	8.57698e-40	1.11077e-38	DOWN			Apol6	1340.51	0.603911	0.142668	53.9311	2.16531e-10	9.10385e-10	UP			Cables1	534.203	-1.54287	0.0949174	829.559	4.65922e-177	4.19787e-175	DOWN
										Armcx2	208.165	0.981072	0.217541	93.7858	1.07527e-18	6.89279e-18	UP			Arhgap21	1148.08	-0.68497	0.14664	46.0754	8.76653e-09	3.30201e-08	DOWN			Apool	1730.5	-0.822255	0.0802918	180.476	4.23493e-37	5.14426e-36	DOWN			Cabp4	92.716	-1.51421	0.226605	126.803	1.13435e-25	9.56321e-25	DOWN
										Armcx4	593.575	1.35194	0.14443	322.928	1.17383e-67	2.76707e-66	UP			Arhgap24	679.433	1.8255	0.121175	475.013	1.97149e-100	7.70034e-99	UP			Appl2	1169.87	-1.93752	0.0882989	1051.04	5.33593e-225	8.16286e-223	DOWN			Cacnb4	124.973	-0.671677	0.176263	51.3302	7.40095e-10	3.00499e-09	DOWN
										Arntl	190.332	0.843338	0.211402	51.8079	5.90709e-10	2.41177e-09	UP			Arhgap26	142.4	0.717541	0.261162	25.5226	0.000110416	0.000293339	UP			Aqp5	20.4439	2.90194	0.710591	76.1799	5.27602e-15	2.86039e-14	UP			Cacybp	5513.55	0.620479	0.098823	235.675	6.49537e-49	1.04481e-47	UP
										Arntl2	136.369	-1.52859	0.200391	233.662	1.75473e-48	2.80109e-47	DOWN			Arhgap31	636.962	0.785245	0.105912	121.395	1.58967e-24	1.28627e-23	UP			Aqp7	2649.39	-1.54512	0.0852994	613.664	2.25658e-130	1.30473e-128	DOWN			Cad	1474.37	0.738699	0.151242	98.713	9.86848e-20	6.60869e-19	UP
										Arrdc4	236.555	2.14189	0.352472	143.264	3.61954e-29	3.45172e-28	UP			Arhgap33	198.731	0.800662	0.159138	34.9621	1.5311e-06	4.83355e-06	UP			Arap1	350.867	1.39009	0.230251	57.594	3.81436e-11	1.67217e-10	UP			Calcoco1	1314.92	-0.877149	0.0953143	877.779	1.71391e-187	1.6893e-185	DOWN
										Arsk	326.223	-0.810207	0.143176	72.0884	3.76505e-14	1.9566e-13	DOWN			Arhgap42	1119.35	-2.30023	0.148442	576.252	2.73244e-122	1.41797e-120	DOWN			Arap2	467.749	0.810878	0.134615	64.7725	1.24934e-12	5.99212e-12	UP			Calm2	19015.5	0.692111	0.138775	59.7392	1.37602e-11	6.22943e-11	UP
										Arxes1	1911.35	1.22211	0.0957486	516.527	2.16059e-109	9.4436e-108	UP			Arhgdig	12.4196	3.68435	0.94268	43.5547	2.852e-08	1.03291e-07	UP			Arc	163.218	1.87418	0.195246	229.957	1.09272e-47	1.71267e-46	UP			Camk2a	11.7821	1.57991	0.816325	33.0386	3.69767e-06	1.12175e-05	UP
										Arxes2	8993.67	0.669135	0.0903408	163.537	1.74425e-33	1.89328e-32	UP			Arhgef19	63.6351	1.59026	0.333949	38.0062	3.76241e-07	1.25179e-06	UP			Arf1	6421.81	0.593128	0.0383585	530.342	2.24811e-112	1.02533e-110	UP			Camk2b	38.1746	1.42381	0.462954	126.473	1.33285e-25	1.12173e-24	UP
										Asah1	2901.1	-1.22879	0.140068	207.521	6.98336e-43	9.69353e-42	DOWN			Arhgef25	160.229	-0.648716	0.153225	51.7113	6.18271e-10	2.5222e-09	DOWN			Arg2	12.9935	-1.64305	0.586745	24.57	0.000168656	0.000439007	DOWN			Camk2n1	47.7938	-1.66453	0.272443	275.309	2.02608e-57	3.85428e-56	DOWN
										Asf1b	3330.69	1.19767	0.0819025	550.04	1.25348e-116	6.11584e-115	UP			Arid3a	156.711	-0.604963	0.154379	35.0862	1.44618e-06	4.57631e-06	DOWN			Arhgap12	724.615	-0.682523	0.0992946	127.563	7.82727e-26	6.64843e-25	DOWN			Camkk1	56.3317	0.602681	0.268096	29.9515	1.50761e-05	4.34816e-05	UP
										Asns	1168.1	0.616785	0.107644	108.599	8.09921e-22	5.88837e-21	UP			Arid4b	795.9	-0.92449	0.0842588	272.22	9.33641e-57	1.75563e-55	DOWN			Arhgap18	194.289	-0.821242	0.15842	78.3765	1.83387e-15	1.01346e-14	DOWN			Camsap3	217.072	1.11116	0.231004	81.6113	3.8604e-16	2.20684e-15	UP
										Aspg	1124.2	-1.35918	0.12082	461.177	1.90575e-97	7.19482e-96	DOWN			Arid5b	1254.85	-1.70275	0.111533	523.686	6.15062e-111	2.72894e-109	DOWN			Arhgap20	62.0393	-2.07827	0.257055	193.08	8.57698e-40	1.11077e-38	DOWN			Capg	443.457	-0.933834	0.120756	360.176	1.127e-75	3.21381e-74	DOWN
										Asph	1823.93	-0.740946	0.0753929	325.344	3.54701e-68	8.48394e-67	DOWN			Arl13b	417.819	-0.800884	0.121451	129.834	2.58138e-26	2.22739e-25	DOWN			Arhgap21	1148.08	-0.624264	0.162337	46.0754	8.76653e-09	3.30201e-08	DOWN			Caprin2	433.946	-0.605622	0.149498	72.1633	3.63219e-14	1.88956e-13	DOWN
										Aste1	278.397	0.585599	0.156712	25.4937	0.000111847	0.000296871	UP			Arl2bp	945.474	0.915655	0.0925804	204.284	3.44145e-42	4.71027e-41	UP			Arhgap24	679.433	1.97101	0.129882	475.013	1.97149e-100	7.70034e-99	UP			Car15	52.7604	-0.977592	0.289643	85.7828	5.15838e-17	3.07951e-16	DOWN
										Atf7	2483.79	-0.908204	0.305487	53.7177	2.39537e-10	1.00395e-09	DOWN			Arl8a	547.201	-1.29596	0.0821909	542.9	4.36546e-115	2.07479e-113	DOWN			Arhgap26	142.4	0.839941	0.28454	25.5226	0.000110416	0.000293339	UP			Car2	5597.73	1.14312	0.0709145	1285.38	9.40357e-276	2.22743e-273	UP
										Atf7ip	942.72	1.82238	0.740955	25.7123	0.000101463	0.000270679	UP			Armc1	2264.34	0.59386	0.0896604	104.289	6.5834e-21	4.63019e-20	UP			Arhgap29	2722.58	-0.601987	0.108921	49.5925	1.67904e-09	6.63394e-09	DOWN			Car3	9360.41	0.947706	0.064973	781.778	1.01186e-166	8.21007e-165	UP
										Atg101	1647.56	-0.857814	0.0701814	695.819	3.93756e-148	2.70219e-146	DOWN			Armc10	596.928	-0.865683	0.0909912	207.073	8.70709e-43	1.20634e-41	DOWN			Arhgap31	636.962	0.954285	0.113475	121.395	1.58967e-24	1.28627e-23	UP			Casp12	107.563	-1.14205	0.316954	96.5483	2.81937e-19	1.86091e-18	DOWN
										Atg12	2130.07	-0.691398	0.0858397	324.135	6.45426e-68	1.5313e-66	DOWN			Armc6	625.613	0.750044	0.121748	98.9627	8.74251e-20	5.86535e-19	UP			Arhgap33	198.731	0.728005	0.168805	34.9621	1.5311e-06	4.83355e-06	UP			Casp2	998.314	-0.599769	0.0672691	408.581	4.19455e-86	1.35985e-84	DOWN
										Atg14	452.62	-0.862254	0.11449	513.909	7.93694e-109	3.4384e-107	DOWN			Armcx1	207.691	0.634936	0.16319	50.9949	8.66973e-10	3.50561e-09	UP			Arhgap42	1119.35	-2.28631	0.163919	576.252	2.73244e-122	1.41797e-120	DOWN			Casp4	11.7174	-1.22181	0.610245	22.9183	0.000349926	0.000876964	DOWN
										Atg3	3944.71	-0.877354	0.0869932	257.313	1.48137e-53	2.5961e-52	DOWN			Armcx2	208.165	1.24563	0.193725	93.7858	1.07527e-18	6.89279e-18	UP			Arhgdig	12.4196	3.57356	0.961864	43.5547	2.852e-08	1.03291e-07	UP			Casp7	434.956	0.659896	0.105488	163.651	1.64896e-33	1.79249e-32	UP
										Atg9b	23.7819	2.55091	0.627771	92.7146	1.80636e-18	1.14543e-17	UP			Armcx4	593.575	1.63948	0.12971	322.928	1.17383e-67	2.76707e-66	UP			Arhgef11	1152.97	-0.621543	0.0824666	135.291	1.79123e-27	1.61784e-26	DOWN			Castor2	472.017	0.776331	0.114331	65.8155	7.59106e-13	3.68536e-12	UP
										Atoh8	37.7314	-0.826626	0.455944	27.5352	4.48612e-05	0.000124167	DOWN			Arntl	190.332	0.710135	0.189731	51.8079	5.90709e-10	2.41177e-09	UP			Arhgef12	3192.71	-0.605156	0.122825	70.1511	9.53222e-14	4.86415e-13	DOWN			Cavin3	1909.26	0.794211	0.0754928	413.257	4.11751e-87	1.35582e-85	UP
										Atp10a	241.104	1.20264	0.157734	166.263	4.57332e-34	5.0537e-33	UP			Arntl2	136.369	-1.71425	0.165752	233.662	1.75473e-48	2.80109e-47	DOWN			Arhgef19	63.6351	1.66071	0.353657	38.0062	3.76241e-07	1.25179e-06	UP			Cavin4	65.2942	-0.851155	0.243352	83.3493	1.66968e-16	9.68441e-16	DOWN
										Atp10d	618.632	-1.02106	0.106512	427.643	3.2587e-90	1.14218e-88	DOWN			Arpc4	1443.13	0.62705	0.0773251	120.251	2.77761e-24	2.22785e-23	UP			Arhgef25	160.229	-0.855257	0.164209	51.7113	6.18271e-10	2.5222e-09	DOWN			Cblb	599.925	-0.859704	0.0968235	262.88	9.45626e-55	1.70398e-53	DOWN
										Atp11b	2060.08	-0.620041	0.0827229	226.414	6.27699e-47	9.56265e-46	DOWN			Arrdc4	236.555	2.92399	0.315784	143.264	3.61954e-29	3.45172e-28	UP			Arid3a	156.711	-0.66013	0.165024	35.0862	1.44618e-06	4.57631e-06	DOWN			Cbx2	702.653	-0.664207	0.0803409	289.402	1.89974e-60	3.85887e-59	DOWN
										Atp1b1	82.7464	1.49655	0.365764	44.3153	1.99877e-08	7.31105e-08	UP			Arsk	326.223	-0.790788	0.122173	72.0884	3.76505e-14	1.9566e-13	DOWN			Arid4a	494.056	-0.642581	0.149139	75.6366	6.85073e-15	3.69346e-14	DOWN			Cbx4	1542.04	0.913529	0.0720143	747.368	2.80497e-159	2.14551e-157	UP
										Atp6v1b2	2066.02	-0.675441	0.0625997	429.086	1.59123e-90	5.60403e-89	DOWN			Arxes1	1911.35	1.33128	0.0859125	516.527	2.16059e-109	9.4436e-108	UP			Arid4b	795.9	-1.03819	0.0908972	272.22	9.33641e-57	1.75563e-55	DOWN			Ccdc141	46.7016	-1.80016	0.581287	33.9172	2.47315e-06	7.64484e-06	DOWN
										Atxn3	621.843	-1.01628	0.146316	230.237	9.51291e-48	1.49259e-46	DOWN			Asah1	2901.1	-1.23612	0.12453	207.521	6.98336e-43	9.69353e-42	DOWN			Arid5b	1254.85	-1.84462	0.122971	523.686	6.15062e-111	2.72894e-109	DOWN			Ccdc152	279.331	-0.987606	0.193992	79.9397	8.63931e-16	4.86119e-15	DOWN
										Atxn7l1	218.171	0.671484	0.179096	68.0096	2.65826e-13	1.32651e-12	UP			Asb3	408.007	-0.589412	0.117948	50.9647	8.79394e-10	3.55387e-09	DOWN			Arl13b	417.819	-0.99637	0.131831	129.834	2.58138e-26	2.22739e-25	DOWN			Ccdc28a	130.438	-1.32171	0.165156	347.787	5.24347e-73	1.41554e-71	DOWN
										AU041133	148.56	0.608785	0.228772	40.2071	1.35641e-07	4.67611e-07	UP			Asf1b	3330.69	1.13322	0.0735369	550.04	1.25348e-116	6.11584e-115	UP			Arl2bp	945.474	0.964089	0.0999023	204.284	3.44145e-42	4.71027e-41	UP			Ccdc62	126.013	-0.689803	0.179146	83.5902	1.48649e-16	8.64579e-16	DOWN
										Aurka	585.681	0.785138	0.122267	171.249	3.95093e-35	4.526e-34	UP			Asns	1168.1	0.699265	0.0958853	108.599	8.09921e-22	5.88837e-21	UP			Arl4a	4263.78	0.584481	0.107983	150.339	1.13047e-30	1.1294e-29	UP			Ccdc80	4679.12	-1.55417	0.0884121	1124.31	7.28419e-241	1.28886e-238	DOWN
										Avil	29.346	-1.03949	0.64317	38.2404	3.37608e-07	1.12761e-06	DOWN			Aspg	1124.2	-1.53819	0.105457	461.177	1.90575e-97	7.19482e-96	DOWN			Arl8a	547.201	-1.24627	0.0864738	542.9	4.36546e-115	2.07479e-113	DOWN			Ccdc85c	360.036	0.607665	0.126146	90.0074	6.69532e-18	4.14359e-17	UP
										Avl9	882.049	-1.44001	0.103533	679.608	1.25937e-144	8.29379e-143	DOWN			Asph	1823.93	-0.75734	0.0657607	325.344	3.54701e-68	8.48394e-67	DOWN			Armc10	596.928	-0.874297	0.0975533	207.073	8.70709e-43	1.20634e-41	DOWN			Ccdc88a	2046.93	-1.00346	0.145619	148.568	2.69375e-30	2.66401e-29	DOWN
										Avpi1	371.141	1.17262	0.13659	226.236	6.85316e-47	1.04188e-45	UP			Atf6	791.45	-0.736967	0.0694878	304.024	1.36635e-63	2.94658e-62	DOWN			Armc6	625.613	0.83554	0.13192	98.9627	8.74251e-20	5.86535e-19	UP			Ccdc96	40.2082	0.999183	0.3353	56.9139	5.2678e-11	2.29496e-10	UP
										AW549877	4519.41	-0.694815	0.0735573	460.054	3.32981e-97	1.25389e-95	DOWN			Atf7	2483.79	-1.36787	0.272874	53.7177	2.39537e-10	1.00395e-09	DOWN			Armcx1	207.691	0.605319	0.174217	50.9949	8.66973e-10	3.50561e-09	UP			Ccdc9b	197.246	1.15854	0.192872	110.639	3.0024e-22	2.21574e-21	UP
										Azin1	4655.64	0.873127	0.0846067	319.444	6.59203e-67	1.52698e-65	UP			Atf7ip	942.72	2.15302	0.66267	25.7123	0.000101463	0.000270679	UP			Armcx2	208.165	1.28565	0.208044	93.7858	1.07527e-18	6.89279e-18	UP			Ccm2	1028.98	-0.850826	0.103128	269.846	3.0205e-56	5.58679e-55	DOWN
										B3galnt2	561.081	-0.782258	0.134865	130.892	1.53908e-26	1.34222e-25	DOWN			Atg101	1647.56	-1.12894	0.0611452	695.819	3.93756e-148	2.70219e-146	DOWN			Armcx4	593.575	1.69555	0.139529	322.928	1.17383e-67	2.76707e-66	UP			Ccn1	85.5457	-1.27797	0.326765	39.2487	2.11622e-07	7.17423e-07	DOWN
										B3gnt8	49.6824	-2.69074	0.530229	63.2884	2.53704e-12	1.19765e-11	DOWN			Atg12	2130.07	-0.991882	0.0759995	324.135	6.45426e-68	1.5313e-66	DOWN			Arntl	190.332	0.977103	0.202615	51.8079	5.90709e-10	2.41177e-09	UP			Ccn2	17.4435	-2.49667	0.609323	57.0425	4.95595e-11	2.16294e-10	DOWN
										B4galt1	1228.2	-0.732982	0.0813675	255.149	4.31703e-53	7.52074e-52	DOWN			Atg13	658.179	-0.74465	0.100707	151.434	6.61038e-31	6.64477e-30	DOWN			Arntl2	136.369	-1.86022	0.177841	233.662	1.75473e-48	2.80109e-47	DOWN			Ccnb1	1913.79	0.604769	0.100366	153.006	3.05879e-31	3.11954e-30	UP
										B4galt2	154.019	0.869449	0.233528	26.5057	7.118e-05	0.000192904	UP			Atg14	452.62	-1.51705	0.100246	513.909	7.93694e-109	3.4384e-107	DOWN			Arrdc4	236.555	3.02338	0.344758	143.264	3.61954e-29	3.45172e-28	UP			Ccnd2	1168.15	0.99303	0.168374	165.153	7.88856e-34	8.65855e-33	UP
										B4galt6	170.76	1.70776	0.194697	186.745	1.93875e-38	2.42319e-37	UP			Atg3	3944.71	-0.995183	0.0771866	257.313	1.48137e-53	2.5961e-52	DOWN			Arsk	326.223	-0.888117	0.131613	72.0884	3.76505e-14	1.9566e-13	DOWN			Ccnd3	1090.69	0.798994	0.108762	186.872	1.82133e-38	2.28031e-37	UP
										Bach1	746.216	-0.98501	0.0972034	447.325	1.85448e-94	6.77484e-93	DOWN			Atg9a	947.75	-0.686397	0.0877839	168.234	1.73704e-34	1.9578e-33	DOWN			Arxes1	1911.35	1.34185	0.0938408	516.527	2.16059e-109	9.4436e-108	UP			Ccne1	996.588	0.719904	0.0796117	525.987	1.95971e-111	8.74783e-110	UP
										Bach2	130.822	-3.74511	0.306811	705.083	3.91034e-150	2.72167e-148	DOWN			Atg9b	23.7819	3.10249	0.584039	92.7146	1.80636e-18	1.14543e-17	UP			Arxes2	8993.67	0.623559	0.0899211	163.537	1.74425e-33	1.89328e-32	UP			Ccnf	568.188	0.778509	0.0949122	359.438	1.62483e-75	4.61552e-74	UP
										Bahd1	490.608	-0.645044	0.134137	48.1743	3.27249e-09	1.27243e-08	DOWN			Atic	1335.1	0.637381	0.0664294	269.871	2.98352e-56	5.52534e-55	UP			Asah1	2901.1	-1.21927	0.138482	207.521	6.98336e-43	9.69353e-42	DOWN			Ccng2	2164.47	-0.994132	0.0637473	747.357	2.82047e-159	2.14618e-157	DOWN
										Bak1	515.363	0.977993	0.123688	163.312	1.94745e-33	2.11228e-32	UP			Atoh8	37.7314	-0.65027	0.383991	27.5352	4.48612e-05	0.000124167	DOWN			Asb1	329.907	0.611979	0.138003	31.8507	6.35979e-06	1.89337e-05	UP			Ccpg1os	186.962	-0.909299	0.163537	127.013	1.02412e-25	8.66874e-25	DOWN
										Baz2b	599.182	-0.855869	0.162081	123.552	5.54835e-25	4.55213e-24	DOWN			Atp10a	241.104	1.17623	0.142076	166.263	4.57332e-34	5.0537e-33	UP			Asb3	408.007	-0.693124	0.127167	50.9647	8.79394e-10	3.55387e-09	DOWN			Ccr10	64.045	0.735676	0.270308	24.7085	0.000158602	0.000414306	UP
										BC024139	20.033	-1.98668	0.573546	22.9745	0.000341381	0.000856719	DOWN			Atp10d	618.632	-1.25113	0.0910773	427.643	3.2587e-90	1.14218e-88	DOWN			Asf1b	3330.69	1.17766	0.0806828	550.04	1.25348e-116	6.11584e-115	UP			Cd248	59.248	1.30073	0.288128	110.973	2.55183e-22	1.88512e-21	UP
										Bcas1	17.1186	1.52147	0.622707	52.1824	4.94958e-10	2.03214e-09	UP			Atp11b	2060.08	-0.716115	0.0726612	226.414	6.27699e-47	9.56265e-46	DOWN			Asns	1168.1	0.686393	0.104566	108.599	8.09921e-22	5.88837e-21	UP			Cd24a	324.602	-0.768364	0.168608	49.235	1.98683e-09	7.80802e-09	DOWN
										Bcas3	362.89	-1.04643	0.264187	45.2204	1.30864e-08	4.87042e-08	DOWN			Atp1b1	82.7464	1.93312	0.330818	44.3153	1.99877e-08	7.31105e-08	UP			Aspg	1124.2	-1.64697	0.115762	461.177	1.90575e-97	7.19482e-96	DOWN			Cd28	3.61532	-2.98745	1.20377	34.4538	1.93358e-06	6.04182e-06	DOWN
										Bcl2	97.829	-2.36102	0.296406	240.898	4.9287e-50	8.08747e-49	DOWN			Atp6v1b2	2066.02	-0.772013	0.0542966	429.086	1.59123e-90	5.60403e-89	DOWN			Asph	1823.93	-0.742529	0.0714788	325.344	3.54701e-68	8.48394e-67	DOWN			Cd302	1779.01	-0.866787	0.0885332	252.141	1.90842e-52	3.28186e-51	DOWN
										Bcl2l10	14.8224	2.78886	0.868711	48.844	2.38827e-09	9.34812e-09	UP			Atxn3	621.843	-1.15043	0.128846	230.237	9.51291e-48	1.49259e-46	DOWN			Aste1	278.397	0.582487	0.147005	25.4937	0.000111847	0.000296871	UP			Cdc20	1089.41	0.631497	0.0877849	155.278	1.00384e-31	1.04039e-30	UP
										Bcl2l11	520.955	-1.18596	0.142655	351.436	8.59065e-74	2.35817e-72	DOWN			Atxn7l1	218.171	0.821359	0.158139	68.0096	2.65826e-13	1.32651e-12	UP			Atf3	63.7765	0.722649	0.240267	33.6662	2.77447e-06	8.52424e-06	UP			Cdc25b	903.342	0.710166	0.102419	130.758	1.64298e-26	1.43028e-25	UP
										Bcl7a	674.229	-0.599382	0.123691	168.178	1.7856e-34	2.01099e-33	DOWN			Atxn7l2	138.137	-0.671275	0.187067	26.5085	7.1092e-05	0.000192722	DOWN			Atf6	791.45	-0.856899	0.0739612	304.024	1.36635e-63	2.94658e-62	DOWN			Cdc25c	164.012	0.728377	0.165106	115.87	2.35067e-23	1.81218e-22	UP
										Bco2	23.5524	-0.766526	0.42847	39.2379	2.12682e-07	7.20686e-07	DOWN			AU041133	148.56	0.844372	0.201677	40.2071	1.35641e-07	4.67611e-07	UP			Atf7	2483.79	-1.25661	0.304656	53.7177	2.39537e-10	1.00395e-09	DOWN			Cdc40	1052.59	-0.694051	0.0961478	179.87	5.70393e-37	6.87749e-36	DOWN
										Bcor	488.642	-0.806673	0.154283	31.8092	6.48125e-06	1.92836e-05	DOWN			Aurka	585.681	1.00999	0.108448	171.249	3.95093e-35	4.526e-34	UP			Atf7ip	942.72	2.72337	0.740443	25.7123	0.000101463	0.000270679	UP			Cdc42ep3	180.982	-1.06187	0.202644	253.781	8.48575e-53	1.4696e-51	DOWN
										Bcs1l	334.635	0.708647	0.143931	74.4663	1.20219e-14	6.39686e-14	UP			Avil	29.346	-2.64137	0.550379	38.2404	3.37608e-07	1.12761e-06	DOWN			Atg101	1647.56	-1.4241	0.0667696	695.819	3.93756e-148	2.70219e-146	DOWN			Cdca2	455.045	0.645862	0.122113	58.2447	2.80025e-11	1.23906e-10	UP
										Bdh2	48.6345	-0.907493	0.344829	23.8719	0.000229775	0.000589634	DOWN			Avl9	882.049	-1.52958	0.088644	679.608	1.25937e-144	8.29379e-143	DOWN			Atg12	2130.07	-1.15353	0.0836575	324.135	6.45426e-68	1.5313e-66	DOWN			Cdh23	12.0286	-0.838401	0.526219	46.0194	8.99969e-09	3.38722e-08	DOWN
										Bdkrb2	7.10643	-4.34312	1.51902	74.896	9.77947e-15	5.23592e-14	DOWN			Avpi1	371.141	1.23737	0.122692	226.236	6.85316e-47	1.04188e-45	UP			Atg13	658.179	-0.954576	0.109539	151.434	6.61038e-31	6.64477e-30	DOWN			Cdk5r1	53.934	-1.25218	0.365285	25.273	0.000123399	0.000326058	DOWN
										Bend7	52.2714	-0.99483	0.336209	67.0121	4.28404e-13	2.10772e-12	DOWN			AW549877	4519.41	-0.971375	0.0653415	460.054	3.32981e-97	1.25389e-95	DOWN			Atg14	452.62	-1.71552	0.10817	513.909	7.93694e-109	3.4384e-107	DOWN			Cdkl5	111.266	0.906266	0.24627	24.1619	0.000202097	0.000521617	UP
										Bhlhe40	639.633	1.6043	0.156368	774.984	2.98348e-165	2.38127e-163	UP			Azin1	4655.64	0.919759	0.0757354	319.444	6.59203e-67	1.52698e-65	UP			Atg3	3944.71	-0.927346	0.0854734	257.313	1.48137e-53	2.5961e-52	DOWN			Cdkn1b	3106.66	-0.596925	0.0869	407.035	9.03527e-86	2.90355e-84	DOWN
										Bik	17.3971	-2.20159	0.675803	38.0495	3.68788e-07	1.22729e-06	DOWN			B3galnt2	561.081	-1.01674	0.118515	130.892	1.53908e-26	1.34222e-25	DOWN			Atg9a	947.75	-0.724759	0.0953172	168.234	1.73704e-34	1.9578e-33	DOWN			Cdkn1c	1122.32	0.681282	0.0847794	230.374	8.89361e-48	1.39841e-46	UP
										Bivm	691.869	-0.585218	0.185055	37.4587	4.84615e-07	1.59647e-06	DOWN			B3galt2	87.6695	-0.980652	0.232539	31.1109	8.90675e-06	2.61871e-05	DOWN			Atg9b	23.7819	3.02105	0.602973	92.7146	1.80636e-18	1.14543e-17	UP			Cdkn2c	3900.9	1.02169	0.0761902	506.801	2.71801e-107	1.15701e-105	UP
										Bmf	126.445	-0.89566	0.221133	246.743	2.74746e-51	4.61662e-50	DOWN			B3galt6	235.535	0.690227	0.139889	111.633	1.85091e-22	1.37633e-21	UP			Atic	1335.1	0.711444	0.0710966	269.871	2.98352e-56	5.52534e-55	UP			Cdkn2d	662.092	0.820713	0.101331	148.99	2.19002e-30	2.16876e-29	UP
										Bmt2	616.544	-0.612189	0.136948	85.3223	6.44292e-17	3.8277e-16	DOWN			B3gnt8	49.6824	-2.70286	0.460461	63.2884	2.53704e-12	1.19765e-11	DOWN			Atp10a	241.104	1.2653	0.148873	166.263	4.57332e-34	5.0537e-33	UP			Cdo1	66.622	-0.689195	0.284131	35.574	1.15558e-06	3.69254e-06	DOWN
										Bnip3	15142.9	-1.24443	0.105397	403.5	5.22282e-85	1.67107e-83	DOWN			B4galt1	1228.2	-0.78722	0.0703623	255.149	4.31703e-53	7.52074e-52	DOWN			Atp10d	618.632	-1.35177	0.0980836	427.643	3.2587e-90	1.14218e-88	DOWN			Cdr2	460.05	0.62386	0.110331	239.964	7.81431e-50	1.27371e-48	UP
										Bnip3l	8732.78	-0.693294	0.0705715	339.685	2.90853e-71	7.56013e-70	DOWN			B4galt2	154.019	0.644472	0.207611	26.5057	7.118e-05	0.000192904	UP			Atp11b	2060.08	-0.815055	0.079677	226.414	6.27699e-47	9.56265e-46	DOWN			Cebpd	345.767	-0.74191	0.106964	154.275	1.64166e-31	1.68952e-30	DOWN
										Bop1	1188.06	1.01571	0.0926595	422.228	4.79306e-89	1.62942e-87	UP			B4galt5	228.141	0.704559	0.134675	94.3207	8.29808e-19	5.34733e-18	UP			Atp13a1	1521.03	0.599115	0.0925524	68.0127	2.6543e-13	1.32541e-12	UP			Cecr2	711.194	-0.658781	0.120966	228.514	2.22726e-47	3.44311e-46	DOWN
										Bora	363.201	0.68914	0.128612	166.472	4.12697e-34	4.58116e-33	UP			B4galt6	170.76	1.63268	0.178228	186.745	1.93875e-38	2.42319e-37	UP			Atp1b1	82.7464	1.72498	0.353865	44.3153	1.99877e-08	7.31105e-08	UP			Cenpf	1537.39	0.723432	0.187549	39.5156	1.86984e-07	6.36988e-07	UP
										Bpnt1	1079.87	0.961107	0.0977745	204.602	2.94234e-42	4.03842e-41	UP			Bach1	746.216	-1.24371	0.0837895	447.325	1.85448e-94	6.77484e-93	DOWN			Atp2a2	5174.9	0.705081	0.0587239	243.797	1.17749e-50	1.95396e-49	UP			Cenpt	129.605	0.914877	0.195926	74.7267	1.06083e-14	5.66522e-14	UP
										Brd8dc	14.5189	-1.85923	0.625898	31.9816	5.99126e-06	1.78691e-05	DOWN			Bach2	130.822	-3.56966	0.219041	705.083	3.91034e-150	2.72167e-148	DOWN			Atp6v0a2	1794.12	0.588496	0.0832537	113.946	6.00162e-23	4.547e-22	UP			Cep128	179.037	-1.08925	0.33619	26.928	5.89138e-05	0.000160819	DOWN
										Brdt	110.133	-0.738294	0.27047	41.1079	8.92336e-08	3.12095e-07	DOWN			Bag2	656.763	0.813281	0.151902	80.5288	6.50448e-16	3.67686e-15	UP			Atp6v1b2	2066.02	-0.875679	0.0588146	429.086	1.59123e-90	5.60403e-89	DOWN			Cep72	316.101	-0.896598	0.317469	22.6302	0.000397182	0.000988311	DOWN
										Brf2	135.569	0.893563	0.254157	24.7094	0.00015854	0.000414217	UP			Bak1	515.363	1.0576	0.110394	163.312	1.94745e-33	2.11228e-32	UP			Atxn3	621.843	-1.52128	0.141665	230.237	9.51291e-48	1.49259e-46	DOWN			Cep95	556.177	-0.6529	0.102278	127.157	9.54451e-26	8.08366e-25	DOWN
										Bri3	1842.79	-1.32704	0.160664	172.416	2.22623e-35	2.56427e-34	DOWN			Baz2b	599.182	-0.764254	0.14238	123.552	5.54835e-25	4.55213e-24	DOWN			Atxn7l1	218.171	1.0188	0.167531	68.0096	2.65826e-13	1.32651e-12	UP			Cers1	42.1795	0.731916	0.38564	47.9281	3.67407e-09	1.42293e-08	UP
										Bsdc1	533.922	-1.23197	0.120292	527.348	9.96171e-112	4.50147e-110	DOWN			Bbs10	202.725	-0.59859	0.14991	41.6009	7.09369e-08	2.49408e-07	DOWN			Atxn7l2	138.137	-0.58099	0.199388	26.5085	7.1092e-05	0.000192722	DOWN			Cers6	393.871	-0.984977	0.169608	85.4675	6.00673e-17	3.57725e-16	DOWN
										Bsn	16.0134	2.0979	0.727377	37.3565	5.08045e-07	1.67178e-06	UP			Bbs12	475.677	-0.773698	0.0903288	174.912	6.52774e-36	7.62018e-35	DOWN			AU041133	148.56	0.904228	0.215206	40.2071	1.35641e-07	4.67611e-07	UP			Chac1	225.589	-1.6744	0.141923	625.333	6.787e-133	4.05178e-131	DOWN
										Btc	84.2948	-1.31125	0.235666	197.321	1.06256e-40	1.40584e-39	DOWN			Bbs2	227.814	-0.665505	0.135791	64.7474	1.26441e-12	6.06239e-12	DOWN			Aurka	585.681	0.984587	0.116331	171.249	3.95093e-35	4.526e-34	UP			Chac2	268.63	0.602525	0.151166	64.2442	1.60783e-12	7.6714e-12	UP
										Btg1	6646.27	-1.22927	0.0710262	1652.86	0	0	DOWN			BC034090	251.88	0.594294	0.227982	28.3631	3.09077e-05	8.68561e-05	UP			Avil	29.346	-2.85875	0.602015	38.2404	3.37608e-07	1.12761e-06	DOWN			Chchd10	3553.92	-0.770522	0.0781902	345.488	1.63896e-72	4.3843e-71	DOWN
										Bysl	570.827	1.30046	0.115761	573.621	1.01101e-121	5.17341e-120	UP			Bcar1	364.756	0.595594	0.12654	56.336	6.92967e-11	2.99586e-10	UP			Avl9	882.049	-1.59896	0.096127	679.608	1.25937e-144	8.29379e-143	DOWN			Chd2	734.961	-0.746296	0.181229	33.1412	3.52817e-06	1.07144e-05	DOWN
										Bzw1	16339.9	0.612688	0.0967294	126.981	1.04013e-25	8.79413e-25	UP			Bcas1	17.1186	2.4099	0.547486	52.1824	4.94958e-10	2.03214e-09	UP			Avpi1	371.141	1.317	0.129331	226.236	6.85316e-47	1.04188e-45	UP			Chd3	351.343	0.853685	0.242514	38.1344	3.54576e-07	1.1824e-06	UP
										Bzw2	2519.61	-1.4852	0.107277	520.712	2.698e-110	1.18988e-108	DOWN			Bcas3	362.89	-0.736641	0.23329	45.2204	1.30864e-08	4.87042e-08	DOWN			AW549877	4519.41	-1.11941	0.0722898	460.054	3.32981e-97	1.25389e-95	DOWN			Chic2	1356.81	-0.888073	0.0931517	242.511	2.22197e-50	3.67063e-49	DOWN
										C130074G19Rik	2785.52	0.955416	0.105531	334.309	4.17514e-70	1.05717e-68	UP			Bcl2	97.829	-2.49479	0.237419	240.898	4.9287e-50	8.08747e-49	DOWN			Azin1	4655.64	0.853612	0.0837067	319.444	6.59203e-67	1.52698e-65	UP			Chn1	69.7509	0.868852	0.546933	35.9374	9.77614e-07	3.14369e-06	UP
										C1d	2175.59	0.590018	0.0793998	130.777	1.62833e-26	1.41837e-25	UP			Bcl2l10	14.8224	3.30261	0.810337	48.844	2.38827e-09	9.34812e-09	UP			B3galnt2	561.081	-1.1216	0.128807	130.892	1.53908e-26	1.34222e-25	DOWN			Chordc1	1911.68	0.634826	0.117305	147.893	3.7494e-30	3.69803e-29	UP
										C1qbp	3235.11	0.626516	0.0816467	205.064	2.34382e-42	3.22599e-41	UP			Bcl2l11	520.955	-1.45085	0.124657	351.436	8.59065e-74	2.35817e-72	DOWN			B3galt2	87.6695	-0.949694	0.248135	31.1109	8.90675e-06	2.61871e-05	DOWN			Chrna2	14.9808	-2.51821	0.55069	59.1215	1.84588e-11	8.26984e-11	DOWN
										C1qtnf1	58.8965	-2.27057	0.742815	32.9593	3.83418e-06	1.16125e-05	DOWN			Bcl6	2387.52	-0.585866	0.0806275	120.837	2.08693e-24	1.6803e-23	DOWN			B3galt6	235.535	0.842415	0.147552	111.633	1.85091e-22	1.37633e-21	UP			Chst1	350.636	1.10099	0.136433	200.468	2.25571e-41	3.03921e-40	UP
										C1qtnf6	202.998	2.57056	0.335345	100.329	4.50504e-20	3.05311e-19	UP			Bcl7a	674.229	-0.7929	0.108471	168.178	1.7856e-34	2.01099e-33	DOWN			B3gnt8	49.6824	-2.8947	0.511221	63.2884	2.53704e-12	1.19765e-11	DOWN			Chst11	1094.7	0.820676	0.100285	344.446	2.74595e-72	7.2924e-71	UP
										C1rl	121.214	0.940884	0.225756	27.7884	4.00351e-05	0.000111334	UP			Bco2	23.5524	-1.04284	0.362284	39.2379	2.12682e-07	7.20686e-07	DOWN			B4galt1	1228.2	-0.816552	0.0760531	255.149	4.31703e-53	7.52074e-52	DOWN			Chst12	291.884	0.900795	0.166506	79.2987	1.17636e-15	6.57633e-15	UP
										C1s1	184.321	-1.09139	0.343072	23.8258	0.000234501	0.000601027	DOWN			Bcs1l	334.635	0.756617	0.127666	74.4663	1.20219e-14	6.39686e-14	UP			B4galt2	154.019	0.84266	0.222701	26.5057	7.118e-05	0.000192904	UP			Chsy1	150.603	0.585242	0.199579	159.274	1.41321e-32	1.50612e-31	UP
										C2cd2	635.637	-0.979559	0.195562	101.504	2.54696e-20	1.74625e-19	DOWN			Bdh2	48.6345	-1.02389	0.294358	23.8719	0.000229775	0.000589634	DOWN			B4galt5	228.141	1.03515	0.141027	94.3207	8.29808e-19	5.34733e-18	UP			Chtf18	361.13	0.719702	0.137364	71.3211	5.44005e-14	2.80423e-13	UP
										C2cd3	582.156	-0.827198	0.155527	104.289	6.58618e-21	4.63019e-20	DOWN			Bdkrb2	7.10643	-3.02743	0.795738	74.896	9.77947e-15	5.23592e-14	DOWN			B4galt6	170.76	1.73295	0.185582	186.745	1.93875e-38	2.42319e-37	UP			Ciapin1	1395.84	0.778402	0.124084	155.831	7.6535e-32	7.94342e-31	UP
										C4b	2729.84	-1.2744	0.084418	883.142	1.18411e-188	1.18299e-186	DOWN			Bend7	52.2714	-1.33488	0.288313	67.0121	4.28404e-13	2.10772e-12	DOWN			Bach1	746.216	-1.17111	0.0895835	447.325	1.85448e-94	6.77484e-93	DOWN			Ciart	60.6135	0.628695	0.407254	31.7707	6.59593e-06	1.96049e-05	UP
										Cab39	7799.49	-1.33059	0.0777401	1073.8	6.3168e-230	1.01943e-227	DOWN			Bfar	1442.92	-0.719788	0.0603934	295.35	1.00046e-61	2.07818e-60	DOWN			Bach2	130.822	-3.63669	0.23235	705.083	3.91034e-150	2.72167e-148	DOWN			Cidec	9921.89	0.625339	0.0769127	366.727	4.37559e-77	1.27247e-75	UP
										Cables1	534.203	-1.74355	0.114262	829.559	4.65922e-177	4.19787e-175	DOWN			Bhlhe40	639.633	2.6646	0.139318	774.984	2.98348e-165	2.38127e-163	UP			Bag2	656.763	1.02588	0.16674	80.5288	6.50448e-16	3.67686e-15	UP			Cilp	5.78805	-2.79755	0.987806	23.5014	0.000270628	0.000688334	DOWN
										Cabp4	92.716	-1.89347	0.276553	126.803	1.13435e-25	9.56321e-25	DOWN			Bik	17.3971	-2.41087	0.584706	38.0495	3.68788e-07	1.22729e-06	DOWN			Bak1	515.363	1.09428	0.117835	163.312	1.94745e-33	2.11228e-32	UP			Cir1	1582.89	-1.20642	0.0902293	1086.8	9.66048e-233	1.6122e-230	DOWN
										Cacybp	5513.55	0.890805	0.110243	235.675	6.49537e-49	1.04481e-47	UP			Birc2	1373.18	-0.811974	0.110678	114.271	5.12209e-23	3.90161e-22	DOWN			Baz2b	599.182	-0.619512	0.156045	123.552	5.54835e-25	4.55213e-24	DOWN			Cish	30.2152	1.2498	0.565563	74.6896	1.07994e-14	5.76307e-14	UP
										Cad	1474.37	0.979625	0.168298	98.713	9.86848e-20	6.60869e-19	UP			Bmf	126.445	-1.53153	0.194837	246.743	2.74746e-51	4.61662e-50	DOWN			Bbs10	202.725	-0.855822	0.161817	41.6009	7.09369e-08	2.49408e-07	DOWN			Cited2	1331.39	-1.56889	0.105976	920.621	9.16096e-197	1.03491e-194	DOWN
										Calcoco1	1314.92	-1.48803	0.110448	877.779	1.71391e-187	1.6893e-185	DOWN			Bmt2	616.544	-0.886865	0.120777	85.3223	6.44292e-17	3.8277e-16	DOWN			Bbs12	475.677	-1.08327	0.0974018	174.912	6.52774e-36	7.62018e-35	DOWN			Ckb	56.3536	1.10169	0.320582	66.7209	4.92413e-13	2.41536e-12	UP
										Calm2	19015.5	0.708773	0.155114	59.7392	1.37602e-11	6.22943e-11	UP			Bnip3	15142.9	-1.39697	0.0941277	403.5	5.22282e-85	1.67107e-83	DOWN			Bbs2	227.814	-0.765797	0.14503	64.7474	1.26441e-12	6.06239e-12	DOWN			Clcf1	69.2092	-0.764434	0.260997	63.3138	2.5065e-12	1.18362e-11	DOWN
										Camk2a	11.7821	1.53325	0.888747	33.0386	3.69767e-06	1.12175e-05	UP			Bnip3l	8732.78	-0.811168	0.0627992	339.685	2.90853e-71	7.56013e-70	DOWN			BC024139	20.033	-0.793066	0.412767	22.9745	0.000341381	0.000856719	DOWN			Cldn34c1	228.28	-0.78592	0.372498	42.9756	3.73744e-08	1.34102e-07	DOWN
										Camk2b	38.1746	3.00067	0.470544	126.473	1.33285e-25	1.12173e-24	UP			Bop1	1188.06	1.06629	0.0829778	422.228	4.79306e-89	1.62942e-87	UP			BC034090	251.88	0.650831	0.248814	28.3631	3.09077e-05	8.68561e-05	UP			Clec2d	755.821	-1.58763	0.147901	463.069	7.44615e-98	2.83301e-96	DOWN
										Camk2n1	47.7938	-3.66158	0.475892	275.309	2.02608e-57	3.85428e-56	DOWN			Bora	363.201	0.956132	0.112816	166.472	4.12697e-34	4.58116e-33	UP			Bcar1	364.756	0.753042	0.135068	56.336	6.92967e-11	2.99586e-10	UP			Clk1	5228.21	-1.05002	0.0972821	434.54	1.06111e-91	3.7824e-90	DOWN
										Camsap3	217.072	1.37085	0.256203	81.6113	3.8604e-16	2.20684e-15	UP			Borcs5	156.884	0.600247	0.158512	34.3067	2.06864e-06	6.44602e-06	UP			Bcas1	17.1186	2.41803	0.561749	52.1824	4.94958e-10	2.03214e-09	UP			Clk4	2132.61	-0.722913	0.0954386	167.358	2.67175e-34	2.98837e-33	DOWN
										Capg	443.457	-1.29654	0.141395	360.176	1.127e-75	3.21381e-74	DOWN			Bpnt1	1079.87	0.88264	0.087205	204.602	2.94234e-42	4.03842e-41	UP			Bcl2	97.829	-2.36391	0.250046	240.898	4.9287e-50	8.08747e-49	DOWN			Clmp	124.158	0.994304	0.257473	126.355	1.41223e-25	1.18785e-24	UP
										Capn1	620.881	0.583155	0.104279	71.1693	5.85074e-14	3.0117e-13	UP			Brd8dc	14.5189	-2.50455	0.541347	31.9816	5.99126e-06	1.78691e-05	DOWN			Bcl2l10	14.8224	2.80453	0.845203	48.844	2.38827e-09	9.34812e-09	UP			Clstn3	851.567	1.74429	0.101177	1573.98	0	0	UP
										Capn2	1720.72	0.835596	0.0854199	291.116	8.13292e-61	1.67753e-59	UP			Brdt	110.133	-0.932478	0.234676	41.1079	8.92336e-08	3.12095e-07	DOWN			Bcl2l11	520.955	-1.76604	0.13673	351.436	8.59065e-74	2.35817e-72	DOWN			Clu	127.371	-0.815239	0.222963	109.749	4.62851e-22	3.39193e-21	DOWN
										Capns1	3358.92	0.639036	0.0805735	121.198	1.74993e-24	1.41439e-23	UP			Brf2	135.569	0.870792	0.227376	24.7094	0.00015854	0.000414217	UP			Bcl7a	674.229	-1.00527	0.118484	168.178	1.7856e-34	2.01099e-33	DOWN			Cmc2	899.684	0.586504	0.122822	52.9129	3.50473e-10	1.45315e-09	UP
										Caprin2	433.946	-0.840909	0.170108	72.1633	3.63219e-14	1.88956e-13	DOWN			Bri3	1842.79	-1.32044	0.142483	172.416	2.22623e-35	2.56427e-34	DOWN			Bco2	23.5524	-1.62526	0.398201	39.2379	2.12682e-07	7.20686e-07	DOWN			Cnnm2	395.307	0.627625	0.130003	186.092	2.67372e-38	3.33047e-37	UP
										Car13	2997.63	0.819232	0.083127	263.215	8.01267e-55	1.4474e-53	UP			Bsdc1	533.922	-1.56821	0.104324	527.348	9.96171e-112	4.50147e-110	DOWN			Bcs1l	334.635	0.731547	0.136075	74.4663	1.20219e-14	6.39686e-14	UP			Cnppd1	1091.76	-0.836055	0.0861149	482.929	3.86082e-102	1.54076e-100	DOWN
										Car15	52.7604	-2.19302	0.383121	85.7828	5.15838e-17	3.07951e-16	DOWN			Bsn	16.0134	2.54048	0.65715	37.3565	5.08045e-07	1.67178e-06	UP			Bdh2	48.6345	-1.06973	0.313458	23.8719	0.000229775	0.000589634	DOWN			Cnr1	22.598	-0.98087	0.378362	45.5167	1.13907e-08	4.25767e-08	DOWN
										Car2	5597.73	1.73031	0.078376	1285.38	9.40357e-276	2.22743e-273	UP			Btc	84.2948	-1.69512	0.197141	197.321	1.06256e-40	1.40584e-39	DOWN			Bdkrb2	7.10643	-5.84695	1.52156	74.896	9.77947e-15	5.23592e-14	DOWN			Cnst	1388.2	-0.779503	0.0707271	341.857	9.90849e-72	2.59387e-70	DOWN
										Car3	9360.41	1.25882	0.0723187	781.778	1.01186e-166	8.21007e-165	UP			Btg1	6646.27	-1.85507	0.0631855	1652.86	0	0	DOWN			Bend7	52.2714	-1.70423	0.313775	67.0121	4.28404e-13	2.10772e-12	DOWN			Cntf	110.55	-0.63434	0.187488	52.1657	4.98873e-10	2.04707e-09	DOWN
										Casp12	107.563	-1.83753	0.379005	96.5483	2.81937e-19	1.86091e-18	DOWN			Btg2	1286.6	-0.768329	0.0953779	136.92	8.07418e-28	7.36506e-27	DOWN			Bfar	1442.92	-0.799841	0.0650172	295.35	1.00046e-61	2.07818e-60	DOWN			Cntnap1	499.475	0.692786	0.123881	87.8296	1.91894e-17	1.16549e-16	UP
										Casp2	998.314	-0.626191	0.0776785	408.581	4.19455e-86	1.35985e-84	DOWN			Bysl	570.827	1.49704	0.104022	573.621	1.01101e-121	5.17341e-120	UP			Bhlhe40	639.633	2.822	0.149392	774.984	2.98348e-165	2.38127e-163	UP			Col11a2	724.427	-0.873782	0.11015	516.159	2.59401e-109	1.13043e-107	DOWN
										Casp6	520.513	-0.739658	0.111541	216.591	7.98384e-45	1.14727e-43	DOWN			Bzw1	16339.9	0.628186	0.0865046	126.981	1.04013e-25	8.79413e-25	UP			Bik	17.3971	-1.97319	0.59867	38.0495	3.68788e-07	1.22729e-06	DOWN			Col12a1	509.796	-0.897852	0.147469	61.4945	5.96666e-12	2.7625e-11	DOWN
										Casp7	434.956	0.883324	0.116204	163.651	1.64896e-33	1.79249e-32	UP			Bzw2	2519.61	-1.44978	0.0944254	520.712	2.698e-110	1.18988e-108	DOWN			Bin3	388.428	-0.640894	0.179504	23.8162	0.000235494	0.000603362	DOWN			Col15a1	738.858	1.86787	0.196114	693.556	1.21488e-147	8.2985e-146	UP
										Castor2	472.017	0.732239	0.127651	65.8155	7.59106e-13	3.68536e-12	UP			C130074G19Rik	2785.52	1.13119	0.0943828	334.309	4.17514e-70	1.05717e-68	UP			Birc2	1373.18	-0.857679	0.122292	114.271	5.12209e-23	3.90161e-22	DOWN			Col18a1	232.81	0.666447	0.205469	86.5705	3.52605e-17	2.11794e-16	UP
										Cat	13632.3	-0.686893	0.0593304	564.135	1.13204e-119	5.6741e-118	DOWN			C1qbp	3235.11	0.695687	0.0728639	205.064	2.34382e-42	3.22599e-41	UP			Bivm	691.869	-0.851812	0.181856	37.4587	4.84615e-07	1.59647e-06	DOWN			Col20a1	131.23	-1.25323	0.366083	44.6622	1.6994e-08	6.26127e-08	DOWN
										Cavin3	1909.26	1.11918	0.0833455	413.257	4.11751e-87	1.35582e-85	UP			C1qtnf6	202.998	0.941111	0.299464	100.329	4.50504e-20	3.05311e-19	UP			Bmf	126.445	-1.95059	0.212233	246.743	2.74746e-51	4.61662e-50	DOWN			Col27a1	1579.63	-1.51974	0.12169	296.72	5.07798e-62	1.06081e-60	DOWN
										Cavin4	65.2942	-1.69052	0.310745	83.3493	1.66968e-16	9.68441e-16	DOWN			C1rl	121.214	0.580104	0.203883	27.7884	4.00351e-05	0.000111334	UP			Bmt2	616.544	-0.856213	0.131702	85.3223	6.44292e-17	3.8277e-16	DOWN			Col5a2	2740.05	-0.659632	0.10842	100.453	4.24209e-20	2.88423e-19	DOWN
										Cblb	599.925	-0.871866	0.111745	262.88	9.45626e-55	1.70398e-53	DOWN			C1s1	184.321	-1.19971	0.301801	23.8258	0.000234501	0.000601027	DOWN			Bnip3	15142.9	-1.4021	0.105057	403.5	5.22282e-85	1.67107e-83	DOWN			Col6a1	11532.9	0.613161	0.0899466	556.943	4.0479e-118	2.00836e-116	UP
										Cbr2	1191.1	0.735317	0.0961979	170.982	4.50328e-35	5.15473e-34	UP			C2cd2	635.637	-0.718052	0.172943	101.504	2.54696e-20	1.74625e-19	DOWN			Bnip3l	8732.78	-0.917636	0.0697805	339.685	2.90853e-71	7.56013e-70	DOWN			Col6a2	3748.18	0.663888	0.166556	310.059	6.88197e-65	1.51983e-63	UP
										Cbr3	2402.16	0.735095	0.0711063	311.448	3.45977e-65	7.72192e-64	UP			C2cd3	582.156	-0.911657	0.136574	104.289	6.58618e-21	4.63019e-20	DOWN			Bop1	1188.06	1.24384	0.0892154	422.228	4.79306e-89	1.62942e-87	UP			Colec12	990.833	-0.743573	0.138816	152.449	4.01911e-31	4.07629e-30	DOWN
										Cbx2	702.653	-0.728291	0.0932153	289.402	1.89974e-60	3.85887e-59	DOWN			C4b	2729.84	-1.5151	0.0742797	883.142	1.18411e-188	1.18299e-186	DOWN			Bora	363.201	1.0249	0.119089	166.472	4.12697e-34	4.58116e-33	UP			Cop1	5603.1	-0.695345	0.0570735	684.245	1.25193e-145	8.39539e-144	DOWN
										Cbx4	1542.04	0.969557	0.0798287	747.368	2.80497e-159	2.14551e-157	UP			C9orf72	1365.71	0.717379	0.0708915	291.83	5.71334e-61	1.18012e-59	UP			Borcs5	156.884	0.6361	0.16628	34.3067	2.06864e-06	6.44602e-06	UP			Copz2	383.289	0.663577	0.132935	59.0214	1.9359e-11	8.65994e-11	UP
										Cbx7	269.642	-0.999027	0.177507	185.525	3.53253e-38	4.38535e-37	DOWN			Cab39	7799.49	-1.53806	0.0690586	1073.8	6.3168e-230	1.01943e-227	DOWN			Bpnt1	1079.87	0.933242	0.0942335	204.602	2.94234e-42	4.03842e-41	UP			Coq5	1514.94	0.607711	0.0661551	228.871	1.86693e-47	2.89523e-46	UP
										Cbx8	372.282	0.847632	0.130506	114.16	5.40754e-23	4.11477e-22	UP			Cables1	534.203	-1.81715	0.0946663	829.559	4.65922e-177	4.19787e-175	DOWN			Brd3	1572.21	-0.597331	0.120096	44.8189	1.57919e-08	5.83446e-08	DOWN			Coro1c	1065.22	0.756031	0.0888995	302.113	3.51902e-63	7.51168e-62	UP
										Cc2d1a	477.83	0.616932	0.109213	64.8398	1.20983e-12	5.8102e-12	UP			Cabp4	92.716	-1.84345	0.226997	126.803	1.13435e-25	9.56321e-25	DOWN			Brd8dc	14.5189	-1.88824	0.540575	31.9816	5.99126e-06	1.78691e-05	DOWN			Coro6	590.412	-0.662436	0.327182	52.2534	4.78625e-10	1.96618e-09	DOWN
										Ccdc141	46.7016	-2.99111	0.67156	33.9172	2.47315e-06	7.64484e-06	DOWN			Cacnb4	124.973	-0.835665	0.174789	51.3302	7.40095e-10	3.00499e-09	DOWN			Brdt	110.133	-0.864657	0.252105	41.1079	8.92336e-08	3.12095e-07	DOWN			Cotl1	254.896	0.672932	0.150683	109.028	6.57514e-22	4.79694e-21	UP
										Ccdc152	279.331	-1.03574	0.220954	79.9397	8.63931e-16	4.86119e-15	DOWN			Cactin	843.925	0.886788	0.095145	196.527	1.57095e-40	2.06729e-39	UP			Brf2	135.569	0.701141	0.244627	24.7094	0.00015854	0.000414217	UP			Cox10	668.303	0.708835	0.1005	232.418	3.2426e-48	5.1482e-47	UP
										Ccdc18	758.342	-0.665664	0.107487	122.329	1.0076e-24	8.2163e-24	DOWN			Cacybp	5513.55	1.07621	0.0986295	235.675	6.49537e-49	1.04481e-47	UP			Bri3	1842.79	-1.48102	0.158451	172.416	2.22623e-35	2.56427e-34	DOWN			Cp	1577.87	-1.43202	0.173787	222.681	3.95914e-46	5.85539e-45	DOWN
										Ccdc191	379.369	-0.712341	0.242158	50.9454	8.87445e-10	3.58542e-09	DOWN			Cad	1474.37	0.948755	0.150638	98.713	9.86848e-20	6.60869e-19	UP			Bri3bp	2304.86	0.609144	0.0761776	119.879	3.32958e-24	2.66475e-23	UP			Cpeb1	52.4942	-0.839643	0.273937	52.6569	3.95543e-10	1.63494e-09	DOWN
										Ccdc28a	130.438	-1.61495	0.201511	347.787	5.24347e-73	1.41554e-71	DOWN			Calcoco1	1314.92	-1.90875	0.0971844	877.779	1.71391e-187	1.6893e-185	DOWN			Bsdc1	533.922	-1.92298	0.11376	527.348	9.96171e-112	4.50147e-110	DOWN			Cpn2	16.6671	1.4882	0.577799	24.9396	0.000143124	0.000376081	UP
										Ccdc50	7480.26	-0.756133	0.0657581	403.67	4.80056e-85	1.53933e-83	DOWN			Calm2	19015.5	0.810863	0.138753	59.7392	1.37602e-11	6.22943e-11	UP			Bsn	16.0134	2.89449	0.67948	37.3565	5.08045e-07	1.67178e-06	UP			Cpne8	371.955	-1.17606	0.101359	316.772	2.47733e-66	5.65817e-65	DOWN
										Ccdc62	126.013	-0.870026	0.211574	83.5902	1.48649e-16	8.64579e-16	DOWN			Calr	4359.25	0.631799	0.0587337	223.965	2.10186e-46	3.15946e-45	UP			Btbd10	394.391	0.672247	0.108398	76.8611	3.80217e-15	2.08042e-14	UP			Cpt1a	375.648	-0.652226	0.144484	39.1348	2.23098e-07	7.54588e-07	DOWN
										Ccdc71l	246.204	-0.629123	0.152365	58.8202	2.13021e-11	9.50603e-11	DOWN			Camk2a	11.7821	2.8166	0.798314	33.0386	3.69767e-06	1.12175e-05	UP			Btc	84.2948	-1.61564	0.204939	197.321	1.06256e-40	1.40584e-39	DOWN			Cracr2b	141.878	-1.31107	0.19178	247.841	1.59729e-51	2.69939e-50	DOWN
										Ccdc80	4679.12	-1.94865	0.10016	1124.31	7.28419e-241	1.28886e-238	DOWN			Camk2b	38.1746	2.76357	0.444564	126.473	1.33285e-25	1.12173e-24	UP			Btg1	6646.27	-1.89663	0.070074	1652.86	0	0	DOWN			Crat	4020.36	0.731548	0.103461	173.604	1.24167e-35	1.44038e-34	UP
										Ccdc85c	360.036	0.65052	0.14109	90.0074	6.69532e-18	4.14359e-17	UP			Camk2n1	47.7938	-3.16437	0.311215	275.309	2.02608e-57	3.85428e-56	DOWN			Btg2	1286.6	-0.974231	0.104907	136.92	8.07418e-28	7.36506e-27	DOWN			Crbn	1430.97	-0.637477	0.093973	175.454	5.00205e-36	5.86742e-35	DOWN
										Ccdc86	248.226	0.644923	0.165416	244.763	7.30427e-51	1.22315e-49	UP			Camkk1	56.3317	0.796925	0.262762	29.9515	1.50761e-05	4.34816e-05	UP			Bysl	570.827	1.6739	0.109756	573.621	1.01101e-121	5.17341e-120	UP			Crebl2	293.686	-0.658433	0.152226	210.734	1.43312e-43	2.00636e-42	DOWN
										Ccdc88a	2046.93	-1.09093	0.163815	148.568	2.69375e-30	2.66401e-29	DOWN			Camsap3	217.072	1.39615	0.228591	81.6113	3.8604e-16	2.20684e-15	UP			Bzw1	16339.9	0.653998	0.0964951	126.981	1.04013e-25	8.79413e-25	UP			Crebrf	3113.24	-1.81345	0.143513	690.472	5.64141e-147	3.80045e-145	DOWN
										Ccdc96	40.2082	0.647905	0.382194	56.9139	5.2678e-11	2.29496e-10	UP			Camta1	142.387	-0.599712	0.18094	32.2133	5.39059e-06	1.61432e-05	DOWN			Bzw2	2519.61	-1.55518	0.104597	520.712	2.698e-110	1.18988e-108	DOWN			Crim1	378.006	-1.04512	0.197466	226.239	6.84243e-47	1.04133e-45	DOWN
										Ccdc9b	197.246	1.27079	0.212151	110.639	3.0024e-22	2.21574e-21	UP			Cand2	111.121	0.647696	0.203139	23.5256	0.000267757	0.000681386	UP			C130074G19Rik	2785.52	1.22417	0.104085	334.309	4.17514e-70	1.05717e-68	UP			Crls1	9254.14	-0.6849	0.079835	193.999	5.45566e-40	7.10931e-39	DOWN
										Ccm2	1028.98	-0.932097	0.117583	269.846	3.0205e-56	5.58679e-55	DOWN			Capg	443.457	-1.60618	0.122693	360.176	1.127e-75	3.21381e-74	DOWN			C1qbp	3235.11	0.783687	0.0801375	205.064	2.34382e-42	3.22599e-41	UP			Crtc3	239.167	-0.590571	0.124307	88.6969	1.26182e-17	7.71807e-17	DOWN
										Ccn1	85.5457	-1.41385	0.376809	39.2487	2.11622e-07	7.17423e-07	DOWN			Capn1	620.881	0.646689	0.0922485	71.1693	5.85074e-14	3.0117e-13	UP			C1qtnf1	58.8965	-2.53822	0.719855	32.9593	3.83418e-06	1.16125e-05	DOWN			Cryab	31.1793	1.79068	0.524444	27.5249	4.50687e-05	0.000124718	UP
										Ccn2	17.4435	-2.49446	0.737944	57.0425	4.95595e-11	2.16294e-10	DOWN			Capn2	1720.72	0.891276	0.0762998	291.116	8.13292e-61	1.67753e-59	UP			C1s1	184.321	-0.61669	0.332971	23.8258	0.000234501	0.000601027	DOWN			Cryzl2	162.869	-1.1227	0.187558	152.13	4.70036e-31	4.75083e-30	DOWN
										Ccna2	3652.57	0.659697	0.126761	85.1723	6.92698e-17	4.11029e-16	UP			Caprin2	433.946	-0.88579	0.149719	72.1633	3.63219e-14	1.88956e-13	DOWN			C2cd2	635.637	-1.43022	0.191365	101.504	2.54696e-20	1.74625e-19	DOWN			Csk	838.769	0.657821	0.109244	144.649	1.83685e-29	1.77241e-28	UP
										Ccnb1	1913.79	0.71511	0.111848	153.006	3.05879e-31	3.11954e-30	UP			Capza1	7434.35	0.647638	0.117228	61.3431	6.41263e-12	2.9643e-11	UP			C2cd2l	205.006	0.639942	0.164044	24.3065	0.000189556	0.000490886	UP			Cspg4	815.913	1.09823	0.104748	531.882	1.04514e-112	4.79652e-111	UP
										Ccnd2	1168.15	1.50181	0.187402	165.153	7.88856e-34	8.65855e-33	UP			Car13	2997.63	0.7121	0.0744252	263.215	8.01267e-55	1.4474e-53	UP			C2cd3	582.156	-1.04614	0.149741	104.289	6.58618e-21	4.63019e-20	DOWN			Cst3	15754.4	-0.652771	0.0671934	410.483	1.63202e-86	5.34996e-85	DOWN
										Ccnd3	1090.69	0.729475	0.121376	186.872	1.82133e-38	2.28031e-37	UP			Car15	52.7604	-2.01863	0.303318	85.7828	5.15838e-17	3.07951e-16	DOWN			C4b	2729.84	-1.58228	0.0816759	883.142	1.18411e-188	1.18299e-186	DOWN			Ctdsp2	4854.76	-1.2117	0.0857429	1295.66	5.56239e-278	1.38456e-275	DOWN
										Ccndbp1	443.636	-0.672178	0.115502	122.245	1.04965e-24	8.54976e-24	DOWN			Car2	5597.73	1.75571	0.0705294	1285.38	9.40357e-276	2.22743e-273	UP			C87436	440.385	-0.66626	0.137916	45.4511	1.17462e-08	4.38385e-08	DOWN			Ctif	409.356	-0.661587	0.110179	223.445	2.71601e-46	4.06184e-45	DOWN
										Ccne1	996.588	1.00878	0.087672	525.987	1.95971e-111	8.74783e-110	UP			Car3	9360.41	1.30808	0.0648014	781.778	1.01186e-166	8.21007e-165	UP			C9orf72	1365.71	0.891594	0.0760044	291.83	5.71334e-61	1.18012e-59	UP			Ctnnbip1	401.95	0.698764	0.132124	75.564	7.09413e-15	3.82048e-14	UP
										Ccne2	7075.76	0.798356	0.118318	88.0769	1.70279e-17	1.03507e-16	UP			Carns1	108.911	-0.612324	0.196051	46.1695	8.38842e-09	3.16446e-08	DOWN			Cab39	7799.49	-1.63786	0.0767555	1073.8	6.3168e-230	1.01943e-227	DOWN			Cttnbp2nl	347.589	-0.994975	0.178529	120.42	2.55732e-24	2.05341e-23	DOWN
										Ccnf	568.188	1.09367	0.104162	359.438	1.62483e-75	4.61552e-74	UP			Casd1	794.368	-0.582601	0.139523	24.8736	0.000147385	0.000386517	DOWN			Cables1	534.203	-1.93117	0.101903	829.559	4.65922e-177	4.19787e-175	DOWN			Cubn	19.8575	-1.0503	0.437096	43.6866	2.68152e-08	9.72365e-08	DOWN
										Ccng2	2164.47	-0.680042	0.0717186	747.357	2.82047e-159	2.14618e-157	DOWN			Casp12	107.563	-2.03017	0.322185	96.5483	2.81937e-19	1.86091e-18	DOWN			Cabp4	92.716	-1.98628	0.24528	126.803	1.13435e-25	9.56321e-25	DOWN			Cxcl1	465.855	-0.872634	0.15196	86.2822	4.05302e-17	2.42653e-16	DOWN
										Ccnl2	3641.33	-0.616753	0.0645856	387.26	1.65112e-81	5.05175e-80	DOWN			Casp2	998.314	-0.888239	0.0671425	408.581	4.19455e-86	1.35985e-84	DOWN			Cacnb4	124.973	-0.916235	0.186073	51.3302	7.40095e-10	3.00499e-09	DOWN			Cxcl10	60.9035	-1.08175	0.288838	26.8121	6.20539e-05	0.000169234	DOWN
										Ccp110	1111	-0.591307	0.0946085	125.348	2.30832e-25	1.92068e-24	DOWN			Casp6	520.513	-0.868045	0.0956708	216.591	7.98384e-45	1.14727e-43	DOWN			Cactin	843.925	1.06781	0.102339	196.527	1.57095e-40	2.06729e-39	UP			Cxcl12	781.559	-1.58908	0.194759	203.52	5.01641e-42	6.8404e-41	DOWN
										Ccpg1	1043.49	-0.836122	0.0896758	380.096	5.77005e-80	1.7329e-78	DOWN			Casp7	434.956	0.832001	0.103764	163.651	1.64896e-33	1.79249e-32	UP			Cacybp	5513.55	0.995469	0.10966	235.675	6.49537e-49	1.04481e-47	UP			Cyb5b	9175.54	1.31637	0.0716098	1391.77	8.36555e-299	2.36263e-296	UP
										Ccpg1os	186.962	-0.85499	0.188101	127.013	1.02412e-25	8.66874e-25	DOWN			Cat	13632.3	-0.770667	0.0528138	564.135	1.13204e-119	5.6741e-118	DOWN			Cad	1474.37	1.17113	0.166772	98.713	9.86848e-20	6.60869e-19	UP			Cygb	69.9616	-0.709424	0.233906	35.3157	1.30139e-06	4.14132e-06	DOWN
										Cct3	2989.97	0.882761	0.0712637	588.84	5.21286e-125	2.81456e-123	UP			Cavin3	1909.26	1.05245	0.0748733	413.257	4.11751e-87	1.35582e-85	UP			Calcoco1	1314.92	-2.21978	0.107323	877.779	1.71391e-187	1.6893e-185	DOWN			Cyp1b1	2838.25	-1.29765	0.0953191	605.656	1.21302e-128	6.82547e-127	DOWN
										Cct6a	4799.88	0.706031	0.101588	180.821	3.57307e-37	4.35469e-36	UP			Cavin4	65.2942	-1.57295	0.250013	83.3493	1.66968e-16	9.68441e-16	DOWN			Calm2	19015.5	0.723609	0.155003	59.7392	1.37602e-11	6.22943e-11	UP			Cyp27a1	256.965	-1.0545	0.145374	310.484	5.57477e-65	1.233e-63	DOWN
										Cd248	59.248	1.40663	0.313738	110.973	2.55183e-22	1.88512e-21	UP			Cbfb	2318.83	-0.617093	0.068207	141.803	7.40318e-29	6.97838e-28	DOWN			Calr	4359.25	0.711896	0.0644613	223.965	2.10186e-46	3.15946e-45	UP			Cyp2ab1	257.29	-1.11267	0.134093	248.79	9.99284e-52	1.69463e-50	DOWN
										Cd24a	324.602	-0.613626	0.190342	49.235	1.98683e-09	7.80802e-09	DOWN			Cblb	599.925	-0.935327	0.0959537	262.88	9.45626e-55	1.70398e-53	DOWN			Camk2a	11.7821	2.95866	0.838928	33.0386	3.69767e-06	1.12175e-05	UP			Cyp2d22	104.828	-0.754111	0.221479	28.0294	3.5921e-05	0.000100197	DOWN
										Cd28	3.61532	-4.00883	1.75986	34.4538	1.93358e-06	6.04182e-06	DOWN			Cbr2	1191.1	0.752185	0.0858016	170.982	4.50328e-35	5.15473e-34	UP			Camk2b	38.1746	3.00098	0.456063	126.473	1.33285e-25	1.12173e-24	UP			Cyp2f2	16.626	-1.60787	0.459806	51.8595	5.76495e-10	2.35636e-09	DOWN
										Cd302	1779.01	-1.01193	0.100549	252.141	1.90842e-52	3.28186e-51	DOWN			Cbr3	2402.16	0.746241	0.0634669	311.448	3.45977e-65	7.72192e-64	UP			Camk2n1	47.7938	-3.45331	0.338861	275.309	2.02608e-57	3.85428e-56	DOWN			Cyp2j6	309.974	-0.690748	0.119013	122.281	1.0316e-24	8.4074e-24	DOWN
										Cd44	125.668	0.952966	0.251768	46.4502	7.35351e-09	2.78549e-08	UP			Cbx2	702.653	-0.884582	0.0800082	289.402	1.89974e-60	3.85887e-59	DOWN			Camkk1	56.3317	0.856737	0.274642	29.9515	1.50761e-05	4.34816e-05	UP			Cyp2j9	28.7633	-1.03325	0.336362	74.1266	1.41527e-14	7.5225e-14	DOWN
										Cd46	42.2721	-1.08067	0.349778	56.6021	6.1078e-11	2.65069e-10	DOWN			Cbx4	1542.04	1.25149	0.0710841	747.368	2.80497e-159	2.14551e-157	UP			Camsap3	217.072	1.79986	0.248101	81.6113	3.8604e-16	2.20684e-15	UP			Cyp4f13	151.25	-0.594799	0.164763	60.6384	8.96982e-12	4.11402e-11	DOWN
										Cdadc1	1191.01	-0.609997	0.101015	100.205	4.78397e-20	3.24065e-19	DOWN			Cbx7	269.642	-1.3114	0.154085	185.525	3.53253e-38	4.38535e-37	DOWN			Camta1	142.387	-0.78238	0.193683	32.2133	5.39059e-06	1.61432e-05	DOWN			Cyp4v3	196.875	-0.646688	0.140665	129.158	3.59086e-26	3.08214e-25	DOWN
										Cdc20	1089.41	0.584077	0.0982913	155.278	1.00384e-31	1.04039e-30	UP			Cbx8	372.282	0.810243	0.116428	114.16	5.40754e-23	4.11477e-22	UP			Cand2	111.121	0.714999	0.214874	23.5256	0.000267757	0.000681386	UP			Cyp51	5039.08	1.09606	0.102694	923.657	2.01838e-197	2.31577e-195	UP
										Cdc25b	903.342	0.734229	0.114158	130.758	1.64298e-26	1.43028e-25	UP			Ccdc127	1048.82	0.731377	0.0823721	93.2162	1.4168e-18	9.04661e-18	UP			Capg	443.457	-1.55028	0.132637	360.176	1.127e-75	3.21381e-74	DOWN			Cyren	372.223	-1.18159	0.10922	316.282	3.15637e-66	7.1756e-65	DOWN
										Cdc25c	164.012	0.947504	0.181303	115.87	2.35067e-23	1.81218e-22	UP			Ccdc137	576.514	0.798667	0.140741	97.8851	1.47454e-19	9.8209e-19	UP			Capn1	620.881	0.615431	0.0982448	71.1693	5.85074e-14	3.0117e-13	UP			D16Ertd472e	335.512	-0.847533	0.16348	47.1192	5.3722e-09	2.05888e-08	DOWN
										Cdc40	1052.59	-0.741989	0.109249	179.87	5.70393e-37	6.87749e-36	DOWN			Ccdc141	46.7016	-2.56147	0.585745	33.9172	2.47315e-06	7.64484e-06	DOWN			Capn2	1720.72	0.984404	0.0828203	291.116	8.13292e-61	1.67753e-59	UP			D230025D16Rik	684.566	-1.0786	0.0936753	654.147	4.0188e-139	2.55498e-137	DOWN
										Cdc42ep3	180.982	-1.59172	0.23668	253.781	8.48575e-53	1.4696e-51	DOWN			Ccdc152	279.331	-1.38825	0.194722	79.9397	8.63931e-16	4.86119e-15	DOWN			Caprin2	433.946	-1.101	0.164298	72.1633	3.63219e-14	1.88956e-13	DOWN			D630039A03Rik	14.1	-0.875099	0.45748	42.5009	4.66391e-08	1.65926e-07	DOWN
										Cdh23	12.0286	-2.0466	0.741955	46.0194	8.99969e-09	3.38722e-08	DOWN			Ccdc163	200.748	-0.585252	0.181737	47.8177	3.8697e-09	1.49672e-08	DOWN			Capza1	7434.35	0.731586	0.130719	61.3431	6.41263e-12	2.9643e-11	UP			Daam1	579.614	-0.678593	0.0821127	385.367	4.22377e-81	1.28427e-79	DOWN
										Cdk14	1143.34	-0.597545	0.0950155	117.926	8.62654e-24	6.77846e-23	DOWN			Ccdc18	758.342	-0.664139	0.0932236	122.329	1.0076e-24	8.2163e-24	DOWN			Car13	2997.63	0.783624	0.0817726	263.215	8.01267e-55	1.4474e-53	UP			Dag1	7432.74	0.592211	0.0818319	104.221	6.80547e-21	4.77977e-20	UP
										Cdk19	863.261	-0.986373	0.092936	545.403	1.25741e-115	6.05454e-114	DOWN			Ccdc28a	130.438	-2.15971	0.174725	347.787	5.24347e-73	1.41554e-71	DOWN			Car15	52.7604	-1.96103	0.322328	85.7828	5.15838e-17	3.07951e-16	DOWN			Dagla	402.237	1.49756	0.125521	578.184	1.04478e-122	5.46039e-121	UP
										Cdk5r1	53.934	-1.42511	0.428642	25.273	0.000123399	0.000326058	DOWN			Ccdc43	565.065	0.664498	0.0874476	119.627	3.76471e-24	3.00972e-23	UP			Car2	5597.73	1.83073	0.0776844	1285.38	9.40357e-276	2.22743e-273	UP			Dbnl	750.008	0.59169	0.0934718	179.461	6.9736e-37	8.39462e-36	UP
										Cdkl5	111.266	0.685589	0.277628	24.1619	0.000202097	0.000521617	UP			Ccdc50	7480.26	-0.704568	0.0583182	403.67	4.80056e-85	1.53933e-83	DOWN			Car3	9360.41	1.28754	0.0718227	781.778	1.01186e-166	8.21007e-165	UP			Dcaf8	3097.85	-0.706965	0.0771924	484.056	2.20519e-102	8.84847e-101	DOWN
										Cdkn1b	3106.66	-0.752977	0.0978916	407.035	9.03527e-86	2.90355e-84	DOWN			Ccdc62	126.013	-1.10236	0.180321	83.5902	1.48649e-16	8.64579e-16	DOWN			Carns1	108.911	-0.917484	0.21073	46.1695	8.38842e-09	3.16446e-08	DOWN			Dcdc2c	105.295	-0.660788	0.189517	26.6084	6.79824e-05	0.000184613	DOWN
										Cdkn1c	1122.32	0.912947	0.0938839	230.374	8.89361e-48	1.39841e-46	UP			Ccdc71l	246.204	-0.673518	0.129779	58.8202	2.13021e-11	9.50603e-11	DOWN			Caskin2	529.766	0.673908	0.126345	54.5433	1.62054e-10	6.85856e-10	UP			Dck	1363.98	0.599421	0.092712	145.837	1.02655e-29	1.00173e-28	UP
										Cdkn2c	3900.9	1.17086	0.0847789	506.801	2.71801e-107	1.15701e-105	UP			Ccdc80	4679.12	-2.07467	0.0886601	1124.31	7.28419e-241	1.28886e-238	DOWN			Casp12	107.563	-2.61832	0.356931	96.5483	2.81937e-19	1.86091e-18	DOWN			Dctd	207.891	0.656563	0.165419	63.5236	2.26775e-12	1.07294e-11	UP
										Cdkn2d	662.092	0.774349	0.112988	148.99	2.19002e-30	2.16876e-29	UP			Ccdc85b	354.28	0.594939	0.111557	83.8747	1.29584e-16	7.56989e-16	UP			Casp2	998.314	-1.00541	0.0720584	408.581	4.19455e-86	1.35985e-84	DOWN			Dcun1d3	589.68	0.843906	0.187008	58.6004	2.36474e-11	1.05206e-10	UP
										Cdkn3	295.638	0.589359	0.132354	95.6913	4.27132e-19	2.78546e-18	UP			Ccdc85c	360.036	0.800979	0.124407	90.0074	6.69532e-18	4.14359e-17	UP			Casp4	11.7174	-1.41279	0.63849	22.9183	0.000349926	0.000876964	DOWN			Ddit4	328.721	0.924818	0.147523	203.189	5.90291e-42	8.04175e-41	UP
										Cdo1	66.622	-0.602244	0.327608	35.574	1.15558e-06	3.69254e-06	DOWN			Ccdc86	248.226	1.22338	0.14392	244.763	7.30427e-51	1.22315e-49	UP			Casp6	520.513	-1.08386	0.103228	216.591	7.98384e-45	1.14727e-43	DOWN			Ddr2	1017.92	-0.633772	0.1416	35.1242	1.42115e-06	4.50195e-06	DOWN
										Cdon	722.081	-0.755428	0.127379	141.743	7.62366e-29	7.17699e-28	DOWN			Ccdc88a	2046.93	-1.06727	0.14573	148.568	2.69375e-30	2.66401e-29	DOWN			Casp7	434.956	0.852259	0.109329	163.651	1.64896e-33	1.79249e-32	UP			Ddt	1962.24	-0.982818	0.0539636	1039.57	1.63016e-222	2.39406e-220	DOWN
										Cdr2	460.05	0.966112	0.120828	239.964	7.81431e-50	1.27371e-48	UP			Ccdc96	40.2082	1.48228	0.32637	56.9139	5.2678e-11	2.29496e-10	UP			Cat	13632.3	-0.91442	0.0587198	564.135	1.13204e-119	5.6741e-118	DOWN			Ddx11	466.755	0.716621	0.137489	45.3339	1.2409e-08	4.62418e-08	UP
										Cebpd	345.767	-0.794714	0.124817	154.275	1.64166e-31	1.68952e-30	DOWN			Ccdc9b	197.246	1.38142	0.190791	110.639	3.0024e-22	2.21574e-21	UP			Cavin1	14419.1	0.628089	0.0870885	101.973	2.02807e-20	1.39635e-19	UP			Ddx24	1156.37	0.788129	0.111144	142.083	6.45461e-29	6.09989e-28	UP
										Cecr2	711.194	-1.08154	0.138035	228.514	2.22726e-47	3.44311e-46	DOWN			Ccm2	1028.98	-1.15109	0.103361	269.846	3.0205e-56	5.58679e-55	DOWN			Cavin3	1909.26	0.94471	0.0814424	413.257	4.11751e-87	1.35582e-85	UP			Ddx39	1176.59	0.735045	0.0915106	450.129	4.60634e-95	1.69971e-93	UP
										Cela1	236.885	0.795737	0.147195	100.997	3.25781e-20	2.22118e-19	UP			Ccn1	85.5457	-1.4263	0.325449	39.2487	2.11622e-07	7.17423e-07	DOWN			Cavin4	65.2942	-1.66665	0.267208	83.3493	1.66968e-16	9.68441e-16	DOWN			Ddx58	269.913	1.02966	0.172329	123.74	5.06047e-25	4.16581e-24	UP
										Cenpb	5669.22	0.625753	0.0583445	555.402	8.71085e-118	4.30732e-116	UP			Ccn2	17.4435	-2.36462	0.586689	57.0425	4.95595e-11	2.16294e-10	DOWN			Cbfb	2318.83	-0.580457	0.0746491	141.803	7.40318e-29	6.97838e-28	DOWN			Def8	611.713	0.792915	0.142123	69.4854	1.31132e-13	6.64989e-13	UP
										Cenpf	1537.39	0.668738	0.209609	39.5156	1.86984e-07	6.36988e-07	UP			Ccna2	3652.57	0.738036	0.113321	85.1723	6.92698e-17	4.11029e-16	UP			Cblb	599.925	-0.923044	0.102976	262.88	9.45626e-55	1.70398e-53	DOWN			Denn2b	326.244	-0.747968	0.245823	32.9805	3.79717e-06	1.15075e-05	DOWN
										Cenpt	129.605	0.918662	0.218067	74.7267	1.06083e-14	5.66522e-14	UP			Ccnb1	1913.79	0.817683	0.0999016	153.006	3.05879e-31	3.11954e-30	UP			Cbr2	1191.1	0.746531	0.0929546	170.982	4.50328e-35	5.15473e-34	UP			Dennd2a	63.0046	-0.946542	0.225581	38.4929	3.0036e-07	1.00641e-06	DOWN
										Cep120	530.406	-0.840317	0.111185	210.376	1.70931e-43	2.39075e-42	DOWN			Ccnd2	1168.15	1.2359	0.167862	165.153	7.88856e-34	8.65855e-33	UP			Cbr3	2402.16	0.673147	0.0690577	311.448	3.45977e-65	7.72192e-64	UP			Dennd5b	673.469	-0.858757	0.100434	232.883	2.57745e-48	4.10993e-47	DOWN
										Cep128	179.037	-0.962594	0.381451	26.928	5.89138e-05	0.000160819	DOWN			Ccnd3	1090.69	0.963859	0.10803	186.872	1.82133e-38	2.28031e-37	UP			Cbx2	702.653	-0.956633	0.0856782	289.402	1.89974e-60	3.85887e-59	DOWN			Depp1	1435.18	-4.74392	0.275303	986.631	4.71064e-211	6.06847e-209	DOWN
										Cep44	395.631	-0.609685	0.156375	70.2163	9.23901e-14	4.71945e-13	DOWN			Ccndbp1	443.636	-0.728854	0.0984841	122.245	1.04965e-24	8.54976e-24	DOWN			Cbx4	1542.04	1.51454	0.0759772	747.368	2.80497e-159	2.14551e-157	UP			Deptor	2634.62	-0.89855	0.0615707	1786.27	0	0	DOWN
										Cep63	538.682	-0.692742	0.169556	38.0042	3.76597e-07	1.25242e-06	DOWN			Ccne1	996.588	1.1033	0.0782059	525.987	1.95971e-111	8.74783e-110	UP			Cbx7	269.642	-1.3811	0.166668	185.525	3.53253e-38	4.38535e-37	DOWN			Derl3	12.4423	-2.25752	0.507766	75.5685	7.07883e-15	3.81503e-14	DOWN
										Cep72	316.101	-0.788552	0.355565	22.6302	0.000397182	0.000988311	DOWN			Ccnf	568.188	1.08093	0.0931624	359.438	1.62483e-75	4.61552e-74	UP			Cbx8	372.282	0.93294	0.122849	114.16	5.40754e-23	4.11477e-22	UP			Dgat2	9736.41	1.56624	0.0645508	2035.46	0	0	UP
										Cep95	556.177	-0.828694	0.118258	127.157	9.54451e-26	8.08366e-25	DOWN			Ccng2	2164.47	-1.16277	0.0635617	747.357	2.82047e-159	2.14618e-157	DOWN			Cc2d1a	477.83	0.600046	0.102009	64.8398	1.20983e-12	5.8102e-12	UP			Dhcr24	1056.13	1.68166	0.11648	1029.83	2.09426e-220	2.98605e-218	UP
										Cers1	42.1795	0.625036	0.433096	47.9281	3.67407e-09	1.42293e-08	UP			Ccnl2	3641.33	-0.862248	0.057082	387.26	1.65112e-81	5.05175e-80	DOWN			Ccdc137	576.514	1.05292	0.153684	97.8851	1.47454e-19	9.8209e-19	UP			Dhcr7	492.841	1.0144	0.164622	352.975	4.00494e-74	1.11395e-72	UP
										Cers5	1372.68	0.781498	0.0668652	611.483	6.67719e-130	3.83051e-128	UP			Ccpg1	1043.49	-0.93965	0.0771729	380.096	5.77005e-80	1.7329e-78	DOWN			Ccdc141	46.7016	-1.90202	0.643594	33.9172	2.47315e-06	7.64484e-06	DOWN			Dhrs7	1050.87	-1.10616	0.067363	1013.27	8.05424e-217	1.09523e-214	DOWN
										Cers6	393.871	-0.852225	0.191611	85.4675	6.00673e-17	3.57725e-16	DOWN			Ccpg1os	186.962	-1.25542	0.163975	127.013	1.02412e-25	8.66874e-25	DOWN			Ccdc144b	109.947	-0.599308	0.192517	30.6496	1.09841e-05	3.21083e-05	DOWN			Dhx29	493.735	0.813066	0.107298	229.386	1.448e-47	2.25986e-46	UP
										Cetn2	1042.5	0.715808	0.108805	119.194	4.64957e-24	3.69101e-23	UP			Ccr10	64.045	1.00039	0.265231	24.7085	0.000158602	0.000414306	UP			Ccdc152	279.331	-1.31109	0.212781	79.9397	8.63931e-16	4.86119e-15	DOWN			Dhx32	1097.14	0.857597	0.0907847	433.995	1.39099e-91	4.94626e-90	UP
										Cfd	19591.7	-0.819009	0.235372	38.5822	2.88202e-07	9.66996e-07	DOWN			Cct3	2989.97	1.01915	0.063659	588.84	5.21286e-125	2.81456e-123	UP			Ccdc163	200.748	-0.739653	0.197168	47.8177	3.8697e-09	1.49672e-08	DOWN			Dhx35	179.195	0.657718	0.205826	48.4703	2.84733e-09	1.10918e-08	UP
										Cfl1	6070.75	0.698864	0.0721906	220.845	9.79154e-46	1.43368e-44	UP			Cct6a	4799.88	0.832595	0.0907948	180.821	3.57307e-37	4.35469e-36	UP			Ccdc18	758.342	-0.754984	0.101311	122.329	1.0076e-24	8.2163e-24	DOWN			Dhx40	1126.13	-1.0611	0.0817294	728.615	3.18832e-155	2.30658e-153	DOWN
										Cflar	1636.35	-0.862648	0.069385	838.054	6.76471e-179	6.20916e-177	DOWN			Cct8	9235.11	0.588163	0.0816299	98.258	1.23055e-19	8.21448e-19	UP			Ccdc191	379.369	-1.20768	0.236299	50.9454	8.87445e-10	3.58542e-09	DOWN			Dio3	16.543	-1.33118	0.437756	59.1739	1.80051e-11	8.07644e-11	DOWN
										Cfp	144.516	-0.704327	0.206589	42.7183	4.21404e-08	1.5048e-07	DOWN			Cd248	59.248	1.59918	0.282893	110.973	2.55183e-22	1.88512e-21	UP			Ccdc28a	130.438	-2.38441	0.186406	347.787	5.24347e-73	1.41554e-71	DOWN			Dipk1a	888.972	-1.40972	0.128969	808.707	1.51239e-172	1.29888e-170	DOWN
										Cgnl1	4456.73	-1.12663	0.0618584	961.595	1.23895e-205	1.55515e-203	DOWN			Cd24a	324.602	-0.768256	0.167385	49.235	1.98683e-09	7.80802e-09	DOWN			Ccdc43	565.065	0.712126	0.0920325	119.627	3.76471e-24	3.00972e-23	UP			Dipk1b	582.956	1.9142	0.130752	1318.35	6.76908e-283	1.71398e-280	UP
										Chac1	225.589	-1.64081	0.168066	625.333	6.787e-133	4.05178e-131	DOWN			Cd28	3.61532	-6.25005	1.53251	34.4538	1.93358e-06	6.04182e-06	DOWN			Ccdc50	7480.26	-0.721122	0.0646156	403.67	4.80056e-85	1.53933e-83	DOWN			Disp1	229.389	1.24115	0.180289	187.728	1.19516e-38	1.50404e-37	UP
										Chac2	268.63	0.788396	0.166954	64.2442	1.60783e-12	7.6714e-12	UP			Cd302	1779.01	-1.0564	0.088432	252.141	1.90842e-52	3.28186e-51	DOWN			Ccdc62	126.013	-0.917796	0.189404	83.5902	1.48649e-16	8.64579e-16	DOWN			Dlgap4	345.578	-0.666128	0.116395	119.322	4.36934e-24	3.47418e-23	DOWN
										Chchd10	3553.92	-1.01344	0.0884589	345.488	1.63896e-72	4.3843e-71	DOWN			Cd320	1463.19	-0.733713	0.0890588	115.839	2.38569e-23	1.83724e-22	DOWN			Ccdc71l	246.204	-0.645674	0.137866	58.8202	2.13021e-11	9.50603e-11	DOWN			Dnaja1	10086	0.581968	0.0994984	129.185	3.54422e-26	3.04389e-25	UP
										Chd1	1434.28	-0.6948	0.11899	56.7839	5.60303e-11	2.43811e-10	DOWN			Cd3eap	359.766	0.616225	0.136795	88.2977	1.53041e-17	9.32596e-17	UP			Ccdc80	4679.12	-2.29758	0.0986129	1124.31	7.28419e-241	1.28886e-238	DOWN			Dnaja4	147.322	0.811753	0.235205	40.3335	1.27908e-07	4.42406e-07	UP
										Chd3	351.343	1.2201	0.270145	38.1344	3.54576e-07	1.1824e-06	UP			Cd44	125.668	0.80974	0.227043	46.4502	7.35351e-09	2.78549e-08	UP			Ccdc85b	354.28	0.650931	0.117898	83.8747	1.29584e-16	7.56989e-16	UP			Dnajc11	1013.01	0.692383	0.0976078	249.141	8.40237e-52	1.42656e-50	UP
										Chdh	378.116	-0.935637	0.124851	173.361	1.39918e-35	1.62181e-34	DOWN			Cd46	42.2721	-1.59607	0.300835	56.6021	6.1078e-11	2.65069e-10	DOWN			Ccdc85c	360.036	0.871876	0.132251	90.0074	6.69532e-18	4.14359e-17	UP			Dnajc28	844.013	-0.627317	0.126222	315.975	3.67482e-66	8.30282e-65	DOWN
										Chek2	445.808	-0.656319	0.210056	32.9466	3.8565e-06	1.16752e-05	DOWN			Cd83	221.79	-0.880186	0.144789	73.7867	1.66622e-14	8.82442e-14	DOWN			Ccdc86	248.226	1.52257	0.151279	244.763	7.30427e-51	1.22315e-49	UP			Dnmt3l	24.2698	0.833403	0.608368	87.4143	2.34547e-17	1.42219e-16	UP
										Cherp	1362.03	0.616006	0.115109	128.725	4.43781e-26	3.798e-25	UP			Cdc20	1089.41	0.754311	0.0870957	155.278	1.00384e-31	1.04039e-30	UP			Ccdc88a	2046.93	-1.0193	0.162003	148.568	2.69375e-30	2.66401e-29	DOWN			Doc2g	120.712	-0.799098	0.18329	86.1232	4.37651e-17	2.61806e-16	DOWN
										Chic2	1356.81	-0.886883	0.105571	242.511	2.22197e-50	3.67063e-49	DOWN			Cdc25b	903.342	0.830661	0.101705	130.758	1.64298e-26	1.43028e-25	UP			Ccdc96	40.2082	1.58341	0.338196	56.9139	5.2678e-11	2.29496e-10	UP			Dock10	29.5556	-0.834399	0.423782	39.3695	2.00095e-07	6.79914e-07	DOWN
										Chn1	69.7509	2.09221	0.596068	35.9374	9.77614e-07	3.14369e-06	UP			Cdc25c	164.012	1.11539	0.160916	115.87	2.35067e-23	1.81218e-22	UP			Ccdc9b	197.246	1.38598	0.203359	110.639	3.0024e-22	2.21574e-21	UP			Dock11	692	-0.73951	0.147775	147.116	5.48557e-30	5.39231e-29	DOWN
										Chordc1	1911.68	0.885862	0.130509	147.893	3.7494e-30	3.69803e-29	UP			Cdc34	1878.64	0.603551	0.110139	71.8497	4.22183e-14	2.18701e-13	UP			Ccm2	1028.98	-1.16379	0.113203	269.846	3.0205e-56	5.58679e-55	DOWN			Dock4	157.899	-0.694608	0.162257	116.574	1.66791e-23	1.29397e-22	DOWN
										Chrna2	14.9808	-2.88864	0.699563	59.1215	1.84588e-11	8.26984e-11	DOWN			Cdc40	1052.59	-0.920286	0.0960512	179.87	5.70393e-37	6.87749e-36	DOWN			Ccn1	85.5457	-1.40037	0.355123	39.2487	2.11622e-07	7.17423e-07	DOWN			Dock6	144.156	0.742245	0.230611	81.8424	3.45338e-16	1.97956e-15	UP
										Chrnb2	59.1199	-1.18638	0.298465	43.0842	3.55263e-08	1.27752e-07	DOWN			Cdc42ep1	284.176	-0.603677	0.139377	47.0035	5.67207e-09	2.16984e-08	DOWN			Ccn2	17.4435	-2.65185	0.640299	57.0425	4.95595e-11	2.16294e-10	DOWN			Dok3	37.1365	-1.19664	0.324747	66.5461	5.35326e-13	2.6241e-12	DOWN
										Chst1	350.636	1.25348	0.149942	200.468	2.25571e-41	3.03921e-40	UP			Cdc42ep3	180.982	-2.01338	0.205873	253.781	8.48575e-53	1.4696e-51	DOWN			Ccna2	3652.57	0.686161	0.125977	85.1723	6.92698e-17	4.11029e-16	UP			Dolpp1	622.894	0.738054	0.0909429	290.318	1.20748e-60	2.46978e-59	UP
										Chst11	1094.7	1.18044	0.110482	344.446	2.74595e-72	7.2924e-71	UP			Cdca2	455.045	0.808695	0.120572	58.2447	2.80025e-11	1.23906e-10	UP			Ccnb1	1913.79	0.841934	0.110028	153.006	3.05879e-31	3.11954e-30	UP			Dpep1	720.78	-0.609615	0.117127	50.6728	1.00916e-09	4.05932e-09	DOWN
										Chst12	291.884	0.796864	0.185701	79.2987	1.17636e-15	6.57633e-15	UP			Cdca3	1325.21	0.712679	0.0724016	196.992	1.24947e-40	1.65016e-39	UP			Ccnd2	1168.15	1.27559	0.185475	165.153	7.88856e-34	8.65855e-33	UP			Dpf1	19.3645	1.81934	0.654205	23.7478	0.000242731	0.000620495	UP
										Chst15	1492.06	-0.587511	0.0793723	354.666	1.73157e-74	4.84377e-73	DOWN			Cdca8	721.131	0.616013	0.0902217	86.7802	3.18642e-17	1.91786e-16	UP			Ccnd3	1090.69	1.03028	0.118045	186.872	1.82133e-38	2.28031e-37	UP			Dpm1	658.316	-0.604942	0.0872497	356.838	5.8984e-75	1.65629e-73	DOWN
										Chsy1	150.603	0.959457	0.2182	159.274	1.41321e-32	1.50612e-31	UP			Cdh23	12.0286	-2.06625	0.571684	46.0194	8.99969e-09	3.38722e-08	DOWN			Ccndbp1	443.636	-0.773548	0.105016	122.245	1.04965e-24	8.54976e-24	DOWN			Dpp7	347.888	-0.618983	0.110421	65.1917	1.02269e-12	4.93243e-12	DOWN
										Chtf18	361.13	1.01569	0.152031	71.3211	5.44005e-14	2.80423e-13	UP			Cdk14	1143.34	-0.601165	0.0827629	117.926	8.62654e-24	6.77846e-23	DOWN			Ccne1	996.588	1.18205	0.0832387	525.987	1.95971e-111	8.74783e-110	UP			Dpysl3	10.6374	-2.09715	0.613003	37.5252	4.69953e-07	1.55025e-06	DOWN
										Ciao3	1055.51	0.656288	0.0775689	154.753	1.29834e-31	1.34183e-30	UP			Cdk19	863.261	-1.13366	0.0793161	545.403	1.25741e-115	6.05454e-114	DOWN			Ccne2	7075.76	0.624679	0.117951	88.0769	1.70279e-17	1.03507e-16	UP			Dqx1	78.994	-0.669006	0.209336	71.8409	4.23968e-14	2.19549e-13	DOWN
										Ciapin1	1395.84	1.02473	0.137841	155.831	7.6535e-32	7.94342e-31	UP			Cdk2ap1	2163.51	0.710037	0.0570841	304.002	1.38087e-63	2.97352e-62	UP			Ccnf	568.188	1.03832	0.0979674	359.438	1.62483e-75	4.61552e-74	UP			Dram1	1025.22	-0.637566	0.135175	68.571	2.03182e-13	1.01998e-12	DOWN
										Ciart	60.6135	1.45214	0.443825	31.7707	6.59593e-06	1.96049e-05	UP			Cdk2ap2	1442.9	-0.675233	0.0946301	102.032	1.97053e-20	1.35737e-19	DOWN			Ccng2	2164.47	-1.28569	0.0694848	747.357	2.82047e-159	2.14618e-157	DOWN			Drc3	121.732	-0.706503	0.162299	47.7256	4.04079e-09	1.56125e-08	DOWN
										Cidec	9921.89	0.887504	0.0858199	366.727	4.37559e-77	1.27247e-75	UP			Cdk5r1	53.934	-1.33313	0.370399	25.273	0.000123399	0.000326058	DOWN			Ccnl2	3641.33	-0.719785	0.0624835	387.26	1.65112e-81	5.05175e-80	DOWN			Dse	481.3	0.879636	0.122559	338.391	5.52171e-71	1.42516e-69	UP
										Cilp	5.78805	-1.65077	1.0459	23.5014	0.000270628	0.000688334	DOWN			Cdkl5	111.266	0.927945	0.244171	24.1619	0.000202097	0.000521617	UP			Ccpg1	1043.49	-1.10019	0.0837358	380.096	5.77005e-80	1.7329e-78	DOWN			Dtx4	1034.03	-1.63167	0.122668	478.685	3.18001e-101	1.25542e-99	DOWN
										Cir1	1582.89	-1.55159	0.103901	1086.8	9.66048e-233	1.6122e-230	DOWN			Cdkn1b	3106.66	-1.21216	0.0872114	407.035	9.03527e-86	2.90355e-84	DOWN			Ccpg1os	186.962	-1.48918	0.177712	127.013	1.02412e-25	8.66874e-25	DOWN			Dusp26	4.36875	-4.11145	1.23549	39.5721	1.82143e-07	6.21505e-07	DOWN
										Cited2	1331.39	-1.57812	0.119992	920.621	9.16096e-197	1.03491e-194	DOWN			Cdkn1c	1122.32	0.864176	0.0838815	230.374	8.89361e-48	1.39841e-46	UP			Ccr10	64.045	0.801033	0.280725	24.7085	0.000158602	0.000414306	UP			Dusp4	683.149	-1.05041	0.0914898	264.181	4.97017e-55	9.03366e-54	DOWN
										Ckb	56.3536	1.16557	0.352497	66.7209	4.92413e-13	2.41536e-12	UP			Cdkn2c	3900.9	1.18052	0.0759628	506.801	2.71801e-107	1.15701e-105	UP			Cct3	2989.97	1.0623	0.0694536	588.84	5.21286e-125	2.81456e-123	UP			Dusp6	59.246	-1.10565	0.288588	66.1467	6.4795e-13	3.15615e-12	DOWN
										Clcf1	69.2092	-1.28594	0.309838	63.3138	2.5065e-12	1.18362e-11	DOWN			Cdkn2d	662.092	0.867362	0.100513	148.99	2.19002e-30	2.16876e-29	UP			Cct6a	4799.88	0.874393	0.100775	180.821	3.57307e-37	4.35469e-36	UP			Dusp9	49.8656	0.768379	0.310098	32.7335	4.25082e-06	1.28109e-05	UP
										Clcn6	185.266	1.00975	0.214973	110.535	3.15869e-22	2.32991e-21	UP			Cdkn3	295.638	0.596223	0.11693	95.6913	4.27132e-19	2.78546e-18	UP			Cct8	9235.11	0.594155	0.090871	98.258	1.23055e-19	8.21448e-19	UP			Dynll1	2274.66	1.2488	0.0739836	1571.58	0	0	UP
										Cldn12	910.31	-0.626729	0.11511	117.746	9.41946e-24	7.39359e-23	DOWN			Cdnf	111.587	-0.710348	0.179611	48.5159	2.78693e-09	1.08622e-08	DOWN			Cd248	59.248	1.71692	0.29282	110.973	2.55183e-22	1.88512e-21	UP			Dynll2	4118.71	0.596449	0.0865604	132.641	6.54702e-27	5.79563e-26	UP
										Cldn34c1	228.28	-1.5274	0.425199	42.9756	3.73744e-08	1.34102e-07	DOWN			Cdo1	66.622	-1.25343	0.290261	35.574	1.15558e-06	3.69254e-06	DOWN			Cd24a	324.602	-0.86277	0.183148	49.235	1.98683e-09	7.80802e-09	DOWN			Dynlt1c	208.776	-0.760142	0.239268	48.9608	2.26057e-09	8.85536e-09	DOWN
										Clec2d	755.821	-1.70827	0.168558	463.069	7.44615e-98	2.83301e-96	DOWN			Cdon	722.081	-0.695858	0.110617	141.743	7.62366e-29	7.17699e-28	DOWN			Cd274	204.752	-0.667096	0.156164	48.5451	2.7489e-09	1.07254e-08	DOWN			Dyrk2	724.982	-0.793488	0.0986626	212.979	4.73875e-44	6.71102e-43	DOWN
										Clk1	5228.21	-1.03672	0.109138	434.54	1.06111e-91	3.7824e-90	DOWN			Cdr2	460.05	1.11163	0.107632	239.964	7.81431e-50	1.27371e-48	UP			Cd28	3.61532	-5.51218	1.76191	34.4538	1.93358e-06	6.04182e-06	DOWN			Dysf	231.412	1.49546	0.196038	484.997	1.38153e-102	5.57395e-101	UP
										Clk4	2132.61	-0.650345	0.10746	167.358	2.67175e-34	2.98837e-33	DOWN			Cds2	1224.13	-0.731949	0.0959667	162.873	2.41662e-33	2.61151e-32	DOWN			Cd302	1779.01	-1.09923	0.0974285	252.141	1.90842e-52	3.28186e-51	DOWN			E2f2	656.141	1.18494	0.099903	610.398	1.146e-129	6.54867e-128	UP
										Clmp	124.158	1.82318	0.274946	126.355	1.41223e-25	1.18785e-24	UP			Cebpd	345.767	-0.956371	0.106375	154.275	1.64166e-31	1.68952e-30	DOWN			Cd320	1463.19	-0.878473	0.0979247	115.839	2.38569e-23	1.83724e-22	DOWN			Ebf1	4033.14	-0.63309	0.0490362	919.832	1.35765e-196	1.52202e-194	DOWN
										Clstn3	851.567	2.33846	0.107704	1573.98	0	0	UP			Cecr2	711.194	-1.13744	0.121834	228.514	2.22726e-47	3.44311e-46	DOWN			Cd3eap	359.766	0.876588	0.146879	88.2977	1.53041e-17	9.32596e-17	UP			Ecm2	78.4313	-1.41301	0.208661	240.865	5.00766e-50	8.20787e-49	DOWN
										Clu	127.371	-1.5918	0.269644	109.749	4.62851e-22	3.39193e-21	DOWN			Cela1	236.885	0.779734	0.130758	100.997	3.25781e-20	2.22118e-19	UP			Cd44	125.668	1.0258	0.242866	46.4502	7.35351e-09	2.78549e-08	UP			Eda2r	87.6824	-1.25283	0.242438	155.94	7.25426e-32	7.53438e-31	DOWN
										Cmah	753.217	0.623827	0.13947	60.7289	8.59149e-12	3.94542e-11	UP			Cenpb	5669.22	0.838131	0.0519669	555.402	8.71085e-118	4.30732e-116	UP			Cd46	42.2721	-1.31114	0.310151	56.6021	6.1078e-11	2.65069e-10	DOWN			Eef1e1	1001.2	0.744086	0.0939987	609.948	1.43305e-129	8.15726e-128	UP
										Cmbl	1787.87	0.64351	0.0845287	153.986	1.89143e-31	1.94112e-30	UP			Cenpf	1537.39	0.98743	0.187204	39.5156	1.86984e-07	6.36988e-07	UP			Cd83	221.79	-1.01533	0.155659	73.7867	1.66622e-14	8.82442e-14	DOWN			Efemp1	366.011	-0.843979	0.148942	133.577	4.142e-27	3.69335e-26	DOWN
										Cnnm2	395.307	0.982468	0.143208	186.092	2.67372e-38	3.33047e-37	UP			Cenpt	129.605	0.761243	0.193103	74.7267	1.06083e-14	5.66522e-14	UP			Cdadc1	1191.01	-0.689909	0.0965991	100.205	4.78397e-20	3.24065e-19	DOWN			Efna2	217.602	0.988932	0.172262	74.7611	1.04345e-14	5.57441e-14	UP
										Cnppd1	1091.76	-1.13075	0.0994462	482.929	3.86082e-102	1.54076e-100	DOWN			Cep120	530.406	-0.801822	0.0940993	210.376	1.70931e-43	2.39075e-42	DOWN			Cdc20	1089.41	0.721122	0.0942899	155.278	1.00384e-31	1.04039e-30	UP			Efna3	38.6708	1.51431	0.405556	40.505	1.1811e-07	4.09192e-07	UP
										Cnr1	22.598	-1.35139	0.462028	45.5167	1.13907e-08	4.25767e-08	DOWN			Cep128	179.037	-0.879469	0.335657	26.928	5.89138e-05	0.000160819	DOWN			Cdc25a	568.527	0.664509	0.10622	76.1166	5.43918e-15	2.94651e-14	UP			Egln3	226.421	0.923429	0.171056	208.82	3.68144e-43	5.12956e-42	UP
										Cnst	1388.2	-0.706384	0.080539	341.857	9.90849e-72	2.59387e-70	DOWN			Cep170b	610.74	-0.702517	0.131941	70.7623	7.11139e-14	3.64785e-13	DOWN			Cdc25b	903.342	0.768992	0.110394	130.758	1.64298e-26	1.43028e-25	UP			Egr1	395.623	-0.723445	0.176303	92.0135	2.53626e-18	1.59655e-17	DOWN
										Cntf	110.55	-0.647882	0.217814	52.1657	4.98873e-10	2.04707e-09	DOWN			Cep44	395.631	-0.83941	0.137582	70.2163	9.23901e-14	4.71945e-13	DOWN			Cdc25c	164.012	1.0835	0.168367	115.87	2.35067e-23	1.81218e-22	UP			Egr3	11.7196	-1.41445	0.568149	24.0094	0.000216208	0.000556668	DOWN
										Cntnap1	499.475	0.615194	0.138699	87.8296	1.91894e-17	1.16549e-16	UP			Cep72	316.101	-1.32268	0.317554	22.6302	0.000397182	0.000988311	DOWN			Cdc34	1878.64	0.608353	0.121762	71.8497	4.22183e-14	2.18701e-13	UP			Ehbp1l1	2367.29	0.60705	0.119407	64.3465	1.53122e-12	7.31776e-12	UP
										Coa6	760.067	0.793833	0.120667	144.467	2.00794e-29	1.93495e-28	UP			Cep95	556.177	-0.787685	0.101811	127.157	9.54451e-26	8.08366e-25	DOWN			Cdc40	1052.59	-1.01583	0.105208	179.87	5.70393e-37	6.87749e-36	DOWN			Ehd2	7176.82	0.701112	0.0833059	283.788	3.05517e-59	6.07147e-58	UP
										Coa7	858.264	0.65396	0.0959054	124.005	4.44792e-25	3.66361e-24	UP			Cers1	42.1795	1.55727	0.374579	47.9281	3.67407e-09	1.42293e-08	UP			Cdc42	4636.12	0.612338	0.0554297	268.639	5.48389e-56	1.01049e-54	UP			Ehhadh	300.853	-1.10084	0.126449	163.824	1.51489e-33	1.6492e-32	DOWN
										Coil	142.448	0.61309	0.202643	34.4675	1.9215e-06	6.00662e-06	UP			Cers5	1372.68	0.906188	0.0593704	611.483	6.67719e-130	3.83051e-128	UP			Cdc42ep1	284.176	-0.760721	0.15061	47.0035	5.67207e-09	2.16984e-08	DOWN			Eif2ak2	949.32	0.617905	0.0730358	247.36	2.02562e-51	3.41541e-50	UP
										Col10a1	51.3163	1.24559	0.346489	75.9325	5.94256e-15	3.21445e-14	UP			Cers6	393.871	-1.09272	0.169075	85.4675	6.00673e-17	3.57725e-16	DOWN			Cdc42ep3	180.982	-2.38526	0.226423	253.781	8.48575e-53	1.4696e-51	DOWN			Eif4b	7638.32	-0.655904	0.0466635	349.875	1.86248e-73	5.06526e-72	DOWN
										Col11a2	724.427	-1.59705	0.130506	516.159	2.59401e-109	1.13043e-107	DOWN			Cetn2	1042.5	0.644461	0.0971998	119.194	4.64957e-24	3.69101e-23	UP			Cdc6	605.895	0.619812	0.127677	43.8682	2.46338e-08	8.95475e-08	UP			Eif4e	2494.95	0.654227	0.0819931	369.804	9.51663e-78	2.78964e-76	UP
										Col12a1	509.796	-0.753574	0.16568	61.4945	5.96666e-12	2.7625e-11	DOWN			Cfd	19591.7	-1.0432	0.210486	38.5822	2.88202e-07	9.66996e-07	DOWN			Cdca2	455.045	0.679292	0.130005	58.2447	2.80025e-11	1.23906e-10	UP			Elane	14.9012	-0.794195	0.477132	25.7099	0.000101573	0.000270922	DOWN
										Col15a1	738.858	3.43092	0.210509	693.556	1.21488e-147	8.2985e-146	UP			Cfl1	6070.75	0.652813	0.0645435	220.845	9.79154e-46	1.43368e-44	UP			Cdh23	12.0286	-2.44225	0.622908	46.0194	8.99969e-09	3.38722e-08	DOWN			Elf1	534.069	-0.82856	0.0845579	608.523	2.91189e-129	1.65112e-127	DOWN
										Col18a1	232.81	1.35872	0.225288	86.5705	3.52605e-17	2.11794e-16	UP			Cflar	1636.35	-1.11907	0.0602143	838.054	6.76471e-179	6.20916e-177	DOWN			Cdk19	863.261	-1.29704	0.085846	545.403	1.25741e-115	6.05454e-114	DOWN			Elk4	1087.51	-1.15546	0.0784239	886.956	1.77032e-189	1.80548e-187	DOWN
										Col20a1	131.23	-1.572	0.415649	44.6622	1.6994e-08	6.26127e-08	DOWN			Cfp	144.516	-0.816681	0.176992	42.7183	4.21404e-08	1.5048e-07	DOWN			Cdk2ap1	2163.51	0.635793	0.0615949	304.002	1.38087e-63	2.97352e-62	UP			Elmsan1	762.066	0.805051	0.0920731	358.748	2.28796e-75	6.47418e-74	UP
										Col27a1	1579.63	-1.32587	0.137067	296.72	5.07798e-62	1.06081e-60	DOWN			Cgnl1	4456.73	-1.05986	0.0539543	961.595	1.23895e-205	1.55515e-203	DOWN			Cdk2ap2	1442.9	-0.77709	0.104127	102.032	1.97053e-20	1.35737e-19	DOWN			Emb	681.073	-1.27459	0.0999677	608.212	3.3999e-129	1.92042e-127	DOWN
										Col5a1	650.52	0.824243	0.203888	64.7821	1.24365e-12	5.96871e-12	UP			Chac1	225.589	-2.39339	0.146993	625.333	6.787e-133	4.05178e-131	DOWN			Cdk5r1	53.934	-1.60808	0.399192	25.273	0.000123399	0.000326058	DOWN			Emc9	352.744	0.654923	0.18423	37.0297	5.90792e-07	1.9341e-06	UP
										Col5a2	2740.05	-0.662346	0.121743	100.453	4.24209e-20	2.88423e-19	DOWN			Chac2	268.63	0.723863	0.149398	64.2442	1.60783e-12	7.6714e-12	UP			Cdk5rap3	597.199	-0.587274	0.153711	25.1881	0.000128153	0.000338135	DOWN			Eme2	427.553	0.678016	0.176702	170.361	6.11125e-35	6.96815e-34	UP
										Col6a1	11532.9	1.33109	0.100254	556.943	4.0479e-118	2.00836e-116	UP			Chchd10	3553.92	-0.989215	0.0781789	345.488	1.63896e-72	4.3843e-71	DOWN			Cdkl5	111.266	0.950009	0.261207	24.1619	0.000202097	0.000521617	UP			Emilin1	303.422	1.21919	0.16255	333.421	6.48323e-70	1.63315e-68	UP
										Col6a2	3748.18	1.83425	0.185341	310.059	6.88197e-65	1.51983e-63	UP			Chd2	734.961	-0.768569	0.180886	33.1412	3.52817e-06	1.07144e-05	DOWN			Cdkn1b	3106.66	-1.38439	0.0966354	407.035	9.03527e-86	2.90355e-84	DOWN			Emp1	413.294	-0.774191	0.146281	112.57	1.17286e-22	8.78807e-22	DOWN
										Col6a3	6772.06	0.92862	0.182068	69.7112	1.17687e-13	5.98108e-13	UP			Chd3	351.343	1.24168	0.24095	38.1344	3.54576e-07	1.1824e-06	UP			Cdkn1c	1122.32	0.869766	0.0904007	230.374	8.89361e-48	1.39841e-46	UP			Endod1	102.894	1.32547	0.250256	121.699	1.37019e-24	1.11236e-23	UP
										Col7a1	169.602	-0.770639	0.198943	33.6472	2.79873e-06	8.59454e-06	DOWN			Chd9	645.512	0.70077	0.114078	74.9049	9.73783e-15	5.21553e-14	UP			Cdkn2c	3900.9	1.20688	0.083665	506.801	2.71801e-107	1.15701e-105	UP			Eno1	4757.07	0.782439	0.0883096	419.434	1.91853e-88	6.47713e-87	UP
										Colec12	990.833	-1.30104	0.158031	152.449	4.01911e-31	4.07629e-30	DOWN			Chdh	378.116	-0.808536	0.103908	173.361	1.39918e-35	1.62181e-34	DOWN			Cdkn2d	662.092	0.769408	0.107987	148.99	2.19002e-30	2.16876e-29	UP			Eno1b	4459.78	0.649666	0.0568181	935.764	4.83459e-200	5.72587e-198	UP
										Comt	1791.06	0.649161	0.0738315	290.962	8.77751e-61	1.80541e-59	UP			Cherp	1362.03	0.692929	0.102639	128.725	4.43781e-26	3.798e-25	UP			Cdnf	111.587	-0.690211	0.189123	48.5159	2.78693e-09	1.08622e-08	DOWN			Entpd4	1335.31	0.9322	0.0755647	482.4	5.02213e-102	1.99878e-100	UP
										Cop1	5603.1	-1.06064	0.0648196	684.245	1.25193e-145	8.39539e-144	DOWN			Chic2	1356.81	-1.0609	0.0929668	242.511	2.22197e-50	3.67063e-49	DOWN			Cdo1	66.622	-1.26213	0.309515	35.574	1.15558e-06	3.69254e-06	DOWN			Entpd5	2109.07	0.721781	0.0755517	164.105	1.31951e-33	1.44291e-32	UP
										Copz2	383.289	0.761504	0.14812	59.0214	1.9359e-11	8.65994e-11	UP			Chmp1b	978.886	-0.785259	0.083413	204.631	2.9016e-42	3.98624e-41	DOWN			Cdon	722.081	-0.707905	0.120582	141.743	7.62366e-29	7.17699e-28	DOWN			Entpd6	416.9	0.875483	0.115198	250.944	3.44723e-52	5.90047e-51	UP
										Coq5	1514.94	0.62406	0.0738916	228.871	1.86693e-47	2.89523e-46	UP			Chn1	69.7509	1.85263	0.541037	35.9374	9.77614e-07	3.14369e-06	UP			Cdr2	460.05	1.21734	0.113619	239.964	7.81431e-50	1.27371e-48	UP			Epb41l1	2675.01	0.774863	0.140825	143.056	4.00733e-29	3.81163e-28	UP
										Coq8a	9683.48	-0.746183	0.0746653	655.082	2.52362e-139	1.62552e-137	DOWN			Chordc1	1911.68	0.885817	0.116797	147.893	3.7494e-30	3.69803e-29	UP			Cds2	1224.13	-0.585194	0.105325	162.873	2.41662e-33	2.61151e-32	DOWN			Epc2	844.538	-0.910634	0.149523	124.157	4.12972e-25	3.40343e-24	DOWN
										Coro1c	1065.22	0.980902	0.0982874	302.113	3.51902e-63	7.51168e-62	UP			Chrna2	14.9808	-2.59426	0.58171	59.1215	1.84588e-11	8.26984e-11	DOWN			Cebpd	345.767	-0.98343	0.113184	154.275	1.64166e-31	1.68952e-30	DOWN			Ephb2	109.994	1.2587	0.262252	204.192	3.60235e-42	4.9259e-41	UP
										Coro6	590.412	-1.01123	0.367925	52.2534	4.78625e-10	1.96618e-09	DOWN			Chrnb2	59.1199	-1.12086	0.244524	43.0842	3.55263e-08	1.27752e-07	DOWN			Cecr2	711.194	-1.28752	0.133531	228.514	2.22726e-47	3.44311e-46	DOWN			Ephx2	1171.16	-0.873934	0.0661541	870.506	6.42748e-186	6.21013e-184	DOWN
										Cotl1	254.896	0.796024	0.167048	109.028	6.57514e-22	4.79694e-21	UP			Chst1	350.636	1.12807	0.13544	200.468	2.25571e-41	3.03921e-40	UP			Cela1	236.885	0.917874	0.136495	100.997	3.25781e-20	2.22118e-19	UP			Epm2a	34.6742	-1.16569	0.323662	54.4827	1.66773e-10	7.05218e-10	DOWN
										Cox10	668.303	0.995796	0.110588	232.418	3.2426e-48	5.1482e-47	UP			Chst11	1094.7	1.28199	0.0991345	344.446	2.74595e-72	7.2924e-71	UP			Cenpb	5669.22	0.874588	0.057038	555.402	8.71085e-118	4.30732e-116	UP			Epor	15.3425	1.28001	0.571659	25.0253	0.000137773	0.00036267	UP
										Cox18	251.953	0.585072	0.150327	67.3302	3.67941e-13	1.82e-12	UP			Chst12	291.884	1.17716	0.164633	79.2987	1.17636e-15	6.57633e-15	UP			Cenpf	1537.39	0.603371	0.208313	39.5156	1.86984e-07	6.36988e-07	UP			Erbin	3235.36	-0.738357	0.0597754	635.52	4.26686e-135	2.58938e-133	DOWN
										Cp	1577.87	-1.75614	0.195759	222.681	3.95914e-46	5.85539e-45	DOWN			Chst15	1492.06	-0.844621	0.0696508	354.666	1.73157e-74	4.84377e-73	DOWN			Cenph	317.806	-0.645654	0.148073	32.0536	5.79777e-06	1.73131e-05	DOWN			Ergic1	1676.07	0.868208	0.111827	325.996	2.56789e-68	6.17219e-67	UP
										Cpeb1	52.4942	-0.944945	0.324516	52.6569	3.95543e-10	1.63494e-09	DOWN			Chsy1	150.603	1.44187	0.192764	159.274	1.41321e-32	1.50612e-31	UP			Cenpk	804.845	-0.893559	0.19919	27.5787	4.39929e-05	0.000121856	DOWN			Ermp1	1980.97	0.650003	0.0896404	158.944	1.6623e-32	1.76391e-31	UP
										Cpn2	16.6671	1.92951	0.612609	24.9396	0.000143124	0.000376081	UP			Chtf18	361.13	0.872904	0.135761	71.3211	5.44005e-14	2.80423e-13	UP			Cenpt	129.605	0.763567	0.204399	74.7267	1.06083e-14	5.66522e-14	UP			Ern1	713.42	-0.793417	0.108329	379.47	7.87207e-80	2.35457e-78	DOWN
										Cpne8	371.955	-1.27617	0.120578	316.772	2.47733e-66	5.65817e-65	DOWN			Ciao3	1055.51	0.613487	0.0688918	154.753	1.29834e-31	1.34183e-30	UP			Cep120	530.406	-0.941504	0.101148	210.376	1.70931e-43	2.39075e-42	DOWN			Errfi1	198.107	-0.746475	0.181735	55.1301	1.22732e-10	5.23055e-10	DOWN
										Cpsf2	2104.31	0.627066	0.0805139	226.622	5.66437e-47	8.63831e-46	UP			Ciapin1	1395.84	1.01221	0.123521	155.831	7.6535e-32	7.94342e-31	UP			Cep128	179.037	-1.45305	0.371873	26.928	5.89138e-05	0.000160819	DOWN			Etfbkmt	662.8	-1.83961	0.139597	833.808	5.60817e-178	5.08405e-176	DOWN
										Cpt1a	375.648	-0.756169	0.165876	39.1348	2.23098e-07	7.54588e-07	DOWN			Ciart	60.6135	1.22182	0.400163	31.7707	6.59593e-06	1.96049e-05	UP			Cep170b	610.74	-0.684498	0.144107	70.7623	7.11139e-14	3.64785e-13	DOWN			Etfbl	6.6355	1.82214	1.02484	23.2348	0.000304394	0.000769816	UP
										Cpt1b	483.615	-0.62626	0.142843	35.3168	1.30076e-06	4.14023e-06	DOWN			Cidec	9921.89	1.04543	0.0767659	366.727	4.37559e-77	1.27247e-75	UP			Cep19	473.991	-0.612136	0.121374	49.9096	1.44612e-09	5.75549e-09	DOWN			Ets1	214.442	-0.731858	0.144106	51.3468	7.34327e-10	2.98239e-09	DOWN
										Cracr2b	141.878	-1.69839	0.227687	247.841	1.59729e-51	2.69939e-50	DOWN			Cilp	5.78805	-2.63833	0.937879	23.5014	0.000270628	0.000688334	DOWN			Cep44	395.631	-0.935185	0.149879	70.2163	9.23901e-14	4.71945e-13	DOWN			Etv5	75.4422	-1.51462	0.24395	102.444	1.61387e-20	1.11641e-19	DOWN
										Crat	4020.36	0.88769	0.115457	173.604	1.24167e-35	1.44038e-34	UP			Cir1	1582.89	-1.996	0.0915143	1086.8	9.66048e-233	1.6122e-230	DOWN			Cep72	316.101	-1.1946	0.353227	22.6302	0.000397182	0.000988311	DOWN			Extl3	1898.14	0.749657	0.0723646	371.082	5.04894e-78	1.49493e-76	UP
										Creb3l2	374.2	-0.807786	0.14405	165.436	6.86654e-34	7.54241e-33	DOWN			Cirbp	421.336	-0.758652	0.125236	133.851	3.62377e-27	3.24109e-26	DOWN			Cep76	711.629	0.594957	0.107174	59.4256	1.59739e-11	7.18949e-11	UP			Ezh1	613.87	-0.783118	0.110378	414.101	2.70901e-87	8.9807e-86	DOWN
										Crebl2	293.686	-1.24506	0.177023	210.734	1.43312e-43	2.00636e-42	DOWN			Cish	30.2152	2.18709	0.555822	74.6896	1.07994e-14	5.76307e-14	UP			Cep95	556.177	-0.843532	0.10979	127.157	9.54451e-26	8.08366e-25	DOWN			F11r	701.62	-0.62523	0.0763376	260.76	2.69737e-54	4.79003e-53	DOWN
										Crebrf	3113.24	-1.60317	0.160813	690.472	5.64141e-147	3.80045e-145	DOWN			Cited2	1331.39	-2.15996	0.106547	920.621	9.16096e-197	1.03491e-194	DOWN			Cers1	42.1795	1.6251	0.397293	47.9281	3.67407e-09	1.42293e-08	UP			F13a1	11.1234	1.89219	0.781912	44.4656	1.8631e-08	6.83865e-08	UP
										Crim1	378.006	-1.81285	0.230933	226.239	6.84243e-47	1.04133e-45	DOWN			Ckap2l	833.553	0.58885	0.102517	46.6341	6.74588e-09	2.5626e-08	UP			Cers5	1372.68	0.964633	0.0626754	611.483	6.67719e-130	3.83051e-128	UP			F3	605.601	-0.839174	0.133522	87.1883	2.61613e-17	1.5837e-16	DOWN
										Crls1	9254.14	-0.639813	0.0894414	193.999	5.45566e-40	7.10931e-39	DOWN			Ckb	56.3536	1.65336	0.313069	66.7209	4.92413e-13	2.41536e-12	UP			Cers6	393.871	-1.04054	0.185526	85.4675	6.00673e-17	3.57725e-16	DOWN			Fa2h	24.9906	1.42503	0.48514	22.8239	0.000364767	0.000912319	UP
										Crot	2740.52	-0.773721	0.108605	277.313	7.52137e-58	1.44769e-56	DOWN			Clcf1	69.2092	-1.39799	0.26337	63.3138	2.5065e-12	1.18362e-11	DOWN			Ces1d	3561.81	-0.637336	0.0806028	130.22	2.1379e-26	1.85016e-25	DOWN			Faap100	371.485	0.619416	0.135536	52.1094	5.12305e-10	2.10042e-09	UP
										Crtc3	239.167	-0.623844	0.147371	88.6969	1.26182e-17	7.71807e-17	DOWN			Clcn6	185.266	1.17672	0.189728	110.535	3.15869e-22	2.32991e-21	UP			Cetn2	1042.5	0.68054	0.105733	119.194	4.64957e-24	3.69101e-23	UP			Fabp12	11.8557	2.28632	1.04138	34.4391	1.94666e-06	6.0801e-06	UP
										Cryab	31.1793	2.18049	0.56286	27.5249	4.50687e-05	0.000124718	UP			Cldn12	910.31	-0.656227	0.100734	117.746	9.41946e-24	7.39359e-23	DOWN			Cfd	19591.7	-1.03119	0.235266	38.5822	2.88202e-07	9.66996e-07	DOWN			Fabp5	14698	2.06481	0.0719414	3162.39	0	0	UP
										Cryzl2	162.869	-1.50109	0.222707	152.13	4.70036e-31	4.75083e-30	DOWN			Cldn15	220.171	-0.652709	0.150431	56.147	7.57944e-11	3.26906e-10	DOWN			Cfl1	6070.75	0.740878	0.0713558	220.845	9.79154e-46	1.43368e-44	UP			Fads2	1663.32	0.889035	0.081808	834.076	4.90843e-178	4.47735e-176	UP
										Cse1l	7824.84	0.659967	0.107219	101.31	2.79811e-20	1.91398e-19	UP			Cldn34c1	228.28	-1.57166	0.374593	42.9756	3.73744e-08	1.34102e-07	DOWN			Cflar	1636.35	-1.36098	0.0653076	838.054	6.76471e-179	6.20916e-177	DOWN			Fam110a	60.9978	0.824203	0.258356	23.6411	0.000254442	0.000648738	UP
										Csk	838.769	0.702712	0.122352	144.649	1.83685e-29	1.77241e-28	UP			Clec2d	755.821	-2.27037	0.149374	463.069	7.44615e-98	2.83301e-96	DOWN			Cfp	144.516	-0.800794	0.188819	42.7183	4.21404e-08	1.5048e-07	DOWN			Fam110c	20.6833	1.05395	0.585407	79.1991	1.23416e-15	6.88371e-15	UP
										Csnk1e	1064.81	-0.719194	0.0954931	135.983	1.2769e-27	1.16043e-26	DOWN			Clk1	5228.21	-1.43274	0.0973596	434.54	1.06111e-91	3.7824e-90	DOWN			Cgnl1	4456.73	-0.997749	0.0591713	961.595	1.23895e-205	1.55515e-203	DOWN			Fam120c	141.614	-0.714459	0.16539	50.2168	1.25123e-09	5.00559e-09	DOWN
										Cspg4	815.913	1.38208	0.11473	531.882	1.04514e-112	4.79652e-111	UP			Clk3	871.911	-0.594084	0.128232	35.4587	1.21855e-06	3.88818e-06	DOWN			Chac1	225.589	-2.43959	0.156267	625.333	6.787e-133	4.05178e-131	DOWN			Fam126a	500.682	0.970699	0.106969	349.732	1.99909e-73	5.42673e-72	UP
										Cst3	15754.4	-0.892653	0.0753657	410.483	1.63202e-86	5.34996e-85	DOWN			Clk4	2132.61	-0.931155	0.0954056	167.358	2.67175e-34	2.98837e-33	DOWN			Chac2	268.63	0.774109	0.159498	64.2442	1.60783e-12	7.6714e-12	UP			Fam131c	24.3366	2.09178	0.55138	105.287	4.05446e-21	2.87235e-20	UP
										Ctdsp2	4854.76	-1.58514	0.0968964	1295.66	5.56239e-278	1.38456e-275	DOWN			Clmp	124.158	1.8463	0.250791	126.355	1.41223e-25	1.18785e-24	UP			Chchd10	3553.92	-0.912541	0.0864473	345.488	1.63896e-72	4.3843e-71	DOWN			Fam13a	5416.39	-0.7153	0.0405591	1577.87	0	0	DOWN
										Ctif	409.356	-1.16976	0.132102	223.445	2.71601e-46	4.06184e-45	DOWN			Cln6	395.115	-0.653243	0.147224	36.7239	6.80331e-07	2.21439e-06	DOWN			Chchd4	1438.09	0.633388	0.104877	106.074	2.76527e-21	1.97523e-20	UP			Fam161b	166.865	0.796618	0.170665	30.3254	1.27251e-05	3.69402e-05	UP
										Ctnnbip1	401.95	0.948221	0.148581	75.564	7.09413e-15	3.82048e-14	UP			Clstn1	537.949	0.637438	0.094964	105.751	3.23615e-21	2.30151e-20	UP			Chd2	734.961	-0.659241	0.200161	33.1412	3.52817e-06	1.07144e-05	DOWN			Fam20c	663.836	1.22827	0.101949	496.267	5.10492e-105	2.12986e-103	UP
										Ctnnd1	1655.58	-0.597692	0.0914608	115.76	2.48014e-23	1.90698e-22	DOWN			Clstn3	851.567	2.3394	0.0995582	1573.98	0	0	UP			Chd3	351.343	1.29437	0.265596	38.1344	3.54576e-07	1.1824e-06	UP			Fam214b	315.1	-0.654385	0.19525	83.6935	1.41422e-16	8.24503e-16	DOWN
										Ctps	1104.95	0.610228	0.0934321	173.117	1.57741e-35	1.82552e-34	UP			Cltc	5767.2	0.623668	0.080011	132.169	8.24706e-27	7.27863e-26	UP			Chd9	645.512	0.783843	0.123425	74.9049	9.73783e-15	5.21553e-14	UP			Fam217b	641.245	0.917236	0.097659	192.301	1.25886e-39	1.62172e-38	UP
										Ctsl	5659.06	-0.778854	0.10461	140.566	1.35657e-28	1.26332e-27	DOWN			Clu	127.371	-1.55901	0.226621	109.749	4.62851e-22	3.39193e-21	DOWN			Chdh	378.116	-0.934341	0.111157	173.361	1.39918e-35	1.62181e-34	DOWN			Fam222a	128.859	-0.602597	0.166669	62.0413	4.59809e-12	2.14034e-11	DOWN
										Cttnbp2nl	347.589	-1.29181	0.204826	120.42	2.55732e-24	2.05341e-23	DOWN			Cnnm2	395.307	0.972182	0.127821	186.092	2.67372e-38	3.33047e-37	UP			Chek2	445.808	-0.945897	0.204771	32.9466	3.8565e-06	1.16752e-05	DOWN			Fam227a	38.0078	-1.20116	0.386812	47.2486	5.05552e-09	1.94156e-08	DOWN
										Ctu2	613.503	0.971305	0.276582	27.1245	5.39455e-05	0.000147945	UP			Cnnm3	470.761	-0.768344	0.113521	131.349	1.23112e-26	1.07749e-25	DOWN			Cherp	1362.03	0.933734	0.112364	128.725	4.43781e-26	3.798e-25	UP			Fam241a	1086.86	1.13655	0.0951011	463.055	7.49661e-98	2.84484e-96	UP
										Cubn	19.8575	-2.08163	0.586848	43.6866	2.68152e-08	9.72365e-08	DOWN			Cnppd1	1091.76	-1.16508	0.0866854	482.929	3.86082e-102	1.54076e-100	DOWN			Chic2	1356.81	-1.09319	0.102096	242.511	2.22197e-50	3.67063e-49	DOWN			Fam43a	163.077	-1.72138	0.184423	247.234	2.15547e-51	3.63019e-50	DOWN
										Cutc	252.815	-0.710714	0.146432	117.074	1.30717e-23	1.02004e-22	DOWN			Cnr1	22.598	-2.06273	0.403082	45.5167	1.13907e-08	4.25767e-08	DOWN			Chmp1b	978.886	-0.92424	0.0906325	204.631	2.9016e-42	3.98624e-41	DOWN			Fam49b	2352.86	0.866915	0.0936169	548.461	2.74801e-116	1.33633e-114	UP
										Cxcl1	465.855	-1.24454	0.175399	86.2822	4.05302e-17	2.42653e-16	DOWN			Cnst	1388.2	-0.807131	0.0700849	341.857	9.90849e-72	2.59387e-70	DOWN			Chn1	69.7509	1.71793	0.588015	35.9374	9.77614e-07	3.14369e-06	UP			Fam57a	52.6142	0.646218	0.304639	46.8292	6.15563e-09	2.34748e-08	UP
										Cxcl10	60.9035	-0.901836	0.331088	26.8121	6.20539e-05	0.000169234	DOWN			Cntf	110.55	-0.856392	0.186475	52.1657	4.98873e-10	2.04707e-09	DOWN			Chordc1	1911.68	0.951929	0.129071	147.893	3.7494e-30	3.69803e-29	UP			Fam57b	244.786	0.590572	0.202067	61.7949	5.17091e-12	2.40317e-11	UP
										Cxcl12	781.559	-2.06558	0.222018	203.52	5.01641e-42	6.8404e-41	DOWN			Cntnap1	499.475	0.782549	0.122905	87.8296	1.91894e-17	1.16549e-16	UP			Chrna2	14.9808	-3.22734	0.599295	59.1215	1.84588e-11	8.26984e-11	DOWN			Fam83a	220.909	2.11469	0.203614	482.013	6.08608e-102	2.41568e-100	UP
										Cxcl16	30.6516	-0.670691	0.456417	28.3977	3.04289e-05	8.56417e-05	DOWN			Coa6	760.067	0.793599	0.107836	144.467	2.00794e-29	1.93495e-28	UP			Chrnb2	59.1199	-1.37634	0.263732	43.0842	3.55263e-08	1.27752e-07	DOWN			Fancb	429.117	0.65778	0.129519	109.969	4.15878e-22	3.0565e-21	UP
										Cyb5b	9175.54	1.71765	0.0795539	1391.77	8.36555e-299	2.36263e-296	UP			Coa7	858.264	0.58899	0.0854021	124.005	4.44792e-25	3.66361e-24	UP			Chst1	350.636	1.00759	0.144513	200.468	2.25571e-41	3.03921e-40	UP			Fas	582.301	-1.36924	0.105619	958.012	7.38731e-205	9.1168e-203	DOWN
										Cyb5d2	197.491	-0.659127	0.175633	47.4258	4.652e-09	1.788e-08	DOWN			Cog5	471.184	-0.624969	0.119007	50.7084	9.92372e-10	3.99506e-09	DOWN			Chst11	1094.7	1.34491	0.107466	344.446	2.74595e-72	7.2924e-71	UP			Fasn	36642.8	2.3841	0.114337	2018.28	0	0	UP
										Cycs	18384.6	0.749571	0.0909942	163.877	1.4763e-33	1.60957e-32	UP			Coil	142.448	0.869748	0.177271	34.4675	1.9215e-06	6.00662e-06	UP			Chst12	291.884	1.19082	0.177422	79.2987	1.17636e-15	6.57633e-15	UP			Fastkd3	327.348	0.998909	0.251982	39.8416	1.60733e-07	5.51138e-07	UP
										Cygb	69.9616	-0.848958	0.275633	35.3157	1.30139e-06	4.14132e-06	DOWN			Col10a1	51.3163	1.49572	0.310311	75.9325	5.94256e-15	3.21445e-14	UP			Chst15	1492.06	-0.956258	0.0757061	354.666	1.73157e-74	4.84377e-73	DOWN			Fat1	759.971	0.719743	0.110061	157.76	2.97047e-32	3.13393e-31	UP
										Cyp1b1	2838.25	-1.58204	0.10819	605.656	1.21302e-128	6.82547e-127	DOWN			Col11a2	724.427	-1.75571	0.112365	516.159	2.59401e-109	1.13043e-107	DOWN			Chsy1	150.603	1.59811	0.203347	159.274	1.41321e-32	1.50612e-31	UP			Fat4	37.7927	-1.54198	0.382203	43.9936	2.32315e-08	8.45337e-08	DOWN
										Cyp27a1	256.965	-1.42379	0.172844	310.484	5.57477e-65	1.233e-63	DOWN			Col12a1	509.796	-0.788212	0.145502	61.4945	5.96666e-12	2.7625e-11	DOWN			Chtf18	361.13	0.775432	0.145593	71.3211	5.44005e-14	2.80423e-13	UP			Fbln5	135.616	-0.931463	0.183184	128.994	3.89055e-26	3.33569e-25	DOWN
										Cyp2ab1	257.29	-1.36523	0.160738	248.79	9.99284e-52	1.69463e-50	DOWN			Col15a1	738.858	3.35828	0.193375	693.556	1.21488e-147	8.2985e-146	UP			Ciapin1	1395.84	1.01692	0.136121	155.831	7.6535e-32	7.94342e-31	UP			Fbxl20	1140.23	-0.728118	0.148032	179.185	7.98979e-37	9.60214e-36	DOWN
										Cyp2f2	16.626	-2.6182	0.645512	51.8595	5.76495e-10	2.35636e-09	DOWN			Col18a1	232.81	1.0206	0.202861	86.5705	3.52605e-17	2.11794e-16	UP			Ciart	60.6135	1.56207	0.429734	31.7707	6.59593e-06	1.96049e-05	UP			Fbxl3	2057.17	-0.778726	0.11427	197.941	7.83172e-41	1.04371e-39	DOWN
										Cyp2j6	309.974	-0.804493	0.138902	122.281	1.0316e-24	8.4074e-24	DOWN			Col20a1	131.23	-1.90929	0.368075	44.6622	1.6994e-08	6.26127e-08	DOWN			Cidec	9921.89	1.11857	0.0853628	366.727	4.37559e-77	1.27247e-75	UP			Fbxo21	1619.94	-0.922836	0.0912069	498.494	1.68806e-105	7.08308e-104	DOWN
										Cyp2j9	28.7633	-1.72142	0.439052	74.1266	1.41527e-14	7.5225e-14	DOWN			Col27a1	1579.63	-1.34919	0.120996	296.72	5.07798e-62	1.06081e-60	DOWN			Cilk1	499.157	-0.645134	0.13759	51.7476	6.07755e-10	2.47999e-09	DOWN			Fbxo30	998.771	-0.994604	0.122156	167.517	2.47049e-34	2.76747e-33	DOWN
										Cyp39a1	340.79	-0.784286	0.221443	31.7251	6.73431e-06	2.00081e-05	DOWN			Col5a1	650.52	0.954901	0.181965	64.7821	1.24365e-12	5.96871e-12	UP			Cilp	5.78805	-3.69004	1.11512	23.5014	0.000270628	0.000688334	DOWN			Fbxo31	894.718	-1.88106	0.129364	1014.79	3.77878e-217	5.18646e-215	DOWN
										Cyp4v3	196.875	-0.878225	0.166727	129.158	3.59086e-26	3.08214e-25	DOWN			Col5a2	2740.05	-0.716712	0.108259	100.453	4.24209e-20	2.88423e-19	DOWN			Cir1	1582.89	-2.27397	0.100958	1086.8	9.66048e-233	1.6122e-230	DOWN			Fbxo32	307.069	-2.74239	0.171963	1043	2.94749e-223	4.37241e-221	DOWN
										Cyp51	5039.08	1.72331	0.114016	923.657	2.01838e-197	2.31577e-195	UP			Col6a1	11532.9	1.42631	0.0897488	556.943	4.0479e-118	2.00836e-116	UP			Cirbp	421.336	-1.07692	0.136686	133.851	3.62377e-27	3.24109e-26	DOWN			Fbxo47	200.125	-0.692419	0.153344	65.701	8.01777e-13	3.8861e-12	DOWN
										Cyren	372.223	-1.11525	0.12856	316.282	3.15637e-66	7.1756e-65	DOWN			Col6a2	3748.18	1.85797	0.166073	310.059	6.88197e-65	1.51983e-63	UP			Cish	30.2152	2.37352	0.584605	74.6896	1.07994e-14	5.76307e-14	UP			Fcho2	880.77	-0.604552	0.0738529	738.572	2.23996e-157	1.66985e-155	DOWN
										D16Ertd472e	335.512	-0.846149	0.186342	47.1192	5.3722e-09	2.05888e-08	DOWN			Col6a3	6772.06	1.04132	0.162867	69.7112	1.17687e-13	5.98108e-13	UP			Cited2	1331.39	-2.10393	0.116842	920.621	9.16096e-197	1.03491e-194	DOWN			Fdps	2267.41	1.47781	0.101945	1116.97	2.82883e-239	4.88755e-237	UP
										D230025D16Rik	684.566	-1.08043	0.108057	654.147	4.0188e-139	2.55498e-137	DOWN			Colec12	990.833	-1.24991	0.139288	152.449	4.01911e-31	4.07629e-30	DOWN			Ckb	56.3536	1.82815	0.327136	66.7209	4.92413e-13	2.41536e-12	UP			Fem1a	1400.94	0.872474	0.0797047	540.873	1.19615e-114	5.64845e-113	UP
										D430042O09Rik	215.781	-0.658598	0.300935	41.2227	8.45938e-08	2.96078e-07	DOWN			Comt	1791.06	0.823997	0.0654832	290.962	8.77751e-61	1.80541e-59	UP			Clcc1	1416.36	-0.843374	0.210031	26.3128	7.7594e-05	0.000209514	DOWN			Fermt2	3036.25	-0.854986	0.0536849	1006.66	2.1685e-215	2.89514e-213	DOWN
										D630039A03Rik	14.1	-1.93157	0.621655	42.5009	4.66391e-08	1.65926e-07	DOWN			Comtd1	241.776	0.918503	0.144322	107.865	1.15752e-21	8.36584e-21	UP			Clcf1	69.2092	-1.39138	0.284097	63.3138	2.5065e-12	1.18362e-11	DOWN			Fetub	61.3319	-0.65196	0.237978	35.3077	1.30618e-06	4.15478e-06	DOWN
										D630045J12Rik	158.036	0.754372	0.20944	34.0235	2.35549e-06	7.2919e-06	UP			Cop1	5603.1	-1.10609	0.0571505	684.245	1.25193e-145	8.39539e-144	DOWN			Clcn6	185.266	1.4071	0.201847	110.535	3.15869e-22	2.32991e-21	UP			Ffar4	380.705	0.864442	0.120245	239.478	9.93358e-50	1.61555e-48	UP
										Daam1	579.614	-1.00548	0.0985436	385.367	4.22377e-81	1.28427e-79	DOWN			Copz2	383.289	0.840251	0.131311	59.0214	1.9359e-11	8.65994e-11	UP			Cldn12	910.31	-0.747567	0.110111	117.746	9.41946e-24	7.39359e-23	DOWN			Fga	66.2427	-3.06781	0.340501	282.09	7.0783e-59	1.39159e-57	DOWN
										Dag1	7432.74	0.586212	0.0914731	104.221	6.80547e-21	4.77977e-20	UP			Coq5	1514.94	0.728161	0.0654714	228.871	1.86693e-47	2.89523e-46	UP			Cldn15	220.171	-0.88831	0.162494	56.147	7.57944e-11	3.26906e-10	DOWN			Fgd4	126.214	-0.858278	0.178113	51.9858	5.43095e-10	2.22356e-09	DOWN
										Dagla	402.237	1.73711	0.135439	578.184	1.04478e-122	5.46039e-121	UP			Coq8a	9683.48	-1.00693	0.0665967	655.082	2.52362e-139	1.62552e-137	DOWN			Cldn34c1	228.28	-2.09672	0.415946	42.9756	3.73744e-08	1.34102e-07	DOWN			Fgd6	215.049	-0.5825	0.166362	91.5624	3.15517e-18	1.97852e-17	DOWN
										Dbnl	750.008	0.673348	0.104236	179.461	6.9736e-37	8.39462e-36	UP			Coro1c	1065.22	1.13112	0.087706	302.113	3.51902e-63	7.51168e-62	UP			Clec2d	755.821	-2.52426	0.16517	463.069	7.44615e-98	2.83301e-96	DOWN			Fgfr2	493.759	-1.31852	0.106938	584.605	4.28589e-124	2.28882e-122	DOWN
										Dcaf11	1271.98	-0.589082	0.111645	81.905	3.3508e-16	1.92301e-15	DOWN			Coro6	590.412	-1.44503	0.328229	52.2534	4.78625e-10	1.96618e-09	DOWN			Clip2	552.906	0.601798	0.103223	74.0781	1.44866e-14	7.69441e-14	UP			Fgl1	67.441	-1.24435	0.325885	40.2364	1.33812e-07	4.61413e-07	DOWN
										Dcaf6	1493.18	-0.609156	0.123152	63.8836	1.90983e-12	9.07401e-12	DOWN			Cotl1	254.896	1.13809	0.147309	109.028	6.57514e-22	4.79694e-21	UP			Clk1	5228.21	-1.52858	0.108367	434.54	1.06111e-91	3.7824e-90	DOWN			Fhdc1	111.2	1.46571	0.223856	158.789	1.7931e-32	1.90133e-31	UP
										Dcaf8	3097.85	-1.0434	0.0876577	484.056	2.20519e-102	8.84847e-101	DOWN			Cox10	668.303	0.970421	0.0991072	232.418	3.2426e-48	5.1482e-47	UP			Clk4	2132.61	-0.79254	0.10531	167.358	2.67175e-34	2.98837e-33	DOWN			Fhod1	730.623	1.03067	0.120243	191.954	1.49309e-39	1.92178e-38	UP
										Dcbld2	1837.33	0.602899	0.068025	263.899	5.71393e-55	1.03598e-53	UP			Cox11	341.249	0.795768	0.129187	81.6126	3.85797e-16	2.20632e-15	UP			Clmp	124.158	2.09806	0.265068	126.355	1.41223e-25	1.18785e-24	UP			Fibin	59.8241	0.74328	0.302136	44.8669	1.54412e-08	5.71495e-08	UP
										Dcdc2c	105.295	-0.841138	0.224598	26.6084	6.79824e-05	0.000184613	DOWN			Cox18	251.953	0.763745	0.131511	67.3302	3.67941e-13	1.82e-12	UP			Cln6	395.115	-0.763532	0.160829	36.7239	6.80331e-07	2.21439e-06	DOWN			Fignl2	337.105	-0.650959	0.134486	98.6662	1.00953e-19	6.7575e-19	DOWN
										Dck	1363.98	0.762326	0.103101	145.837	1.02655e-29	1.00173e-28	UP			Cp	1577.87	-1.86424	0.173897	222.681	3.95914e-46	5.85539e-45	DOWN			Clstn1	537.949	0.71763	0.100518	105.751	3.23615e-21	2.30151e-20	UP			Fjx1	157.729	-0.731946	0.163692	50.5422	1.07327e-09	4.3101e-09	DOWN
										Dclk2	274.939	0.768491	0.173762	37.2588	5.31487e-07	1.74618e-06	UP			Cpeb1	52.4942	-1.37504	0.277954	52.6569	3.95543e-10	1.63494e-09	DOWN			Clstn3	851.567	2.49014	0.104442	1573.98	0	0	UP			Fkbp14	415.483	1.12051	0.113447	291.023	8.51846e-61	1.75459e-59	UP
										Dctd	207.891	0.903937	0.181388	63.5236	2.26775e-12	1.07294e-11	UP			Cped1	355.467	-0.706174	0.139523	58.7189	2.23525e-11	9.96262e-11	DOWN			Cltc	5767.2	0.694568	0.0887601	132.169	8.24706e-27	7.27863e-26	UP			Fkbp4	2641.22	0.781607	0.0758946	424.097	1.89468e-89	6.54712e-88	UP
										Ddah1	196.058	1.26704	0.203925	68.8957	1.73929e-13	8.77472e-13	UP			Cpn2	16.6671	1.92933	0.565332	24.9396	0.000143124	0.000376081	UP			Clu	127.371	-1.27979	0.244627	109.749	4.62851e-22	3.39193e-21	DOWN			Flcn	1629.15	-0.831765	0.0680746	526.88	1.25684e-111	5.66193e-110	DOWN
										Ddb2	703.86	-0.586505	0.0835834	234.448	1.19035e-48	1.90637e-47	DOWN			Cpne3	1835.76	-0.71708	0.0635101	243.801	1.17494e-50	1.95194e-49	DOWN			Cmah	753.217	0.75767	0.135871	60.7289	8.59149e-12	3.94542e-11	UP			Flnc	657.431	1.2424	0.134212	458.005	9.21494e-97	3.43479e-95	UP
										Ddhd1	427.25	-0.929794	0.172855	78.7133	1.55942e-15	8.64539e-15	DOWN			Cpne8	371.955	-1.32054	0.100829	316.772	2.47733e-66	5.65817e-65	DOWN			Cnksr3	213.538	-0.648427	0.136466	42.0574	5.73502e-08	2.02902e-07	DOWN			Flrt1	270.176	1.62239	0.157688	425.591	9.02431e-90	3.13312e-88	UP
										Ddit4	328.721	1.07669	0.16264	203.189	5.90291e-42	8.04175e-41	UP			Cpsf2	2104.31	0.713686	0.0717022	226.622	5.66437e-47	8.63831e-46	UP			Cnnm2	395.307	1.17053	0.136301	186.092	2.67372e-38	3.33047e-37	UP			Flvcr1	574.035	-1.12851	0.102432	422.789	3.62751e-89	1.24181e-87	DOWN
										Ddo	332.602	-0.778564	0.15205	92.8928	1.65702e-18	1.05392e-17	DOWN			Cpt1a	375.648	-0.583349	0.143247	39.1348	2.23098e-07	7.54588e-07	DOWN			Cnnm3	470.761	-0.73954	0.121927	131.349	1.23112e-26	1.07749e-25	DOWN			Fmn2	6.22237	-3.30378	1.05572	44.7733	1.61327e-08	5.95138e-08	DOWN
										Ddr2	1017.92	-0.607496	0.159502	35.1242	1.42115e-06	4.50195e-06	DOWN			Cracr2b	141.878	-2.25565	0.199163	247.841	1.59729e-51	2.69939e-50	DOWN			Cnppd1	1091.76	-1.27938	0.0943746	482.929	3.86082e-102	1.54076e-100	DOWN			Fmo2	90.792	-1.32074	0.335234	57.6525	3.7099e-11	1.62881e-10	DOWN
										Ddt	1962.24	-1.36381	0.0641396	1039.57	1.63016e-222	2.39406e-220	DOWN			Crat	4020.36	1.02696	0.103265	173.604	1.24167e-35	1.44038e-34	UP			Cnr1	22.598	-2.25563	0.432194	45.5167	1.13907e-08	4.25767e-08	DOWN			Fmo5	68.5329	-0.732865	0.261508	70.4851	8.12212e-14	4.16195e-13	DOWN
										Ddx21	2376.03	0.713046	0.0989817	223.242	3.00201e-46	4.48044e-45	UP			Crbn	1430.97	-0.86106	0.0939587	175.454	5.00205e-36	5.86742e-35	DOWN			Cnst	1388.2	-0.87697	0.0761011	341.857	9.90849e-72	2.59387e-70	DOWN			Fnbp1l	1016.97	-0.606768	0.0736054	335.982	1.82228e-70	4.65426e-69	DOWN
										Ddx24	1156.37	0.72858	0.124271	142.083	6.45461e-29	6.09989e-28	UP			Creb3l2	374.2	-1.00999	0.12471	165.436	6.86654e-34	7.54241e-33	DOWN			Cntf	110.55	-0.839721	0.197316	52.1657	4.98873e-10	2.04707e-09	DOWN			Fndc3a	550.477	-0.586506	0.095341	176.59	2.86206e-36	3.38151e-35	DOWN
										Ddx31	248.239	0.681889	0.145144	140.509	1.39477e-28	1.29808e-27	UP			Crebl2	293.686	-1.56755	0.154662	210.734	1.43312e-43	2.00636e-42	DOWN			Cntnap1	499.475	0.785574	0.132471	87.8296	1.91894e-17	1.16549e-16	UP			Fndc3b	1074.17	-0.845683	0.172134	74.7939	1.02712e-14	5.48917e-14	DOWN
										Ddx39	1176.59	1.05443	0.100987	450.129	4.60634e-95	1.69971e-93	UP			Crebrf	3113.24	-2.81407	0.144137	690.472	5.64141e-147	3.80045e-145	DOWN			Coa6	760.067	0.655677	0.117105	144.467	2.00794e-29	1.93495e-28	UP			Fndc5	57.9371	1.88215	0.353001	211.517	9.74364e-44	1.36802e-42	UP
										Ddx5	18751.3	-0.77336	0.0975503	130.542	1.82659e-26	1.58823e-25	DOWN			Creld2	775.132	0.612761	0.0731356	196.917	1.29665e-40	1.70939e-39	UP			Coa7	858.264	0.663833	0.0914444	124.005	4.44792e-25	3.66361e-24	UP			Fnip1	2606.37	-0.992815	0.0943162	327.336	1.32214e-68	3.19884e-67	DOWN
										Ddx55	434.302	0.752951	0.131946	174.725	7.15686e-36	8.33511e-35	UP			Crim1	378.006	-1.95756	0.200591	226.239	6.84243e-47	1.04133e-45	DOWN			Cog5	471.184	-0.742165	0.128936	50.7084	9.92372e-10	3.99506e-09	DOWN			Folr1	14.2703	-1.35116	0.525219	31.7174	6.75807e-06	2.00746e-05	DOWN
										Ddx56	628.665	0.791225	0.0963081	366.505	4.88601e-77	1.4181e-75	UP			Crls1	9254.14	-0.783089	0.0797918	193.999	5.45566e-40	7.10931e-39	DOWN			Cog8	799.052	0.645937	0.0986411	66.9528	4.40716e-13	2.16612e-12	UP			Fosl1	15.896	-3.07328	0.791614	26.7898	6.26784e-05	0.000170873	DOWN
										Ddx58	269.913	1.26429	0.189396	123.74	5.06047e-25	4.16581e-24	UP			Crot	2740.52	-1.04796	0.0965897	277.313	7.52137e-58	1.44769e-56	DOWN			Coil	142.448	0.844493	0.186529	34.4675	1.9215e-06	6.00662e-06	UP			Fosl2	1387.95	-1.34385	0.0867751	987.243	3.47288e-211	4.51351e-209	DOWN
										Def8	611.713	0.947273	0.158033	69.4854	1.31132e-13	6.64989e-13	UP			Crtc2	716.312	-0.684111	0.0826196	137.878	5.05381e-28	4.6272e-27	DOWN			Col10a1	51.3163	1.75703	0.3235	75.9325	5.94256e-15	3.21445e-14	UP			Foxc1	662.236	-1.37278	0.0953832	897.642	8.61741e-192	8.91234e-190	DOWN
										Denn2b	326.244	-0.684578	0.276307	32.9805	3.79717e-06	1.15075e-05	DOWN			Crtc3	239.167	-0.739849	0.123075	88.6969	1.26182e-17	7.71807e-17	DOWN			Col11a2	724.427	-1.65125	0.121883	516.159	2.59401e-109	1.13043e-107	DOWN			Foxk1	830.239	-0.674477	0.088708	215.789	1.18577e-44	1.6973e-43	DOWN
										Dennd11	161.107	-0.955345	0.218957	76.4639	4.6026e-15	2.50533e-14	DOWN			Cryab	31.1793	2.12541	0.518946	27.5249	4.50687e-05	0.000124718	UP			Col12a1	509.796	-0.761639	0.159321	61.4945	5.96666e-12	2.7625e-11	DOWN			Foxn3	760.094	-0.952233	0.127418	307.497	2.44734e-64	5.37243e-63	DOWN
										Dennd2a	63.0046	-1.008	0.268113	38.4929	3.0036e-07	1.00641e-06	DOWN			Cryzl2	162.869	-1.51767	0.188286	152.13	4.70036e-31	4.75083e-30	DOWN			Col15a1	738.858	3.76364	0.208765	693.556	1.21488e-147	8.2985e-146	UP			Foxo3	464.199	-0.922352	0.119616	295.77	8.12944e-62	1.69346e-60	DOWN
										Dennd5b	673.469	-1.09107	0.116369	232.883	2.57745e-48	4.10993e-47	DOWN			Csad	2961.97	-0.580431	0.0777298	133.858	3.60995e-27	3.2307e-26	DOWN			Col16a1	53.9917	1.16401	0.351008	26.3618	7.59127e-05	0.000205276	UP			Foxo6	70.945	0.879042	0.240433	35.1685	1.39251e-06	4.41789e-06	UP
										Depp1	1435.18	-5.21962	0.316603	986.631	4.71064e-211	6.06847e-209	DOWN			Cse1l	7824.84	0.605294	0.0958915	101.31	2.79811e-20	1.91398e-19	UP			Col18a1	232.81	1.33004	0.219547	86.5705	3.52605e-17	2.11794e-16	UP			Foxp1	877.997	-2.57307	0.183247	716.318	1.45514e-152	1.02741e-150	DOWN
										Deptor	2634.62	-1.59128	0.0725101	1786.27	0	0	DOWN			Csk	838.769	0.763816	0.108376	144.649	1.83685e-29	1.77241e-28	UP			Col20a1	131.23	-1.45842	0.40544	44.6622	1.6994e-08	6.26127e-08	DOWN			Foxred2	204.139	1.3931	0.237929	304.732	9.62186e-64	2.07804e-62	UP
										Derl3	12.4423	-3.99821	0.94509	75.5685	7.07883e-15	3.81503e-14	DOWN			Csnk1e	1064.81	-0.71212	0.0832404	135.983	1.2769e-27	1.16043e-26	DOWN			Col27a1	1579.63	-1.2805	0.133897	296.72	5.07798e-62	1.06081e-60	DOWN			Frat1	90.6037	-0.842898	0.203861	97.0224	2.24046e-19	1.4828e-18	DOWN
										Desi1	919.256	0.703749	0.170234	36.3363	8.13487e-07	2.63437e-06	UP			Cspg4	815.913	1.5745	0.103261	531.882	1.04514e-112	4.79652e-111	UP			Col5a1	650.52	1.13093	0.20058	64.7821	1.24365e-12	5.96871e-12	UP			Frat2	122.974	-1.58593	0.190154	262.241	1.29712e-54	2.33164e-53	DOWN
										Dgat2	9736.41	1.859	0.0716131	2035.46	0	0	UP			Cst3	15754.4	-0.998492	0.0672185	410.483	1.63202e-86	5.34996e-85	DOWN			Col5a2	2740.05	-0.671121	0.120159	100.453	4.24209e-20	2.88423e-19	DOWN			Fst	103.801	-1.98027	0.273844	266.488	1.58919e-55	2.90284e-54	DOWN
										Dgkd	5780.08	-0.583785	0.066592	421.578	6.61848e-89	2.24478e-87	DOWN			Cstf1	666.169	0.63243	0.123077	52.3045	4.67213e-10	1.92037e-09	UP			Col6a1	11532.9	1.60047	0.0999479	556.943	4.0479e-118	2.00836e-116	UP			Fstl3	20.9176	1.57757	0.520679	24.331	0.000187512	0.000485765	UP
										Dhcr24	1056.13	2.14689	0.126525	1029.83	2.09426e-220	2.98605e-218	UP			Ctdsp2	4854.76	-2.15125	0.0863438	1295.66	5.56239e-278	1.38456e-275	DOWN			Col6a2	3748.18	2.13662	0.184885	310.059	6.88197e-65	1.51983e-63	UP			Fubp1	4036.77	0.584194	0.110096	109.67	4.81169e-22	3.52266e-21	UP
										Dhcr7	492.841	1.5839	0.179309	352.975	4.00494e-74	1.11395e-72	UP			Ctif	409.356	-1.10534	0.110988	223.445	2.71601e-46	4.06184e-45	DOWN			Col6a3	6772.06	1.13759	0.181781	69.7112	1.17687e-13	5.98108e-13	UP			Fzd1	463.844	-0.700817	0.145958	153.053	2.98868e-31	3.05016e-30	DOWN
										Dhdh	162.619	-0.842886	0.20006	26.0979	8.54174e-05	0.000229625	DOWN			Ctnnbip1	401.95	0.881806	0.130874	75.564	7.09413e-15	3.82048e-14	UP			Colec12	990.833	-1.31382	0.153934	152.449	4.01911e-31	4.07629e-30	DOWN			Fzd7	502.978	-0.591793	0.0844946	316.127	3.40838e-66	7.73654e-65	DOWN
										Dhrs13	306.031	0.641533	0.155667	91.0652	4.01352e-18	2.50606e-17	UP			Ctns	322.575	-0.736085	0.109505	88.1465	1.64643e-17	1.00205e-16	DOWN			Comt	1791.06	0.820184	0.0707149	290.962	8.77751e-61	1.80541e-59	UP			Fzr1	823.551	0.580282	0.10711	55.1208	1.23277e-10	5.25224e-10	UP
										Dhrs7	1050.87	-1.47742	0.081552	1013.27	8.05424e-217	1.09523e-214	DOWN			Ctps	1104.95	0.699595	0.0829697	173.117	1.57741e-35	1.82552e-34	UP			Comtd1	241.776	0.789481	0.153564	107.865	1.15752e-21	8.36584e-21	UP			G0s2	21005.1	2.598	0.0821793	2393.97	0	0	UP
										Dhtkd1	235.196	-0.934268	0.151698	125.388	2.26424e-25	1.88614e-24	DOWN			Ctsl	5659.06	-0.754305	0.0932222	140.566	1.35657e-28	1.26332e-27	DOWN			Cop1	5603.1	-1.09949	0.0631737	684.245	1.25193e-145	8.39539e-144	DOWN			Gab2	147.812	-0.717556	0.187613	51.1975	7.87921e-10	3.19299e-09	DOWN
										Dhx29	493.735	1.0004	0.118104	229.386	1.448e-47	2.25986e-46	UP			Cttnbp2nl	347.589	-1.09391	0.178996	120.42	2.55732e-24	2.05341e-23	DOWN			Copg1	1628.47	0.598413	0.103557	75.3612	7.82038e-15	4.19927e-14	UP			Gabarapl1	3508.27	-1.33249	0.0740408	1785.82	0	0	DOWN
										Dhx32	1097.14	1.23685	0.0996874	433.995	1.39099e-91	4.94626e-90	UP			Cubn	19.8575	-1.83539	0.452882	43.6866	2.68152e-08	9.72365e-08	DOWN			Copz2	383.289	0.744146	0.141045	59.0214	1.9359e-11	8.65994e-11	UP			Gabbr2	17.3253	-1.90446	0.500128	22.6486	0.000393971	0.000981269	DOWN
										Dhx35	179.195	1.01491	0.227099	48.4703	2.84733e-09	1.10918e-08	UP			Cul2	1474.48	0.606056	0.11423	49.463	1.78466e-09	7.03612e-09	UP			Coq10b	1090.4	0.659817	0.0765069	224.362	1.72756e-46	2.60215e-45	UP			Gadd45a	159.389	-1.70753	0.192276	211.7	8.90101e-44	1.25091e-42	DOWN
										Dhx40	1126.13	-1.28321	0.0949275	728.615	3.18832e-155	2.30658e-153	DOWN			Cutc	252.815	-0.951133	0.125682	117.074	1.30717e-23	1.02004e-22	DOWN			Coq5	1514.94	0.78384	0.0701579	228.871	1.86693e-47	2.89523e-46	UP			Gale	1099.08	1.46689	0.12069	488.586	2.32139e-103	9.54958e-102	UP
										Dhx57	308.419	-0.774299	0.136303	89.2934	9.45649e-18	5.8181e-17	DOWN			Cxcl1	465.855	-1.01276	0.151508	86.2822	4.05302e-17	2.42653e-16	DOWN			Coq8a	9683.48	-1.26042	0.0741082	655.082	2.52362e-139	1.62552e-137	DOWN			Galnt12	70.3099	1.11376	0.312251	235.685	6.46281e-49	1.04071e-47	UP
										Dimt1	427.804	0.638963	0.129379	84.8852	7.95665e-17	4.69471e-16	UP			Cxcl10	60.9035	-0.785719	0.280111	26.8121	6.20539e-05	0.000169234	DOWN			Coro1c	1065.22	1.2124	0.0943145	302.113	3.51902e-63	7.51168e-62	UP			Galnt15	38.0477	-1.51861	0.308318	37.6771	4.38079e-07	1.44869e-06	DOWN
										Dio3	16.543	-1.9787	0.610129	59.1739	1.80051e-11	8.07644e-11	DOWN			Cxcl12	781.559	-1.76451	0.194568	203.52	5.01641e-42	6.8404e-41	DOWN			Coro6	590.412	-1.57924	0.365688	52.2534	4.78625e-10	1.96618e-09	DOWN			Galr2	12.1407	-0.87537	0.548412	33.6469	2.79911e-06	8.59454e-06	DOWN
										Dip2a	1189.56	0.724525	0.118471	64.0209	1.78865e-12	8.51754e-12	UP			Cxcl16	30.6516	-1.36101	0.376665	28.3977	3.04289e-05	8.56417e-05	DOWN			Cotl1	254.896	1.17148	0.156034	109.028	6.57514e-22	4.79694e-21	UP			Gas1	1277.15	-1.3594	0.0783789	1382.2	9.91316e-297	2.74688e-294	DOWN
										Dipk1a	888.972	-1.98093	0.150696	808.707	1.51239e-172	1.29888e-170	DOWN			Cyb561d1	163.341	-0.827666	0.185576	57.0068	5.04056e-11	2.19922e-10	DOWN			Cox10	668.303	1.04338	0.105823	232.418	3.2426e-48	5.1482e-47	UP			Gas2l3	743.414	0.684385	0.101865	156.698	5.00315e-32	5.2259e-31	UP
										Dipk1b	582.956	2.58883	0.138131	1318.35	6.76908e-283	1.71398e-280	UP			Cyb5b	9175.54	1.8948	0.0713949	1391.77	8.36555e-299	2.36263e-296	UP			Cox11	341.249	0.743891	0.138111	81.6126	3.85797e-16	2.20632e-15	UP			Gbp10	60.2163	-1.4686	0.39543	131.413	1.19322e-26	1.04556e-25	DOWN
										Dis3	1221.74	0.709561	0.0861259	286.805	6.86646e-60	1.38328e-58	UP			Cyb5d2	197.491	-0.591059	0.148636	47.4258	4.652e-09	1.788e-08	DOWN			Cox18	251.953	0.657439	0.139335	67.3302	3.67941e-13	1.82e-12	UP			Gbp11	52.3781	-2.6058	0.274182	353.377	3.28132e-74	9.14412e-73	DOWN
										Disp1	229.389	1.35544	0.196966	187.728	1.19516e-38	1.50404e-37	UP			Cycs	18384.6	0.587132	0.081405	163.877	1.4763e-33	1.60957e-32	UP			Cox7a2l	7846.57	-0.616056	0.066237	165.01	8.464e-34	9.28322e-33	DOWN			Gbp2	1990.48	-0.814747	0.0948931	285.128	1.57493e-59	3.15115e-58	DOWN
										Dlgap4	345.578	-1.02979	0.138261	119.322	4.36934e-24	3.47418e-23	DOWN			Cygb	69.9616	-0.900426	0.232243	35.3157	1.30139e-06	4.14132e-06	DOWN			Cp	1577.87	-1.91286	0.19348	222.681	3.95914e-46	5.85539e-45	DOWN			Gbp2b	554.383	-1.09047	0.109879	386.816	2.05766e-81	6.2825e-80	DOWN
										Dmwd	393.093	-0.61245	0.144714	59.2735	1.71724e-11	7.71473e-11	DOWN			Cyp1b1	2838.25	-1.64857	0.0954053	605.656	1.21302e-128	6.82547e-127	DOWN			Cpd	3701.05	-0.581835	0.0583264	272.238	9.25367e-57	1.7423e-55	DOWN			Gbp3	360.419	-1.0423	0.127633	301.331	5.18196e-63	1.10009e-61	DOWN
										Dna2	855.485	0.743689	0.0926175	176.374	3.18149e-36	3.74987e-35	UP			Cyp27a1	256.965	-1.93246	0.150132	310.484	5.57477e-65	1.233e-63	DOWN			Cpeb1	52.4942	-1.70265	0.301508	52.6569	3.95543e-10	1.63494e-09	DOWN			Gbp6	1598.74	-1.10004	0.0908673	885.612	3.45987e-189	3.48025e-187	DOWN
										Dnaja1	10086	0.631065	0.111186	129.185	3.54422e-26	3.04389e-25	UP			Cyp2ab1	257.29	-1.47981	0.135358	248.79	9.99284e-52	1.69463e-50	DOWN			Cped1	355.467	-0.907586	0.15196	58.7189	2.23525e-11	9.96262e-11	DOWN			Gbp7	56.8065	-1.10836	0.308448	44.6412	1.71615e-08	6.32137e-08	DOWN
										Dnaja4	147.322	0.894804	0.261997	40.3335	1.27908e-07	4.42406e-07	UP			Cyp2d22	104.828	-0.825625	0.219872	28.0294	3.5921e-05	0.000100197	DOWN			Cpn2	16.6671	2.02338	0.580906	24.9396	0.000143124	0.000376081	UP			Gbp8	19.9701	-2.33725	0.496951	93.9323	1.00163e-18	6.43479e-18	DOWN
										Dnajc11	1013.01	0.885863	0.108236	249.141	8.40237e-52	1.42656e-50	UP			Cyp2f2	16.626	-2.43141	0.482399	51.8595	5.76495e-10	2.35636e-09	DOWN			Cpne3	1835.76	-0.788954	0.0690353	243.801	1.17494e-50	1.95194e-49	DOWN			Gbp9	16.1115	-1.64767	0.502214	64.5776	1.37122e-12	6.56166e-12	DOWN
										Dnajc28	844.013	-0.957315	0.143877	315.975	3.67482e-66	8.30282e-65	DOWN			Cyp2j6	309.974	-0.840065	0.118071	122.281	1.0316e-24	8.4074e-24	DOWN			Cpne8	371.955	-1.39132	0.107059	316.772	2.47733e-66	5.65817e-65	DOWN			Gck	104.817	0.774968	0.276001	52.4502	4.36137e-10	1.79717e-09	UP
										Dnmt3l	24.2698	2.80543	0.621749	87.4143	2.34547e-17	1.42219e-16	UP			Cyp2j9	28.7633	-2.08233	0.360415	74.1266	1.41527e-14	7.5225e-14	DOWN			Cpsf2	2104.31	0.754616	0.0781517	226.622	5.66437e-47	8.63831e-46	UP			Gcnt2	269.465	-1.04004	0.171164	212.444	6.16911e-44	8.70312e-43	DOWN
										Dnph1	214.584	0.692614	0.157021	86.8799	3.03646e-17	1.8306e-16	UP			Cyp39a1	340.79	-0.703873	0.194236	31.7251	6.73431e-06	2.00081e-05	DOWN			Cpt1a	375.648	-0.601999	0.155877	39.1348	2.23098e-07	7.54588e-07	DOWN			Gda	286.908	0.589656	0.167954	89.2995	9.42898e-18	5.80361e-17	UP
										Doc2g	120.712	-1.12326	0.219633	86.1232	4.37651e-17	2.61806e-16	DOWN			Cyp4f13	151.25	-0.625529	0.163941	60.6384	8.96982e-12	4.11402e-11	DOWN			Cracr2b	141.878	-1.99198	0.209023	247.841	1.59729e-51	2.69939e-50	DOWN			Gdpd1	21.7031	-0.823596	0.414566	23.2084	0.000307961	0.000778301	DOWN
										Dock10	29.5556	-1.14852	0.529695	39.3695	2.00095e-07	6.79914e-07	DOWN			Cyp4v3	196.875	-0.957361	0.140705	129.158	3.59086e-26	3.08214e-25	DOWN			Crat	4020.36	1.02712	0.114632	173.604	1.24167e-35	1.44038e-34	UP			Gdpd3	47.6806	-0.8326	0.268252	69.5216	1.2888e-13	6.54018e-13	DOWN
										Dock11	692	-1.29104	0.16841	147.116	5.48557e-30	5.39231e-29	DOWN			Cyp51	5039.08	2.06466	0.10226	923.657	2.01838e-197	2.31577e-195	UP			Crbn	1430.97	-1.0311	0.10343	175.454	5.00205e-36	5.86742e-35	DOWN			Gem	126.793	-0.977808	0.193416	169.181	1.09087e-34	1.23424e-33	DOWN
										Dock4	157.899	-1.10078	0.196055	116.574	1.66791e-23	1.29397e-22	DOWN			Cyren	372.223	-1.26001	0.108914	316.282	3.15637e-66	7.1756e-65	DOWN			Creb3l2	374.2	-1.07825	0.134492	165.436	6.86654e-34	7.54241e-33	DOWN			Gfra1	38.7909	-1.5038	0.283859	86.5544	3.55365e-17	2.13364e-16	DOWN
										Dock6	144.156	1.26915	0.251386	81.8424	3.45338e-16	1.97956e-15	UP			D16Ertd472e	335.512	-0.673697	0.163294	47.1192	5.3722e-09	2.05888e-08	DOWN			Crebl2	293.686	-1.84175	0.169235	210.734	1.43312e-43	2.00636e-42	DOWN			Ghr	2029.21	-1.11914	0.100832	409.242	3.02086e-86	9.85874e-85	DOWN
										Dock9	827.25	-0.884736	0.0970342	329.757	3.98235e-69	9.78007e-68	DOWN			D230025D16Rik	684.566	-1.61629	0.0950157	654.147	4.0188e-139	2.55498e-137	DOWN			Crebrf	3113.24	-3.2636	0.161212	690.472	5.64141e-147	3.80045e-145	DOWN			Gja1	612.706	0.703763	0.259013	51.4368	7.0378e-10	2.86229e-09	UP
										Dok3	37.1365	-1.78122	0.408522	66.5461	5.35326e-13	2.6241e-12	DOWN			D430042O09Rik	215.781	-1.42773	0.265869	41.2227	8.45938e-08	2.96078e-07	DOWN			Creld2	775.132	0.729267	0.0767371	196.917	1.29665e-40	1.70939e-39	UP			Glce	434.874	-0.665205	0.21277	25.5555	0.000108808	0.000289274	DOWN
										Dolk	971.978	0.677613	0.105898	331.428	1.74009e-69	4.3387e-68	UP			D5Ertd579e	3948.33	0.693142	0.0444712	565.12	6.93624e-120	3.48855e-118	UP			Crim1	378.006	-2.29892	0.220938	226.239	6.84243e-47	1.04133e-45	DOWN			Gm13283	16.4557	2.50411	0.792041	29.2725	2.05009e-05	5.8507e-05	UP
										Dolpp1	622.894	0.777391	0.101092	290.318	1.20748e-60	2.46978e-59	UP			D630039A03Rik	14.1	-2.18785	0.500478	42.5009	4.66391e-08	1.65926e-07	DOWN			Crls1	9254.14	-0.911762	0.0889155	193.999	5.45566e-40	7.10931e-39	DOWN			Gm16253	18.3506	-1.07784	0.491895	27.5632	4.43004e-05	0.000122684	DOWN
										Dpf1	19.3645	1.93693	0.702315	23.7478	0.000242731	0.000620495	UP			D630045J12Rik	158.036	0.848331	0.185786	34.0235	2.35549e-06	7.2919e-06	UP			Crot	2740.52	-1.3717	0.107285	277.313	7.52137e-58	1.44769e-56	DOWN			Gm19426	37.1186	0.804713	0.401978	27.6471	4.26608e-05	0.000118322	UP
										Dph2	215.687	0.693107	0.181576	84.9223	7.8155e-17	4.61328e-16	UP			Daam1	579.614	-0.978947	0.0820851	385.367	4.22377e-81	1.28427e-79	DOWN			Crtc2	716.312	-0.583783	0.0880635	137.878	5.05381e-28	4.6272e-27	DOWN			Gm20518	37.135	-0.996258	0.456123	27.7288	4.11222e-05	0.000114271	DOWN
										Dpm1	658.316	-0.730249	0.101117	356.838	5.8984e-75	1.65629e-73	DOWN			Dagla	402.237	1.84976	0.123554	578.184	1.04478e-122	5.46039e-121	UP			Crtc3	239.167	-0.756765	0.130308	88.6969	1.26182e-17	7.71807e-17	DOWN			Gm21972	75.1249	0.806753	0.283357	24.253	0.000194104	0.000502222	UP
										Dpp7	347.888	-0.774957	0.12953	65.1917	1.02269e-12	4.93243e-12	DOWN			Daglb	216.736	0.596973	0.132066	50.2509	1.23126e-09	4.92705e-09	UP			Cryab	31.1793	2.11906	0.545543	27.5249	4.50687e-05	0.000124718	UP			Gm28035	174.498	-1.52298	0.280027	160.182	9.05404e-33	9.69152e-32	DOWN
										Dpysl3	10.6374	-2.79754	0.770566	37.5252	4.69953e-07	1.55025e-06	DOWN			Dbnl	750.008	0.835777	0.0922251	179.461	6.9736e-37	8.39462e-36	UP			Crybg3	807.632	-0.614453	0.149152	63.5349	2.25553e-12	1.06751e-11	DOWN			Gm28308	13.8088	-1.76181	0.531831	34.6382	1.77666e-06	5.57045e-06	DOWN
										Dqx1	78.994	-0.861281	0.247114	71.8409	4.23968e-14	2.19549e-13	DOWN			Dbr1	527.327	0.673654	0.134552	74.0932	1.43819e-14	7.64154e-14	UP			Cryzl2	162.869	-1.62492	0.203823	152.13	4.70036e-31	4.75083e-30	DOWN			Gm32742	69.5771	-0.715322	0.248832	23.1892	0.000310577	0.00078424	DOWN
										Dram1	1025.22	-0.738518	0.152276	68.571	2.03182e-13	1.01998e-12	DOWN			Dcaf6	1493.18	-0.626985	0.108861	63.8836	1.90983e-12	9.07401e-12	DOWN			Csad	2961.97	-0.60862	0.085814	133.858	3.60995e-27	3.2307e-26	DOWN			Gm35339	138.207	-0.883034	0.167258	192.707	1.03086e-39	1.32916e-38	DOWN
										Dram2	1469.67	-0.644774	0.129948	74.8582	9.95886e-15	5.32808e-14	DOWN			Dcaf8	3097.85	-1.13879	0.0774479	484.056	2.20519e-102	8.84847e-101	DOWN			Cse1l	7824.84	0.6025	0.106802	101.31	2.79811e-20	1.91398e-19	UP			Gm4070	13.2402	-4.19347	0.888422	63.0729	2.81172e-12	1.32477e-11	DOWN
										Drc3	121.732	-0.733682	0.190198	47.7256	4.04079e-09	1.56125e-08	DOWN			Dcbld2	1837.33	0.65342	0.0603497	263.899	5.71393e-55	1.03598e-53	UP			Csgalnact1	116.167	-0.599482	0.202589	23.2365	0.000304167	0.000769377	DOWN			Gm43738	172.451	1.42572	0.306963	69.0693	1.60055e-13	8.09145e-13	UP
										Dse	481.3	1.60852	0.133662	338.391	5.52171e-71	1.42516e-69	UP			Dcdc2c	105.295	-0.636273	0.18579	26.6084	6.79824e-05	0.000184613	DOWN			Csk	838.769	0.905259	0.11775	144.649	1.83685e-29	1.77241e-28	UP			Gm43951	21.685	-0.910998	1.05783	27.1409	5.35488e-05	0.000146912	DOWN
										Dsn1	902.324	-0.613657	0.100482	184.155	6.93275e-38	8.55582e-37	DOWN			Dck	1363.98	0.823629	0.0920325	145.837	1.02655e-29	1.00173e-28	UP			Csnk1e	1064.81	-0.627943	0.0903263	135.983	1.2769e-27	1.16043e-26	DOWN			Gm45062	693.445	-0.64411	0.108138	212.726	5.36806e-44	7.59493e-43	DOWN
										Dst	4946.09	-1.14347	0.0753282	621.224	5.2446e-132	3.08089e-130	DOWN			Dclk2	274.939	0.679209	0.155221	37.2588	5.31487e-07	1.74618e-06	UP			Cspg4	815.913	1.81956	0.110335	531.882	1.04514e-112	4.79652e-111	UP			Gm49320	85.4917	-1.18654	0.34431	45.8177	9.89213e-09	3.70602e-08	DOWN
										Dtx4	1034.03	-1.44234	0.138727	478.685	3.18001e-101	1.25542e-99	DOWN			Dctd	207.891	0.812988	0.16232	63.5236	2.26775e-12	1.07294e-11	UP			Cst3	15754.4	-1.10137	0.0749336	410.483	1.63202e-86	5.34996e-85	DOWN			Gm49510	64.9645	1.24367	0.327423	23.2675	0.000300043	0.000759469	UP
										Dusp23	85.3657	-0.633176	0.253606	30.8357	1.00935e-05	2.96111e-05	DOWN			Dcun1d3	589.68	0.996486	0.186366	58.6004	2.36474e-11	1.05206e-10	UP			Cstf1	666.169	0.664074	0.133993	52.3045	4.67213e-10	1.92037e-09	UP			Gm50388	93.2783	1.62937	0.363299	23.6561	0.000252758	0.00064467	UP
										Dusp26	4.36875	-4.53213	1.70239	39.5721	1.82143e-07	6.21505e-07	DOWN			Ddah1	196.058	1.05365	0.183687	68.8957	1.73929e-13	8.77472e-13	UP			Ctdsp2	4854.76	-2.53291	0.0961264	1295.66	5.56239e-278	1.38456e-275	DOWN			Gm5415	11.8192	-1.65172	0.549645	25.1817	0.000128518	0.000338976	DOWN
										Dusp4	683.149	-1.33627	0.108317	264.181	4.97017e-55	9.03366e-54	DOWN			Ddb2	703.86	-0.744521	0.0711483	234.448	1.19035e-48	1.90637e-47	DOWN			Ctif	409.356	-1.189	0.119459	223.445	2.71601e-46	4.06184e-45	DOWN			Gm6710	638.097	0.616839	0.12871	124.93	2.83093e-25	2.34622e-24	UP
										Dusp6	59.246	-1.68896	0.355868	66.1467	6.4795e-13	3.15615e-12	DOWN			Ddhd1	427.25	-0.827297	0.149995	78.7133	1.55942e-15	8.64539e-15	DOWN			Ctnnbip1	401.95	0.797231	0.141371	75.564	7.09413e-15	3.82048e-14	UP			Gm8113	262.355	-1.13068	0.152607	216.755	7.36137e-45	1.05885e-43	DOWN
										Dusp9	49.8656	0.870414	0.343182	32.7335	4.25082e-06	1.28109e-05	UP			Ddit4	328.721	1.33212	0.145172	203.189	5.90291e-42	8.04175e-41	UP			Ctns	322.575	-0.771998	0.116295	88.1465	1.64643e-17	1.00205e-16	DOWN			Gm867	9.22408	-1.81003	0.715157	34.1501	2.22263e-06	6.90387e-06	DOWN
										Dynll1	2274.66	1.78216	0.0807161	1571.58	0	0	UP			Ddo	332.602	-0.8441	0.131533	92.8928	1.65702e-18	1.05392e-17	DOWN			Ctps	1104.95	0.725334	0.0895727	173.117	1.57741e-35	1.82552e-34	UP			Gm8797	945.519	-0.892095	0.0987403	178.935	9.03462e-37	1.08136e-35	DOWN
										Dynlt1a	349.542	-0.677315	0.171571	31.3003	8.17131e-06	2.40972e-05	DOWN			Ddt	1962.24	-1.13777	0.053631	1039.57	1.63016e-222	2.39406e-220	DOWN			Ctsc	121.803	0.682297	0.185495	38.8871	2.5024e-07	8.44058e-07	UP			Gmip	407.304	1.05354	0.172478	57.5091	3.97125e-11	1.73887e-10	UP
										Dynlt1c	208.776	-0.917296	0.272092	48.9608	2.26057e-09	8.85536e-09	DOWN			Ddx11	466.755	0.619642	0.136166	45.3339	1.2409e-08	4.62418e-08	UP			Ctsf	483.095	-0.603747	0.110174	62.1641	4.33663e-12	2.02376e-11	DOWN			Gmppb	346.838	0.998294	0.153141	188.477	8.26697e-39	1.04303e-37	UP
										Dynlt1f	1583.81	-0.743864	0.140059	89.6966	7.78123e-18	4.80148e-17	DOWN			Ddx18	1049.16	0.649951	0.0820276	141.883	7.11827e-29	6.71412e-28	UP			Ctsl	5659.06	-0.738883	0.103735	140.566	1.35657e-28	1.26332e-27	DOWN			Gnal	23.9738	-0.913346	0.37771	25.6165	0.000105888	0.00028192	DOWN
										Dyrk2	724.982	-0.89084	0.113562	212.979	4.73875e-44	6.71102e-43	DOWN			Ddx19a	1020.53	0.643565	0.0769538	151.516	6.35131e-31	6.38873e-30	UP			Ctso	579.373	-0.594822	0.0926297	74.8767	9.87079e-15	5.28289e-14	DOWN			Gnb1l	335.817	0.768896	0.184519	79.0168	1.34742e-15	7.49839e-15	UP
										Dysf	231.412	2.57774	0.204118	484.997	1.38153e-102	5.57395e-101	UP			Ddx21	2376.03	0.820732	0.0883841	223.242	3.00201e-46	4.48044e-45	UP			Cttnbp2nl	347.589	-1.35031	0.195813	120.42	2.55732e-24	2.05341e-23	DOWN			Gnb5	636.94	1.28962	0.114205	554.101	1.66342e-117	8.19767e-116	UP
										E2f2	656.141	1.40946	0.108943	610.398	1.146e-129	6.54867e-128	UP			Ddx23	1759.28	0.770342	0.122814	49.9908	1.39182e-09	5.54537e-09	UP			Cubn	19.8575	-2.11368	0.490007	43.6866	2.68152e-08	9.72365e-08	DOWN			Gng11	80.2466	0.667685	0.24907	35.9186	9.86085e-07	3.16955e-06	UP
										Ears2	302.317	0.86024	0.13701	79.3779	1.13235e-15	6.3351e-15	UP			Ddx24	1156.37	0.889098	0.110483	142.083	6.45461e-29	6.09989e-28	UP			Cutc	252.815	-1.14432	0.135016	117.074	1.30717e-23	1.02004e-22	DOWN			Gnpda1	311.723	-0.978599	0.115581	230.671	7.67831e-48	1.20861e-46	DOWN
										Ebf1	4033.14	-0.805283	0.0560797	919.832	1.35765e-196	1.52202e-194	DOWN			Ddx31	248.239	0.837054	0.127607	140.509	1.39477e-28	1.29808e-27	UP			Cxcl1	465.855	-0.71429	0.165275	86.2822	4.05302e-17	2.42653e-16	DOWN			Got1	392.462	1.14109	0.135197	301.704	4.30919e-63	9.17171e-62	UP
										Ecm2	78.4313	-2.11541	0.278226	240.865	5.00766e-50	8.20787e-49	DOWN			Ddx39	1176.59	1.1668	0.0903768	450.129	4.60634e-95	1.69971e-93	UP			Cxcl10	60.9035	-0.965166	0.302683	26.8121	6.20539e-05	0.000169234	DOWN			Gpank1	269.539	-0.796789	0.126892	169.899	7.66884e-35	8.71034e-34	DOWN
										Eda2r	87.6824	-1.7962	0.300798	155.94	7.25426e-32	7.53438e-31	DOWN			Ddx49	813.1	0.637163	0.0833367	163.565	1.72035e-33	1.86872e-32	UP			Cxcl12	781.559	-1.87557	0.215968	203.52	5.01641e-42	6.8404e-41	DOWN			Gpat3	547.137	0.992307	0.153438	264.115	5.13522e-55	9.3221e-54	UP
										Eef1e1	1001.2	1.35173	0.102442	609.948	1.43305e-129	8.15726e-128	UP			Ddx55	434.302	0.928295	0.116857	174.725	7.15686e-36	8.33511e-35	UP			Cxcl16	30.6516	-1.61404	0.403297	28.3977	3.04289e-05	8.56417e-05	DOWN			Gpc4	427.932	0.667173	0.117389	232.45	3.19131e-48	5.07225e-47	UP
										Efemp1	366.011	-1.09329	0.171673	133.577	4.142e-27	3.69335e-26	DOWN			Ddx56	628.665	0.895479	0.0855694	366.505	4.88601e-77	1.4181e-75	UP			Cyb561d1	163.341	-1.09557	0.201285	57.0068	5.04056e-11	2.19922e-10	DOWN			Gpd1	47904.4	2.06262	0.0912876	1937.47	0	0	UP
										Efhd2	530.315	0.684803	0.113543	153.516	2.38243e-31	2.43992e-30	UP			Ddx58	269.913	1.42178	0.169979	123.74	5.06047e-25	4.16581e-24	UP			Cyb5b	9175.54	2.08893	0.0790428	1391.77	8.36555e-299	2.36263e-296	UP			Gper1	92.9707	2.38826	0.307442	271.576	1.28377e-56	2.40172e-55	UP
										Efna1	56.6662	-0.866804	0.303578	25.7066	0.000101722	0.000271221	DOWN			Dedd2	273.946	-1.0043	0.130716	111.102	2.39703e-22	1.77165e-21	DOWN			Cyb5d2	197.491	-0.636595	0.158575	47.4258	4.652e-09	1.788e-08	DOWN			Gpnmb	223.608	-0.72529	0.253041	132.319	7.66047e-27	6.76905e-26	DOWN
										Efna2	217.602	1.00483	0.190856	74.7611	1.04345e-14	5.57441e-14	UP			Def8	611.713	0.777126	0.141292	69.4854	1.31132e-13	6.64989e-13	UP			Cycs	18384.6	0.711683	0.0907923	163.877	1.4763e-33	1.60957e-32	UP			Gpr152	26.4131	-0.820509	0.359603	36.913	6.23475e-07	2.0361e-06	DOWN
										Efna3	38.6708	1.39234	0.448269	40.505	1.1811e-07	4.09192e-07	UP			Denn2b	326.244	-0.966435	0.245057	32.9805	3.79717e-06	1.15075e-05	DOWN			Cygb	69.9616	-1.07057	0.248662	35.3157	1.30139e-06	4.14132e-06	DOWN			Gpr155	162.635	1.05942	0.281204	34.1226	2.25083e-06	6.98558e-06	UP
										Efna5	285.03	-0.754706	0.22055	43.4731	2.96271e-08	1.07063e-07	DOWN			Dennd11	161.107	-0.8954	0.186266	76.4639	4.6026e-15	2.50533e-14	DOWN			Cyp1b1	2838.25	-1.66173	0.105726	605.656	1.21302e-128	6.82547e-127	DOWN			Gpr19	223.105	-0.799945	0.206878	52.9749	3.40356e-10	1.41359e-09	DOWN
										Eftud2	1376.56	0.605039	0.170082	44.2595	2.05157e-08	7.49485e-08	UP			Dennd2a	63.0046	-0.911425	0.219628	38.4929	3.0036e-07	1.00641e-06	DOWN			Cyp27a1	256.965	-1.93541	0.161026	310.484	5.57477e-65	1.233e-63	DOWN			Gprin3	852.707	-1.57712	0.102394	1211.22	1.09252e-259	2.39474e-257	DOWN
										Egln3	226.421	1.31305	0.186026	208.82	3.68144e-43	5.12956e-42	UP			Dennd2c	105.663	0.78211	0.186629	58.0613	3.05522e-11	1.34863e-10	UP			Cyp2ab1	257.29	-1.36262	0.144022	248.79	9.99284e-52	1.69463e-50	DOWN			Gpt	1225.38	0.668591	0.0875314	371.608	3.88865e-78	1.15371e-76	UP
										Egr1	395.623	-1.40614	0.204645	92.0135	2.53626e-18	1.59655e-17	DOWN			Dennd5b	673.469	-1.03466	0.100442	232.883	2.57745e-48	4.10993e-47	DOWN			Cyp2d22	104.828	-0.776753	0.236999	28.0294	3.5921e-05	0.000100197	DOWN			Gpx3	101.852	-0.710301	0.190961	150.101	1.27039e-30	1.26832e-29	DOWN
										Egr3	11.7196	-1.94076	0.725827	24.0094	0.000216208	0.000556668	DOWN			Depp1	1435.18	-7.18799	0.297543	986.631	4.71064e-211	6.06847e-209	DOWN			Cyp2f2	16.626	-2.27262	0.5009	51.8595	5.76495e-10	2.35636e-09	DOWN			Gramd1b	1739.67	0.817026	0.103436	99.6412	6.29029e-20	4.23758e-19	UP
										Ehd1	1708.38	0.858976	0.100007	297.288	3.83425e-62	8.02133e-61	UP			Deptor	2634.62	-1.69995	0.0625698	1786.27	0	0	DOWN			Cyp2j6	309.974	-1.06475	0.127335	122.281	1.0316e-24	8.4074e-24	DOWN			Gramd2	22.3538	1.10451	0.517757	41.0274	9.26404e-08	3.23624e-07	UP
										Ehd2	7176.82	0.920802	0.0929333	283.788	3.05517e-59	6.07147e-58	UP			Derl3	12.4423	-2.61972	0.509092	75.5685	7.07883e-15	3.81503e-14	DOWN			Cyp2j9	28.7633	-1.48698	0.357756	74.1266	1.41527e-14	7.5225e-14	DOWN			Grb7	10.1743	2.02061	0.822252	22.6883	0.000387167	0.000965436	UP
										Ehd4	349.533	0.755107	0.13722	94.6848	6.95644e-19	4.49263e-18	UP			Desi1	919.256	0.850434	0.151765	36.3363	8.13487e-07	2.63437e-06	UP			Cyp39a1	340.79	-0.818898	0.213846	31.7251	6.73431e-06	2.00081e-05	DOWN			Grem2	13.8481	-1.66566	0.715814	39.0878	2.28009e-07	7.70843e-07	DOWN
										Ehhadh	300.853	-0.769782	0.143083	163.824	1.51489e-33	1.6492e-32	DOWN			Dexi	319.993	-0.74981	0.130535	92.3465	2.15867e-18	1.36706e-17	DOWN			Cyp4f13	151.25	-0.818713	0.17597	60.6384	8.96982e-12	4.11402e-11	DOWN			Grik5	331.304	-0.593741	0.117557	161.589	4.53782e-33	4.87866e-32	DOWN
										Eif1ad	1558.29	0.669221	0.0774977	241.564	3.54571e-50	5.83771e-49	UP			Dffa	319.391	0.59872	0.118236	51.443	7.01722e-10	2.85471e-09	UP			Cyp4v3	196.875	-1.30248	0.152307	129.158	3.59086e-26	3.08214e-25	DOWN			Grk3	49.9929	0.64381	0.303391	73.3804	2.0252e-14	1.06947e-13	UP
										Eif2ak2	949.32	0.660846	0.0814828	247.36	2.02562e-51	3.41541e-50	UP			Dgat2	9736.41	2.0414	0.0643612	2035.46	0	0	UP			Cyp51	5039.08	2.37465	0.113297	923.657	2.01838e-197	2.31577e-195	UP			Grk5	640.212	0.661558	0.180656	124.887	2.89086e-25	2.39454e-24	UP
										Eif2s2	7068.92	0.809851	0.103424	195.563	2.52571e-40	3.30593e-39	UP			Dgkd	5780.08	-0.781521	0.0591688	421.578	6.61848e-89	2.24478e-87	DOWN			Cyren	372.223	-1.37007	0.117011	316.282	3.15637e-66	7.1756e-65	DOWN			Grtp1	674.408	0.580748	0.11434	62.0746	4.5256e-12	2.10793e-11	UP
										Eif2s3x	4958.92	0.603668	0.0699503	251.89	2.16026e-52	3.71059e-51	UP			Dhcr24	1056.13	2.42268	0.115123	1029.83	2.09426e-220	2.98605e-218	UP			D16Ertd472e	335.512	-0.993159	0.178201	47.1192	5.3722e-09	2.05888e-08	DOWN			Grwd1	511.789	0.797692	0.123273	418.359	3.27124e-88	1.09434e-86	UP
										Eif3d	2523.39	0.715442	0.064112	538.076	4.80627e-114	2.22665e-112	UP			Dhcr7	492.841	1.91551	0.162027	352.975	4.00494e-74	1.11395e-72	UP			D230025D16Rik	684.566	-1.79466	0.103109	654.147	4.0188e-139	2.55498e-137	DOWN			Gsc	74.8283	0.966254	0.284945	43.1249	3.48578e-08	1.25379e-07	UP
										Eif4a1	27085.4	0.666046	0.082943	239.354	1.05607e-49	1.71564e-48	UP			Dhrs13	306.031	0.895368	0.137902	91.0652	4.01352e-18	2.50606e-17	UP			D430042O09Rik	215.781	-1.19338	0.293166	41.2227	8.45938e-08	2.96078e-07	DOWN			Gstt1	121.884	-1.21495	0.184827	172.998	1.67221e-35	1.93371e-34	DOWN
										Eif4e	2494.95	0.930339	0.0908705	369.804	9.51663e-78	2.78964e-76	UP			Dhrs7	1050.87	-1.25229	0.0668394	1013.27	8.05424e-217	1.09523e-214	DOWN			D5Ertd579e	3948.33	0.731584	0.048055	565.12	6.93624e-120	3.48855e-118	UP			Gstt3	66.1727	-0.970866	0.332824	42.2757	5.18023e-08	1.83805e-07	DOWN
										Eif4e3	336.634	-0.775922	0.142795	113.345	8.04023e-23	6.05843e-22	DOWN			Dhtkd1	235.196	-0.850766	0.125871	125.388	2.26424e-25	1.88614e-24	DOWN			D630039A03Rik	14.1	-2.55553	0.546267	42.5009	4.66391e-08	1.65926e-07	DOWN			Gstt4	16.636	-2.19489	0.483091	82.814	2.16162e-16	1.24983e-15	DOWN
										Eif5a2	335.994	0.614811	0.146332	40.9047	9.80808e-08	3.41898e-07	UP			Dhx29	493.735	1.12111	0.105388	229.386	1.448e-47	2.25986e-46	UP			D630045J12Rik	158.036	0.859177	0.197329	34.0235	2.35549e-06	7.2919e-06	UP			Gtf2f1	985.296	0.629145	0.0901116	172.575	2.05858e-35	2.37302e-34	UP
										Elane	14.9012	-1.43735	0.603005	25.7099	0.000101573	0.000270922	DOWN			Dhx32	1097.14	1.31198	0.0896108	433.995	1.39099e-91	4.94626e-90	UP			Daam1	579.614	-1.17746	0.0880774	385.367	4.22377e-81	1.28427e-79	DOWN			Gtse1	305.114	0.760035	0.127796	156.049	6.87869e-32	7.14936e-31	UP
										Elf1	534.069	-1.11233	0.101651	608.523	2.91189e-129	1.65112e-127	DOWN			Dhx35	179.195	1.03777	0.202747	48.4703	2.84733e-09	1.10918e-08	UP			Dag1	7432.74	0.656662	0.0908767	104.221	6.80547e-21	4.77977e-20	UP			Gvin1	8.2947	-2.64526	0.786329	55.4355	1.06198e-10	4.54039e-10	DOWN
										Elk4	1087.51	-1.28485	0.0913357	886.956	1.77032e-189	1.80548e-187	DOWN			Dhx37	869.205	0.602593	0.223451	26.1634	8.29528e-05	0.000223449	UP			Dagla	402.237	1.99512	0.128776	578.184	1.04478e-122	5.46039e-121	UP			Gxylt2	74.6536	-0.968535	0.29475	30.6118	1.11739e-05	3.26502e-05	DOWN
										Elmsan1	762.066	0.89396	0.102048	358.748	2.28796e-75	6.47418e-74	UP			Dhx40	1126.13	-1.48557	0.0821735	728.615	3.18832e-155	2.30658e-153	DOWN			Daglb	216.736	0.781295	0.137121	50.2509	1.23126e-09	4.92705e-09	UP			Gypc	2139.18	1.10799	0.0798694	651.508	1.49465e-138	9.30101e-137	UP
										Elovl1	753.629	0.684312	0.126876	92.8909	1.65853e-18	1.05443e-17	UP			Dhx57	308.419	-0.655451	0.114198	89.2934	9.45649e-18	5.8181e-17	DOWN			Dbnl	750.008	0.850206	0.098775	179.461	6.9736e-37	8.39462e-36	UP			H1f0	5294.53	0.768967	0.0994608	171.698	3.16858e-35	3.63829e-34	UP
										Elovl3	95.7294	1.38114	0.251416	261.43	1.93683e-54	3.45198e-53	UP			Dimt1	427.804	0.726358	0.114906	84.8852	7.95665e-17	4.69471e-16	UP			Dbr1	527.327	0.888249	0.146208	74.0932	1.43819e-14	7.64154e-14	UP			H1f2	723.353	0.793577	0.0906336	332.551	9.97801e-70	2.50063e-68	UP
										Elovl4	102.142	0.88962	0.321227	82.7902	2.18658e-16	1.2633e-15	UP			Dio3	16.543	-2.19502	0.463015	59.1739	1.80051e-11	8.07644e-11	DOWN			Dcaf11	1271.98	-0.585276	0.108066	81.905	3.3508e-16	1.92301e-15	DOWN			H1f3	24.3359	1.03333	0.470988	45.832	9.82622e-09	3.6832e-08	UP
										Elovl6	571.367	0.662389	0.13139	267.074	1.18939e-55	2.17798e-54	UP			Dip2a	1189.56	0.587143	0.105701	64.0209	1.78865e-12	8.51754e-12	UP			Dcaf12	1134.74	-0.584349	0.0977004	64.2867	1.57551e-12	7.52453e-12	DOWN			H2ac6	17.1279	1.98433	0.668807	25.8556	9.51779e-05	0.000254744	UP
										Emb	681.073	-1.59119	0.117983	608.212	3.3999e-129	1.92042e-127	DOWN			Dipk1a	888.972	-2.66789	0.131568	808.707	1.51239e-172	1.29888e-170	DOWN			Dcaf17	532.511	-0.621257	0.141808	32.0531	5.79904e-06	1.73134e-05	DOWN			H4c9	261.41	0.659678	0.160286	53.0988	3.20982e-10	1.33577e-09	UP
										Emc1	811.604	0.638923	0.0982243	143.988	2.53947e-29	2.43596e-28	UP			Dipk1b	582.956	2.84859	0.128177	1318.35	6.76908e-283	1.71398e-280	UP			Dcaf6	1493.18	-0.582794	0.120023	63.8836	1.90983e-12	9.07401e-12	DOWN			Haspin	317.587	0.6287	0.118588	96.3838	3.05354e-19	2.01006e-18	UP
										Emc2	3885.28	0.581217	0.109182	68.7185	1.89327e-13	9.52213e-13	UP			Dis3	1221.74	0.929779	0.0761925	286.805	6.86646e-60	1.38328e-58	UP			Dcaf8	3097.85	-1.26157	0.0856087	484.056	2.20519e-102	8.84847e-101	DOWN			Hbp1	4190.18	-1.41427	0.113665	818.546	1.12431e-174	9.82833e-173	DOWN
										Emc6	3534.75	0.664199	0.0979678	181.871	2.13223e-37	2.60732e-36	UP			Disp1	229.389	1.80301	0.176637	187.728	1.19516e-38	1.50404e-37	UP			Dcbld2	1837.33	0.773591	0.0646684	263.899	5.71393e-55	1.03598e-53	UP			Hcar1	447.457	0.876073	0.108273	195.926	2.1123e-40	2.76975e-39	UP
										Emc9	352.744	0.922507	0.205198	37.0297	5.90792e-07	1.9341e-06	UP			Dlgap4	345.578	-0.829883	0.115935	119.322	4.36934e-24	3.47418e-23	DOWN			Dcdc2c	105.295	-0.592305	0.196622	26.6084	6.79824e-05	0.000184613	DOWN			Hcfc1	3599.42	0.605921	0.0677777	252.29	1.77323e-52	3.05294e-51	UP
										Eme2	427.553	1.01163	0.196176	170.361	6.11125e-35	6.96815e-34	UP			Dmwd	393.093	-0.654158	0.125378	59.2735	1.71724e-11	7.71473e-11	DOWN			Dck	1363.98	0.788005	0.100427	145.837	1.02655e-29	1.00173e-28	UP			Hdac4	488.215	-0.669093	0.159668	49.1151	2.10228e-09	8.24993e-09	DOWN
										Emilin1	303.422	1.45886	0.177392	333.421	6.48323e-70	1.63315e-68	UP			Dna2	855.485	0.746403	0.0824229	176.374	3.18149e-36	3.74987e-35	UP			Dclk2	274.939	0.700356	0.166558	37.2588	5.31487e-07	1.74618e-06	UP			Hdac5	1964.14	-0.622307	0.0956551	306.562	3.88842e-64	8.49783e-63	DOWN
										Eml1	87.5801	0.90455	0.232691	25.9503	9.12393e-05	0.000244738	UP			Dnaaf5	598.231	0.63487	0.0843639	151.78	5.5805e-31	5.62879e-30	UP			Dctd	207.891	0.883373	0.172435	63.5236	2.26775e-12	1.07294e-11	UP			Hdhd3	682.084	1.89569	0.100984	1071.39	2.0959e-229	3.34569e-227	UP
										Emp1	413.294	-1.19427	0.170116	112.57	1.17286e-22	8.78807e-22	DOWN			Dnaja1	10086	0.752868	0.0994275	129.185	3.54422e-26	3.04389e-25	UP			Dcun1d3	589.68	1.16764	0.205033	58.6004	2.36474e-11	1.05206e-10	UP			Heca	1010.17	-1.0636	0.0850019	1006.99	1.84539e-215	2.48637e-213	DOWN
										Emx2	128.052	-0.781504	0.20522	89.1697	1.00396e-17	6.1588e-17	DOWN			Dnaja4	147.322	1.06554	0.232263	40.3335	1.27908e-07	4.42406e-07	UP			Ddah1	196.058	0.995966	0.196772	68.8957	1.73929e-13	8.77472e-13	UP			Heg1	2248.28	-0.910184	0.108546	565.632	5.3752e-120	2.71272e-118	DOWN
										Endod1	102.894	1.54011	0.271733	121.699	1.37019e-24	1.11236e-23	UP			Dnajb11	1543.39	0.610074	0.0660207	175.173	5.74217e-36	6.71949e-35	UP			Ddb2	703.86	-0.812313	0.0752594	234.448	1.19035e-48	1.90637e-47	DOWN			Herpud1	1193.28	-0.890936	0.094661	433.635	1.66308e-91	5.8995e-90	DOWN
										Engase	171.916	0.807754	0.288653	37.3546	5.08479e-07	1.67283e-06	UP			Dnajc11	1013.01	1.03347	0.0966372	249.141	8.40237e-52	1.42656e-50	UP			Ddhd1	427.25	-0.916698	0.164625	78.7133	1.55942e-15	8.64539e-15	DOWN			Herpud2	387.64	-0.601447	0.0952799	276.498	1.12514e-57	2.15153e-56	DOWN
										Eno1	4757.07	1.17486	0.098232	419.434	1.91853e-88	6.47713e-87	UP			Dnajc24	370.643	0.746033	0.136075	76.1911	5.24786e-15	2.84706e-14	UP			Ddit4	328.721	1.49556	0.1545	203.189	5.90291e-42	8.04175e-41	UP			Hexa	1318.4	-0.583844	0.0754451	258.097	1.00589e-53	1.76493e-52	DOWN
										Eno1b	4459.78	1.02611	0.0628557	935.764	4.83459e-200	5.72587e-198	UP			Dnajc28	844.013	-1.25087	0.127449	315.975	3.67482e-66	8.30282e-65	DOWN			Ddo	332.602	-0.79094	0.142332	92.8928	1.65702e-18	1.05392e-17	DOWN			Hgf	167.233	0.972984	0.175553	118.891	5.39135e-24	4.26602e-23	UP
										Entpd4	1335.31	1.15757	0.0834422	482.4	5.02213e-102	1.99878e-100	UP			Dnase2a	330.962	-0.699899	0.122923	109.03	6.56934e-22	4.79509e-21	DOWN			Ddt	1962.24	-1.28408	0.0582052	1039.57	1.63016e-222	2.39406e-220	DOWN			Hilpda	290.155	-1.00409	0.136316	108.552	8.28802e-22	6.0167e-21	DOWN
										Entpd5	2109.07	0.744954	0.0843198	164.105	1.31951e-33	1.44291e-32	UP			Dnmt3l	24.2698	2.60042	0.579277	87.4143	2.34547e-17	1.42219e-16	UP			Ddx11	466.755	0.761924	0.147552	45.3339	1.2409e-08	4.62418e-08	UP			Hipk2	2576.47	1.2102	0.131759	212.526	5.92448e-44	8.36605e-43	UP
										Entpd6	416.9	1.17351	0.125955	250.944	3.44723e-52	5.90047e-51	UP			Dnph1	214.584	0.837624	0.138283	86.8799	3.03646e-17	1.8306e-16	UP			Ddx18	1049.16	0.669086	0.0883725	141.883	7.11827e-29	6.71412e-28	UP			Hipk3	8799.24	-1.11398	0.0639759	1726.21	0	0	DOWN
										Epb41l1	2675.01	1.06271	0.156985	143.056	4.00733e-29	3.81163e-28	UP			Doc2g	120.712	-1.22438	0.184638	86.1232	4.37651e-17	2.61806e-16	DOWN			Ddx19a	1020.53	0.678673	0.0824055	151.516	6.35131e-31	6.38873e-30	UP			Hivep1	636.505	-0.934998	0.122365	272.516	8.06496e-57	1.52044e-55	DOWN
										Epb41l3	232.782	0.593228	0.194707	35.3296	1.29312e-06	4.11769e-06	UP			Dock10	29.5556	-1.05635	0.427084	39.3695	2.00095e-07	6.79914e-07	DOWN			Ddx20	646.708	0.670029	0.111028	61.7027	5.40319e-12	2.50953e-11	UP			Hk1	674.077	0.864669	0.142281	167.06	3.09246e-34	3.44843e-33	UP
										Epb41l4b	180.153	0.865807	0.182498	42.245	5.25474e-08	1.86359e-07	UP			Dock11	692	-1.11958	0.147754	147.116	5.48557e-30	5.39231e-29	DOWN			Ddx21	2376.03	0.972614	0.0972611	223.242	3.00201e-46	4.48044e-45	UP			Hk2	1993.98	1.83469	0.0932583	1162.18	4.57165e-249	8.83412e-247	UP
										Epc2	844.538	-0.831643	0.168453	124.157	4.12972e-25	3.40343e-24	DOWN			Dock4	157.899	-0.907482	0.16163	116.574	1.66791e-23	1.29397e-22	DOWN			Ddx23	1759.28	0.730804	0.135985	49.9908	1.39182e-09	5.54537e-09	UP			Hmga2	79.1138	-1.9559	0.251942	188.34	8.84382e-39	1.11485e-37	DOWN
										Epdr1	108.707	-0.713408	0.228763	25.4276	0.000115192	0.000305143	DOWN			Dock6	144.156	1.34715	0.225658	81.8424	3.45338e-16	1.97956e-15	UP			Ddx24	1156.37	1.06662	0.121024	142.083	6.45461e-29	6.09989e-28	UP			Hmgcr	1076.09	1.30956	0.183306	324.159	6.37908e-68	1.51591e-66	UP
										Ephb2	109.994	2.36135	0.281611	204.192	3.60235e-42	4.9259e-41	UP			Dock9	827.25	-0.984287	0.0830085	329.757	3.98235e-69	9.78007e-68	DOWN			Ddx31	248.239	0.993748	0.133221	140.509	1.39477e-28	1.29808e-27	UP			Hmgcs1	6666.91	1.45953	0.0676816	1738.45	0	0	UP
										Ephb3	145.846	-0.893202	0.269274	25.7564	9.94866e-05	0.000265647	DOWN			Dok3	37.1365	-1.9924	0.336874	66.5461	5.35326e-13	2.6241e-12	DOWN			Ddx39	1176.59	1.30094	0.0977258	450.129	4.60634e-95	1.69971e-93	UP			Hmox2	1766.39	0.658185	0.0773702	218.696	2.82662e-45	4.10601e-44	UP
										Ephx2	1171.16	-1.28991	0.079127	870.506	6.42748e-186	6.21013e-184	DOWN			Dolk	971.978	0.99629	0.0938458	331.428	1.74009e-69	4.3387e-68	UP			Ddx49	813.1	0.7534	0.0889012	163.565	1.72035e-33	1.86872e-32	UP			Hnrnph3	795.277	-0.635689	0.111698	190.957	2.43908e-39	3.12569e-38	DOWN
										Epm2a	34.6742	-1.50858	0.398003	54.4827	1.66773e-10	7.05218e-10	DOWN			Dolpp1	622.894	0.957592	0.0895209	290.318	1.20748e-60	2.46978e-59	UP			Ddx55	434.302	1.15592	0.12405	174.725	7.15686e-36	8.33511e-35	UP			Hnrnpr	2724.25	0.655506	0.0792747	226.168	7.08577e-47	1.07613e-45	UP
										Epor	15.3425	1.51967	0.613368	25.0253	0.000137773	0.00036267	UP			Dpep1	720.78	-0.603752	0.11647	50.6728	1.00916e-09	4.05932e-09	DOWN			Ddx56	628.665	0.994024	0.0900331	366.505	4.88601e-77	1.4181e-75	UP			Hopx	24.9008	1.59836	0.509415	38.955	2.42485e-07	8.19405e-07	UP
										Erbin	3235.36	-0.835073	0.0679072	635.52	4.26686e-135	2.58938e-133	DOWN			Dpf1	19.3645	2.43863	0.638176	23.7478	0.000242731	0.000620495	UP			Ddx58	269.913	1.35356	0.182107	123.74	5.06047e-25	4.16581e-24	UP			Hoxa9	51.3023	1.04809	0.397181	22.6181	0.000399291	0.000992887	UP
										Ercc4	266.906	0.647368	0.155533	55.2296	1.17084e-10	4.99854e-10	UP			Dph2	215.687	0.784138	0.160462	84.9223	7.8155e-17	4.61328e-16	UP			Dedd2	273.946	-1.04605	0.139662	111.102	2.39703e-22	1.77165e-21	DOWN			Hoxc4	199.184	-0.694608	0.150219	105.931	2.96447e-21	2.11033e-20	DOWN
										Ergic1	1676.07	1.26945	0.124061	325.996	2.56789e-68	6.17219e-67	UP			Dpm1	658.316	-1.15502	0.0881309	356.838	5.8984e-75	1.65629e-73	DOWN			Def8	611.713	0.899475	0.154436	69.4854	1.31132e-13	6.64989e-13	UP			Hoxc5	244.343	0.69665	0.149581	55.744	9.17506e-11	3.93876e-10	UP
										Eri1	2166.45	0.670204	0.140152	37.4746	4.81066e-07	1.58513e-06	UP			Dpp7	347.888	-0.597257	0.108562	65.1917	1.02269e-12	4.93243e-12	DOWN			Denn2b	326.244	-0.79586	0.270748	32.9805	3.79717e-06	1.15075e-05	DOWN			Hoxc8	632.112	0.713301	0.113675	135.885	1.34018e-27	1.21568e-26	UP
										Ermp1	1980.97	0.826417	0.0998596	158.944	1.6623e-32	1.76391e-31	UP			Dpysl3	10.6374	-2.87059	0.602865	37.5252	4.69953e-07	1.55025e-06	DOWN			Dennd11	161.107	-1.14807	0.202165	76.4639	4.6026e-15	2.50533e-14	DOWN			Hpdl	323.849	1.24448	0.138797	305.927	5.3256e-64	1.16041e-62	UP
										Ern1	713.42	-1.25142	0.126254	379.47	7.87207e-80	2.35457e-78	DOWN			Dqx1	78.994	-1.19094	0.210743	71.8409	4.23968e-14	2.19549e-13	DOWN			Dennd2a	63.0046	-0.996985	0.232278	38.4929	3.0036e-07	1.00641e-06	DOWN			Hrct1	46.4267	-0.779143	0.262154	22.7181	0.000382126	0.00095327	DOWN
										Ero1lb	214.326	-0.610229	0.159831	72.9281	2.51635e-14	1.32266e-13	DOWN			Dram1	1025.22	-0.951562	0.135261	68.571	2.03182e-13	1.01998e-12	DOWN			Dennd2c	105.663	0.959512	0.193864	58.0613	3.05522e-11	1.34863e-10	UP			Hsd17b11	698.736	-0.915474	0.0878545	697.919	1.38449e-148	9.54581e-147	DOWN
										Errfi1	198.107	-1.09071	0.212395	55.1301	1.22732e-10	5.23055e-10	DOWN			Dram2	1469.67	-0.7616	0.115326	74.8582	9.95886e-15	5.32808e-14	DOWN			Dennd5b	673.469	-1.05845	0.108887	232.883	2.57745e-48	4.10993e-47	DOWN			Hsd17b7	845.53	0.93062	0.127121	727.535	5.45866e-155	3.9297e-153	UP
										Etfbkmt	662.8	-2.05861	0.161277	833.808	5.60817e-178	5.08405e-176	DOWN			Drc3	121.732	-0.93214	0.161167	47.7256	4.04079e-09	1.56125e-08	DOWN			Denr	2489.82	0.606348	0.107082	72.2606	3.46641e-14	1.8078e-13	UP			Hspa12a	152.489	2.03604	0.295714	212.021	7.59971e-44	1.06905e-42	UP
										Etfbl	6.6355	-3.44463	1.78127	23.2348	0.000304394	0.000769816	DOWN			Dse	481.3	1.26846	0.120308	338.391	5.52171e-71	1.42516e-69	UP			Depp1	1435.18	-7.21043	0.324218	986.631	4.71064e-211	6.06847e-209	DOWN			Hspa12b	54.7839	1.21614	0.351801	56.412	6.68427e-11	2.89402e-10	UP
										Ets1	214.442	-0.999973	0.169579	51.3468	7.34327e-10	2.98239e-09	DOWN			Dsn1	902.324	-0.801608	0.0878991	184.155	6.93275e-38	8.55582e-37	DOWN			Deptor	2634.62	-1.77412	0.0683778	1786.27	0	0	DOWN			Hspa1l	227.312	-0.86008	0.140529	238.78	1.40211e-49	2.2753e-48	DOWN
										Etv5	75.4422	-1.53178	0.302188	102.444	1.61387e-20	1.11641e-19	DOWN			Dst	4946.09	-1.04371	0.0662887	621.224	5.2446e-132	3.08089e-130	DOWN			Derl3	12.4423	-3.16695	0.572389	75.5685	7.07883e-15	3.81503e-14	DOWN			Hspa2	110.731	0.629221	0.22675	32.1491	5.55058e-06	1.65986e-05	UP
										Evc	305.521	0.648752	0.163318	42.3935	4.9033e-08	1.74231e-07	UP			Dstyk	732.4	-0.637884	0.123442	96.2085	3.32437e-19	2.18246e-18	DOWN			Desi1	919.256	0.623125	0.167387	36.3363	8.13487e-07	2.63437e-06	UP			Hspa4	7032.24	0.686822	0.0627601	739.68	1.29027e-157	9.66779e-156	UP
										Exo5	220.877	-0.64799	0.188808	37.3246	5.15576e-07	1.69504e-06	DOWN			Dtx3	146.352	-0.729917	0.243622	25.2796	0.000123035	0.000325214	DOWN			Dexi	319.993	-0.86559	0.140675	92.3465	2.15867e-18	1.36706e-17	DOWN			Hspa8	63939.3	0.786015	0.0373128	1859.54	0	0	UP
										Exoc3	1270.84	0.68058	0.133791	37.97	3.82592e-07	1.27121e-06	UP			Dtx4	1034.03	-1.66616	0.122	478.685	3.18001e-101	1.25542e-99	DOWN			Dgat2	9736.41	2.25694	0.071076	2035.46	0	0	UP			Hspb6	248.297	0.775175	0.156248	105.718	3.28776e-21	2.33708e-20	UP
										Extl3	1898.14	0.826376	0.0804849	371.082	5.04894e-78	1.49493e-76	UP			Dtymk	2901.65	0.599338	0.0598711	205.788	1.64075e-42	2.26466e-41	UP			Dgkd	5780.08	-0.937829	0.0654765	421.578	6.61848e-89	2.24478e-87	DOWN			Hspb8	2993.75	1.10749	0.0662629	1332.56	5.63298e-286	1.47725e-283	UP
										Ezh1	613.87	-1.05812	0.127953	414.101	2.70901e-87	8.9807e-86	DOWN			Dusp23	85.3657	-0.835665	0.217583	30.8357	1.00935e-05	2.96111e-05	DOWN			Dhcr24	1056.13	2.68692	0.123622	1029.83	2.09426e-220	2.98605e-218	UP			Hsph1	2736.14	1.26396	0.130857	310.998	4.32356e-65	9.62057e-64	UP
										F11r	701.62	-0.889482	0.0904099	260.76	2.69737e-54	4.79003e-53	DOWN			Dusp26	4.36875	-5.87964	1.46316	39.5721	1.82143e-07	6.21505e-07	DOWN			Dhcr7	492.841	2.25277	0.174525	352.975	4.00494e-74	1.11395e-72	UP			Htra1	65.2969	0.665446	0.277565	24.2271	0.000196345	0.000507842	UP
										F13a1	11.1234	1.62609	0.85366	44.4656	1.8631e-08	6.83865e-08	UP			Dusp4	683.149	-1.00775	0.0901346	264.181	4.97017e-55	9.03366e-54	DOWN			Dhrs13	306.031	0.837303	0.147483	91.0652	4.01352e-18	2.50606e-17	UP			Htra3	487.236	-0.977592	0.144229	244.65	7.72626e-51	1.29087e-49	DOWN
										F2r	102.66	1.01239	0.299082	24.083	0.00020928	0.000539587	UP			Dusp6	59.246	-1.89678	0.297499	66.1467	6.4795e-13	3.15615e-12	DOWN			Dhrs4	1096.55	-0.629971	0.0774538	98.9944	8.60932e-20	5.77863e-19	DOWN			Ibtk	1603.82	-0.851542	0.0709524	539.236	2.70013e-114	1.25886e-112	DOWN
										F3	605.601	-0.869438	0.151557	87.1883	2.61613e-17	1.5837e-16	DOWN			Dusp9	49.8656	1.19623	0.302455	32.7335	4.25082e-06	1.28109e-05	UP			Dhrs7	1050.87	-1.45445	0.0721996	1013.27	8.05424e-217	1.09523e-214	DOWN			Icosl	147.033	0.972555	0.197644	87.3913	2.3717e-17	1.43751e-16	UP
										Fa2h	24.9906	1.17035	0.53901	22.8239	0.000364767	0.000912319	UP			Dynll1	2274.66	1.95483	0.0729857	1571.58	0	0	UP			Dhtkd1	235.196	-1.0872	0.135054	125.388	2.26424e-25	1.88614e-24	DOWN			Id2	410.224	1.4929	0.136414	342.672	6.6166e-72	1.74455e-70	UP
										Faap100	371.485	0.650761	0.151237	52.1094	5.12305e-10	2.10042e-09	UP			Dynll2	4118.71	0.654992	0.0864037	132.641	6.54702e-27	5.79563e-26	UP			Dhx29	493.735	1.12382	0.111512	229.386	1.448e-47	2.25986e-46	UP			Id3	366.724	1.46374	0.14683	306.09	4.91214e-64	1.07191e-62	UP
										Faap24	90.5241	0.61215	0.256702	29.6182	1.75329e-05	5.02808e-05	UP			Dynlrb1	2727.38	-0.825696	0.0804292	142.251	5.94582e-29	5.62994e-28	DOWN			Dhx32	1097.14	1.31547	0.0965613	433.995	1.39099e-91	4.94626e-90	UP			Idi1	4894.91	1.29105	0.108103	812.489	2.29877e-173	1.98587e-171	UP
										Fabp12	11.8557	2.56014	1.1401	34.4391	1.94666e-06	6.0801e-06	UP			Dynlt1a	349.542	-0.67128	0.150428	31.3003	8.17131e-06	2.40972e-05	DOWN			Dhx35	179.195	0.973341	0.218069	48.4703	2.84733e-09	1.10918e-08	UP			Ier3	78.6432	-0.9155	0.251378	39.3321	2.03595e-07	6.9101e-07	DOWN
										Fabp5	14698	2.84507	0.0796795	3162.39	0	0	UP			Dynlt1b	2955.26	-0.651482	0.0744788	123.485	5.73243e-25	4.70053e-24	DOWN			Dhx37	869.205	0.935611	0.247899	26.1634	8.29528e-05	0.000223449	UP			Ier5	457.171	-0.931165	0.123909	113.797	6.45205e-23	4.88175e-22	DOWN
										Fads1	1873.37	0.746816	0.0783667	422.261	4.71586e-89	1.60689e-87	UP			Dynlt1c	208.776	-1.35483	0.241089	48.9608	2.26057e-09	8.85536e-09	DOWN			Dhx40	1126.13	-1.65503	0.0898016	728.615	3.18832e-155	2.30658e-153	DOWN			Ifi204	30.5367	-1.04052	0.313014	48.0957	3.39564e-09	1.31857e-08	DOWN
										Fads2	1663.32	1.30611	0.0899073	834.076	4.90843e-178	4.47735e-176	UP			Dynlt1f	1583.81	-0.845812	0.12434	89.6966	7.78123e-18	4.80148e-17	DOWN			Dhx57	308.419	-0.711383	0.121548	89.2934	9.45649e-18	5.8181e-17	DOWN			Ifi207	6.61378	-1.47562	0.683615	45.0999	1.3846e-08	5.14271e-08	DOWN
										Fam102b	961.61	-1.02783	0.0964378	575.892	3.26837e-122	1.69012e-120	DOWN			Dyrk2	724.982	-0.87202	0.0979462	212.979	4.73875e-44	6.71102e-43	DOWN			Dhx9	8427.7	0.647747	0.0866474	115.548	2.74909e-23	2.10936e-22	UP			Ifngr1	1795.7	-0.66654	0.0609014	431.926	3.88468e-91	1.37471e-89	DOWN
										Fam110c	20.6833	1.63781	0.621352	79.1991	1.23416e-15	6.88371e-15	UP			Dysf	231.412	2.59325	0.190403	484.997	1.38153e-102	5.57395e-101	UP			Dimt1	427.804	0.691111	0.122819	84.8852	7.95665e-17	4.69471e-16	UP			Ift46	498.406	-0.728968	0.40701	25.5832	0.000107471	0.00028598	DOWN
										Fam117b	414.085	-0.655714	0.151473	77.4574	2.8541e-15	1.56517e-14	DOWN			E2f2	656.141	1.55629	0.0982921	610.398	1.146e-129	6.54867e-128	UP			Dio3	16.543	-1.94664	0.479334	59.1739	1.80051e-11	8.07644e-11	DOWN			Igf1r	573.412	-1.73383	0.0985383	1800.49	0	0	DOWN
										Fam120c	141.614	-0.615555	0.190935	50.2168	1.25123e-09	5.00559e-09	DOWN			E4f1	494.2	-0.617677	0.0883605	123.635	5.32793e-25	4.37863e-24	DOWN			Dip2a	1189.56	0.638199	0.115634	64.0209	1.78865e-12	8.51754e-12	UP			Igf2bp2	1265.82	-0.731046	0.0711923	519.274	5.51408e-110	2.42454e-108	DOWN
										Fam126a	500.682	1.3723	0.11626	349.732	1.99909e-73	5.42673e-72	UP			Ears2	302.317	0.697766	0.122716	79.3779	1.13235e-15	6.3351e-15	UP			Dipk1a	888.972	-2.75571	0.144868	808.707	1.51239e-172	1.29888e-170	DOWN			Igf2r	1953.48	-0.770636	0.0760931	511.664	2.42289e-108	1.04347e-106	DOWN
										Fam129b	2017.83	0.919592	0.113599	223.183	3.09072e-46	4.59882e-45	UP			Ebf1	4033.14	-0.870013	0.0489863	919.832	1.35765e-196	1.52202e-194	DOWN			Dipk1b	582.956	2.90275	0.134	1318.35	6.76908e-283	1.71398e-280	UP			Igfbp4	2697.72	0.62566	0.0836169	255.066	4.4974e-53	7.82569e-52	UP
										Fam131c	24.3366	2.5515	0.576786	105.287	4.05446e-21	2.87235e-20	UP			Ebf3	780.849	0.639588	0.103851	45.3882	1.20973e-08	4.51144e-08	UP			Dis3	1221.74	1.02225	0.081855	286.805	6.86646e-60	1.38328e-58	UP			Igfbp7	891.813	-0.671967	0.0955852	225.89	8.12849e-47	1.23194e-45	DOWN
										Fam13a	5416.39	-0.789931	0.0462294	1577.87	0	0	DOWN			Ecd	757.159	0.660178	0.170517	27.9032	3.802e-05	0.000105871	UP			Disp1	229.389	1.89109	0.187727	187.728	1.19516e-38	1.50404e-37	UP			Igsf8	475.21	0.635622	0.203145	34.796	1.65247e-06	5.19772e-06	UP
										Fam149a	113.028	0.717269	0.235574	22.765	0.000374329	0.000934772	UP			Ecm2	78.4313	-2.17354	0.217703	240.865	5.00766e-50	8.20787e-49	DOWN			Dkc1	3489.31	0.643933	0.129846	53.4171	2.76138e-10	1.15242e-09	UP			Igtp	135.192	0.754424	0.17567	63.3507	2.46275e-12	1.1637e-11	UP
										Fam160a1	65.1054	-0.66535	0.326451	41.6447	6.95056e-08	2.44669e-07	DOWN			Ect2	1208.73	0.63305	0.114774	56.1348	7.62339e-11	3.28706e-10	UP			Dlgap4	345.578	-0.654102	0.123623	119.322	4.36934e-24	3.47418e-23	DOWN			Ikzf2	270.584	-1.31096	0.227071	217.619	4.80703e-45	6.94843e-44	DOWN
										Fam160b1	538.521	-0.583268	0.114831	80.1797	7.69576e-16	4.33525e-15	DOWN			Eda2r	87.6824	-1.49343	0.241545	155.94	7.25426e-32	7.53438e-31	DOWN			Dmac2	432.503	-0.646335	0.132592	48.7535	2.49214e-09	9.74691e-09	DOWN			Ikzf5	564.436	0.713119	0.143538	54.9772	1.31951e-10	5.61202e-10	UP
										Fam161b	166.865	0.813043	0.189596	30.3254	1.27251e-05	3.69402e-05	UP			Eef1e1	1001.2	1.2818	0.0924574	609.948	1.43305e-129	8.15726e-128	UP			Dmwd	393.093	-0.633057	0.135272	59.2735	1.71724e-11	7.71473e-11	DOWN			Il13ra1	174.226	-0.739401	0.173634	67.7368	3.02887e-13	1.50582e-12	DOWN
										Fam168a	710.24	0.581363	0.138029	42.7892	4.07708e-08	1.45861e-07	UP			Efemp1	366.011	-1.05607	0.148616	133.577	4.142e-27	3.69335e-26	DOWN			Dna2	855.485	0.824384	0.0877589	176.374	3.18149e-36	3.74987e-35	UP			Il1rap	282.589	-0.796349	0.161723	33.7594	2.6585e-06	8.18506e-06	DOWN
										Fam20c	663.836	1.33917	0.111839	496.267	5.10492e-105	2.12986e-103	UP			Efemp2	443.033	0.772804	0.127685	79.0458	1.3287e-15	7.39697e-15	UP			Dnaaf5	598.231	0.699562	0.0888441	151.78	5.5805e-31	5.62879e-30	UP			Il6ra	291.074	-1.32904	0.154525	329.022	5.73359e-69	1.40339e-67	DOWN
										Fam217b	641.245	0.856881	0.108804	192.301	1.25886e-39	1.62172e-38	UP			Efhd2	530.315	0.818692	0.100407	153.516	2.38243e-31	2.43992e-30	UP			Dnaja1	10086	0.750758	0.110846	129.185	3.54422e-26	3.04389e-25	UP			Impa1	3203.24	0.677578	0.0912415	259.176	5.89896e-54	1.04011e-52	UP
										Fam219b	295.569	0.586092	0.130104	47.7905	3.91949e-09	1.51478e-08	UP			Efna1	56.6662	-0.704898	0.249347	25.7066	0.000101722	0.000271221	DOWN			Dnaja4	147.322	1.04263	0.250717	40.3335	1.27908e-07	4.42406e-07	UP			Impa2	929.542	0.767077	0.0870597	290.091	1.35082e-60	2.7553e-59	UP
										Fam221a	94.1502	-0.937682	0.240077	29.7907	1.62156e-05	4.6649e-05	DOWN			Efna2	217.602	1.06293	0.170689	74.7611	1.04345e-14	5.57441e-14	UP			Dnajb11	1543.39	0.655325	0.0709957	175.173	5.74217e-36	6.71949e-35	UP			Impdh1	9188.78	-0.680261	0.0667807	849.913	1.83708e-181	1.72945e-179	DOWN
										Fam227a	38.0078	-1.69634	0.470584	47.2486	5.05552e-09	1.94156e-08	DOWN			Efna3	38.6708	1.46989	0.403643	40.505	1.1811e-07	4.09192e-07	UP			Dnajc11	1013.01	0.984773	0.10459	249.141	8.40237e-52	1.42656e-50	UP			Inafm2	927.331	0.59427	0.0758367	197.026	1.2287e-40	1.62419e-39	UP
										Fam241a	1086.86	1.42779	0.104372	463.055	7.49661e-98	2.84484e-96	UP			Egln3	226.421	1.58879	0.166967	208.82	3.68144e-43	5.12956e-42	UP			Dnajc24	370.643	0.663761	0.14661	76.1911	5.24786e-15	2.84706e-14	UP			Ing4	876.62	-0.709289	0.0733939	784.193	3.03958e-167	2.49381e-165	DOWN
										Fam43a	163.077	-1.91202	0.221654	247.234	2.15547e-51	3.63019e-50	DOWN			Egr1	395.623	-1.17088	0.177066	92.0135	2.53626e-18	1.59655e-17	DOWN			Dnajc28	844.013	-1.87954	0.141201	315.975	3.67482e-66	8.30282e-65	DOWN			Inha	58.3938	-1.3243	0.287526	126.902	1.08105e-25	9.12955e-25	DOWN
										Fam49b	2352.86	1.44332	0.103435	548.461	2.74801e-116	1.33633e-114	UP			Egr3	11.7196	-1.30862	0.550785	24.0094	0.000216208	0.000556668	DOWN			Dnase2a	330.962	-0.879675	0.132904	109.03	6.56934e-22	4.79509e-21	DOWN			Inka1	40.9548	0.930434	0.358565	24.8726	0.00014745	0.000386618	UP
										Fam57a	52.6142	1.32383	0.331187	46.8292	6.15563e-09	2.34748e-08	UP			Ehbp1l1	2367.29	0.665193	0.119226	64.3465	1.53122e-12	7.31776e-12	UP			Dnmt3l	24.2698	3.23893	0.600687	87.4143	2.34547e-17	1.42219e-16	UP			Inpp1	359.332	-0.879538	0.250855	92.2302	2.28376e-18	1.44255e-17	DOWN
										Fam57b	244.786	1.13711	0.222235	61.7949	5.17091e-12	2.40317e-11	UP			Ehd1	1708.38	0.993979	0.0893351	297.288	3.83425e-62	8.02133e-61	UP			Dnph1	214.584	0.656556	0.146081	86.8799	3.03646e-17	1.8306e-16	UP			Inpp5k	313.051	-0.699075	0.158499	127.179	9.4417e-26	8.0012e-25	DOWN
										Fam76a	845.184	-0.833257	0.0868785	279.783	2.21584e-58	4.31588e-57	DOWN			Ehd2	7176.82	1.05083	0.0831487	283.788	3.05517e-59	6.07147e-58	UP			Doc2g	120.712	-1.21274	0.196371	86.1232	4.37651e-17	2.61806e-16	DOWN			Insig2	1238.73	-0.646453	0.183804	114.833	3.89527e-23	2.97793e-22	DOWN
										Fam83a	220.909	2.46415	0.217513	482.013	6.08608e-102	2.41568e-100	UP			Ehd4	349.533	0.813723	0.121827	94.6848	6.95644e-19	4.49263e-18	UP			Dock10	29.5556	-1.13355	0.459211	39.3695	2.00095e-07	6.79914e-07	DOWN			Ints10	1068.34	0.594297	0.0844078	232.609	2.95142e-48	4.69605e-47	UP
										Fam89a	78.4106	0.906221	0.260721	35.2086	1.3671e-06	4.34104e-06	UP			Ehhadh	300.853	-1.01614	0.123738	163.824	1.51489e-33	1.6492e-32	DOWN			Dock11	692	-1.26848	0.163106	147.116	5.48557e-30	5.39231e-29	DOWN			Ip6k2	1099.77	-0.943314	0.0802679	617.417	3.48704e-131	2.03217e-129	DOWN
										Fancb	429.117	1.05234	0.142199	109.969	4.15878e-22	3.0565e-21	UP			Eid2	118.974	0.793983	0.176443	33.6138	2.84188e-06	8.71495e-06	UP			Dock4	157.899	-1.0145	0.172214	116.574	1.66791e-23	1.29397e-22	DOWN			Ip6k3	4.60425	2.82034	1.31288	26.3621	7.59047e-05	0.000205276	UP
										Fancc	213.206	-0.592603	0.220192	35.4566	1.21974e-06	3.89076e-06	DOWN			Eif1ad	1558.29	0.71172	0.0689431	241.564	3.54571e-50	5.83771e-49	UP			Dock6	144.156	1.38062	0.241256	81.8424	3.45338e-16	1.97956e-15	UP			Ipo13	636.304	0.671476	0.108901	146.569	7.1712e-30	7.02577e-29	UP
										Farp2	291.835	0.673905	0.143365	60.2087	1.10057e-11	5.01176e-11	UP			Eif2ak2	949.32	0.782327	0.0719309	247.36	2.02562e-51	3.41541e-50	UP			Dock9	827.25	-1.04221	0.0899051	329.757	3.98235e-69	9.78007e-68	DOWN			Iqce	264.154	0.883534	0.196527	22.9915	0.000338827	0.0008506	UP
										Farsa	912.422	0.735503	0.084805	283.085	4.32601e-59	8.55071e-58	UP			Eif2b2	436.479	0.663304	0.102322	68.5072	2.09479e-13	1.05009e-12	UP			Dok3	37.1365	-1.81566	0.352667	66.5461	5.35326e-13	2.6241e-12	DOWN			Irak3	188.976	-1.09309	0.124541	449.923	5.10371e-95	1.87852e-93	DOWN
										Farsb	1570.02	0.800965	0.115037	140.167	1.64896e-28	1.52979e-27	UP			Eif2s2	7068.92	0.770866	0.0925195	195.563	2.52571e-40	3.30593e-39	UP			Dolk	971.978	1.11025	0.101468	331.428	1.74009e-69	4.3387e-68	UP			Irf2	366.647	-0.794022	0.169814	96.3396	3.11967e-19	2.05267e-18	DOWN
										Fas	582.301	-1.98447	0.128626	958.012	7.38731e-205	9.1168e-203	DOWN			Eif2s3x	4958.92	0.618942	0.0624681	251.89	2.16026e-52	3.71059e-51	UP			Dolpp1	622.894	1.14622	0.0941887	290.318	1.20748e-60	2.46978e-59	UP			Irf2bpl	377.38	-1.26237	0.161132	311.593	3.21917e-65	7.19585e-64	DOWN
										Fasn	36642.8	3.19668	0.127507	2018.28	0	0	UP			Eif3b	4131.3	0.618012	0.0699022	150.064	1.29404e-30	1.29105e-29	UP			Dpep1	720.78	-0.738284	0.127461	50.6728	1.00916e-09	4.05932e-09	DOWN			Irf4	129.977	-1.19445	0.371163	37.7269	4.28118e-07	1.41767e-06	DOWN
										Fastkd1	590.89	0.60976	0.0994096	68.7463	1.86828e-13	9.40288e-13	UP			Eif3d	2523.39	0.865348	0.0570186	538.076	4.80627e-114	2.22665e-112	UP			Dpf1	19.3645	2.62375	0.676788	23.7478	0.000242731	0.000620495	UP			Irs2	1613.51	-1.60854	0.0902823	1121.93	2.38572e-240	4.17103e-238	DOWN
										Fastkd3	327.348	0.6851	0.282214	39.8416	1.60733e-07	5.51138e-07	UP			Eif3j1	1131.5	0.595446	0.117754	57.0768	4.87602e-11	2.12933e-10	UP			Dph2	215.687	1.10727	0.170024	84.9223	7.8155e-17	4.61328e-16	UP			Isca2	1048.98	0.613633	0.0804257	266.085	1.93937e-55	3.53808e-54	UP
										Fat1	759.971	0.993451	0.121565	157.76	2.97047e-32	3.13393e-31	UP			Eif3j2	2395.21	0.681685	0.114324	92.7725	1.75642e-18	1.11425e-17	UP			Dpm1	658.316	-1.35318	0.0952868	356.838	5.8984e-75	1.65629e-73	DOWN			Itga7	187.927	1.15205	0.183993	252.996	1.251e-52	2.15889e-51	UP
										Fat4	37.7927	-2.01247	0.472828	43.9936	2.32315e-08	8.45337e-08	DOWN			Eif4a1	27085.4	0.656283	0.0741802	239.354	1.05607e-49	1.71564e-48	UP			Dpysl3	10.6374	-2.53812	0.618882	37.5252	4.69953e-07	1.55025e-06	DOWN			Itgae	43.8052	1.03791	0.343368	62.8542	3.12085e-12	1.46712e-11	UP
										Fbl	1368.01	0.717574	0.129317	111.448	2.02531e-22	1.5022e-21	UP			Eif4e	2494.95	1.02126	0.0814651	369.804	9.51663e-78	2.78964e-76	UP			Dqx1	78.994	-1.03678	0.220697	71.8409	4.23968e-14	2.19549e-13	DOWN			Itih4	1552.18	-1.29363	0.0940594	887.291	1.49824e-189	1.53868e-187	DOWN
										Fbln5	135.616	-1.08633	0.217122	128.994	3.89055e-26	3.33569e-25	DOWN			Eif4e2	1505.63	0.612163	0.080895	86.6796	3.34502e-17	2.01002e-16	UP			Dram1	1025.22	-0.914497	0.14933	68.571	2.03182e-13	1.01998e-12	DOWN			Itm2b	13378.5	-0.825301	0.0649289	589.961	2.98506e-125	1.61766e-123	DOWN
										Fbxl12	203.9	-0.751473	0.215065	32.3121	5.15286e-06	1.54439e-05	DOWN			Eif4e3	336.634	-0.743095	0.121159	113.345	8.04023e-23	6.05843e-22	DOWN			Dram2	1469.67	-0.791303	0.12766	74.8582	9.95886e-15	5.32808e-14	DOWN			Itpa	2721.55	0.640464	0.0780673	261.873	1.55579e-54	2.78979e-53	UP
										Fbxl20	1140.23	-0.821522	0.167703	179.185	7.98979e-37	9.60214e-36	DOWN			Elane	14.9012	-1.28921	0.483256	25.7099	0.000101573	0.000270922	DOWN			Drc3	121.732	-0.90816	0.169557	47.7256	4.04079e-09	1.56125e-08	DOWN			Itpka	266.409	0.628818	0.140428	34.1179	2.25568e-06	6.99912e-06	UP
										Fbxl3	2057.17	-0.830546	0.128504	197.941	7.83172e-41	1.04371e-39	DOWN			Elavl1	1452.79	0.693418	0.0706462	244.659	7.68881e-51	1.28608e-49	UP			Dse	481.3	1.45691	0.127933	338.391	5.52171e-71	1.42516e-69	UP			Itprip	53.1178	-0.913443	0.30177	25.4706	0.000113006	0.000299676	DOWN
										Fbxo21	1619.94	-1.31142	0.104221	498.494	1.68806e-105	7.08308e-104	DOWN			Elf1	534.069	-1.36552	0.0858646	608.523	2.91189e-129	1.65112e-127	DOWN			Dsn1	902.324	-0.839076	0.0954122	184.155	6.93275e-38	8.55582e-37	DOWN			Itpripl1	136.022	0.655675	0.195748	40.4992	1.18428e-07	4.10196e-07	UP
										Fbxo30	998.771	-1.03802	0.138163	167.517	2.47049e-34	2.76747e-33	DOWN			Elk4	1087.51	-1.51747	0.0786401	886.956	1.77032e-189	1.80548e-187	DOWN			Dst	4946.09	-1.07363	0.0733672	621.224	5.2446e-132	3.08089e-130	DOWN			Ivns1abp	30760.3	-1.18576	0.0659453	2115.61	0	0	DOWN
										Fbxo31	894.718	-2.70341	0.153652	1014.79	3.77878e-217	5.18646e-215	DOWN			Elmsan1	762.066	1.03182	0.0908202	358.748	2.28796e-75	6.47418e-74	UP			Dstyk	732.4	-0.58868	0.135266	96.2085	3.32437e-19	2.18246e-18	DOWN			Izumo4	105.973	-0.755543	0.221272	40.8612	1.00086e-07	3.48476e-07	DOWN
										Fbxo32	307.069	-2.80947	0.205829	1043	2.94749e-223	4.37241e-221	DOWN			Elovl1	753.629	0.69764	0.113165	92.8909	1.65853e-18	1.05443e-17	UP			Dtx3	146.352	-0.692268	0.265053	25.2796	0.000123035	0.000325214	DOWN			Jade2	174.268	0.798875	0.175923	94.8458	6.43448e-19	4.16285e-18	UP
										Fbxo47	200.125	-0.628772	0.17586	65.701	8.01777e-13	3.8861e-12	DOWN			Elovl3	95.7294	1.90102	0.225992	261.43	1.93683e-54	3.45198e-53	UP			Dtx4	1034.03	-1.6327	0.134187	478.685	3.18001e-101	1.25542e-99	DOWN			Jade3	890.729	-2.51549	0.121095	1203.75	4.51846e-258	9.61711e-256	DOWN
										Fbxo5	779.853	0.724634	0.109561	85.6551	5.48647e-17	3.27139e-16	UP			Elovl4	102.142	1.12496	0.28729	82.7902	2.18658e-16	1.2633e-15	UP			Dusp10	493.281	0.614744	0.122667	79.5302	1.05228e-15	5.89391e-15	UP			Jarid2	1469.75	0.688053	0.0684155	367.051	3.7274e-77	1.08612e-75	UP
										Fbxw4	328.048	-0.582548	0.178441	31.7793	6.56992e-06	1.95355e-05	DOWN			Elovl6	571.367	1.12969	0.115848	267.074	1.18939e-55	2.17798e-54	UP			Dusp16	293.602	-0.603744	0.180732	23.3556	0.000288613	0.000732177	DOWN			Jmjd1c	1621.61	-0.627038	0.0619961	402.824	7.3061e-85	2.32245e-83	DOWN
										Fcho2	880.77	-0.932737	0.0881309	738.572	2.23996e-157	1.66985e-155	DOWN			Emb	681.073	-1.70547	0.100627	608.212	3.3999e-129	1.92042e-127	DOWN			Dusp23	85.3657	-0.917591	0.23183	30.8357	1.00935e-05	2.96111e-05	DOWN			Jmjd7	44.1071	1.46779	0.536155	35.1405	1.41059e-06	4.47041e-06	UP
										Fcor	685.318	0.609932	0.118407	62.28	4.10345e-12	1.91799e-11	UP			Emc1	811.604	0.650734	0.0870713	143.988	2.53947e-29	2.43596e-28	UP			Dusp26	4.36875	-6.08412	1.71438	39.5721	1.82143e-07	6.21505e-07	DOWN			Jmy	781.394	-1.11332	0.0713835	1150.31	1.69733e-246	3.15531e-244	DOWN
										Fdps	2267.41	2.13745	0.111825	1116.97	2.82883e-239	4.88755e-237	UP			Emc6	3534.75	0.741307	0.0875345	181.871	2.13223e-37	2.60732e-36	UP			Dusp4	683.149	-0.7652	0.0965776	264.181	4.97017e-55	9.03366e-54	DOWN			Jrk	108.375	1.1049	0.241058	69.7149	1.17477e-13	5.97391e-13	UP
										Fem1a	1400.94	0.968107	0.0883642	540.873	1.19615e-114	5.64845e-113	UP			Emc9	352.744	0.835906	0.18333	37.0297	5.90792e-07	1.9341e-06	UP			Dusp6	59.246	-1.47075	0.311353	66.1467	6.4795e-13	3.15615e-12	DOWN			Junb	387.52	-1.1815	0.114441	407.262	8.07339e-86	2.60584e-84	DOWN
										Fermt2	3036.25	-1.09901	0.0621048	1006.66	2.1685e-215	2.89514e-213	DOWN			Eme2	427.553	1.36633	0.174622	170.361	6.11125e-35	6.96815e-34	UP			Dusp9	49.8656	1.12924	0.317678	32.7335	4.25082e-06	1.28109e-05	UP			Kank2	1040.28	0.958287	0.0960908	332.378	1.08691e-69	2.71931e-68	UP
										Ffar4	380.705	0.934145	0.133141	239.478	9.93358e-50	1.61555e-48	UP			Emilin1	303.422	1.83661	0.159567	333.421	6.48323e-70	1.63315e-68	UP			Dynll1	2274.66	2.02038	0.0787946	1571.58	0	0	UP			Kank3	272.538	-2.13917	0.23062	330.484	2.77794e-69	6.85842e-68	DOWN
										Fga	66.2427	-3.81659	0.466622	282.09	7.0783e-59	1.39159e-57	DOWN			Eml1	87.5801	0.739173	0.208444	25.9503	9.12393e-05	0.000244738	UP			Dynll2	4118.71	0.712323	0.0957177	132.641	6.54702e-27	5.79563e-26	UP			Kansl1l	1019.54	-1.05515	0.0901696	944.09	7.62439e-202	9.1034e-200	DOWN
										Fgd4	126.214	-0.912358	0.205235	51.9858	5.43095e-10	2.22356e-09	DOWN			Emp1	413.294	-0.95745	0.145943	112.57	1.17286e-22	8.78807e-22	DOWN			Dynlrb1	2727.38	-0.781986	0.0887564	142.251	5.94582e-29	5.62994e-28	DOWN			Kat2b	3042.46	-0.753261	0.116384	276.95	8.99865e-58	1.72751e-56	DOWN
										Fgd6	215.049	-0.876032	0.19428	91.5624	3.15517e-18	1.97852e-17	DOWN			Emx2	128.052	-0.851693	0.175145	89.1697	1.00396e-17	6.1588e-17	DOWN			Dynlt1a	349.542	-0.585104	0.163705	31.3003	8.17131e-06	2.40972e-05	DOWN			Kat6b	439.937	-0.639705	0.112329	186.111	2.64797e-38	3.304e-37	DOWN
										Fgfr2	493.759	-1.13141	0.121903	584.605	4.28589e-124	2.28882e-122	DOWN			Endod1	102.894	1.84876	0.245409	121.699	1.37019e-24	1.11236e-23	UP			Dynlt1b	2955.26	-0.676747	0.082156	123.485	5.73243e-25	4.70053e-24	DOWN			Kbtbd11	1960.26	0.839038	0.065084	285.581	1.25866e-59	2.52869e-58	UP
										Fgl1	67.441	-1.56576	0.382697	40.2364	1.33812e-07	4.61413e-07	DOWN			Engase	171.916	1.08801	0.258113	37.3546	5.08479e-07	1.67283e-06	UP			Dynlt1c	208.776	-1.19344	0.263573	48.9608	2.26057e-09	8.85536e-09	DOWN			Kbtbd8	327.831	0.673405	0.170864	90.4006	5.53568e-18	3.44479e-17	UP
										Fhdc1	111.2	1.30418	0.246279	158.789	1.7931e-32	1.90133e-31	UP			Eno1	4757.07	1.26792	0.0879829	419.434	1.91853e-88	6.47713e-87	UP			Dynlt1f	1583.81	-1.02869	0.137948	89.6966	7.78123e-18	4.80148e-17	DOWN			Kcnab3	63.1765	0.584833	0.27571	32.5267	4.67204e-06	1.40314e-05	UP
										Fhod1	730.623	1.00566	0.133654	191.954	1.49309e-39	1.92178e-38	UP			Eno1b	4459.78	1.16636	0.0562631	935.764	4.83459e-200	5.72587e-198	UP			Dyrk2	724.982	-0.83018	0.106055	212.979	4.73875e-44	6.71102e-43	DOWN			Kcnc2	30.7564	-2.37521	0.563143	40.483	1.19323e-07	4.131e-07	DOWN
										Fibin	59.8241	1.27251	0.326811	44.8669	1.54412e-08	5.71495e-08	UP			Enpp1	39.1766	-1.17178	0.304082	24.4738	0.000176007	0.000457576	DOWN			Dysf	231.412	2.75488	0.198074	484.997	1.38153e-102	5.57395e-101	UP			Kcnh2	25.3564	1.45351	0.516391	38.1114	3.58369e-07	1.19424e-06	UP
										Fignl1	2704.72	0.618088	0.1345	56.7222	5.76947e-11	2.50682e-10	UP			Entpd4	1335.31	1.18213	0.0747093	482.4	5.02213e-102	1.99878e-100	UP			E130308A19Rik	242.687	-0.608992	0.170325	44.6316	1.72388e-08	6.34829e-08	DOWN			Kcnt1	23.2552	-1.6942	0.44453	52.79	3.71429e-10	1.53743e-09	DOWN
										Fignl2	337.105	-0.967722	0.156974	98.6662	1.00953e-19	6.7575e-19	DOWN			Entpd5	2109.07	0.715918	0.0753375	164.105	1.31951e-33	1.44291e-32	UP			E2f2	656.141	1.6932	0.103563	610.398	1.146e-129	6.54867e-128	UP			Kcnt2	3.89457	-4.16313	1.34464	22.6235	0.00039834	0.000990856	DOWN
										Fjx1	157.729	-1.04378	0.19537	50.5422	1.07327e-09	4.3101e-09	DOWN			Entpd6	416.9	1.03031	0.113684	250.944	3.44723e-52	5.90047e-51	UP			E4f1	494.2	-0.645414	0.0937049	123.635	5.32793e-25	4.37863e-24	DOWN			Kctd12b	357.199	-0.586667	0.13747	219.021	2.40798e-45	3.50134e-44	DOWN
										Fkbp14	415.483	1.3306	0.123733	291.023	8.51846e-61	1.75459e-59	UP			Epb41l1	2675.01	1.17944	0.140554	143.056	4.00733e-29	3.81163e-28	UP			Ears2	302.317	0.649624	0.129759	79.3779	1.13235e-15	6.3351e-15	UP			Kctd14	115.56	1.28273	0.217873	82.7359	2.24461e-16	1.29526e-15	UP
										Fkbp4	2641.22	0.924174	0.0842801	424.097	1.89468e-89	6.54712e-88	UP			Epb41l2	2416.35	0.723217	0.0918676	100.434	4.28105e-20	2.90802e-19	UP			Ebf1	4033.14	-0.892962	0.0535533	919.832	1.35765e-196	1.52202e-194	DOWN			Kctd15	360.046	-0.585519	0.0974847	337.139	1.02689e-70	2.63653e-69	DOWN
										Fkbp5	820.297	0.588684	0.0924062	93.9757	9.80762e-19	6.30625e-18	UP			Epb41l4b	180.153	0.695683	0.163554	42.245	5.25474e-08	1.86359e-07	UP			Ebf3	780.849	0.586606	0.11259	45.3882	1.20973e-08	4.51144e-08	UP			Kctd17	295.604	0.818902	0.14224	164.016	1.37856e-33	1.50413e-32	UP
										Flcn	1629.15	-0.926818	0.0783077	526.88	1.25684e-111	5.66193e-110	DOWN			Epc2	844.538	-1.00096	0.149514	124.157	4.12972e-25	3.40343e-24	DOWN			Ecd	757.159	0.693068	0.188461	27.9032	3.802e-05	0.000105871	UP			Kctd18	277.027	-0.653776	0.116048	159.204	1.46255e-32	1.55645e-31	DOWN
										Flnb	987.134	0.765173	0.129858	88.0739	1.70528e-17	1.03615e-16	UP			Epdr1	108.707	-0.694347	0.193704	25.4276	0.000115192	0.000305143	DOWN			Ecm2	78.4313	-2.11268	0.227246	240.865	5.00766e-50	8.20787e-49	DOWN			Kctd20	1391.7	-0.58611	0.137524	68.3637	2.24381e-13	1.12274e-12	DOWN
										Flnc	657.431	1.89092	0.145842	458.005	9.21494e-97	3.43479e-95	UP			Ephb2	109.994	2.2998	0.254078	204.192	3.60235e-42	4.9259e-41	UP			Ect2	1208.73	0.581325	0.126302	56.1348	7.62339e-11	3.28706e-10	UP			Kctd7	304.952	0.726551	0.205892	43.1611	3.42748e-08	1.23373e-07	UP
										Flot1	429.504	-0.661134	0.137159	77.8758	2.33357e-15	1.28644e-14	DOWN			Ephb3	145.846	-0.786337	0.232567	25.7564	9.94866e-05	0.000265647	DOWN			Eda2r	87.6824	-1.64095	0.265515	155.94	7.25426e-32	7.53438e-31	DOWN			Kdm3a	1669.15	-1.03992	0.0832804	653.201	6.4355e-139	4.0563e-137	DOWN
										Flrt1	270.176	1.55574	0.172231	425.591	9.02431e-90	3.13312e-88	UP			Ephx2	1171.16	-1.28468	0.0665486	870.506	6.42748e-186	6.21013e-184	DOWN			Eef1e1	1001.2	1.49113	0.0992871	609.948	1.43305e-129	8.15726e-128	UP			Kdm5b	323.235	-0.655625	0.125205	89.4392	8.8128e-18	5.42889e-17	DOWN
										Flvcr1	574.035	-1.36103	0.12128	422.789	3.62751e-89	1.24181e-87	DOWN			Epm2a	34.6742	-1.70583	0.329372	54.4827	1.66773e-10	7.05218e-10	DOWN			Efemp1	366.011	-1.12834	0.162235	133.577	4.142e-27	3.69335e-26	DOWN			Kdm7a	1294.86	-1.2337	0.092005	652.294	1.01064e-138	6.31583e-137	DOWN
										Fmn1	84.4445	0.82102	0.29915	24.6668	0.000161565	0.000421745	UP			Epor	15.3425	1.77543	0.559739	25.0253	0.000137773	0.00036267	UP			Efemp2	443.033	0.770365	0.137814	79.0458	1.3287e-15	7.39697e-15	UP			Kdsr	709.045	-0.703631	0.0829126	534.676	2.60603e-113	1.20353e-111	DOWN
										Fmn2	6.22237	-2.29423	1.13613	44.7733	1.61327e-08	5.95138e-08	DOWN			Erbb2	115.572	-0.746135	0.18353	39.9977	1.49498e-07	5.13813e-07	DOWN			Efhd2	530.315	0.899718	0.106523	153.516	2.38243e-31	2.43992e-30	UP			Kif27	43.4457	-0.888969	0.295882	38.0058	3.76321e-07	1.25179e-06	DOWN
										Fmo2	90.792	-1.87104	0.40008	57.6525	3.7099e-11	1.62881e-10	DOWN			Erbin	3235.36	-1.03318	0.0598275	635.52	4.26686e-135	2.58938e-133	DOWN			Efna1	56.6662	-0.884016	0.265834	25.7066	0.000101722	0.000271221	DOWN			Kif3a	1343.04	-0.728542	0.0880123	352.05	6.33633e-74	1.74916e-72	DOWN
										Fmo5	68.5329	-1.64429	0.324919	70.4851	8.12212e-14	4.16195e-13	DOWN			Ercc4	266.906	0.851005	0.136681	55.2296	1.17084e-10	4.99854e-10	UP			Efna2	217.602	1.19924	0.181042	74.7611	1.04345e-14	5.57441e-14	UP			Kif7	172.244	0.903394	0.173973	77.8148	2.40311e-15	1.32379e-14	UP
										Fn3k	42.8237	-0.716588	0.340901	54.4239	1.71485e-10	7.2431e-10	DOWN			Ergic1	1676.07	1.34919	0.111105	325.996	2.56789e-68	6.17219e-67	UP			Efna3	38.6708	1.66989	0.427026	40.505	1.1811e-07	4.09192e-07	UP			Kifc3	423.558	0.659262	0.15216	105.709	3.30259e-21	2.34648e-20	UP
										Fnbp1l	1016.97	-0.918799	0.0864906	335.982	1.82228e-70	4.65426e-69	DOWN			Eri1	2166.45	0.704761	0.125172	37.4746	4.81066e-07	1.58513e-06	UP			Eftud2	1376.56	0.624303	0.168431	44.2595	2.05157e-08	7.49485e-08	UP			Kirrel	1422.08	-0.644813	0.076724	385.692	3.59466e-81	1.09525e-79	DOWN
										Fndc3a	550.477	-0.615772	0.109513	176.59	2.86206e-36	3.38151e-35	DOWN			Ermp1	1980.97	0.845509	0.0892151	158.944	1.6623e-32	1.76391e-31	UP			Egln3	226.421	1.56836	0.17691	208.82	3.68144e-43	5.12956e-42	UP			Kiss1r	90.4414	-1.06349	0.224824	155.027	1.13519e-31	1.17487e-30	DOWN
										Fndc3b	1074.17	-1.18097	0.193959	74.7939	1.02712e-14	5.48917e-14	DOWN			Ern1	713.42	-1.41991	0.109338	379.47	7.87207e-80	2.35457e-78	DOWN			Egr1	395.623	-0.917394	0.193584	92.0135	2.53626e-18	1.59655e-17	DOWN			Kitl	4481.15	-1.53165	0.103741	898.385	5.9509e-192	6.28741e-190	DOWN
										Fndc5	57.9371	2.52003	0.367611	211.517	9.74364e-44	1.36802e-42	UP			Ero1lb	214.326	-0.891729	0.137346	72.9281	2.51635e-14	1.32266e-13	DOWN			Egr3	11.7196	-2.20516	0.622841	24.0094	0.000216208	0.000556668	DOWN			Kiz	765.459	-0.874915	0.105511	352.518	5.02275e-74	1.38915e-72	DOWN
										Fnip1	2606.37	-0.973981	0.106181	327.336	1.32214e-68	3.19884e-67	DOWN			Errfi1	198.107	-1.04972	0.181898	55.1301	1.22732e-10	5.23055e-10	DOWN			Ehbp1l1	2367.29	0.625863	0.132198	64.3465	1.53122e-12	7.31776e-12	UP			Klb	530.932	0.798082	0.145859	114.098	5.57216e-23	4.23127e-22	UP
										Focad	448.566	0.588095	0.177336	29.375	1.95727e-05	5.59666e-05	UP			Esf1	1736.79	0.586741	0.118256	59.1198	1.84737e-11	8.27401e-11	UP			Ehd1	1708.38	1.14233	0.0976371	297.288	3.83425e-62	8.02133e-61	UP			Klf10	715.269	0.743528	0.213855	77.745	2.4852e-15	1.36747e-14	UP
										Folr1	14.2703	-0.983552	0.609038	31.7174	6.75807e-06	2.00746e-05	DOWN			Etfbkmt	662.8	-3.04096	0.14349	833.808	5.60817e-178	5.08405e-176	DOWN			Ehd2	7176.82	1.10973	0.0923715	283.788	3.05517e-59	6.07147e-58	UP			Klf11	309.557	-0.999321	0.126451	162.272	3.24555e-33	3.49444e-32	DOWN
										Fosl2	1387.95	-1.45494	0.0997252	987.243	3.47288e-211	4.51351e-209	DOWN			Etfbl	6.6355	2.35967	1.0097	23.2348	0.000304394	0.000769816	UP			Ehd4	349.533	0.809614	0.129344	94.6848	6.95644e-19	4.49263e-18	UP			Klf2	67.1661	-1.11008	0.282086	82.1527	2.97357e-16	1.70919e-15	DOWN
										Foxc1	662.236	-1.33873	0.110529	897.642	8.61741e-192	8.91234e-190	DOWN			Ets1	214.442	-0.723062	0.141705	51.3468	7.34327e-10	2.98239e-09	DOWN			Ehhadh	300.853	-1.17093	0.133404	163.824	1.51489e-33	1.6492e-32	DOWN			Klf6	385.606	-0.891859	0.122839	158.583	1.98348e-32	2.10017e-31	DOWN
										Foxk1	830.239	-0.648737	0.101251	215.789	1.18577e-44	1.6973e-43	DOWN			Etv5	75.4422	-1.86648	0.244707	102.444	1.61387e-20	1.11641e-19	DOWN			Eif1ad	1558.29	0.752429	0.0742938	241.564	3.54571e-50	5.83771e-49	UP			Klf7	308.509	-0.972446	0.209707	116.109	2.09201e-23	1.61531e-22	DOWN
										Foxn3	760.094	-1.28132	0.147047	307.497	2.44734e-64	5.37243e-63	DOWN			Evc	305.521	0.616373	0.144448	42.3935	4.9033e-08	1.74231e-07	UP			Eif2ak2	949.32	0.753702	0.0762078	247.36	2.02562e-51	3.41541e-50	UP			Klf9	1135.26	-2.36346	0.099411	1862.22	0	0	DOWN
										Foxo3	464.199	-0.98738	0.138114	295.77	8.12944e-62	1.69346e-60	DOWN			Evl	307.212	-0.873844	0.148886	50.4271	1.13312e-09	4.5467e-09	DOWN			Eif2b1	1178.28	0.659695	0.127763	49.8578	1.48182e-09	5.89119e-09	UP			Klhdc1	161.07	-0.620323	0.203472	41.3332	8.03525e-08	2.81502e-07	DOWN
										Foxo4	1359.63	-0.964807	0.0650784	1204.02	3.96459e-258	8.56234e-256	DOWN			Exoc8	751.901	0.831039	0.0864982	190.924	2.47902e-39	3.17409e-38	UP			Eif2b2	436.479	0.682755	0.108169	68.5072	2.09479e-13	1.05009e-12	UP			Klhdc4	387.922	0.646227	0.123774	159.139	1.51039e-32	1.6062e-31	UP
										Foxp1	877.997	-3.54021	0.216241	716.318	1.45514e-152	1.02741e-150	DOWN			Exog	202.434	0.6876	0.14834	71.9296	4.06297e-14	2.10621e-13	UP			Eif2s2	7068.92	0.922771	0.102926	195.563	2.52571e-40	3.30593e-39	UP			Klhdc8a	15.8061	1.19091	0.607534	41.2864	8.21221e-08	2.87565e-07	UP
										Foxq1	30.1315	-0.67818	0.433383	30.5415	1.15364e-05	3.36759e-05	DOWN			Extl3	1898.14	0.903416	0.071844	371.082	5.04894e-78	1.49493e-76	UP			Eif2s3x	4958.92	0.713374	0.068847	251.89	2.16026e-52	3.71059e-51	UP			Klhdc8b	332.575	-0.826346	0.127023	324.862	4.50355e-68	1.07369e-66	DOWN
										Foxred2	204.139	2.10968	0.255926	304.732	9.62186e-64	2.07804e-62	UP			Ezh1	613.87	-1.38023	0.111778	414.101	2.70901e-87	8.9807e-86	DOWN			Eif3b	4131.3	0.6713	0.0771124	150.064	1.29404e-30	1.29105e-29	UP			Klhl21	681.361	-1.6053	0.0811008	1468.48	0	0	DOWN
										Fpgs	331.587	0.924048	0.130295	245.538	4.982e-51	8.36179e-50	UP			F11r	701.62	-0.887955	0.0761746	260.76	2.69737e-54	4.79003e-53	DOWN			Eif3d	2523.39	0.929257	0.061616	538.076	4.80627e-114	2.22665e-112	UP			Klhl24	9006.8	-1.6234	0.121471	1260.09	2.83077e-270	6.59884e-268	DOWN
										Frat1	90.6037	-0.831503	0.237073	97.0224	2.24046e-19	1.4828e-18	DOWN			F13a1	11.1234	2.7865	0.762215	44.4656	1.8631e-08	6.83865e-08	UP			Eif3j1	1131.5	0.725743	0.129358	57.0768	4.87602e-11	2.12933e-10	UP			Klhl25	555.709	1.12101	0.112951	559.316	1.24394e-118	6.21377e-117	UP
										Frat2	122.974	-1.44974	0.221375	262.241	1.29712e-54	2.33164e-53	DOWN			F2r	102.66	0.839407	0.268955	24.083	0.00020928	0.000539587	UP			Eif3j2	2395.21	0.768046	0.126698	92.7725	1.75642e-18	1.11425e-17	UP			Kmt5a	4346.25	0.766274	0.0565685	574.258	7.36402e-122	3.7814e-120	UP
										Frmd6	206.512	0.735107	0.186443	32.7503	4.21842e-06	1.27237e-05	UP			F3	605.601	-0.89876	0.132903	87.1883	2.61613e-17	1.5837e-16	DOWN			Eif4a1	27085.4	0.759411	0.0827779	239.354	1.05607e-49	1.71564e-48	UP			Kng1	32.8287	-1.57261	0.365616	53.9511	2.14491e-10	9.02322e-10	DOWN
										Fry	61.4309	-0.787341	0.486362	23.3142	0.000293932	0.000744642	DOWN			Fa2h	24.9906	1.68245	0.478558	22.8239	0.000364767	0.000912319	UP			Eif4e	2494.95	1.20609	0.0893031	369.804	9.51663e-78	2.78964e-76	UP			Kng2	285.677	-0.944157	0.123477	226.78	5.24029e-47	8.00821e-46	DOWN
										Fscn1	579.825	0.852699	0.236428	55.0445	1.27816e-10	5.43931e-10	UP			Faap100	371.485	0.710785	0.134256	52.1094	5.12305e-10	2.10042e-09	UP			Eif4e2	1505.63	0.598226	0.088073	86.6796	3.34502e-17	2.01002e-16	UP			Kpna2	5111.3	0.893539	0.0899381	354.469	1.90912e-74	5.3303e-73	UP
										Fst	103.801	-2.81714	0.338714	266.488	1.58919e-55	2.90284e-54	DOWN			Faap24	90.5241	0.660503	0.22382	29.6182	1.75329e-05	5.02808e-05	UP			Eif4e3	336.634	-0.671685	0.129115	113.345	8.04023e-23	6.05843e-22	DOWN			Kpna6	3150.06	0.890999	0.0925382	267.205	1.11439e-55	2.04319e-54	UP
										Fstl3	20.9176	1.50512	0.568227	24.331	0.000187512	0.000485765	UP			Fabp12	11.8557	2.73806	1.03475	34.4391	1.94666e-06	6.0801e-06	UP			Eif4ebp1	3693.06	-0.716526	0.0640041	180.094	5.10912e-37	6.17552e-36	DOWN			Krt79	154.724	1.70946	0.220992	565.892	4.72535e-120	2.39298e-118	UP
										Ftsj3	1882.48	0.63367	0.107803	170.263	6.4108e-35	7.28707e-34	UP			Fabp5	14698	2.96768	0.0717568	3162.39	0	0	UP			Eif4g1	17417.7	0.676633	0.0680331	167.715	2.24147e-34	2.51284e-33	UP			Ksr1	820.244	1.23584	0.109531	423.185	2.98026e-89	1.02262e-87	UP
										Fubp1	4036.77	0.837713	0.122845	109.67	4.81169e-22	3.52266e-21	UP			Fads1	1873.37	0.928164	0.0697692	422.261	4.71586e-89	1.60689e-87	UP			Eif5a	10780.6	0.640719	0.0994254	98.2114	1.25873e-19	8.39875e-19	UP			Kyat3	1266.77	-0.611781	0.0908667	236.811	3.70777e-49	5.9772e-48	DOWN
										Fzd1	463.844	-0.927236	0.167069	153.053	2.98868e-31	3.05016e-30	DOWN			Fads2	1663.32	1.5208	0.0805687	834.076	4.90843e-178	4.47735e-176	UP			Elac2	814.628	0.67135	0.0963095	89.7012	7.76399e-18	4.79285e-17	UP			L3mbtl2	940.778	0.605937	0.0719922	242.512	2.22025e-50	3.67063e-49	UP
										Fzd4	1775.15	-0.960592	0.0695581	886.214	2.56313e-189	2.59601e-187	DOWN			Fam102b	961.61	-1.33129	0.083873	575.892	3.26837e-122	1.69012e-120	DOWN			Elane	14.9012	-2.16277	0.548401	25.7099	0.000101573	0.000270922	DOWN			Lactb	715.005	0.662567	0.0976937	91.9574	2.60615e-18	1.63914e-17	UP
										Fzd7	502.978	-0.71385	0.0993633	316.127	3.40838e-66	7.73654e-65	DOWN			Fam110a	60.9978	0.935262	0.254172	23.6411	0.000254442	0.000648738	UP			Elavl1	1452.79	0.784446	0.0760795	244.659	7.68881e-51	1.28608e-49	UP			Lama5	775.992	0.836809	0.0782142	495.972	5.91015e-105	2.45882e-103	UP
										Fzd8	284.015	0.646136	0.143766	40.287	1.30698e-07	4.51393e-07	UP			Fam110c	20.6833	2.61403	0.557073	79.1991	1.23416e-15	6.88371e-15	UP			Elf1	534.069	-1.45315	0.0915104	608.523	2.91189e-129	1.65112e-127	DOWN			Lbh	327.156	-0.597007	0.159181	41.7859	6.50836e-08	2.29378e-07	DOWN
										G0s2	21005.1	2.25062	0.0916107	2393.97	0	0	UP			Fam117b	414.085	-0.635923	0.131858	77.4574	2.8541e-15	1.56517e-14	DOWN			Elk4	1087.51	-1.61875	0.085425	886.956	1.77032e-189	1.80548e-187	DOWN			Lcat	22.3457	-1.0574	0.367895	26.3893	7.49853e-05	0.000202843	DOWN
										G6pdx	3335.36	0.80829	0.0779559	261.845	1.57712e-54	2.82115e-53	UP			Fam126a	500.682	1.31779	0.104838	349.732	1.99909e-73	5.42673e-72	UP			Ell	554.333	-0.689597	0.109976	72.8602	2.59969e-14	1.365e-13	DOWN			Ldb3	41.9976	1.62855	0.385438	44.8702	1.54176e-08	5.70765e-08	UP
										Gab2	147.812	-0.837015	0.217095	51.1975	7.87921e-10	3.19299e-09	DOWN			Fam129b	2017.83	0.948085	0.101671	223.183	3.09072e-46	4.59882e-45	UP			Elmo2	863.055	0.58306	0.157122	29.0891	2.22732e-05	6.33309e-05	UP			Ldha	17826.1	0.689795	0.0525806	782.316	7.73934e-167	6.31444e-165	UP
										Gabarapl1	3508.27	-1.94475	0.0856719	1785.82	0	0	DOWN			Fam131c	24.3366	2.5706	0.542224	105.287	4.05446e-21	2.87235e-20	UP			Elmsan1	762.066	1.31366	0.0962964	358.748	2.28796e-75	6.47418e-74	UP			Ldlr	1344.63	2.07444	0.106773	1766.16	0	0	UP
										Gabbr1	183.134	-0.591257	0.259969	28.0953	3.48696e-05	9.73751e-05	DOWN			Fam13a	5416.39	-0.990778	0.0405429	1577.87	0	0	DOWN			Elovl1	753.629	0.819487	0.122816	92.8909	1.65853e-18	1.05443e-17	UP			Leo1	482.658	1.10145	0.12778	631.842	2.66055e-134	1.60134e-132	UP
										Gabbr2	17.3253	-1.36844	0.558011	22.6486	0.000393971	0.000981269	DOWN			Fam149a	113.028	0.723832	0.207695	22.765	0.000374329	0.000934772	UP			Elovl3	95.7294	2.17901	0.233547	261.43	1.93683e-54	3.45198e-53	UP			Lep	117.181	3.99814	0.410867	255.002	4.64357e-53	8.07047e-52	UP
										Gadd45a	159.389	-1.57145	0.222793	211.7	8.90101e-44	1.25091e-42	DOWN			Fam160a1	65.1054	-0.939286	0.283979	41.6447	6.95056e-08	2.44669e-07	DOWN			Elovl4	102.142	1.76782	0.309225	82.7902	2.18658e-16	1.2633e-15	UP			Letm1	2718.62	0.69256	0.0866827	232.333	3.38207e-48	5.35804e-47	UP
										Gadd45b	350.213	-0.89302	0.150907	55.242	1.16398e-10	4.97069e-10	DOWN			Fam160b1	538.521	-0.636619	0.098925	80.1797	7.69576e-16	4.33525e-15	DOWN			Elovl6	571.367	1.28531	0.124902	267.074	1.18939e-55	2.17798e-54	UP			Letm2	122.09	-1.41586	0.213071	170.325	6.21878e-35	7.08526e-34	DOWN
										Gale	1099.08	1.79973	0.132419	488.586	2.32139e-103	9.54958e-102	UP			Fam189a2	145.266	-0.672688	0.213826	28.1974	3.33034e-05	9.31784e-05	DOWN			Emb	681.073	-1.77343	0.109172	608.212	3.3999e-129	1.92042e-127	DOWN			Lfng	1675.9	1.73767	0.0852833	952.535	1.13277e-203	1.38632e-201	UP
										Galnt10	134.28	0.59944	0.188561	74.7163	1.06617e-14	5.69169e-14	UP			Fam207a	690.89	0.607086	0.134772	56.2639	7.1706e-11	3.09637e-10	UP			Emc1	811.604	0.795695	0.0930959	143.988	2.53947e-29	2.43596e-28	UP			Lgals4	412.812	-0.947396	0.148297	216.358	8.95398e-45	1.28542e-43	DOWN
										Galnt12	70.3099	2.35125	0.32074	235.685	6.46281e-49	1.04071e-47	UP			Fam20c	663.836	1.53807	0.100619	496.267	5.10492e-105	2.12986e-103	UP			Emc6	3534.75	0.758779	0.0968852	181.871	2.13223e-37	2.60732e-36	UP			Lgalsl	1296.42	0.603899	0.0738127	370.052	8.41265e-78	2.47591e-76	UP
										Galnt15	38.0477	-0.694335	0.347114	37.6771	4.38079e-07	1.44869e-06	DOWN			Fam214b	315.1	-1.38819	0.197953	83.6935	1.41422e-16	8.24503e-16	DOWN			Emc9	352.744	0.613878	0.200494	37.0297	5.90792e-07	1.9341e-06	UP			Lgmn	1327.66	-1.07603	0.0847917	635.307	4.74336e-135	2.86671e-133	DOWN
										Galnt18	39.1576	1.6349	0.402781	84.7896	8.33242e-17	4.90657e-16	UP			Fam217b	641.245	0.876842	0.0970365	192.301	1.25886e-39	1.62172e-38	UP			Eme2	427.553	1.51877	0.190705	170.361	6.11125e-35	6.96815e-34	UP			Lhfp	322.737	0.621954	0.138374	36.6906	6.90872e-07	2.24671e-06	UP
										Galnt4	231.009	-0.621056	0.169752	52.3497	4.57341e-10	1.8819e-09	DOWN			Fam219b	295.569	0.637141	0.114268	47.7905	3.91949e-09	1.51478e-08	UP			Emilin1	303.422	2.04799	0.169083	333.421	6.48323e-70	1.63315e-68	UP			Limch1	746.271	1.33699	0.129069	400.519	2.29311e-84	7.22674e-83	UP
										Galr2	12.1407	-4.16368	1.16418	33.6469	2.79911e-06	8.59454e-06	DOWN			Fam222a	128.859	-0.899211	0.166448	62.0413	4.59809e-12	2.14034e-11	DOWN			Eml1	87.5801	0.789678	0.216831	25.9503	9.12393e-05	0.000244738	UP			Limk1	791.091	0.64933	0.142715	119.602	3.81116e-24	3.04519e-23	UP
										Garnl3	93.1217	1.09854	0.343195	23.8343	0.000233622	0.000598877	UP			Fam227a	38.0078	-2.05076	0.392686	47.2486	5.05552e-09	1.94156e-08	DOWN			Emp1	413.294	-1.01802	0.159461	112.57	1.17286e-22	8.78807e-22	DOWN			Lin52	436.256	-0.620044	0.110875	106.466	2.2862e-21	1.63701e-20	DOWN
										Gars	2228.71	0.709253	0.0696147	410.121	1.95294e-86	6.38771e-85	UP			Fam234b	48.0118	1.09694	0.289621	23.1516	0.000315772	0.000796672	UP			Emx2	128.052	-1.061	0.190367	89.1697	1.00396e-17	6.1588e-17	DOWN			Lipg	13.17	1.58822	0.752444	40.2483	1.33074e-07	4.59084e-07	UP
										Gas1	1277.15	-1.39852	0.0903712	1382.2	9.91316e-297	2.74688e-294	DOWN			Fam241a	1086.86	1.39348	0.0942667	463.055	7.49661e-98	2.84484e-96	UP			Enc1	1605.58	0.72965	0.104627	88.1245	1.66408e-17	1.01237e-16	UP			Lipt1	444.76	0.653932	0.104722	270.662	2.01748e-56	3.75523e-55	UP
										Gas2l3	743.414	0.815558	0.113121	156.698	5.00315e-32	5.2259e-31	UP			Fam3c	640.874	0.616655	0.122718	58.3944	2.60801e-11	1.15679e-10	UP			Endod1	102.894	1.74979	0.258142	121.699	1.37019e-24	1.11236e-23	UP			Litaf	782.893	-0.806099	0.0957625	388.908	7.29005e-82	2.24448e-80	DOWN
										Gata6	106.98	-0.897604	0.231386	26.2884	7.84455e-05	0.00021158	DOWN			Fam43a	163.077	-1.88478	0.18279	247.234	2.15547e-51	3.63019e-50	DOWN			Engase	171.916	1.16681	0.280594	37.3546	5.08479e-07	1.67283e-06	UP			Lmbr1l	301.467	-1.00173	0.129013	359.664	1.45288e-75	4.13509e-74	DOWN
										Gbe1	2678.56	0.906815	0.0900951	284.445	2.20774e-59	4.40528e-58	UP			Fam45a	1077.91	0.586097	0.0948377	119.857	3.36591e-24	2.69236e-23	UP			Eno1	4757.07	1.40708	0.0974466	419.434	1.91853e-88	6.47713e-87	UP			Lmcd1	268.87	0.660917	0.120401	120.937	1.98721e-24	1.60264e-23	UP
										Gbf1	1229.49	0.876801	0.137098	111.613	1.86863e-22	1.3888e-21	UP			Fam49b	2352.86	1.40745	0.0929658	548.461	2.74801e-116	1.33633e-114	UP			Eno1b	4459.78	1.30751	0.0614632	935.764	4.83459e-200	5.72587e-198	UP			Lmna	3839.32	0.604403	0.0994419	237.955	2.10705e-49	3.40859e-48	UP
										Gbp10	60.2163	-3.95228	0.57379	131.413	1.19322e-26	1.04556e-25	DOWN			Fam57a	52.6142	1.17021	0.296284	46.8292	6.15563e-09	2.34748e-08	UP			Enoph1	302.707	0.659841	0.126099	59.5829	1.48221e-11	6.69366e-11	UP			Lmnb2	917.563	1.1663	0.102307	436.445	4.12071e-92	1.47602e-90	UP
										Gbp11	52.3781	-3.0113	0.368462	353.377	3.28132e-74	9.14412e-73	DOWN			Fam57b	244.786	1.05516	0.199716	61.7949	5.17091e-12	2.40317e-11	UP			Enpp1	39.1766	-1.00054	0.316965	24.4738	0.000176007	0.000457576	DOWN			Lmo4	1652.61	-0.853053	0.0721039	546.735	6.48346e-116	3.14245e-114	DOWN
										Gbp2	1990.48	-1.16561	0.108024	285.128	1.57493e-59	3.15115e-58	DOWN			Fam76a	845.184	-0.799252	0.0734131	279.783	2.21584e-58	4.31588e-57	DOWN			Entpd4	1335.31	1.16347	0.0801655	482.4	5.02213e-102	1.99878e-100	UP			Lmo7	185.543	0.757914	0.216066	53.0037	3.35745e-10	1.39563e-09	UP
										Gbp2b	554.383	-1.46213	0.129673	386.816	2.05766e-81	6.2825e-80	DOWN			Fam76b	782.541	-0.58322	0.0823473	105.969	2.91077e-21	2.07412e-20	DOWN			Entpd5	2109.07	0.635704	0.0822785	164.105	1.31951e-33	1.44291e-32	UP			Lnpep	6494.54	-0.640357	0.0645957	680.812	6.91475e-145	4.57433e-143	DOWN
										Gbp3	360.419	-1.56411	0.152862	301.331	5.18196e-63	1.10009e-61	DOWN			Fam83a	220.909	2.65305	0.200905	482.013	6.08608e-102	2.41568e-100	UP			Entpd6	416.9	1.04904	0.120186	250.944	3.44723e-52	5.90047e-51	UP			Lox	1583.52	-1.06047	0.282479	39.6613	1.74758e-07	5.97138e-07	DOWN
										Gbp6	1598.74	-1.63844	0.105225	885.612	3.45987e-189	3.48025e-187	DOWN			Fam83d	283.119	0.725271	0.146241	53.3953	2.7899e-10	1.16366e-09	UP			Entpd7	151.327	0.801738	0.195344	26.5099	7.1048e-05	0.000192653	UP			Lpar6	1288.81	-1.21837	0.104522	418.507	3.04026e-88	1.01939e-86	DOWN
										Gbp7	56.8065	-1.21742	0.362697	44.6412	1.71615e-08	6.32137e-08	DOWN			Fam89a	78.4106	0.704842	0.23403	35.2086	1.3671e-06	4.34104e-06	UP			Epb41	998.42	-0.610709	0.0962781	104.171	6.97492e-21	4.89645e-20	DOWN			Lpin1	4072.21	1.24339	0.0573352	2717.89	0	0	UP
										Gbp8	19.9701	-2.24623	0.586806	93.9323	1.00163e-18	6.43479e-18	DOWN			Fancb	429.117	0.827022	0.128111	109.969	4.15878e-22	3.0565e-21	UP			Epb41l1	2675.01	1.21221	0.156101	143.056	4.00733e-29	3.81163e-28	UP			Lpin2	389.773	0.598366	0.12317	73.5208	1.89319e-14	1.00048e-13	UP
										Gbp9	16.1115	-2.21059	0.612091	64.5776	1.37122e-12	6.56166e-12	DOWN			Fancc	213.206	-0.715822	0.19097	35.4566	1.21974e-06	3.89076e-06	DOWN			Epb41l2	2416.35	0.730068	0.101316	100.434	4.28105e-20	2.90802e-19	UP			Lrch3	1229.12	-0.79417	0.0750378	654.865	2.81068e-139	1.80252e-137	DOWN
										Gcat	341.359	0.773936	0.176293	62.2644	4.13425e-12	1.93116e-11	UP			Farp2	291.835	0.697101	0.12681	60.2087	1.10057e-11	5.01176e-11	UP			Epb41l3	232.782	0.732145	0.186287	35.3296	1.29312e-06	4.11769e-06	UP			Lrfn4	384.618	0.71185	0.121591	204.179	3.62566e-42	4.95316e-41	UP
										Gck	104.817	0.83159	0.30601	52.4502	4.36137e-10	1.79717e-09	UP			Farsa	912.422	0.759731	0.0753343	283.085	4.32601e-59	8.55071e-58	UP			Epb41l4b	180.153	0.687522	0.173121	42.245	5.25474e-08	1.86359e-07	UP			Lrg1	265.281	0.63435	0.168366	34.9916	1.51044e-06	4.77142e-06	UP
										Gcnt2	269.465	-1.30964	0.197548	212.444	6.16911e-44	8.70312e-43	DOWN			Farsb	1570.02	0.835996	0.102925	140.167	1.64896e-28	1.52979e-27	UP			Epc2	844.538	-1.02241	0.165127	124.157	4.12972e-25	3.40343e-24	DOWN			Lrig3	214.412	-0.665343	0.127576	103.934	7.82534e-21	5.47252e-20	DOWN
										Gda	286.908	0.880797	0.184929	89.2995	9.42898e-18	5.80361e-17	UP			Fas	582.301	-2.36604	0.110023	958.012	7.38731e-205	9.1168e-203	DOWN			Epdr1	108.707	-0.742307	0.207715	25.4276	0.000115192	0.000305143	DOWN			Lrp4	9.9458	-1.4904	0.730329	28.7918	2.54734e-05	7.21509e-05	DOWN
										Gdf15	111.195	0.724734	0.247379	38.9328	2.44997e-07	8.27323e-07	UP			Fasn	36642.8	3.93304	0.114254	2018.28	0	0	UP			Ephb2	109.994	2.20975	0.269715	204.192	3.60235e-42	4.9259e-41	UP			Lrp6	2700.76	-0.79548	0.0857024	328.878	6.15769e-69	1.50469e-67	DOWN
										Gdi1	1930.6	0.712883	0.10157	105.998	2.86921e-21	2.04748e-20	UP			Fastkd3	327.348	0.880555	0.251105	39.8416	1.60733e-07	5.51138e-07	UP			Ephb3	145.846	-0.93878	0.254159	25.7564	9.94866e-05	0.000265647	DOWN			Lrrc39	916.427	0.580377	0.0859546	192.872	9.50177e-40	1.22837e-38	UP
										Gdpd1	21.7031	-1.95103	0.554838	23.2084	0.000307961	0.000778301	DOWN			Fat1	759.971	1.03654	0.108834	157.76	2.97047e-32	3.13393e-31	UP			Ephx2	1171.16	-1.39747	0.0717745	870.506	6.42748e-186	6.21013e-184	DOWN			Lrrc59	3495.83	0.759885	0.061762	1243.11	1.34661e-266	3.0425e-264	UP
										Gdpd3	47.6806	-0.858538	0.315596	69.5216	1.2888e-13	6.54018e-13	DOWN			Fat4	37.7927	-1.34872	0.371822	43.9936	2.32315e-08	8.45337e-08	DOWN			Epm2a	34.6742	-1.73785	0.349125	54.4827	1.66773e-10	7.05218e-10	DOWN			Lrrc73	36.3103	-0.693603	0.310017	47.116	5.38039e-09	2.06148e-08	DOWN
										Gem	126.793	-1.28739	0.230916	169.181	1.09087e-34	1.23424e-33	DOWN			Fbl	1368.01	0.889161	0.115252	111.448	2.02531e-22	1.5022e-21	UP			Epor	15.3425	2.14828	0.575953	25.0253	0.000137773	0.00036267	UP			Lrrc8a	296.224	-1.19799	0.146052	261.934	1.50932e-54	2.70977e-53	DOWN
										Gfod2	380.66	-0.776319	0.183175	52.081	5.19222e-10	2.127e-09	DOWN			Fbln5	135.616	-1.33514	0.184022	128.994	3.89055e-26	3.33569e-25	DOWN			Erbb2	115.572	-0.65387	0.192952	39.9977	1.49498e-07	5.13813e-07	DOWN			Lrrn3	17.5476	-1.46126	0.446128	57.2886	4.40957e-11	1.92735e-10	DOWN
										Gfpt2	60.5069	1.09607	0.296448	23.4331	0.00027891	0.000708908	UP			Fbxl20	1140.23	-1.20457	0.149207	179.185	7.98979e-37	9.60214e-36	DOWN			Erbin	3235.36	-1.05766	0.0656286	635.52	4.26686e-135	2.58938e-133	DOWN			Lrrn4cl	99.8743	-0.799766	0.1891	75.8196	6.27404e-15	3.39001e-14	DOWN
										Gfra1	38.7909	-1.62208	0.36592	86.5544	3.55365e-17	2.13364e-16	DOWN			Fbxl3	2057.17	-1.14736	0.114392	197.941	7.83172e-41	1.04371e-39	DOWN			Ercc4	266.906	0.684016	0.145391	55.2296	1.17084e-10	4.99854e-10	UP			Lrwd1	936.601	0.636728	0.201306	62.8186	3.17423e-12	1.49134e-11	UP
										Gga2	860.305	0.862032	0.098945	277.003	8.76609e-58	1.68506e-56	UP			Fbxo11	1380.71	-0.67229	0.105097	103.695	8.78597e-21	6.13556e-20	DOWN			Ergic1	1676.07	1.54824	0.12222	325.996	2.56789e-68	6.17219e-67	UP			Lss	1803.04	1.14479	0.111282	922.251	4.06745e-197	4.63059e-195	UP
										Ghr	2029.21	-1.44146	0.114759	409.242	3.02086e-86	9.85874e-85	DOWN			Fbxo21	1619.94	-1.40068	0.0916089	498.494	1.68806e-105	7.08308e-104	DOWN			Ermp1	1980.97	0.834792	0.0979432	158.944	1.6623e-32	1.76391e-31	UP			Ltbp2	664.54	1.34678	0.239774	113.563	7.2298e-23	5.45896e-22	UP
										Gid4	1506.18	-0.636721	0.0678928	331.98	1.32381e-69	3.30636e-68	DOWN			Fbxo30	998.771	-1.06171	0.121864	167.517	2.47049e-34	2.76747e-33	DOWN			Ern1	713.42	-1.35108	0.119063	379.47	7.87207e-80	2.35457e-78	DOWN			Lurap1	636.252	0.740418	0.0847174	116.498	1.73091e-23	1.34143e-22	UP
										Gid8	1443.61	0.616875	0.0787699	237.955	2.10745e-49	3.40859e-48	UP			Fbxo31	894.718	-2.72493	0.13233	1014.79	3.77878e-217	5.18646e-215	DOWN			Ero1lb	214.326	-0.873978	0.146225	72.9281	2.51635e-14	1.32266e-13	DOWN			Ly6a	99.9304	-1.10242	0.262953	41.6852	6.8207e-08	2.40155e-07	DOWN
										Gja1	612.706	0.823398	0.288881	51.4368	7.0378e-10	2.86229e-09	UP			Fbxo32	307.069	-3.81949	0.183622	1043	2.94749e-223	4.37241e-221	DOWN			Errfi1	198.107	-0.948725	0.196427	55.1301	1.22732e-10	5.23055e-10	DOWN			Ly6c1	215.373	-1.03557	0.188948	125.067	2.64778e-25	2.19815e-24	DOWN
										Gkap1	1269.4	-0.632898	0.110577	76.7045	4.09975e-15	2.23825e-14	DOWN			Fbxo47	200.125	-0.803453	0.151927	65.701	8.01777e-13	3.8861e-12	DOWN			Esf1	1736.79	0.627853	0.130764	59.1198	1.84737e-11	8.27401e-11	UP			Ly96	88.1335	-1.35304	0.226689	130.419	1.93897e-26	1.68197e-25	DOWN
										Glb1l	103.875	-0.642738	0.232712	40.9239	9.72069e-08	3.38932e-07	DOWN			Fbxo5	779.853	0.678513	0.0977503	85.6551	5.48647e-17	3.27139e-16	UP			Etfbkmt	662.8	-3.24232	0.158517	833.808	5.60817e-178	5.08405e-176	DOWN			Lynx1	41.2578	0.96945	0.421334	23.5231	0.000268053	0.000682022	UP
										Glce	434.874	-0.803955	0.239225	25.5555	0.000108808	0.000289274	DOWN			Fcho2	880.77	-1.31898	0.0752003	738.572	2.23996e-157	1.66985e-155	DOWN			Etfbl	6.6355	2.14249	1.06493	23.2348	0.000304394	0.000769816	UP			Lyplal1	199.514	-1.06312	0.171071	58.0955	3.00602e-11	1.32731e-10	DOWN
										Glrx	420.762	0.631338	0.149232	45.8394	9.79212e-09	3.6723e-08	UP			Fdps	2267.41	2.32959	0.10111	1116.97	2.82883e-239	4.88755e-237	UP			Ets1	214.442	-0.626671	0.150498	51.3468	7.34327e-10	2.98239e-09	DOWN			Lyrm9	232.084	0.669556	0.228845	38.8092	2.59442e-07	8.73689e-07	UP
										Glt28d2	27.8073	-0.758492	0.409888	23.3203	0.000293143	0.00074277	DOWN			Fdx2	366.243	0.621495	0.113325	80.2975	7.27137e-16	4.09932e-15	UP			Etv5	75.4422	-1.87426	0.261653	102.444	1.61387e-20	1.11641e-19	DOWN			Lyst	1300.66	1.74524	0.380983	61.3062	6.52638e-12	3.01499e-11	UP
										Gm10053	29242.9	0.728131	0.0921709	157.519	3.34347e-32	3.50981e-31	UP			Fem1a	1400.94	1.12097	0.078931	540.873	1.19615e-114	5.64845e-113	UP			Evc	305.521	0.641159	0.155509	42.3935	4.9033e-08	1.74231e-07	UP			Lzic	996.022	0.623313	0.167889	41.5192	7.36872e-08	2.5883e-07	UP
										Gm13283	16.4557	1.80008	0.871143	29.2725	2.05009e-05	5.8507e-05	UP			Fermt2	3036.25	-1.01735	0.0536853	1006.66	2.1685e-215	2.89514e-213	DOWN			Evc2	675.521	0.587098	0.102884	78.8265	1.47669e-15	8.19604e-15	UP			Maco1	1588.59	-0.93917	0.0855413	442.988	1.59867e-93	5.81141e-92	DOWN
										Gm14305	584.524	0.8146	0.156087	71.6573	4.62988e-14	2.39501e-13	UP			Fetub	61.3319	-0.89166	0.236521	35.3077	1.30618e-06	4.15478e-06	DOWN			Exo5	220.877	-0.755743	0.176821	37.3246	5.15576e-07	1.69504e-06	DOWN			Mafb	214.216	-1.17063	0.157608	285.162	1.54811e-59	3.10172e-58	DOWN
										Gm14410	412.395	0.715849	0.12596	111.331	2.14336e-22	1.58736e-21	UP			Ffar4	380.705	1.09684	0.118454	239.478	9.93358e-50	1.61555e-48	UP			Exoc8	751.901	0.918521	0.0920183	190.924	2.47902e-39	3.17409e-38	UP			Maff	484.998	-1.31295	0.100529	707.212	1.35494e-150	9.47554e-149	DOWN
										Gm16253	18.3506	-1.48909	0.600631	27.5632	4.43004e-05	0.000122684	DOWN			Fga	66.2427	-4.01801	0.36253	282.09	7.0783e-59	1.39159e-57	DOWN			Exog	202.434	0.739856	0.156867	71.9296	4.06297e-14	2.10621e-13	UP			Mafk	337.268	-1.04962	0.105475	439.146	1.07753e-92	3.89768e-91	DOWN
										Gm16867	257.438	0.989697	0.178075	75.5301	7.21083e-15	3.88048e-14	UP			Fgd4	126.214	-0.936829	0.174943	51.9858	5.43095e-10	2.22356e-09	DOWN			Exosc4	551.709	0.580253	0.10508	67.2077	3.90132e-13	1.92717e-12	UP			Magee1	158.203	0.679656	0.16677	51.3673	7.27251e-10	2.95447e-09	UP
										Gm19426	37.1186	1.09238	0.441066	27.6471	4.26608e-05	0.000118322	UP			Fgd6	215.049	-0.877117	0.16643	91.5624	3.15517e-18	1.97852e-17	DOWN			Extl3	1898.14	1.00624	0.0778568	371.082	5.04894e-78	1.49493e-76	UP			Magi1	256.25	-1.32512	0.303829	24.4043	0.000181516	0.00047123	DOWN
										Gm20518	37.135	-1.37885	0.532935	27.7288	4.11222e-05	0.000114271	DOWN			Fgfr2	493.759	-1.53889	0.105083	584.605	4.28589e-124	2.28882e-122	DOWN			Ezh1	613.87	-1.66278	0.122337	414.101	2.70901e-87	8.9807e-86	DOWN			Magi2	62.5237	-0.63357	0.278632	25.0839	0.00013423	0.00035366	DOWN
										Gm20605	789.576	-1.05329	0.139831	151.698	5.80744e-31	5.84967e-30	DOWN			Fgl1	67.441	-1.57409	0.32653	40.2364	1.33812e-07	4.61413e-07	DOWN			F11r	701.62	-0.964491	0.0814128	260.76	2.69737e-54	4.79003e-53	DOWN			Maml2	88.9864	-1.31156	0.275097	143.515	3.20175e-29	3.06126e-28	DOWN
										Gm20878	26.0759	-0.964301	0.509534	35.55	1.16846e-06	3.73287e-06	DOWN			Fhdc1	111.2	1.88224	0.219518	158.789	1.7931e-32	1.90133e-31	UP			F13a1	11.1234	2.7975	0.781027	44.4656	1.8631e-08	6.83865e-08	UP			Maml3	106.166	-0.732307	0.175956	80.3641	7.04167e-16	3.97593e-15	DOWN
										Gm21972	75.1249	0.93824	0.313106	24.253	0.000194104	0.000502222	UP			Fhl3	228.951	-0.632823	0.138339	52.8724	3.57239e-10	1.47953e-09	DOWN			F2r	102.66	1.07245	0.287902	24.083	0.00020928	0.000539587	UP			Man2b2	221.825	-0.784838	0.151615	31.3887	7.84906e-06	2.31934e-05	DOWN
										Gm28035	174.498	-2.20158	0.328129	160.182	9.05404e-33	9.69152e-32	DOWN			Fhod1	730.623	1.12822	0.119566	191.954	1.49309e-39	1.92178e-38	UP			F3	605.601	-1.02217	0.146014	87.1883	2.61613e-17	1.5837e-16	DOWN			Map1a	270.509	1.10847	0.161586	128.419	5.15221e-26	4.39915e-25	UP
										Gm28308	13.8088	-1.61325	0.627065	34.6382	1.77666e-06	5.57045e-06	DOWN			Fibin	59.8241	1.13584	0.295687	44.8669	1.54412e-08	5.71495e-08	UP			Fa2h	24.9906	1.52752	0.503015	22.8239	0.000364767	0.000912319	UP			Map1lc3b	4197.94	-0.635672	0.0591475	492.451	3.40101e-104	1.40301e-102	DOWN
										Gm32742	69.5771	-0.580764	0.284375	23.1892	0.000310577	0.00078424	DOWN			Fignl1	2704.72	0.73799	0.120261	56.7222	5.76947e-11	2.50682e-10	UP			Faap100	371.485	0.787951	0.143818	52.1094	5.12305e-10	2.10042e-09	UP			Map1s	239.345	0.68823	0.148373	61.0999	7.20035e-12	3.32007e-11	UP
										Gm35315	150.162	0.742344	0.210843	24.1775	0.000200702	0.000518472	UP			Fignl2	337.105	-0.949151	0.1346	98.6662	1.00953e-19	6.7575e-19	DOWN			Fabp12	11.8557	3.24369	1.0784	34.4391	1.94666e-06	6.0801e-06	UP			Map2k6	70.8675	0.869257	0.276577	66.1531	6.45977e-13	3.14758e-12	UP
										Gm35339	138.207	-1.10083	0.19938	192.707	1.03086e-39	1.32916e-38	DOWN			Fiz1	386.212	-0.926511	0.182002	32.209	5.40098e-06	1.61677e-05	DOWN			Fabp5	14698	3.07573	0.0794222	3162.39	0	0	UP			Map3k1	1065.76	1.20817	0.0825755	898.092	6.88574e-192	7.17191e-190	UP
										Gm4070	13.2402	-6.39579	1.61697	63.0729	2.81172e-12	1.32477e-11	DOWN			Fjx1	157.729	-0.852206	0.1621	50.5422	1.07327e-09	4.3101e-09	DOWN			Fads1	1873.37	1.11477	0.0754392	422.261	4.71586e-89	1.60689e-87	UP			Map3k13	97.0443	-0.907999	0.187138	45.0541	1.41457e-08	5.25136e-08	DOWN
										Gm42715	340.995	0.943684	0.238527	50.7124	9.90516e-10	3.98868e-09	UP			Fkbp14	415.483	1.23542	0.112065	291.023	8.51846e-61	1.75459e-59	UP			Fads2	1663.32	1.85908	0.0869868	834.076	4.90843e-178	4.47735e-176	UP			Map3k19	14.4049	-1.08135	0.500081	60.2921	1.05773e-11	4.81967e-11	DOWN
										Gm43738	172.451	1.93106	0.336461	69.0693	1.60055e-13	8.09145e-13	UP			Fkbp4	2641.22	1.08759	0.0754276	424.097	1.89468e-89	6.54712e-88	UP			Fahd1	617.156	-0.629657	0.0966753	73.3683	2.03697e-14	1.07491e-13	DOWN			Map3k5	455.238	-0.800725	0.166476	102.49	1.57749e-20	1.09227e-19	DOWN
										Gm43951	21.685	-4.35749	1.32991	27.1409	5.35488e-05	0.000146912	DOWN			Fkbp5	820.297	0.59959	0.081572	93.9757	9.80762e-19	6.30625e-18	UP			Fam102b	961.61	-1.58358	0.0914615	575.892	3.26837e-122	1.69012e-120	DOWN			Map3k8	166.214	-0.797937	0.149255	151.955	5.12087e-31	5.16873e-30	DOWN
										Gm45062	693.445	-0.782721	0.123837	212.726	5.36806e-44	7.59493e-43	DOWN			Flcn	1629.15	-1.0664	0.0679806	526.88	1.25684e-111	5.66193e-110	DOWN			Fam110a	60.9978	0.859936	0.265544	23.6411	0.000254442	0.000648738	UP			Map4k1	99.3646	-0.694552	0.212705	40.2961	1.30151e-07	4.49633e-07	DOWN
										Gm49320	85.4917	-1.55926	0.398834	45.8177	9.89213e-09	3.70602e-08	DOWN			Flnb	987.134	0.784368	0.116028	88.0739	1.70528e-17	1.03615e-16	UP			Fam110c	20.6833	2.83918	0.575718	79.1991	1.23416e-15	6.88371e-15	UP			Map4k2	1048.43	0.878799	0.153462	40.9517	9.59617e-08	3.34908e-07	UP
										Gm49359	277.967	-0.652591	0.239571	23.3742	0.000286252	0.000726437	DOWN			Flnc	657.431	1.87656	0.132469	458.005	9.21494e-97	3.43479e-95	UP			Fam117a	1322.22	0.583724	0.0956137	76.1079	5.46192e-15	2.95773e-14	UP			Map4k4	5928.95	-0.750152	0.0725363	374.854	7.77307e-79	2.31552e-77	DOWN
										Gm49405	223.529	-0.731023	0.194685	80.415	6.87125e-16	3.88269e-15	DOWN			Flot1	429.504	-0.643697	0.118284	77.8758	2.33357e-15	1.28644e-14	DOWN			Fam117b	414.085	-0.771507	0.143156	77.4574	2.8541e-15	1.56517e-14	DOWN			Map6	25.1516	0.719982	0.45185	43.9961	2.32041e-08	8.4455e-08	UP
										Gm50388	93.2783	1.26469	0.40427	23.6561	0.000252758	0.00064467	UP			Flrt1	270.176	1.99345	0.155299	425.591	9.02431e-90	3.13312e-88	UP			Fam120c	141.614	-0.669607	0.170869	50.2168	1.25123e-09	5.00559e-09	DOWN			Map7d2	111.349	1.34298	0.236992	213.892	3.02112e-44	4.29508e-43	UP
										Gm5415	11.8192	-2.16818	0.717853	25.1817	0.000128518	0.000338976	DOWN			Flvcr1	574.035	-1.32387	0.10245	422.789	3.62751e-89	1.24181e-87	DOWN			Fam126a	500.682	1.47817	0.110058	349.732	1.99909e-73	5.42673e-72	UP			Mapk1ip1	252.663	-0.766779	0.137519	266.855	1.32512e-55	2.4235e-54	DOWN
										Gm6710	638.097	0.851133	0.142748	124.93	2.83093e-25	2.34622e-24	UP			Fmn1	84.4445	0.840267	0.266493	24.6668	0.000161565	0.000421745	UP			Fam129b	2017.83	1.07704	0.111998	223.183	3.09072e-46	4.59882e-45	UP			Mapk6	6288.86	1.51002	0.102798	820.061	5.28603e-175	4.64854e-173	UP
										Gm8113	262.355	-1.60423	0.182533	216.755	7.36137e-45	1.05885e-43	DOWN			Fmn2	6.22237	-5.03016	1.29027	44.7733	1.61327e-08	5.95138e-08	DOWN			Fam131c	24.3366	3.19208	0.550824	105.287	4.05446e-21	2.87235e-20	UP			Mapkapk3	162.233	0.806653	0.176531	152.366	4.18658e-31	4.23736e-30	UP
										Gm867	9.22408	-1.96023	0.864041	34.1501	2.22263e-06	6.90387e-06	DOWN			Fmo2	90.792	-1.53611	0.33784	57.6525	3.7099e-11	1.62881e-10	DOWN			Fam13a	5416.39	-1.10328	0.0442956	1577.87	0	0	DOWN			Marchf2	3404.52	-0.73523	0.0639193	742.991	2.48109e-158	1.86858e-156	DOWN
										Gm8797	945.519	-0.890392	0.112412	178.935	9.03462e-37	1.08136e-35	DOWN			Fmo5	68.5329	-1.60589	0.269885	70.4851	8.12212e-14	4.16195e-13	DOWN			Fam149a	113.028	0.828495	0.219067	22.765	0.000374329	0.000934772	UP			Marchf8	1577.72	-0.677311	0.0990555	277.767	6.00653e-58	1.15764e-56	DOWN
										Gmip	407.304	0.979544	0.192578	57.5091	3.97125e-11	1.73887e-10	UP			Fn3k	42.8237	-1.27228	0.304479	54.4239	1.71485e-10	7.2431e-10	DOWN			Fam160a1	65.1054	-1.21012	0.307052	41.6447	6.95056e-08	2.44669e-07	DOWN			Marcks	1651.37	-0.651175	0.108711	81.1514	4.81853e-16	2.74495e-15	DOWN
										Gmppb	346.838	1.41654	0.167484	188.477	8.26697e-39	1.04303e-37	UP			Fnbp1l	1016.97	-0.880725	0.0736245	335.982	1.82228e-70	4.65426e-69	DOWN			Fam168a	710.24	0.638913	0.133573	42.7892	4.07708e-08	1.45861e-07	UP			Marcksl1	822.164	-0.70579	0.0802386	221.662	6.54679e-46	9.64354e-45	DOWN
										Gnal	23.9738	-0.93565	0.444948	25.6165	0.000105888	0.00028192	DOWN			Fndc3a	550.477	-0.825833	0.09514	176.59	2.86206e-36	3.38151e-35	DOWN			Fam174a	455.724	-0.640145	0.15329	26.294	7.8252e-05	0.000211135	DOWN			Marveld1	1301.76	0.94982	0.0809548	251.779	2.28298e-52	3.9168e-51	UP
										Gnb1l	335.817	0.75624	0.205522	79.0168	1.34742e-15	7.49839e-15	UP			Fndc3b	1074.17	-0.934656	0.172158	74.7939	1.02712e-14	5.48917e-14	DOWN			Fam207a	690.89	0.75274	0.147628	56.2639	7.1706e-11	3.09637e-10	UP			Maskbp3	188.532	-0.614432	0.164376	28.3896	3.05399e-05	8.59047e-05	DOWN
										Gnb5	636.94	1.59017	0.124571	554.101	1.66342e-117	8.19767e-116	UP			Fndc5	57.9371	2.65091	0.34463	211.517	9.74364e-44	1.36802e-42	UP			Fam20c	663.836	1.44475	0.106906	496.267	5.10492e-105	2.12986e-103	UP			Mast1	69.1813	-0.966767	0.216954	162.96	2.31559e-33	2.50418e-32	DOWN
										Gng11	80.2466	1.10992	0.270434	35.9186	9.86085e-07	3.16955e-06	UP			Fnip1	2606.37	-1.2706	0.0943364	327.336	1.32214e-68	3.19884e-67	DOWN			Fam210b	201.837	-0.60495	0.153901	32.0256	5.87241e-06	1.75253e-05	DOWN			Mat2a	8973.9	0.61491	0.0602755	295.601	8.83652e-62	1.83815e-60	UP
										Gnpda1	311.723	-1.10003	0.137037	230.671	7.67831e-48	1.20861e-46	DOWN			Folr1	14.2703	-1.4927	0.53028	31.7174	6.75807e-06	2.00746e-05	DOWN			Fam214b	315.1	-1.43228	0.216986	83.6935	1.41422e-16	8.24503e-16	DOWN			Mat2b	5070.23	-0.655074	0.0572959	683.159	2.15013e-145	1.43531e-143	DOWN
										Gnptab	998.661	0.80129	0.105222	155.49	9.04514e-32	9.38114e-31	UP			Fosl1	15.896	-1.25825	0.757686	26.7898	6.26784e-05	0.000170873	DOWN			Fam217b	641.245	0.908208	0.103259	192.301	1.25886e-39	1.62172e-38	UP			Mb	994.268	0.791039	0.105871	168.76	1.3417e-34	1.51455e-33	UP
										Got1	392.462	1.31234	0.148223	301.704	4.30919e-63	9.17171e-62	UP			Fosl2	1387.95	-1.83482	0.0874091	987.243	3.47288e-211	4.51351e-209	DOWN			Fam219b	295.569	0.600654	0.119662	47.7905	3.91949e-09	1.51478e-08	UP			Mbtd1	1179.63	-0.763186	0.0707949	544.812	1.68745e-115	8.07227e-114	DOWN
										Gpank1	269.539	-1.07671	0.149171	169.899	7.66884e-35	8.71034e-34	DOWN			Foxc1	662.236	-1.83779	0.0962975	897.642	8.61741e-192	8.91234e-190	DOWN			Fam221a	94.1502	-0.845061	0.211465	29.7907	1.62156e-05	4.6649e-05	DOWN			Mc2r	279.159	-0.940031	0.111859	393.77	6.53141e-83	2.03221e-81	DOWN
										Gpat3	547.137	1.14017	0.170774	264.115	5.13522e-55	9.3221e-54	UP			Foxg1	517.265	-0.64098	0.116364	97.823	1.51965e-19	1.01122e-18	DOWN			Fam222a	128.859	-0.755535	0.173945	62.0413	4.59809e-12	2.14034e-11	DOWN			Mcam	948.668	1.21371	0.107172	341.338	1.28184e-71	3.34966e-70	UP
										Gpatch4	329.77	0.720875	0.180251	126.804	1.13393e-25	9.56321e-25	UP			Foxj2	464.481	-0.683712	0.10602	104.44	6.11914e-21	4.30804e-20	DOWN			Fam227a	38.0078	-2.09015	0.428049	47.2486	5.05552e-09	1.94156e-08	DOWN			Mcoln1	717.099	-0.581458	0.105214	133.949	3.45293e-27	3.09395e-26	DOWN
										Gpbp1l1	1753.43	-0.684521	0.0707876	601.558	9.31725e-128	5.16352e-126	DOWN			Foxk1	830.239	-0.884653	0.0883336	215.789	1.18577e-44	1.6973e-43	DOWN			Fam234b	48.0118	0.935317	0.304067	23.1516	0.000315772	0.000796672	UP			Mcts2	345.871	0.663336	0.133269	108.693	7.73839e-22	5.63441e-21	UP
										Gpc4	427.932	0.933949	0.129062	232.45	3.19131e-48	5.07225e-47	UP			Foxk2	1820	0.690801	0.0662176	328.083	9.13092e-69	2.21282e-67	UP			Fam241a	1086.86	1.35172	0.101723	463.055	7.49661e-98	2.84484e-96	UP			Me1	4568.53	0.606424	0.0951975	364.647	1.22785e-76	3.54268e-75	UP
										Gpcpd1	2619.95	0.695339	0.0980553	142.237	5.9842e-29	5.66262e-28	UP			Foxm1	755.507	0.793287	0.112959	81.845	3.44917e-16	1.97792e-15	UP			Fam3c	640.874	0.702009	0.133472	58.3944	2.60801e-11	1.15679e-10	UP			Med13	2046.83	-0.585047	0.0645801	259.468	5.10734e-54	9.02604e-53	DOWN
										Gpd1	47904.4	2.56406	0.101897	1937.47	0	0	UP			Foxn3	760.094	-1.38113	0.127974	307.497	2.44734e-64	5.37243e-63	DOWN			Fam43a	163.077	-1.86133	0.19603	247.234	2.15547e-51	3.63019e-50	DOWN			Med19	516.535	0.754148	0.0967425	270.793	1.89041e-56	3.52764e-55	UP
										Gper1	92.9707	2.50533	0.325252	271.576	1.28377e-56	2.40172e-55	UP			Foxo3	464.199	-1.45258	0.12094	295.77	8.12944e-62	1.69346e-60	DOWN			Fam45a	1077.91	0.593909	0.103279	119.857	3.36591e-24	2.69236e-23	UP			Megf9	725.922	0.80423	0.106365	179.063	8.48198e-37	1.0177e-35	UP
										Gphn	866.368	-0.599569	0.0800164	223.854	2.2199e-46	3.33348e-45	DOWN			Foxo4	1359.63	-1.24954	0.0553336	1204.02	3.96459e-258	8.56234e-256	DOWN			Fam49b	2352.86	1.57114	0.102077	548.461	2.74801e-116	1.33633e-114	UP			Mertk	34.5641	-0.948187	0.310296	61.1372	7.07337e-12	3.26357e-11	DOWN
										Gpnmb	223.608	-1.99825	0.295838	132.319	7.66047e-27	6.76905e-26	DOWN			Foxo6	70.945	0.809012	0.238354	35.1685	1.39251e-06	4.41789e-06	UP			Fam57a	52.6142	1.29382	0.308795	46.8292	6.15563e-09	2.34748e-08	UP			Mest	109.034	1.16751	0.313943	39.2265	2.13812e-07	7.2418e-07	UP
										Gpr135	30.4505	-0.938054	0.400382	23.1191	0.00032032	0.000807315	DOWN			Foxp1	877.997	-3.51369	0.186208	716.318	1.45514e-152	1.02741e-150	DOWN			Fam57b	244.786	1.15693	0.215706	61.7949	5.17091e-12	2.40317e-11	UP			Mettl21a	289.796	-0.633989	0.115985	184.754	5.1623e-38	6.38699e-37	DOWN
										Gpr152	26.4131	-1.21271	0.435413	36.913	6.23475e-07	2.0361e-06	DOWN			Foxq1	30.1315	-0.766936	0.365239	30.5415	1.15364e-05	3.36759e-05	DOWN			Fam76a	845.184	-0.933641	0.078905	279.783	2.21584e-58	4.31588e-57	DOWN			Mettl26	384.093	-0.831816	0.189178	34.8892	1.58322e-06	4.98738e-06	DOWN
										Gpr155	162.635	1.06934	0.31362	34.1226	2.25083e-06	6.98558e-06	UP			Foxred2	204.139	2.38832	0.233343	304.732	9.62186e-64	2.07804e-62	UP			Fam76b	782.541	-0.594805	0.0883995	105.969	2.91077e-21	2.07412e-20	DOWN			Mettl27	223.797	-1.37816	0.154648	279.097	3.1121e-58	6.03755e-57	DOWN
										Gpr161	145.451	-0.587043	0.192521	40.5515	1.15583e-07	4.00532e-07	DOWN			Fpgs	331.587	1.049	0.115815	245.538	4.982e-51	8.36179e-50	UP			Fam83a	220.909	2.93259	0.209699	482.013	6.08608e-102	2.41568e-100	UP			Mettl7a1	685.998	-0.826755	0.0806194	1093.78	2.97238e-234	5.01752e-232	DOWN
										Gpr19	223.105	-0.611052	0.233161	52.9749	3.40356e-10	1.41359e-09	DOWN			Frat1	90.6037	-1.35177	0.206616	97.0224	2.24046e-19	1.4828e-18	DOWN			Fam83d	283.119	0.672921	0.156756	53.3953	2.7899e-10	1.16366e-09	UP			Mex3a	240.1	-0.996699	0.138397	240.119	7.23864e-50	1.18119e-48	DOWN
										Gprin3	852.707	-2.22263	0.123016	1211.22	1.09252e-259	2.39474e-257	DOWN			Frat2	122.974	-2.13684	0.193692	262.241	1.29712e-54	2.33164e-53	DOWN			Fam89a	78.4106	0.955918	0.244173	35.2086	1.3671e-06	4.34104e-06	UP			Mex3b	163.88	-1.22293	0.173062	221.27	7.94303e-46	1.16651e-44	DOWN
										Gpt	1225.38	0.984831	0.0964097	371.608	3.88865e-78	1.15371e-76	UP			Frg2f1	70.6582	-1.12103	0.247258	56.0757	7.84013e-11	3.37853e-10	DOWN			Fancb	429.117	0.786818	0.137604	109.969	4.15878e-22	3.0565e-21	UP			Mex3c	1561.08	-0.65091	0.0882365	189.863	4.17936e-39	5.32333e-38	DOWN
										Gpx1	1396.59	-0.762264	0.119787	91.2414	3.68552e-18	2.30714e-17	DOWN			Frmd6	206.512	0.613626	0.166427	32.7503	4.21842e-06	1.27237e-05	UP			Fancc	213.206	-0.758203	0.208158	35.4566	1.21974e-06	3.89076e-06	DOWN			Mex3d	446.46	-0.961486	0.128143	197.752	8.59385e-41	1.14113e-39	DOWN
										Gpx3	101.852	-1.65179	0.242951	150.101	1.27039e-30	1.26832e-29	DOWN			Frs3	162.943	-0.673023	0.198686	52.9494	3.44481e-10	1.42992e-09	DOWN			Fanci	404.86	-0.634368	0.115482	60.0751	1.1728e-11	5.33574e-11	DOWN			Mfng	26.4791	1.50956	0.481363	51.1946	7.89022e-10	3.19657e-09	UP
										Gramd1b	1739.67	0.802622	0.115655	99.6412	6.29029e-20	4.23758e-19	UP			Fry	61.4309	-1.15449	0.423693	23.3142	0.000293932	0.000744642	DOWN			Farp1	199.849	0.598434	0.157782	39.2103	2.15429e-07	7.2932e-07	UP			Mfsd12	4300.16	0.956163	0.0983416	332.846	8.62025e-70	2.16776e-68	UP
										Gramd2	22.3538	1.96825	0.551529	41.0274	9.26404e-08	3.23624e-07	UP			Fscn1	579.825	0.995798	0.211447	55.0445	1.27816e-10	5.43931e-10	UP			Farp2	291.835	0.756422	0.133822	60.2087	1.10057e-11	5.01176e-11	UP			Mfsd4a	358.613	-1.06551	0.10614	469.02	3.8715e-99	1.49623e-97	DOWN
										Grb7	10.1743	1.72374	0.896851	22.6883	0.000387167	0.000965436	UP			Fst	103.801	-3.09591	0.282972	266.488	1.58919e-55	2.90284e-54	DOWN			Farsa	912.422	0.898534	0.0797712	283.085	4.32601e-59	8.55071e-58	UP			Mgat5	602.851	-0.708763	0.0870238	267.446	9.89302e-56	1.81611e-54	DOWN
										Grem2	13.8481	-1.58783	0.828569	39.0878	2.28009e-07	7.70843e-07	DOWN			Fstl3	20.9176	1.77804	0.513281	24.331	0.000187512	0.000485765	UP			Farsb	1570.02	0.854733	0.1131	140.167	1.64896e-28	1.52979e-27	UP			Mgll	2563.3	0.794791	0.0732678	736.762	5.51742e-157	4.05145e-155	UP
										Grik5	331.304	-0.829216	0.137814	161.589	4.53782e-33	4.87866e-32	DOWN			Ftsj3	1882.48	0.762171	0.0961648	170.263	6.4108e-35	7.28707e-34	UP			Fas	582.301	-2.39913	0.120034	958.012	7.38731e-205	9.1168e-203	DOWN			Mgp	91.0782	-1.8212	0.195746	283.705	3.18392e-59	6.31878e-58	DOWN
										Grk3	49.9929	0.870841	0.334633	73.3804	2.0252e-14	1.06947e-13	UP			Fubp1	4036.77	0.831709	0.109873	109.67	4.81169e-22	3.52266e-21	UP			Fasn	36642.8	4.29365	0.127403	2018.28	0	0	UP			Mical2	257.778	-0.823061	0.146415	113.12	8.97045e-23	6.74898e-22	DOWN
										Grk5	640.212	1.14714	0.200307	124.887	2.89086e-25	2.39454e-24	UP			Fut10	231.201	-0.623215	0.145996	61.0536	7.36078e-12	3.39085e-11	DOWN			Fastkd3	327.348	1.40551	0.276852	39.8416	1.60733e-07	5.51138e-07	UP			Mid1ip1	1012.45	1.78815	0.114061	812.963	1.81457e-173	1.57685e-171	UP
										Grwd1	511.789	1.12962	0.135321	418.359	3.27124e-88	1.09434e-86	UP			Fyco1	1049.23	-0.661729	0.0923168	146.017	9.39888e-30	9.18376e-29	DOWN			Fat1	759.971	1.03865	0.117682	157.76	2.97047e-32	3.13393e-31	UP			Mif	5952.96	-0.580473	0.112116	73.7869	1.66611e-14	8.82442e-14	DOWN
										Gsc	74.8283	1.35583	0.30923	43.1249	3.48578e-08	1.25379e-07	UP			Fzd1	463.844	-1.22657	0.146979	153.053	2.98868e-31	3.05016e-30	DOWN			Fat4	37.7927	-1.5506	0.403818	43.9936	2.32315e-08	8.45337e-08	DOWN			Miga2	3156.67	0.89323	0.0872282	427.921	2.83795e-90	9.97086e-89	UP
										Gsk3b	3243.15	0.589835	0.0823148	145.334	1.31354e-29	1.27752e-28	UP			Fzd4	1775.15	-1.19439	0.0603246	886.214	2.56313e-189	2.59601e-187	DOWN			Fbl	1368.01	1.01875	0.126867	111.448	2.02531e-22	1.5022e-21	UP			Mknk1	268.233	-0.587853	0.189046	22.8922	0.000353969	0.000886341	DOWN
										Gspt1	5526.49	0.680929	0.084203	227.367	3.92114e-47	6.01732e-46	UP			Fzd7	502.978	-1.00417	0.0850537	316.127	3.40838e-66	7.73654e-65	DOWN			Fbln5	135.616	-1.31008	0.195716	128.994	3.89055e-26	3.33569e-25	DOWN			Mknk2	9648.02	1.01144	0.0635792	1044.2	1.61508e-223	2.42031e-221	UP
										Gstcd	329.866	0.881963	0.141848	86.3071	4.00448e-17	2.39844e-16	UP			Fzd8	284.015	0.596088	0.127483	40.287	1.30698e-07	4.51393e-07	UP			Fbxl12	203.9	-0.686167	0.202228	32.3121	5.15286e-06	1.54439e-05	DOWN			Mkx	83.5842	0.702352	0.226596	39.271	2.0945e-07	7.10226e-07	UP
										Gstt1	121.884	-1.72227	0.22954	172.998	1.67221e-35	1.93371e-34	DOWN			G0s2	21005.1	2.77845	0.0821451	2393.97	0	0	UP			Fbxl20	1140.23	-1.58649	0.165506	179.185	7.98979e-37	9.60214e-36	DOWN			Mlx	1220.45	0.759096	0.0993148	305.652	6.09988e-64	1.32519e-62	UP
										Gstt3	66.1727	-1.05173	0.387621	42.2757	5.18023e-08	1.83805e-07	DOWN			G3bp1	3865.22	0.699462	0.0483927	449.302	6.94723e-95	2.55068e-93	UP			Fbxl3	2057.17	-1.27484	0.126886	197.941	7.83172e-41	1.04371e-39	DOWN			Mmab	800.798	0.767273	0.0960087	310.676	5.06981e-65	1.12301e-63	UP
										Gstt4	16.636	-2.18176	0.594412	82.814	2.16162e-16	1.24983e-15	DOWN			G3bp2	8064.12	0.626418	0.0568241	260.148	3.64885e-54	6.47185e-53	UP			Fbxo11	1380.71	-0.628271	0.115681	103.695	8.78597e-21	6.13556e-20	DOWN			Mmp11	1761.7	-3.18994	0.46226	200.024	2.80782e-41	3.7727e-40	DOWN
										Gtf2e1	1482.31	0.62665	0.0820295	231.333	5.54046e-48	8.73976e-47	UP			G6pdx	3335.36	0.761741	0.0697672	261.845	1.57712e-54	2.82115e-53	UP			Fbxo21	1619.94	-1.49789	0.100832	498.494	1.68806e-105	7.08308e-104	DOWN			Mmp19	1107.59	1.08395	0.0752702	1174.67	9.00056e-252	1.78625e-249	UP
										Gtf2f1	985.296	0.71844	0.100295	172.575	2.05858e-35	2.37302e-34	UP			Gab1	417.056	-0.817104	0.123528	135.096	1.97138e-27	1.77945e-26	DOWN			Fbxo30	998.771	-1.17305	0.134314	167.517	2.47049e-34	2.76747e-33	DOWN			Mmp28	196.789	-0.84026	0.167284	77.2712	3.1215e-15	1.7099e-14	DOWN
										Gtf2h2	473.769	0.813757	0.112758	92.9444	1.61612e-18	1.02924e-17	UP			Gab2	147.812	-0.818136	0.185859	51.1975	7.87921e-10	3.19299e-09	DOWN			Fbxo31	894.718	-3.01059	0.145137	1014.79	3.77878e-217	5.18646e-215	DOWN			Mns1	223.191	1.57103	0.214145	165.547	6.50152e-34	7.15216e-33	UP
										Gtf2ird2	395.605	-0.966214	0.162916	83.3957	1.63276e-16	9.47778e-16	DOWN			Gabarapl1	3508.27	-2.15975	0.0748925	1785.82	0	0	DOWN			Fbxo32	307.069	-4.06092	0.200408	1043	2.94749e-223	4.37241e-221	DOWN			Mnt	321.66	-0.801172	0.119605	151.694	5.8191e-31	5.85738e-30	DOWN
										Gtse1	305.114	0.907533	0.141075	156.049	6.87869e-32	7.14936e-31	UP			Gabbr1	183.134	-0.678128	0.22777	28.0953	3.48696e-05	9.73751e-05	DOWN			Fbxo47	200.125	-1.02625	0.164092	65.701	8.01777e-13	3.8861e-12	DOWN			Mob3c	168.934	-0.972026	0.169104	107.877	1.15073e-21	8.32087e-21	DOWN
										Gvin1	8.2947	-4.84169	1.54817	55.4355	1.06198e-10	4.54039e-10	DOWN			Gabbr2	17.3253	-1.35247	0.469737	22.6486	0.000393971	0.000981269	DOWN			Fbxo5	779.853	0.659088	0.10538	85.6551	5.48647e-17	3.27139e-16	UP			Mospd1	1455.45	-0.957221	0.0967604	418.783	2.65033e-88	8.92724e-87	DOWN
										Gxylt2	74.6536	-1.08043	0.341756	30.6118	1.11739e-05	3.26502e-05	DOWN			Gadd45a	159.389	-1.68367	0.188023	211.7	8.90101e-44	1.25091e-42	DOWN			Fcho2	880.77	-1.36009	0.0805195	738.572	2.23996e-157	1.66985e-155	DOWN			Mov10	367.526	0.884655	0.150237	81.6046	3.87301e-16	2.21319e-15	UP
										Gyg	2025.16	-0.619994	0.0876399	131.985	9.02095e-27	7.94731e-26	DOWN			Gadd45b	350.213	-0.622254	0.127757	55.242	1.16398e-10	4.97069e-10	DOWN			Fdps	2267.41	2.54728	0.110456	1116.97	2.82883e-239	4.88755e-237	UP			Mphosph6	407.387	0.766503	0.128479	181.571	2.47097e-37	3.01651e-36	UP
										Gypc	2139.18	1.27175	0.0883723	651.508	1.49465e-138	9.30101e-137	UP			Gadd45gip1	1072.44	0.638523	0.0818321	133.893	3.54887e-27	3.17797e-26	UP			Fdx2	366.243	0.653744	0.12012	80.2975	7.27137e-16	4.09932e-15	UP			Mpi	280.131	0.700785	0.126585	85.0061	7.50579e-17	4.43403e-16	UP
										H1f0	5294.53	0.88075	0.111027	171.698	3.16858e-35	3.63829e-34	UP			Galc	452.759	-0.581399	0.155783	38.9238	2.46015e-07	8.30568e-07	DOWN			Fem1a	1400.94	1.30128	0.0849876	540.873	1.19615e-114	5.64845e-113	UP			Mrap	1869.76	0.837911	0.100542	397.149	1.22122e-83	3.80783e-82	UP
										H1f2	723.353	0.964791	0.0999562	332.551	9.97801e-70	2.50063e-68	UP			Gale	1099.08	1.74668	0.119899	488.586	2.32139e-103	9.54958e-102	UP			Fermt2	3036.25	-1.2451	0.0587051	1006.66	2.1685e-215	2.89514e-213	DOWN			Mrgprf	35.6013	0.944964	0.350754	33.4283	3.09384e-06	9.44814e-06	UP
										H1f3	24.3359	1.41771	0.507702	45.832	9.82622e-09	3.6832e-08	UP			Galnt10	134.28	0.826116	0.164581	74.7163	1.06617e-14	5.69169e-14	UP			Fetub	61.3319	-0.720185	0.246154	35.3077	1.30618e-06	4.15478e-06	DOWN			Mri1	233.164	0.85491	0.229169	39.1156	2.2509e-07	7.61151e-07	UP
										H2-DMb1	61.5545	0.974976	0.291415	24.633	0.000164002	0.000427803	UP			Galnt12	70.3099	2.37969	0.298704	235.685	6.46281e-49	1.04071e-47	UP			Ffar4	380.705	1.06191	0.125527	239.478	9.93358e-50	1.61555e-48	UP			Mrm2	638.757	0.687954	0.0933676	282.476	5.84752e-59	1.15426e-57	UP
										H2ac6	17.1279	1.80636	0.723998	25.8556	9.51779e-05	0.000254744	UP			Galnt15	38.0477	-1.05526	0.292179	37.6771	4.38079e-07	1.44869e-06	DOWN			Fga	66.2427	-4.1706	0.395061	282.09	7.0783e-59	1.39159e-57	DOWN			Mroh2a	295.449	-0.892784	0.337344	39.2381	2.12665e-07	7.20686e-07	DOWN
										H2az2	1813.1	-0.646548	0.084042	261.682	1.70974e-54	3.05094e-53	DOWN			Galnt18	39.1576	1.4808	0.367799	84.7896	8.33242e-17	4.90657e-16	UP			Fgd4	126.214	-1.01579	0.185782	51.9858	5.43095e-10	2.22356e-09	DOWN			Mrpl12	9938.81	0.638433	0.0810871	303.005	2.26284e-63	4.84433e-62	UP
										H2bc4	452.706	0.730679	0.198624	38.2357	3.38339e-07	1.1298e-06	UP			Galnt4	231.009	-0.714343	0.146096	52.3497	4.57341e-10	1.8819e-09	DOWN			Fgd6	215.049	-0.965131	0.179831	91.5624	3.15517e-18	1.97852e-17	DOWN			Mrpl19	1122.64	0.826292	0.0731688	769.778	3.98917e-164	3.16676e-162	UP
										H4c9	261.41	0.717719	0.178486	53.0988	3.20982e-10	1.33577e-09	UP			Galr2	12.1407	-2.02651	0.583065	33.6469	2.79911e-06	8.59454e-06	DOWN			Fgfr2	493.759	-1.57885	0.112708	584.605	4.28589e-124	2.28882e-122	DOWN			Mrs2	1333.84	0.632715	0.0648555	227.429	3.80318e-47	5.84242e-46	UP
										Hapln4	24.3491	1.41461	0.504136	42.9588	3.76688e-08	1.35126e-07	UP			Gamt	218.748	0.686549	0.148795	39.9615	1.52032e-07	5.22035e-07	UP			Fgl1	67.441	-1.48583	0.353636	40.2364	1.33812e-07	4.61413e-07	DOWN			Msmo1	3290.28	1.5289	0.122433	729.703	1.85476e-155	1.34847e-153	UP
										Hars	762.862	0.68251	0.108902	140.325	1.52604e-28	1.41755e-27	UP			Ganc	758.821	-0.644231	0.0911247	91.017	4.10822e-18	2.5641e-17	DOWN			Fhdc1	111.2	1.94707	0.22733	158.789	1.7931e-32	1.90133e-31	UP			Mss51	24.9169	-0.994346	0.342444	32.4471	4.84504e-06	1.45361e-05	DOWN
										Haspin	317.587	0.703724	0.132012	96.3838	3.05354e-19	2.01006e-18	UP			Gars	2228.71	0.881483	0.0618812	410.121	1.95294e-86	6.38771e-85	UP			Fhl3	228.951	-0.776878	0.148465	52.8724	3.57239e-10	1.47953e-09	DOWN			mt-Co2	741864	-0.582592	0.102566	66.3983	5.74537e-13	2.80694e-12	DOWN
										Haus7	558.345	0.707808	0.104384	131.162	1.34892e-26	1.17848e-25	UP			Gas1	1277.15	-1.9512	0.0794455	1382.2	9.91316e-297	2.74688e-294	DOWN			Fhod1	730.623	1.28253	0.129365	191.954	1.49309e-39	1.92178e-38	UP			mt-Nd2	312871	-0.637986	0.0972727	103.79	8.39192e-21	5.86316e-20	DOWN
										Hbp1	4190.18	-1.54251	0.127704	818.546	1.12431e-174	9.82833e-173	DOWN			Gas2l3	743.414	0.997135	0.100673	156.698	5.00315e-32	5.2259e-31	UP			Fibin	59.8241	1.17615	0.311883	44.8669	1.54412e-08	5.71495e-08	UP			Mterf1b	160.598	-0.656906	0.188344	77.6086	2.6538e-15	1.45641e-14	DOWN
										Hcar1	447.457	0.99273	0.119488	195.926	2.1123e-40	2.76975e-39	UP			Gata6	106.98	-0.699535	0.190539	26.2884	7.84455e-05	0.00021158	DOWN			Fignl2	337.105	-0.928357	0.145227	98.6662	1.00953e-19	6.7575e-19	DOWN			Mtfmt	346.966	0.674029	0.110245	95.9766	3.71978e-19	2.43335e-18	UP
										Hccs	2909.44	0.605105	0.107476	75.65	6.80685e-15	3.67115e-14	UP			Gatad2b	1309.86	-0.677056	0.118214	66.8089	4.72126e-13	2.31739e-12	DOWN			Fiz1	386.212	-0.657526	0.199648	32.209	5.40098e-06	1.61677e-05	DOWN			Mtfp1	256.17	0.817593	0.137432	136.953	7.94507e-28	7.25179e-27	UP
										Hcfc1	3599.42	0.65365	0.0755684	252.29	1.77323e-52	3.05294e-51	UP			Gbe1	2678.56	0.956603	0.0806094	284.445	2.20774e-59	4.40528e-58	UP			Fjx1	157.729	-0.751712	0.172262	50.5422	1.07327e-09	4.3101e-09	DOWN			Mthfd1l	301.792	0.64857	0.149141	154.997	1.1519e-31	1.19133e-30	UP
										Hdac1	2946.79	0.765841	0.0640304	530.368	2.21893e-112	1.01518e-110	UP			Gbf1	1229.49	0.925905	0.12234	111.613	1.86863e-22	1.3888e-21	UP			Fkbp14	415.483	1.25481	0.11757	291.023	8.51846e-61	1.75459e-59	UP			Mtln	164.374	0.758817	0.164907	85.5227	5.84868e-17	3.48453e-16	UP
										Hdac4	488.215	-1.09842	0.181494	49.1151	2.10228e-09	8.24993e-09	DOWN			Gbp10	60.2163	-3.6926	0.438081	131.413	1.19322e-26	1.04556e-25	DOWN			Fkbp4	2641.22	1.18202	0.0825696	424.097	1.89468e-89	6.54712e-88	UP			Mtmr14	685.676	-0.990945	0.115318	526.599	1.44516e-111	6.49039e-110	DOWN
										Hdac5	1964.14	-1.04325	0.108873	306.562	3.88842e-64	8.49783e-63	DOWN			Gbp11	52.3781	-3.51764	0.296987	353.377	3.28132e-74	9.14412e-73	DOWN			Fkbp5	820.297	0.599691	0.0869957	93.9757	9.80762e-19	6.30625e-18	UP			Mtss1	434.604	1.20062	0.195312	200.054	2.76658e-41	3.7207e-40	UP
										Hdac8	188.29	-0.83024	0.204296	44.8598	1.54926e-08	5.72963e-08	DOWN			Gbp2	1990.48	-1.05279	0.0948768	285.128	1.57493e-59	3.15115e-58	DOWN			Flcn	1629.15	-1.05166	0.073775	526.88	1.25684e-111	5.66193e-110	DOWN			Mtss2	873.526	0.699546	0.128987	66.4476	5.61152e-13	2.74337e-12	UP
										Hdgfl3	333.069	-0.813152	0.134574	139.433	2.36117e-28	2.17542e-27	DOWN			Gbp2b	554.383	-1.48937	0.110418	386.816	2.05766e-81	6.2825e-80	DOWN			Flnb	987.134	0.837499	0.126931	88.0739	1.70528e-17	1.03615e-16	UP			Mturn	607.19	-0.779981	0.106991	652.874	7.57307e-139	4.75291e-137	DOWN
										Hdhd3	682.084	2.03727	0.10856	1071.39	2.0959e-229	3.34569e-227	UP			Gbp3	360.419	-1.47504	0.128149	301.331	5.18196e-63	1.10009e-61	DOWN			Flnc	657.431	1.95568	0.142726	458.005	9.21494e-97	3.43479e-95	UP			Muc1	37.7995	-0.821998	0.304555	26.402	7.45595e-05	0.000201803	DOWN
										Heatr3	1156.07	0.767395	0.106431	305.764	5.7731e-64	1.25605e-62	UP			Gbp6	1598.74	-1.92168	0.0921595	885.612	3.45987e-189	3.48025e-187	DOWN			Flot1	429.504	-0.726019	0.127866	77.8758	2.33357e-15	1.28644e-14	DOWN			Mus81	504.207	0.586075	0.125964	65.5614	8.57093e-13	4.14874e-12	UP
										Hebp1	234.982	0.695722	0.159477	52.3826	4.50296e-10	1.85343e-09	UP			Gbp7	56.8065	-1.39317	0.310412	44.6412	1.71615e-08	6.32137e-08	DOWN			Flrt1	270.176	2.31783	0.161322	425.591	9.02431e-90	3.13312e-88	UP			Mustn1	111.112	-1.76616	0.192183	290.446	1.13356e-60	2.32507e-59	DOWN
										Heca	1010.17	-1.47125	0.10012	1006.99	1.84539e-215	2.48637e-213	DOWN			Gbp8	19.9701	-3.36471	0.530586	93.9323	1.00163e-18	6.43479e-18	DOWN			Flvcr1	574.035	-1.47365	0.110941	422.789	3.62751e-89	1.24181e-87	DOWN			Mutyh	146.096	0.784362	0.201736	24.3813	0.000183378	0.000475614	UP
										Hectd1	3097.51	-0.648866	0.0568538	401.157	1.67073e-84	5.27663e-83	DOWN			Gbp9	16.1115	-3.30795	0.572798	64.5776	1.37122e-12	6.56166e-12	DOWN			Fmn1	84.4445	0.92688	0.28471	24.6668	0.000161565	0.000421745	UP			Mvd	568.982	1.48903	0.133265	967.514	6.48029e-207	8.20426e-205	UP
										Heg1	2248.28	-1.20682	0.122834	565.632	5.3752e-120	2.71272e-118	DOWN			Gcat	341.359	0.841147	0.157017	62.2644	4.13425e-12	1.93116e-11	UP			Fmn2	6.22237	-5.98281	1.65747	44.7733	1.61327e-08	5.95138e-08	DOWN			Mvk	329.717	1.07565	0.163443	326.18	2.34369e-68	5.64253e-67	UP
										Helz2	339.719	0.626704	0.168633	37.3361	5.12836e-07	1.68641e-06	UP			Gck	104.817	1.00688	0.273036	52.4502	4.36137e-10	1.79717e-09	UP			Fmo2	90.792	-1.71387	0.366933	57.6525	3.7099e-11	1.62881e-10	DOWN			Mxi1	1493.4	-0.658839	0.0730002	557.894	2.52273e-118	1.25589e-116	DOWN
										Herc3	1254.29	0.619263	0.123524	43.7731	2.57537e-08	9.34798e-08	UP			Gcnt2	269.465	-1.61325	0.173997	212.444	6.16911e-44	8.70312e-43	DOWN			Fmo5	68.5329	-1.45337	0.287009	70.4851	8.12212e-14	4.16195e-13	DOWN			Myc	890.793	-0.689784	0.0987243	113.763	6.56031e-23	4.96111e-22	DOWN
										Herpud1	1193.28	-0.911391	0.107584	433.635	1.66308e-91	5.8995e-90	DOWN			Gda	286.908	0.97074	0.166228	89.2995	9.42898e-18	5.80361e-17	UP			Fn3k	42.8237	-1.46743	0.321572	54.4239	1.71485e-10	7.2431e-10	DOWN			Mycl	370.356	-1.40137	0.159508	646.943	1.44981e-137	8.90874e-136	DOWN
										Herpud2	387.64	-0.854766	0.113694	276.498	1.12514e-57	2.15153e-56	DOWN			Gdf15	111.195	0.727424	0.219754	38.9328	2.44997e-07	8.27323e-07	UP			Fnbp1	704.38	0.599393	0.130158	32.0993	5.67834e-06	1.69703e-05	UP			Myh11	38.4398	1.79706	0.417245	50.3175	1.19319e-09	4.78122e-09	UP
										Hexa	1318.4	-0.717028	0.0864165	258.097	1.00589e-53	1.76493e-52	DOWN			Gdi1	1930.6	0.733919	0.0906764	105.998	2.86921e-21	2.04748e-20	UP			Fnbp1l	1016.97	-0.89991	0.0793364	335.982	1.82228e-70	4.65426e-69	DOWN			Myl3	11.1313	0.772266	0.785202	35.6273	1.12759e-06	3.607e-06	UP
										Hgf	167.233	1.52452	0.187384	118.891	5.39135e-24	4.26602e-23	UP			Gdpd1	21.7031	-1.26034	0.417956	23.2084	0.000307961	0.000778301	DOWN			Fndc3a	550.477	-0.809755	0.101685	176.59	2.86206e-36	3.38151e-35	DOWN			Mylip	573.403	-1.39811	0.0831775	1413.42	1.70371e-303	4.90603e-301	DOWN
										Higd1a	3243.53	0.679347	0.0880103	139.543	2.23759e-28	2.06544e-27	UP			Gdpd3	47.6806	-1.56989	0.277648	69.5216	1.2888e-13	6.54018e-13	DOWN			Fndc3b	1074.17	-1.08216	0.191044	74.7939	1.02712e-14	5.48917e-14	DOWN			Mylk	1773.86	-1.11582	0.087189	590.024	2.89262e-125	1.57337e-123	DOWN
										Hilpda	290.155	-1.03175	0.15761	108.552	8.28802e-22	6.0167e-21	DOWN			Gem	126.793	-1.64274	0.197749	169.181	1.09087e-34	1.23424e-33	DOWN			Fndc5	57.9371	2.90927	0.351803	211.517	9.74364e-44	1.36802e-42	UP			Myo1b	513.069	-0.653344	0.0939938	117.968	8.45538e-24	6.65465e-23	DOWN
										Hip1	732.19	0.989152	0.16828	109.214	6.00513e-22	4.38981e-21	UP			Gemin8	100.846	-0.668724	0.193917	38.6142	2.83956e-07	9.53403e-07	DOWN			Fnip1	2606.37	-1.20998	0.104378	327.336	1.32214e-68	3.19884e-67	DOWN			Myo1e	202.043	-0.946378	0.152635	263.195	8.0937e-55	1.46025e-53	DOWN
										Hipk2	2576.47	1.4072	0.146791	212.526	5.92448e-44	8.36605e-43	UP			Gfod2	380.66	-0.771591	0.160501	52.081	5.19222e-10	2.127e-09	DOWN			Folr1	14.2703	-1.35472	0.54693	31.7174	6.75807e-06	2.00746e-05	DOWN			Myo5b	35.5602	0.605876	0.351897	26.3369	7.67623e-05	0.000207383	UP
										Hipk3	8799.24	-1.49564	0.0722768	1726.21	0	0	DOWN			Gfpt2	60.5069	0.81546	0.268279	23.4331	0.00027891	0.000708908	UP			Fosl1	15.896	-1.64575	0.808612	26.7898	6.26784e-05	0.000170873	DOWN			Myorg	251.828	0.596713	0.155015	27.7585	4.05763e-05	0.000112775	UP
										Hivep1	636.505	-1.0525	0.14056	272.516	8.06496e-57	1.52044e-55	DOWN			Gfra1	38.7909	-2.11686	0.291263	86.5544	3.55365e-17	2.13364e-16	DOWN			Fosl2	1387.95	-1.82045	0.095364	987.243	3.47288e-211	4.51351e-209	DOWN			Myrf	9.12162	1.63963	0.9979	34.7244	1.70774e-06	5.36563e-06	UP
										Hk1	674.077	1.24235	0.157015	167.06	3.09246e-34	3.44843e-33	UP			Gga2	860.305	0.964265	0.0880673	277.003	8.76609e-58	1.68506e-56	UP			Foxc1	662.236	-2.02261	0.104497	897.642	8.61741e-192	8.91234e-190	DOWN			Myzap	9.32404	-4.12033	1.16693	24.3431	0.000186511	0.000483429	DOWN
										Hk2	1993.98	1.77055	0.102894	1162.18	4.57165e-249	8.83412e-247	UP			Ghr	2029.21	-1.47118	0.100919	409.242	3.02086e-86	9.85874e-85	DOWN			Foxg1	517.265	-0.703527	0.126163	97.823	1.51965e-19	1.01122e-18	DOWN			N4bp2	1174.86	-0.592507	0.0729106	507.123	2.31598e-107	9.88733e-106	DOWN
										Hlf	103.533	0.897765	0.311517	35.6761	1.10258e-06	3.53239e-06	UP			Gid4	1506.18	-0.646434	0.0582553	331.98	1.32381e-69	3.30636e-68	DOWN			Foxj2	464.481	-0.704684	0.113686	104.44	6.11914e-21	4.30804e-20	DOWN			N4bp2l1	807.447	-0.83553	0.0853184	786.212	1.11195e-167	9.17421e-166	DOWN
										Hltf	1658.62	-0.670284	0.0844079	285.233	1.49497e-59	2.99934e-58	DOWN			Gid8	1443.61	0.683258	0.0699347	237.955	2.10745e-49	3.40859e-48	UP			Foxk1	830.239	-0.850341	0.0954087	215.789	1.18577e-44	1.6973e-43	DOWN			N4bp3	297.243	0.892206	0.122871	174.99	6.28178e-36	7.34509e-35	UP
										Hmbox1	492.766	-0.708306	0.12437	92.8516	1.69036e-18	1.07373e-17	DOWN			Gigyf1	1537.7	-0.782611	0.0741878	228.037	2.81816e-47	4.34286e-46	DOWN			Foxk2	1820	0.936475	0.0713624	328.083	9.13092e-69	2.21282e-67	UP			Naa15	2268.07	0.680343	0.151249	99.938	5.44661e-20	3.68103e-19	UP
										Hmga2	79.1138	-2.10344	0.30484	188.34	8.84382e-39	1.11485e-37	DOWN			Gja1	612.706	1.58703	0.258219	51.4368	7.0378e-10	2.86229e-09	UP			Foxm1	755.507	0.697063	0.122926	81.845	3.44917e-16	1.97792e-15	UP			Naa40	2432.57	0.632623	0.054659	485.872	8.94359e-103	3.61833e-101	UP
										Hmgcr	1076.09	1.75185	0.203282	324.159	6.37908e-68	1.51591e-66	UP			Gkap1	1269.4	-0.592569	0.0972748	76.7045	4.09975e-15	2.23825e-14	DOWN			Foxn3	760.094	-1.53264	0.141197	307.497	2.44734e-64	5.37243e-63	DOWN			Nabp1	3730.14	0.687901	0.105537	364.472	1.33883e-76	3.84776e-75	UP
										Hmgcs1	6666.91	1.82724	0.0748823	1738.45	0	0	UP			Glb1l	103.875	-0.859895	0.199344	40.9239	9.72069e-08	3.38932e-07	DOWN			Foxo3	464.199	-1.50638	0.131164	295.77	8.12944e-62	1.69346e-60	DOWN			Nacc1	1769.3	0.724555	0.100714	156.978	4.36063e-32	4.56452e-31	UP
										Hmmr	2579.09	0.606541	0.125665	49.9675	1.40721e-09	5.60366e-09	UP			Glrx5	1358.81	0.639583	0.111217	55.0191	1.29361e-10	5.50345e-10	UP			Foxo4	1359.63	-1.35981	0.0592061	1204.02	3.96459e-258	8.56234e-256	DOWN			Nat14	50.5589	-0.982276	0.369518	54.8127	1.42646e-10	6.05637e-10	DOWN
										Hmox1	966.198	0.765083	0.0949338	196.216	1.83145e-40	2.40363e-39	UP			Glt28d2	27.8073	-1.13385	0.351551	23.3203	0.000293143	0.00074277	DOWN			Foxo6	70.945	0.893008	0.248682	35.1685	1.39251e-06	4.41789e-06	UP			Nat8l	2112.5	1.30688	0.0802215	1130.64	3.08911e-242	5.60082e-240	UP
										Hmox2	1766.39	0.736398	0.0862974	218.696	2.82662e-45	4.10601e-44	UP			Gm10053	29242.9	0.681861	0.0824422	157.519	3.34347e-32	3.50981e-31	UP			Foxp1	877.997	-3.4135	0.205574	716.318	1.45514e-152	1.02741e-150	DOWN			Nbr1	3738.96	-0.592068	0.0425092	1619.07	0	0	DOWN
										Hnrnph3	795.277	-1.00869	0.128458	190.957	2.43908e-39	3.12569e-38	DOWN			Gm10721	110.251	2.92045	0.950597	22.8944	0.000353619	0.000885616	UP			Foxq1	30.1315	-0.952684	0.389068	30.5415	1.15364e-05	3.36759e-05	DOWN			Ndrg1	729.304	-1.48894	0.524189	64.2241	1.62336e-12	7.74297e-12	DOWN
										Hnrnpr	2724.25	0.800063	0.0885365	226.168	7.08577e-47	1.07613e-45	UP			Gm13283	16.4557	2.93435	0.784688	29.2725	2.05009e-05	5.8507e-05	UP			Foxred2	204.139	2.68959	0.248681	304.732	9.62186e-64	2.07804e-62	UP			Ndufaf4	2729.45	0.70927	0.149816	90.1722	6.18218e-18	3.8341e-17	UP
										Homer1	564.215	0.786441	0.153108	33.066	3.65164e-06	1.10824e-05	UP			Gm14305	584.524	0.793001	0.13954	71.6573	4.62988e-14	2.39501e-13	UP			Fpgs	331.587	1.15968	0.121293	245.538	4.982e-51	8.36179e-50	UP			Necab3	48.9109	-0.638682	0.354257	30.419	1.2196e-05	3.54813e-05	DOWN
										Hopx	24.9008	2.08595	0.541671	38.955	2.42485e-07	8.19405e-07	UP			Gm14403	403.835	0.644677	0.122844	55.3774	1.09165e-10	4.66452e-10	UP			Frat1	90.6037	-1.69911	0.224137	97.0224	2.24046e-19	1.4828e-18	DOWN			Nedd9	161.184	-0.753951	0.152862	141.111	1.03879e-28	9.73557e-28	DOWN
										Hoxa4	245.648	0.580069	0.172364	23.5921	0.000260008	0.000662011	UP			Gm14410	412.395	0.624598	0.11238	111.331	2.14336e-22	1.58736e-21	UP			Frat2	122.974	-2.55185	0.212892	262.241	1.29712e-54	2.33164e-53	DOWN			Net1	821.09	-1.94319	0.229804	212.671	5.51488e-44	7.79514e-43	DOWN
										Hoxa9	51.3023	1.33461	0.443176	22.6181	0.000399291	0.000992887	UP			Gm16253	18.3506	-1.74035	0.504071	27.5632	4.43004e-05	0.000122684	DOWN			Frg1	479.63	-0.645005	0.15131	33.7026	2.72867e-06	8.39055e-06	DOWN			Neu1	880.246	-0.830473	0.0808025	414.225	2.54728e-87	8.46365e-86	DOWN
										Hoxc4	199.184	-1.08157	0.180592	105.931	2.96447e-21	2.11033e-20	DOWN			Gm16867	257.438	0.879493	0.159978	75.5301	7.21083e-15	3.88048e-14	UP			Frg2f1	70.6582	-0.969844	0.259213	56.0757	7.84013e-11	3.37853e-10	DOWN			Neu2	4.77335	-2.58613	1.03447	28.2594	3.23863e-05	9.07308e-05	DOWN
										Hoxc5	244.343	0.640951	0.167525	55.744	9.17506e-11	3.93876e-10	UP			Gm19426	37.1186	1.21458	0.394844	27.6471	4.26608e-05	0.000118322	UP			Frk	280.093	-0.643231	0.140464	31.2996	8.17402e-06	2.41003e-05	DOWN			Neurl1b	651.036	0.880277	0.117017	127.566	7.81744e-26	6.64392e-25	UP
										Hoxc8	632.112	0.799455	0.126356	135.885	1.34018e-27	1.21568e-26	UP			Gm20390	2325.11	0.68039	0.184469	27.2559	5.08561e-05	0.000139852	UP			Frmd6	206.512	0.834054	0.17659	32.7503	4.21842e-06	1.27237e-05	UP			Nfe2l3	192.426	-1.93211	0.175431	317.229	1.97483e-66	4.53162e-65	DOWN
										Hpdl	323.849	1.36319	0.152007	305.927	5.3256e-64	1.16041e-62	UP			Gm20518	37.135	-1.80372	0.465612	27.7288	4.11222e-05	0.000114271	DOWN			Fry	61.4309	-1.19511	0.464153	23.3142	0.000293932	0.000744642	DOWN			Nfic	3415.6	0.641383	0.100248	111.301	2.17537e-22	1.60863e-21	UP
										Hpf1	1119.81	0.800993	0.105219	184.935	4.72254e-38	5.84783e-37	UP			Gm20604	347.814	0.638999	0.121441	46.9697	5.76283e-09	2.20341e-08	UP			Fscn1	579.825	1.00029	0.233501	55.0445	1.27816e-10	5.43931e-10	UP			Nfkbil1	404.964	-0.946587	0.139721	115.006	3.57978e-23	2.73816e-22	DOWN
										Hras	919.983	0.689408	0.115069	115.116	3.39448e-23	2.60049e-22	UP			Gm20605	789.576	-0.951848	0.121734	151.698	5.80744e-31	5.84967e-30	DOWN			Fst	103.801	-3.09651	0.313048	266.488	1.58919e-55	2.90284e-54	DOWN			Nhsl1	175.644	-1.16331	0.143293	578.546	8.72824e-123	4.59437e-121	DOWN
										Hrct1	46.4267	-0.732899	0.306271	22.7181	0.000382126	0.00095327	DOWN			Gm20878	26.0759	-1.58315	0.447273	35.55	1.16846e-06	3.73287e-06	DOWN			Fstl3	20.9176	2.12165	0.52652	24.331	0.000187512	0.000485765	UP			Nim1k	68.5453	1.07452	0.243413	44.1294	2.18028e-08	7.95124e-08	UP
										Hs1bp3	277.744	-0.863069	0.312469	25.4725	0.000112908	0.00029947	DOWN			Gm21972	75.1249	1.08931	0.27876	24.253	0.000194104	0.000502222	UP			Ftsj3	1882.48	0.863278	0.105783	170.263	6.4108e-35	7.28707e-34	UP			Nipsnap1	96.6699	0.953006	0.357032	58.3954	2.60676e-11	1.15658e-10	UP
										Hsd17b11	698.736	-1.51928	0.106524	697.919	1.38449e-148	9.54581e-147	DOWN			Gm28035	174.498	-2.64635	0.287209	160.182	9.05404e-33	9.69152e-32	DOWN			Fubp1	4036.77	0.894021	0.12212	109.67	4.81169e-22	3.52266e-21	UP			Nkiras1	489.714	0.829358	0.104047	166.532	4.00794e-34	4.45239e-33	UP
										Hsd17b7	845.53	1.67288	0.138248	727.535	5.45866e-155	3.9297e-153	UP			Gm28308	13.8088	-2.3107	0.543542	34.6382	1.77666e-06	5.57045e-06	DOWN			Fubp3	1430.97	0.580109	0.131296	47.2667	5.01289e-09	1.9262e-08	UP			Nmnat3	160.482	-0.754553	0.165664	177.535	1.79788e-36	2.13794e-35	DOWN
										Hsd3b2	232.89	-0.808539	0.153639	35.0944	1.44077e-06	4.56017e-06	DOWN			Gm32742	69.5771	-0.972833	0.248206	23.1892	0.000310577	0.00078424	DOWN			Fut10	231.201	-0.925971	0.157858	61.0536	7.36078e-12	3.39085e-11	DOWN			Nnmt	519.396	1.00341	0.103699	271.117	1.61061e-56	3.00934e-55	UP
										Hsdl2	5246.19	-0.582371	0.0913551	100.371	4.41359e-20	2.9939e-19	DOWN			Gm35315	150.162	0.704022	0.186589	24.1775	0.000200702	0.000518472	UP			Fyco1	1049.23	-0.842732	0.100995	146.017	9.39888e-30	9.18376e-29	DOWN			Nod1	225.75	-0.60609	0.201467	54.3871	1.74491e-10	7.36794e-10	DOWN
										Hsp90aa1	36129.7	0.795723	0.10414	197.79	8.43798e-41	1.12145e-39	UP			Gm35339	138.207	-1.62801	0.172511	192.707	1.03086e-39	1.32916e-38	DOWN			Fzd1	463.844	-1.3402	0.160944	153.053	2.98868e-31	3.05016e-30	DOWN			Nol4l	211.841	1.46889	0.206071	166.281	4.53396e-34	5.01399e-33	UP
										Hspa12a	152.489	2.45203	0.317212	212.021	7.59971e-44	1.06905e-42	UP			Gm4070	13.2402	-5.18265	0.952832	63.0729	2.81172e-12	1.32477e-11	DOWN			Fzd2	151.372	-0.615274	0.157405	37.7491	4.2374e-07	1.40348e-06	DOWN			Nolc1	2233.84	0.832434	0.0937064	459.762	3.84993e-97	1.44604e-95	UP
										Hspa12b	54.7839	1.43667	0.385187	56.412	6.68427e-11	2.89402e-10	UP			Gm43738	172.451	1.74691	0.305084	69.0693	1.60055e-13	8.09145e-13	UP			Fzd4	1775.15	-1.31241	0.0653908	886.214	2.56313e-189	2.59601e-187	DOWN			Nop2	1620.94	0.74082	0.116601	249.267	7.89737e-52	1.34237e-50	UP
										Hspa1b	882.449	0.650379	0.120725	44.8644	1.54597e-08	5.71894e-08	UP			Gm43951	21.685	-3.99443	1.10377	27.1409	5.35488e-05	0.000146912	DOWN			Fzd7	502.978	-0.964962	0.0895471	316.127	3.40838e-66	7.73654e-65	DOWN			Nos3	67.9515	2.37351	0.430327	305.346	7.10016e-64	1.53568e-62	UP
										Hspa1l	227.312	-1.10704	0.166556	238.78	1.40211e-49	2.2753e-48	DOWN			Gm45062	693.445	-1.0963	0.108769	212.726	5.36806e-44	7.59493e-43	DOWN			Fzd8	284.015	0.655749	0.134493	40.287	1.30698e-07	4.51393e-07	UP			Notch1	982.735	-0.803792	0.0916372	370.974	5.32476e-78	1.57343e-76	DOWN
										Hspa2	110.731	0.687708	0.252636	32.1491	5.55058e-06	1.65986e-05	UP			Gm45902	177.308	0.755686	0.156973	65.7741	7.74266e-13	3.75648e-12	UP			G0s2	21005.1	3.00434	0.0913565	2393.97	0	0	UP			Npc1	1053.56	-1.37117	0.0814331	1331.16	1.13157e-285	2.91548e-283	DOWN
										Hspa4	7032.24	1.0069	0.0698155	739.68	1.29027e-157	9.66779e-156	UP			Gm49320	85.4917	-1.73208	0.347068	45.8177	9.89213e-09	3.70602e-08	DOWN			G3bp1	3865.22	0.734188	0.052525	449.302	6.94723e-95	2.55068e-93	UP			Npff	40.2385	-1.56473	0.357691	78.6031	1.64436e-15	9.1094e-15	DOWN
										Hspa5	10060.8	0.71865	0.113172	173.313	1.43291e-35	1.6596e-34	UP			Gm49336	1582.95	0.618875	0.0854955	146.306	8.15787e-30	7.98177e-29	UP			G3bp2	8064.12	0.7191	0.0628551	260.148	3.64885e-54	6.47185e-53	UP			Npffr1	17.1557	-0.887944	0.488066	34.5114	1.88314e-06	5.89298e-06	DOWN
										Hspa8	63939.3	1.07479	0.0416502	1859.54	0	0	UP			Gm49359	277.967	-0.85804	0.211725	23.3742	0.000286252	0.000726437	DOWN			G6pdx	3335.36	0.818741	0.0766118	261.845	1.57712e-54	2.82115e-53	UP			Npnt	89.6013	0.8786	0.273668	106.034	2.81993e-21	2.0133e-20	UP
										Hspb11	296.329	-0.622095	0.142074	48.6326	2.63797e-09	1.03035e-08	DOWN			Gm49405	223.529	-0.873555	0.168751	80.415	6.87125e-16	3.88269e-15	DOWN			Gab1	417.056	-0.892643	0.133491	135.096	1.97138e-27	1.77945e-26	DOWN			Npr1	999.576	-0.774416	0.0982684	244.973	6.5854e-51	1.10403e-49	DOWN
										Hspb6	248.297	1.18017	0.170362	105.718	3.28776e-21	2.33708e-20	UP			Gm49510	64.9645	0.789414	0.328723	23.2675	0.000300043	0.000759469	UP			Gab2	147.812	-0.758591	0.199339	51.1975	7.87921e-10	3.19299e-09	DOWN			Nr1d1	725.186	-1.1801	0.084853	681.081	6.05017e-145	4.02049e-143	DOWN
										Hspb8	2993.75	1.44889	0.0729375	1332.56	5.63298e-286	1.47725e-283	UP			Gm50388	93.2783	1.57322	0.362359	23.6561	0.000252758	0.00064467	UP			Gabarapl1	3508.27	-2.4544	0.0829548	1785.82	0	0	DOWN			Nr1d2	1799.09	-1.09514	0.0860785	823.169	1.12405e-175	9.94448e-174	DOWN
										Hspg2	4407.71	0.850877	0.105643	181.456	2.6153e-37	3.19005e-36	UP			Gm5415	11.8192	-1.98017	0.549744	25.1817	0.000128518	0.000338976	DOWN			Gabbr1	183.134	-0.831308	0.249222	28.0953	3.48696e-05	9.73751e-05	DOWN			Nr2c2	1065.37	-0.601677	0.0835181	299.311	1.40843e-62	2.97186e-61	DOWN
										Hsph1	2736.14	1.57461	0.145569	310.998	4.32356e-65	9.62057e-64	UP			Gm6710	638.097	0.80316	0.127744	124.93	2.83093e-25	2.34622e-24	UP			Gabbr2	17.3253	-1.56716	0.502767	22.6486	0.000393971	0.000981269	DOWN			Nr2f2	422.151	-0.729525	0.156022	60.6935	8.73774e-12	4.01133e-11	DOWN
										Htra1	65.2969	0.669537	0.310171	24.2271	0.000196345	0.000507842	UP			Gm8113	262.355	-1.65652	0.154325	216.755	7.36137e-45	1.05885e-43	DOWN			Gadd45a	159.389	-1.60846	0.201547	211.7	8.90101e-44	1.25091e-42	DOWN			Nr4a1	93.8649	-1.31745	0.340035	38.1588	3.50597e-07	1.16967e-06	DOWN
										Htra3	487.236	-1.36404	0.166974	244.65	7.72626e-51	1.29087e-49	DOWN			Gm867	9.22408	-3.92998	0.882152	34.1501	2.22263e-06	6.90387e-06	DOWN			Gadd45gip1	1072.44	0.642724	0.0883035	133.893	3.54887e-27	3.17797e-26	UP			Nrbf2	1368.33	-0.580147	0.0760384	368.747	1.6073e-77	4.69282e-76	DOWN
										Htt	1508.17	0.580917	0.0856971	96.2893	3.19662e-19	2.10235e-18	UP			Gm8797	945.519	-0.95736	0.0981715	178.935	9.03462e-37	1.08136e-35	DOWN			Galc	452.759	-0.619014	0.170942	38.9238	2.46015e-07	8.30568e-07	DOWN			Nrg4	226.957	0.805909	0.155224	240.533	5.90036e-50	9.64953e-49	UP
										Iah1	912.381	-0.76291	0.109351	155.132	1.07824e-31	1.11672e-30	DOWN			Gm9747	382.667	-0.771374	0.113896	131.948	9.18626e-27	8.0881e-26	DOWN			Gale	1099.08	1.89909	0.130452	488.586	2.32139e-103	9.54958e-102	UP			Nrn1	1682.16	0.979366	0.0795352	1022.32	8.84897e-219	1.24958e-216	UP
										Ibtk	1603.82	-0.735956	0.0804808	539.236	2.70013e-114	1.25886e-112	DOWN			Gmip	407.304	0.951053	0.17148	57.5091	3.97125e-11	1.73887e-10	UP			Galnt10	134.28	0.731198	0.172825	74.7163	1.06617e-14	5.69169e-14	UP			Nrxn2	30.139	1.52779	0.498101	60.6281	9.01398e-12	4.13169e-11	UP
										Icosl	147.033	1.0346	0.217923	87.3913	2.3717e-17	1.43751e-16	UP			Gmppb	346.838	1.42202	0.150953	188.477	8.26697e-39	1.04303e-37	UP			Galnt12	70.3099	2.64157	0.307684	235.685	6.46281e-49	1.04071e-47	UP			Nsdhl	684.17	1.11048	0.112662	641.578	2.09374e-136	1.27588e-134	UP
										Id2	410.224	1.58262	0.149174	342.672	6.6166e-72	1.74455e-70	UP			Gnal	23.9738	-1.28735	0.379286	25.6165	0.000105888	0.00028192	DOWN			Galnt18	39.1576	1.69787	0.385959	84.7896	8.33242e-17	4.90657e-16	UP			Nsmaf	649.654	-0.740913	0.0928692	340.295	2.14943e-71	5.60685e-70	DOWN
										Id3	366.724	1.08627	0.163987	306.09	4.91214e-64	1.07191e-62	UP			Gnb1l	335.817	1.06124	0.18312	79.0168	1.34742e-15	7.49839e-15	UP			Galnt4	231.009	-0.688982	0.156247	52.3497	4.57341e-10	1.8819e-09	DOWN			Nsun5	577.989	0.671305	0.165739	71.9986	3.93069e-14	2.03907e-13	UP
										Idh2	4552.19	-0.591783	0.0642646	206.414	1.20483e-42	1.66454e-41	DOWN			Gnb5	636.94	1.72781	0.112749	554.101	1.66342e-117	8.19767e-116	UP			Galr2	12.1407	-1.86066	0.609401	33.6469	2.79911e-06	8.59454e-06	DOWN			Nt5m	304.444	0.611968	0.123193	47.9348	3.66248e-09	1.41881e-08	UP
										Idh3a	9339.83	0.692324	0.0710198	320.768	3.42185e-67	7.96406e-66	UP			Gng11	80.2466	1.06598	0.243035	35.9186	9.86085e-07	3.16955e-06	UP			Gamt	218.748	0.604291	0.158228	39.9615	1.52032e-07	5.22035e-07	UP			Nudt22	430.476	0.823139	0.105515	180.032	5.2663e-37	6.35504e-36	UP
										Idi1	4894.91	1.91727	0.120056	812.489	2.29877e-173	1.98587e-171	UP			Gnpda1	311.723	-1.12475	0.114828	230.671	7.67831e-48	1.20861e-46	DOWN			Ganc	758.821	-0.696013	0.0985745	91.017	4.10822e-18	2.5641e-17	DOWN			Nudt4	3711.34	-0.823444	0.0618725	743.112	2.33552e-158	1.76801e-156	DOWN
										Ier2	420.746	-0.580859	0.116962	31.568	7.23393e-06	2.14523e-05	DOWN			Gnptab	998.661	0.771073	0.0938278	155.49	9.04514e-32	9.38114e-31	UP			Garnl3	93.1217	0.77646	0.333388	23.8343	0.000233622	0.000598877	UP			Nudt7	607.01	0.583709	0.0970691	83.3456	1.67266e-16	9.69784e-16	UP
										Ier3	78.6432	-1.1238	0.297376	39.3321	2.03595e-07	6.9101e-07	DOWN			Got1	392.462	1.52334	0.133203	301.704	4.30919e-63	9.17171e-62	UP			Gars	2228.71	0.891649	0.0669619	410.121	1.95294e-86	6.38771e-85	UP			Nup210	132.248	0.777876	0.249441	53.8396	2.26104e-10	9.4982e-10	UP
										Ier5	457.171	-0.851949	0.141267	113.797	6.45205e-23	4.88175e-22	DOWN			Gp1ba	49.6065	-0.68314	0.265479	27.5071	4.54304e-05	0.000125601	DOWN			Gas1	1277.15	-2.26195	0.0872141	1382.2	9.91316e-297	2.74688e-294	DOWN			Nupr1l	65.1952	-1.28578	0.228919	93.8752	1.02971e-18	6.60943e-18	DOWN
										Ifi204	30.5367	-1.6912	0.405789	48.0957	3.39564e-09	1.31857e-08	DOWN			Gpank1	269.539	-1.07649	0.126711	169.899	7.66884e-35	8.71034e-34	DOWN			Gas2l3	743.414	0.940161	0.108363	156.698	5.00315e-32	5.2259e-31	UP			Nyx	18.1585	-1.20318	0.458902	27.8427	3.90686e-05	0.000108729	DOWN
										Ifi207	6.61378	-3.26696	1.19307	45.0999	1.3846e-08	5.14271e-08	DOWN			Gpat3	547.137	1.61293	0.151939	264.115	5.13522e-55	9.3221e-54	UP			Gatad2b	1309.86	-0.743375	0.13065	66.8089	4.72126e-13	2.31739e-12	DOWN			Oacyl	7.11873	-1.69308	0.756754	25.5665	0.000108275	0.000287962	DOWN
										Ift46	498.406	-1.30504	0.457059	25.5832	0.000107471	0.00028598	DOWN			Gpatch4	329.77	1.00204	0.15997	126.804	1.13393e-25	9.56321e-25	UP			Gbe1	2678.56	1.10118	0.0885181	284.445	2.20774e-59	4.40528e-58	UP			Obsl1	1511.18	-0.813492	0.0694135	787.74	5.19332e-168	4.30899e-166	DOWN
										Ift57	271.253	-0.657362	0.151748	59.385	1.62856e-11	7.32753e-11	DOWN			Gpbp1l1	1753.43	-1.02283	0.0621476	601.558	9.31725e-128	5.16352e-126	DOWN			Gbf1	1229.49	0.853534	0.134674	111.613	1.86863e-22	1.3888e-21	UP			Odf3l1	79.7914	0.776409	0.269879	52.0436	5.28472e-10	2.16429e-09	UP
										Ift88	190.247	-0.610283	0.178464	65.5853	8.47367e-13	4.10301e-12	DOWN			Gpc4	427.932	1.18207	0.114601	232.45	3.19131e-48	5.07225e-47	UP			Gbp10	60.2163	-2.98587	0.45155	131.413	1.19322e-26	1.04556e-25	DOWN			Oga	2328.13	-0.639654	0.0713774	325.071	4.0608e-68	9.69706e-67	DOWN
										Igf1r	573.412	-2.66581	0.129756	1800.49	0	0	DOWN			Gpcpd1	2619.95	0.586727	0.0877148	142.237	5.9842e-29	5.66262e-28	UP			Gbp11	52.3781	-4.28446	0.352212	353.377	3.28132e-74	9.14412e-73	DOWN			Oit3	20.4159	1.72759	0.52499	49.2083	2.012e-09	7.90481e-09	UP
										Igf2bp2	1265.82	-1.15147	0.0836651	519.274	5.51408e-110	2.42454e-108	DOWN			Gpd1	47904.4	2.95618	0.091244	1937.47	0	0	UP			Gbp2	1990.48	-1.19345	0.104948	285.128	1.57493e-59	3.15115e-58	DOWN			Olfr1033	94.5183	-0.729166	0.193627	100.585	3.97816e-20	2.70854e-19	DOWN
										Igf2r	1953.48	-1.17337	0.0876716	511.664	2.42289e-108	1.04347e-106	DOWN			Gpd2	2199.6	0.74228	0.0726785	198.78	5.18171e-41	6.93066e-40	UP			Gbp2b	554.383	-1.57763	0.119913	386.816	2.05766e-81	6.2825e-80	DOWN			Olfr1388	50.7377	-0.912906	0.277783	38.2481	3.36398e-07	1.12383e-06	DOWN
										Igfbp4	2697.72	0.827987	0.093082	255.066	4.4974e-53	7.82569e-52	UP			Gper1	92.9707	2.94663	0.303094	271.576	1.28377e-56	2.40172e-55	UP			Gbp3	360.419	-1.44546	0.138043	301.331	5.18196e-63	1.10009e-61	DOWN			Olfr1420	17.9236	-0.847239	0.456624	31.7083	6.78609e-06	2.01538e-05	DOWN
										Igfbp7	891.813	-0.927702	0.110085	225.89	8.12849e-47	1.23194e-45	DOWN			Gphn	866.368	-0.619194	0.0680579	223.854	2.2199e-46	3.33348e-45	DOWN			Gbp6	1598.74	-2.04245	0.101267	885.612	3.45987e-189	3.48025e-187	DOWN			Olfr1505	41.7907	-0.832435	0.308097	23.3453	0.000289927	0.000735383	DOWN
										Igip	258.715	-0.662484	0.151641	136.665	9.14795e-28	8.329e-27	DOWN			Gpnmb	223.608	-1.7645	0.256123	132.319	7.66047e-27	6.76905e-26	DOWN			Gbp7	56.8065	-1.65058	0.337334	44.6412	1.71615e-08	6.32137e-08	DOWN			Olfr250	50.5583	-1.34562	0.279813	100.856	3.48889e-20	2.37762e-19	DOWN
										Igsf3	79.8018	-0.838296	0.278818	53.2904	2.93183e-10	1.22147e-09	DOWN			Gpr135	30.4505	-1.27569	0.340435	23.1191	0.00032032	0.000807315	DOWN			Gbp8	19.9701	-3.55635	0.571706	93.9323	1.00163e-18	6.43479e-18	DOWN			Olfr338	75.0935	0.724116	0.27927	23.4244	0.000279985	0.000711518	UP
										Igsf8	475.21	1.17121	0.225912	34.796	1.65247e-06	5.19772e-06	UP			Gpr137b	368.592	-0.701529	0.144493	58.0555	3.06369e-11	1.35156e-10	DOWN			Gbp9	16.1115	-2.76575	0.571352	64.5776	1.37122e-12	6.56166e-12	DOWN			Olfr620	27.7609	-1.40296	0.455368	30.4038	1.22808e-05	3.5721e-05	DOWN
										Igtp	135.192	0.830124	0.194982	63.3507	2.46275e-12	1.1637e-11	UP			Gpr146	472.171	-0.672283	0.0965357	126.011	1.67065e-25	1.39722e-24	DOWN			Gcat	341.359	1.0388	0.169809	62.2644	4.13425e-12	1.93116e-11	UP			Olfr784	595.858	-0.676334	0.118545	143.04	4.03974e-29	3.83749e-28	DOWN
										Ikzf2	270.584	-2.15301	0.26436	217.619	4.80703e-45	6.94843e-44	DOWN			Gpr152	26.4131	-1.80745	0.37766	36.913	6.23475e-07	2.0361e-06	DOWN			Gck	104.817	1.55563	0.292167	52.4502	4.36137e-10	1.79717e-09	UP			Olfr90	167.134	-0.596053	0.148351	22.9852	0.000339769	0.000852819	DOWN
										Il13ra1	174.226	-0.76634	0.200455	67.7368	3.02887e-13	1.50582e-12	DOWN			Gpr155	162.635	1.40862	0.279571	34.1226	2.25083e-06	6.98558e-06	UP			Gcn1	2651.14	0.653041	0.0873354	106.664	2.07617e-21	1.4888e-20	UP			Olfr912	31.5603	-0.782772	0.371618	26.1865	8.21009e-05	0.000221276	DOWN
										Il6ra	291.074	-1.67174	0.181903	329.022	5.73359e-69	1.40339e-67	DOWN			Gpr161	145.451	-0.850735	0.163363	40.5515	1.15583e-07	4.00532e-07	DOWN			Gcnt2	269.465	-1.87838	0.188834	212.444	6.16911e-44	8.70312e-43	DOWN			Onecut2	185.602	-0.600403	0.163328	93.3868	1.30445e-18	8.34005e-18	DOWN
										Impa1	3203.24	0.959934	0.101512	259.176	5.89896e-54	1.04011e-52	UP			Gpr19	223.105	-0.977875	0.206913	52.9749	3.40356e-10	1.41359e-09	DOWN			Gda	286.908	1.08516	0.178759	89.2995	9.42898e-18	5.80361e-17	UP			Ophn1	1244.1	-1.1617	0.0847818	1558.46	0	0	DOWN
										Impa2	929.542	0.849176	0.0966414	290.091	1.35082e-60	2.7553e-59	UP			Gprin3	852.707	-2.52676	0.105453	1211.22	1.09252e-259	2.39474e-257	DOWN			Gdf15	111.195	1.08846	0.231601	38.9328	2.44997e-07	8.27323e-07	UP			Orai2	101.81	0.61099	0.359302	58.6809	2.27603e-11	1.01383e-10	UP
										Impdh1	9188.78	-1.1587	0.0753155	849.913	1.83708e-181	1.72945e-179	DOWN			Gps2	409.95	-0.646472	0.149978	28.4151	3.01908e-05	8.50042e-05	DOWN			Gdi1	1930.6	0.709618	0.099623	105.998	2.86921e-21	2.04748e-20	UP			Ormdl3	8721.47	-0.586361	0.0718957	330.484	2.77867e-69	6.85842e-68	DOWN
										Impdh2	1455.89	0.603083	0.080628	260.989	2.40857e-54	4.28235e-53	UP			Gpt	1225.38	1.11962	0.0862732	371.608	3.88865e-78	1.15371e-76	UP			Gdpd1	21.7031	-1.37243	0.447262	23.2084	0.000307961	0.000778301	DOWN			Osbpl11	2402.13	-0.736131	0.0588188	578.753	7.87326e-123	4.15924e-121	DOWN
										Inafm1	319.816	-0.61278	0.138818	67.5183	3.36271e-13	1.66672e-12	DOWN			Gpx1	1396.59	-0.69829	0.105565	91.2414	3.68552e-18	2.30714e-17	DOWN			Gdpd3	47.6806	-1.26347	0.284674	69.5216	1.2888e-13	6.54018e-13	DOWN			Osbpl3	595.318	-1.22056	0.103677	1152.08	7.02304e-247	1.32231e-244	DOWN
										Ing3	704.041	-0.752059	0.189442	23.3998	0.000283038	0.000718904	DOWN			Gpx3	101.852	-1.70763	0.201114	150.101	1.27039e-30	1.26832e-29	DOWN			Gem	126.793	-1.81025	0.213117	169.181	1.09087e-34	1.23424e-33	DOWN			Osbpl9	5395.67	-0.740575	0.0643235	849.83	1.91519e-181	1.79149e-179	DOWN
										Ing4	876.62	-1.10637	0.0874314	784.193	3.03958e-167	2.49381e-165	DOWN			Gramd1b	1739.67	0.632475	0.103425	99.6412	6.29029e-20	4.23758e-19	UP			Gemin8	100.846	-0.785592	0.206781	38.6142	2.83956e-07	9.53403e-07	DOWN			Osgin1	134.617	1.46942	0.250747	228.971	1.77709e-47	2.76172e-46	UP
										Inha	58.3938	-1.65568	0.347401	126.902	1.08105e-25	9.12955e-25	DOWN			Gramd2	22.3538	2.00907	0.501218	41.0274	9.26404e-08	3.23624e-07	UP			Gfod2	380.66	-0.667252	0.17547	52.081	5.19222e-10	2.127e-09	DOWN			Osmr	1131.46	-1.36091	0.0704931	1827.06	0	0	DOWN
										Inhbb	198.433	-0.72691	0.203552	56.6074	6.09245e-11	2.64481e-10	DOWN			Grb7	10.1743	2.34499	0.811454	22.6883	0.000387167	0.000965436	UP			Gfpt2	60.5069	0.970054	0.279657	23.4331	0.00027891	0.000708908	UP			Osr2	29.4949	-1.23232	0.347336	56.7175	5.78228e-11	2.51164e-10	DOWN
										Inpp1	359.332	-1.7974	0.285636	92.2302	2.28376e-18	1.44255e-17	DOWN			Grem2	13.8481	-2.94204	0.76695	39.0878	2.28009e-07	7.70843e-07	DOWN			Gfra1	38.7909	-1.90681	0.301019	86.5544	3.55365e-17	2.13364e-16	DOWN			Otop1	19.2334	1.21712	0.525367	34.0866	2.28836e-06	7.09606e-06	UP
										Inpp5a	516.789	0.679057	0.125624	96.4036	3.02435e-19	1.99262e-18	UP			Grik5	331.304	-0.968615	0.118027	161.589	4.53782e-33	4.87866e-32	DOWN			Gga2	860.305	1.01294	0.0943301	277.003	8.76609e-58	1.68506e-56	UP			Otud1	114.588	-1.33379	0.205581	204.452	3.1679e-42	4.33991e-41	DOWN
										Inpp5f	561.097	-0.59541	0.130323	59.9098	1.26874e-11	5.76329e-11	DOWN			Grk3	49.9929	1.28495	0.290882	73.3804	2.0252e-14	1.06947e-13	UP			Ggact	229.686	-0.640434	0.140953	50.7811	9.58927e-10	3.86571e-09	DOWN			Ovgp1	59.8058	-0.728174	0.247828	43.9657	2.35361e-08	8.55998e-08	DOWN
										Inpp5k	313.051	-1.1132	0.184334	127.179	9.4417e-26	8.0012e-25	DOWN			Grk5	640.212	1.27099	0.179459	124.887	2.89086e-25	2.39454e-24	UP			Ghr	2029.21	-1.4844	0.111605	409.242	3.02086e-86	9.85874e-85	DOWN			P2rx1	28.4407	0.78143	0.431962	39.6025	1.79593e-07	6.12944e-07	UP
										Inppl1	3575.73	-0.696771	0.0743166	322.863	1.21189e-67	2.85221e-66	DOWN			Grwd1	511.789	1.44477	0.12079	418.359	3.27124e-88	1.09434e-86	UP			Gid4	1506.18	-0.706748	0.0625755	331.98	1.32381e-69	3.30636e-68	DOWN			P2rx5	337.482	1.25691	0.126948	391.927	1.62998e-82	5.03954e-81	UP
										Insig1	13881.6	0.95031	0.0814447	486.202	7.59024e-103	3.07929e-101	UP			Gsc	74.8283	1.40363	0.279192	43.1249	3.48578e-08	1.25379e-07	UP			Gid8	1443.61	0.704632	0.0752539	237.955	2.10745e-49	3.40859e-48	UP			P2ry2	23.6083	1.06319	0.584238	29.1048	2.2115e-05	6.28933e-05	UP
										Insig2	1238.73	-0.883299	0.206682	114.833	3.89527e-23	2.97793e-22	DOWN			Gse1	429.533	0.783182	0.110616	95.9013	3.85802e-19	2.52266e-18	UP			Gigyf1	1537.7	-0.905556	0.0808621	228.037	2.81816e-47	4.34286e-46	DOWN			Pafah1b2	1587.39	0.611898	0.141983	80.5697	6.37768e-16	3.60796e-15	UP
										Insr	2914.96	-0.59488	0.0740815	261.828	1.59085e-54	2.84223e-53	DOWN			Gsk3b	3243.15	0.637521	0.0734395	145.334	1.31354e-29	1.27752e-28	UP			Gins3	568.504	-0.678069	0.138249	43.8033	2.53929e-08	9.22384e-08	DOWN			Paip1	1197.26	-0.674941	0.11998	68.3204	2.29082e-13	1.14549e-12	DOWN
										Insyn1	81.798	0.748481	0.254914	64.0164	1.79247e-12	8.53298e-12	UP			Gspt1	5526.49	0.732423	0.0752742	227.367	3.92114e-47	6.01732e-46	UP			Gja1	612.706	1.33116	0.286298	51.4368	7.0378e-10	2.86229e-09	UP			Pakap	1324.4	0.921317	0.0885957	575.587	3.80202e-122	1.95917e-120	UP
										Ints10	1068.34	0.871979	0.0936005	232.609	2.95142e-48	4.69605e-47	UP			Gstcd	329.866	0.805758	0.12715	86.3071	4.00448e-17	2.39844e-16	UP			Gjc1	320.857	-0.672625	0.114816	65.0189	1.11065e-12	5.34438e-12	DOWN			Palld	169.388	0.596418	0.206337	23.135	0.00031809	0.000801969	UP
										Ints2	1004.51	0.597947	0.155723	35.1413	1.41005e-06	4.46968e-06	UP			Gstt1	121.884	-1.85189	0.189158	172.998	1.67221e-35	1.93371e-34	DOWN			Gk5	501.876	-0.692403	0.117491	96.162	3.40001e-19	2.23112e-18	DOWN			Pan3	1185.98	-0.648281	0.0834001	183.646	8.90421e-38	1.09612e-36	DOWN
										Ints4	857.322	0.596034	0.0896169	175.18	5.72379e-36	6.70331e-35	UP			Gstt3	66.1727	-1.44903	0.337517	42.2757	5.18023e-08	1.83805e-07	DOWN			Gkap1	1269.4	-0.627576	0.10679	76.7045	4.09975e-15	2.23825e-14	DOWN			Pank3	9763.52	0.707681	0.0859692	602.051	7.29031e-128	4.05551e-126	UP
										Ip6k1	2013.06	-0.665413	0.109703	254.852	4.99998e-53	8.67963e-52	DOWN			Gstt4	16.636	-3.33001	0.540059	82.814	2.16162e-16	1.24983e-15	DOWN			Glb1l	103.875	-0.958116	0.213277	40.9239	9.72069e-08	3.38932e-07	DOWN			Pappa	98.0441	-1.30847	0.297972	83.9746	1.23482e-16	7.22207e-16	DOWN
										Ip6k2	1099.77	-1.01014	0.0920833	617.417	3.48704e-131	2.03217e-129	DOWN			Gtf2e1	1482.31	0.580359	0.0730995	231.333	5.54046e-48	8.73976e-47	UP			Glmp	879.65	-0.63711	0.155795	28.5867	2.79427e-05	7.89317e-05	DOWN			Paqr4	2034.09	1.09894	0.0781581	621.881	3.78245e-132	2.23089e-130	UP
										Ip6k3	4.60425	3.79169	1.34592	26.3621	7.59047e-05	0.000205276	UP			Gtf2f1	985.296	0.737022	0.0893776	172.575	2.05858e-35	2.37302e-34	UP			Glrx5	1358.81	0.629874	0.122548	55.0191	1.29361e-10	5.50345e-10	UP			Paqr9	652.496	0.659171	0.0952409	89.2168	9.8138e-18	6.02783e-17	UP
										Ipo13	636.304	0.811137	0.120834	146.569	7.1712e-30	7.02577e-29	UP			Gtf2f2	726.645	0.615413	0.112365	82.4139	2.62173e-16	1.5105e-15	UP			Glt28d2	27.8073	-1.3716	0.376128	23.3203	0.000293143	0.00074277	DOWN			Parm1	1482.56	1.88027	0.101735	1933.41	0	0	UP
										Ipo4	752.465	1.00848	0.176678	48.6293	2.64208e-09	1.03168e-08	UP			Gtf2h2	473.769	0.779974	0.100057	92.9444	1.61612e-18	1.02924e-17	UP			Gm10053	29242.9	0.692018	0.0920407	157.519	3.34347e-32	3.50981e-31	UP			Parvb	403.406	1.549	0.132968	500.217	7.16842e-106	3.02515e-104	UP
										Ippk	423.968	0.615578	0.117336	117.583	1.01998e-23	7.9933e-23	UP			Gtf2ird2	395.605	-1.01086	0.140811	83.3957	1.63276e-16	9.47778e-16	DOWN			Gm13283	16.4557	2.96021	0.819353	29.2725	2.05009e-05	5.8507e-05	UP			Pawr	136.156	-0.828151	0.17743	77.6391	2.61509e-15	1.43732e-14	DOWN
										Irak3	188.976	-1.5439	0.16023	449.923	5.10371e-95	1.87852e-93	DOWN			Gtpbp2	1076.78	-0.581978	0.100193	66.9008	4.51818e-13	2.21994e-12	DOWN			Gm14305	584.524	0.836034	0.152261	71.6573	4.62988e-14	2.39501e-13	UP			Pbld1	262.473	-1.14433	0.169465	426.351	6.18951e-90	2.15401e-88	DOWN
										Irf2	366.647	-0.603383	0.19238	96.3396	3.11967e-19	2.05267e-18	DOWN			Gtpbp3	671.288	0.625026	0.0843468	128.994	3.89081e-26	3.33569e-25	UP			Gm16253	18.3506	-1.52439	0.528683	27.5632	4.43004e-05	0.000122684	DOWN			Pbld2	45.3301	-0.651787	0.365479	50.3492	1.17552e-09	4.71429e-09	DOWN
										Irf2bpl	377.38	-1.49888	0.186368	311.593	3.21917e-65	7.19585e-64	DOWN			Gtse1	305.114	1.0456	0.125336	156.049	6.87869e-32	7.14936e-31	UP			Gm16867	257.438	1.07764	0.170612	75.5301	7.21083e-15	3.88048e-14	UP			Pck1	1171.06	0.85948	0.154943	40.0206	1.47912e-07	5.08483e-07	UP
										Irs2	1613.51	-1.68399	0.103277	1121.93	2.38572e-240	4.17103e-238	DOWN			Gvin1	8.2947	-3.61158	0.85354	55.4355	1.06198e-10	4.54039e-10	DOWN			Gm17067	37.5566	4.76101	0.497811	264.928	3.43542e-55	6.25187e-54	UP			Pcmtd2	1396.6	-0.918572	0.0940323	867.067	3.56676e-185	3.42362e-183	DOWN
										Irx5	133.888	-0.658248	0.186855	37.8223	4.09634e-07	1.35829e-06	DOWN			Gxylt2	74.6536	-1.01762	0.291905	30.6118	1.11739e-05	3.26502e-05	DOWN			Gm19426	37.1186	0.698414	0.424796	27.6471	4.26608e-05	0.000118322	UP			Pde12	926.588	0.677433	0.08441	384.546	6.3475e-81	1.92602e-79	UP
										Isca2	1048.98	0.836677	0.0885362	266.085	1.93937e-55	3.53808e-54	UP			Gyg	2025.16	-0.586023	0.0770113	131.985	9.02095e-27	7.94731e-26	DOWN			Gm20390	2325.11	0.779789	0.20549	27.2559	5.08561e-05	0.000139852	UP			Pde1c	87.4287	-1.7304	0.395242	43.9901	2.327e-08	8.46527e-08	DOWN
										Itga1	320.827	-0.931486	0.131424	186.794	1.89212e-38	2.36693e-37	DOWN			Gypc	2139.18	1.45761	0.079288	651.508	1.49465e-138	9.30101e-137	UP			Gm20518	37.135	-1.73225	0.50358	27.7288	4.11222e-05	0.000114271	DOWN			Pde3a	34.5157	-1.60199	0.334014	85.0092	7.49445e-17	4.42911e-16	DOWN
										Itga7	187.927	1.77734	0.196673	252.996	1.251e-52	2.15889e-51	UP			H1f0	5294.53	0.998323	0.0993054	171.698	3.16858e-35	3.63829e-34	UP			Gm20604	347.814	0.663977	0.129082	46.9697	5.76283e-09	2.20341e-08	UP			Pde4dip	871.846	0.813278	0.0892379	152.76	3.45016e-31	3.51625e-30	UP
										Itgae	43.8052	1.55588	0.36747	62.8542	3.12085e-12	1.46712e-11	UP			H1f2	723.353	1.12371	0.0890457	332.551	9.97801e-70	2.50063e-68	UP			Gm20605	789.576	-0.935266	0.13342	151.698	5.80744e-31	5.84967e-30	DOWN			Pde7b	14.1822	-1.73155	0.544102	52.731	3.81933e-10	1.57913e-09	DOWN
										Itih4	1552.18	-1.71556	0.108649	887.291	1.49824e-189	1.53868e-187	DOWN			H1f3	24.3359	1.58367	0.458262	45.832	9.82622e-09	3.6832e-08	UP			Gm20878	26.0759	-1.71671	0.479705	35.55	1.16846e-06	3.73287e-06	DOWN			Pdk4	2529.1	-2.46786	0.0993969	1783.97	0	0	DOWN
										Itih5	135.569	0.767322	0.226135	32.6704	4.37532e-06	1.31699e-05	UP			H2-DMb1	61.5545	0.657425	0.263157	24.633	0.000164002	0.000427803	UP			Gm21972	75.1249	1.17559	0.295125	24.253	0.000194104	0.000502222	UP			Pdlim5	815.475	-0.918762	0.0972362	336.39	1.48881e-70	3.80917e-69	DOWN
										Itm2b	13378.5	-1.04961	0.0729369	589.961	2.98506e-125	1.61766e-123	DOWN			H2ac6	17.1279	2.68477	0.65481	25.8556	9.51779e-05	0.000254744	UP			Gm28035	174.498	-2.77598	0.315453	160.182	9.05404e-33	9.69152e-32	DOWN			Pdss1	969.032	0.688786	0.0972224	321.483	2.40178e-67	5.61666e-66	UP
										Itpa	2721.55	0.826401	0.0868655	261.873	1.55579e-54	2.78979e-53	UP			H2az2	1813.1	-0.82078	0.0737098	261.682	1.70974e-54	3.05094e-53	DOWN			Gm28308	13.8088	-2.13019	0.564195	34.6382	1.77666e-06	5.57045e-06	DOWN			Pdxp	666.575	0.770446	0.0928158	217.57	4.92523e-45	7.11228e-44	UP
										Itpk1	935.61	0.780567	0.0835298	478.471	3.5381e-101	1.39305e-99	UP			H2bc4	452.706	0.766755	0.177395	38.2357	3.38339e-07	1.1298e-06	UP			Gm32742	69.5771	-0.730174	0.261658	23.1892	0.000310577	0.00078424	DOWN			Pdzd2	4184.85	-1.18092	0.109075	720.262	2.04184e-153	1.45565e-151	DOWN
										Itprip	53.1178	-1.01086	0.348471	25.4706	0.000113006	0.000299676	DOWN			H4c9	261.41	0.818643	0.15852	53.0988	3.20982e-10	1.33577e-09	UP			Gm35339	138.207	-1.6257	0.182551	192.707	1.03086e-39	1.32916e-38	DOWN			Pea15a	717.837	0.645095	0.093135	287.989	3.82307e-60	7.73356e-59	UP
										Itpripl2	656.525	-0.797761	0.100663	164.02	1.37613e-33	1.50259e-32	DOWN			H6pd	1099.77	-0.663743	0.0740801	137.895	5.01262e-28	4.59235e-27	DOWN			Gm4070	13.2402	-4.91115	0.986312	63.0729	2.81172e-12	1.32477e-11	DOWN			Peli2	1402.11	-0.759524	0.0839622	274.19	3.52389e-57	6.67765e-56	DOWN
										Itsn1	1763.78	0.600897	0.0993476	142.074	6.48322e-29	6.12299e-28	UP			Hacd2	8129.25	-0.634253	0.0966973	72.3382	3.33978e-14	1.74424e-13	DOWN			Gm43738	172.451	2.00104	0.331307	69.0693	1.60055e-13	8.09145e-13	UP			Pepd	699.736	0.941736	0.120189	290.399	1.15976e-60	2.37549e-59	UP
										Ivns1abp	30760.3	-1.78209	0.0740144	2115.61	0	0	DOWN			Hapln4	24.3491	1.40634	0.456592	42.9588	3.76688e-08	1.35126e-07	UP			Gm43951	21.685	-4.34065	1.22533	27.1409	5.35488e-05	0.000146912	DOWN			Pex10	315.811	0.591535	0.13339	95.5364	4.60428e-19	2.9986e-18	UP
										Izumo4	105.973	-0.735784	0.252274	40.8612	1.00086e-07	3.48476e-07	DOWN			Hars	762.862	0.779437	0.0967148	140.325	1.52604e-28	1.41755e-27	UP			Gm45062	693.445	-0.947606	0.11772	212.726	5.36806e-44	7.59493e-43	DOWN			Pex5	2599.5	0.659809	0.0592888	899.511	3.39662e-192	3.64108e-190	UP
										Jade2	174.268	0.860288	0.195104	94.8458	6.43448e-19	4.16285e-18	UP			Haspin	317.587	0.755175	0.116664	96.3838	3.05354e-19	2.01006e-18	UP			Gm45902	177.308	0.827545	0.164837	65.7741	7.74266e-13	3.75648e-12	UP			Pfkfb3	2820.41	0.73432	0.102675	107.701	1.25352e-21	9.04185e-21	UP
										Jade3	890.729	-2.67806	0.14146	1203.75	4.51846e-258	9.61711e-256	DOWN			Haus7	558.345	0.598026	0.0928055	131.162	1.34892e-26	1.17848e-25	UP			Gm49320	85.4917	-1.99566	0.382271	45.8177	9.89213e-09	3.70602e-08	DOWN			Pfkfb4	201.392	0.989259	0.177933	164.045	1.35884e-33	1.48481e-32	UP
										Jak2	1751.94	-0.71468	0.0710282	522.15	1.31986e-110	5.83838e-109	DOWN			Hbp1	4190.18	-2.38815	0.114281	818.546	1.12431e-174	9.82833e-173	DOWN			Gm49336	1582.95	0.769034	0.0933337	146.306	8.15787e-30	7.98177e-29	UP			Pfkl	2173.55	0.943518	0.0951958	373.509	1.51461e-78	4.50274e-77	UP
										Jarid2	1469.75	0.741834	0.0761387	367.051	3.7274e-77	1.08612e-75	UP			Hcar1	447.457	1.06151	0.106705	195.926	2.1123e-40	2.76975e-39	UP			Gm49359	277.967	-0.942	0.232857	23.3742	0.000286252	0.000726437	DOWN			Pfkp	527.021	0.8801	0.174187	80.2483	7.44585e-16	4.19607e-15	UP
										Jazf1	68.9615	0.876963	0.284021	35.3528	1.27936e-06	4.07565e-06	UP			Hcfc1	3599.42	0.778377	0.067455	252.29	1.77323e-52	3.05294e-51	UP			Gm49396	321.642	-0.830176	0.164211	44.3147	1.99933e-08	7.3113e-08	DOWN			Pgam1	7276.89	0.717934	0.0852514	299.189	1.49607e-62	3.15227e-61	UP
										Jmjd1c	1621.61	-0.737477	0.0711872	402.824	7.3061e-85	2.32245e-83	DOWN			Hdac1	2946.79	0.880061	0.0570695	530.368	2.21893e-112	1.01518e-110	UP			Gm49405	223.529	-1.03049	0.182918	80.415	6.87125e-16	3.88269e-15	DOWN			Pgp	2277.92	0.652375	0.0797066	298.945	1.68818e-62	3.54686e-61	UP
										Jmjd7	44.1071	2.20518	0.577366	35.1405	1.41059e-06	4.47041e-06	UP			Hdac4	488.215	-0.768653	0.159523	49.1151	2.10228e-09	8.24993e-09	DOWN			Gm49510	64.9645	0.58099	0.353889	23.2675	0.000300043	0.000759469	UP			Phactr1	25.3333	-2.00268	0.495516	44.2756	2.03622e-08	7.44249e-08	DOWN
										Jmy	781.394	-1.29805	0.085629	1150.31	1.69733e-246	3.15531e-244	DOWN			Hdac5	1964.14	-1.1598	0.096096	306.562	3.88842e-64	8.49783e-63	DOWN			Gm50388	93.2783	1.27835	0.392599	23.6561	0.000252758	0.00064467	UP			Phf7	329.97	-0.757383	0.125159	99.6515	6.25884e-20	4.21833e-19	DOWN
										Josd1	2686.13	-0.609574	0.0570505	598.721	3.82095e-127	2.09382e-125	DOWN			Hdac8	188.29	-0.757589	0.174846	44.8598	1.54926e-08	5.72963e-08	DOWN			Gm5141	354.644	-0.617596	0.111741	58.6233	2.33918e-11	1.041e-10	DOWN			Phkg1	79.3868	-1.18339	0.281079	74.5882	1.13382e-14	6.04185e-14	DOWN
										Jpt2	1926.04	0.621292	0.067257	288.437	3.06206e-60	6.21125e-59	UP			Hdgfl3	333.069	-0.804236	0.114314	139.433	2.36117e-28	2.17542e-27	DOWN			Gm5415	11.8192	-1.51504	0.560336	25.1817	0.000128518	0.000338976	DOWN			Phlda1	47.3245	1.1116	0.317091	74.0159	1.49258e-14	7.92479e-14	UP
										Jrk	108.375	0.953057	0.268678	69.7149	1.17477e-13	5.97391e-13	UP			Hdhd3	682.084	2.08255	0.0999887	1071.39	2.0959e-229	3.34569e-227	UP			Gm6710	638.097	0.946267	0.13877	124.93	2.83093e-25	2.34622e-24	UP			Phlda3	2587.44	1.05037	0.0817074	676.598	5.63306e-144	3.69317e-142	UP
										Junb	387.52	-1.58618	0.137898	407.262	8.07339e-86	2.60584e-84	DOWN			Heatr3	1156.07	0.997085	0.0947475	305.764	5.7731e-64	1.25605e-62	UP			Gm8113	262.355	-1.58853	0.166121	216.755	7.36137e-45	1.05885e-43	DOWN			Pi4k2b	1959.79	-0.651632	0.0720369	382.948	1.40258e-80	4.24708e-79	DOWN
										Kank2	1040.28	1.0413	0.1068	332.378	1.08691e-69	2.71931e-68	UP			Hebp1	234.982	0.646228	0.141692	52.3826	4.50296e-10	1.85343e-09	UP			Gm867	9.22408	-1.99958	0.757954	34.1501	2.22263e-06	6.90387e-06	DOWN			Pik3ca	1550.14	-0.724899	0.0718117	665.734	1.25727e-141	8.13401e-140	DOWN
										Kank3	272.538	-2.32619	0.272888	330.484	2.77794e-69	6.85842e-68	DOWN			Heca	1010.17	-1.76221	0.0865436	1006.99	1.84539e-215	2.48637e-213	DOWN			Gm8797	945.519	-0.821128	0.106943	178.935	9.03462e-37	1.08136e-35	DOWN			Pik3ip1	822.106	-2.33371	0.168475	1069.34	5.83114e-229	9.20818e-227	DOWN
										Kansl1l	1019.54	-1.54549	0.10649	944.09	7.62439e-202	9.1034e-200	DOWN			Hectd1	3097.51	-0.62046	0.0494425	401.157	1.67073e-84	5.27663e-83	DOWN			Gm9747	382.667	-1.17615	0.124136	131.948	9.18626e-27	8.0881e-26	DOWN			Pik3r1	1951.02	1.05016	0.0688879	1435.8	2.40059e-308	7.05102e-306	UP
										Kat2b	3042.46	-1.20539	0.131183	276.95	8.99865e-58	1.72751e-56	DOWN			Heg1	2248.28	-1.64168	0.109217	565.632	5.3752e-120	2.71272e-118	DOWN			Gmip	407.304	1.04973	0.186957	57.5091	3.97125e-11	1.73887e-10	UP			Pik3r3	679.215	0.889087	0.10776	322.115	1.75559e-67	4.11205e-66	UP
										Kat6b	439.937	-0.622867	0.1283	186.111	2.64797e-38	3.304e-37	DOWN			Helz2	339.719	0.600018	0.150124	37.3361	5.12836e-07	1.68641e-06	UP			Gmppb	346.838	1.50204	0.161528	188.477	8.26697e-39	1.04303e-37	UP			Pim1	781.692	-0.66167	0.0786483	250.245	4.87006e-52	8.30682e-51	DOWN
										Kbtbd11	1960.26	0.648678	0.0729912	285.581	1.25866e-59	2.52869e-58	UP			Herc3	1254.29	0.633804	0.110099	43.7731	2.57537e-08	9.34798e-08	UP			Gmps	3106.34	0.61656	0.0658947	229.625	1.28672e-47	2.01243e-46	UP			Pkm	24975.6	0.600918	0.0561082	630.896	4.26097e-134	2.55415e-132	UP
										Kbtbd8	327.831	1.04516	0.189686	90.4006	5.53568e-18	3.44479e-17	UP			Herpud1	1193.28	-1.28086	0.0949029	433.635	1.66308e-91	5.8995e-90	DOWN			Gna11	1918.51	0.606664	0.0583945	228.984	1.7657e-47	2.74694e-46	UP			Pkn2	4482.07	-0.685402	0.0694917	301.79	4.12832e-63	8.7995e-62	DOWN
										Kcnab3	63.1765	1.09283	0.297971	32.5267	4.67204e-06	1.40314e-05	UP			Herpud2	387.64	-1.01323	0.0959059	276.498	1.12514e-57	2.15153e-56	DOWN			Gnal	23.9738	-1.28661	0.399685	25.6165	0.000105888	0.00028192	DOWN			Pla2g15	548.751	-0.677058	0.0833378	166.353	4.37675e-34	4.84744e-33	DOWN
										Kcnb1	50.8883	1.54544	0.375487	108.014	1.07693e-21	7.80643e-21	UP			Hexa	1318.4	-0.847688	0.0754212	258.097	1.00589e-53	1.76493e-52	DOWN			Gnb1l	335.817	1.1082	0.199275	79.0168	1.34742e-15	7.49839e-15	UP			Plbd2	2103.72	-0.838447	0.0915535	352.593	4.84076e-74	1.34135e-72	DOWN
										Kcnc2	30.7564	-2.38022	0.645332	40.483	1.19323e-07	4.131e-07	DOWN			Hgf	167.233	1.27456	0.172044	118.891	5.39135e-24	4.26602e-23	UP			Gnb5	636.94	1.77853	0.120054	554.101	1.66342e-117	8.19767e-116	UP			Plcb2	8.92038	2.42651	1.10225	32.8602	4.01182e-06	1.21254e-05	UP
										Kcnh2	25.3564	1.32226	0.561738	38.1114	3.58369e-07	1.19424e-06	UP			Hgh1	441.939	1.03554	0.115099	246.959	2.46979e-51	4.1548e-50	UP			Gng11	80.2466	0.935753	0.256265	35.9186	9.86085e-07	3.16955e-06	UP			Plcd3	922.813	-1.08752	0.0776095	1439.09	0	1.39341e-306	DOWN
										Kcnt1	23.2552	-2.14505	0.545521	52.79	3.71429e-10	1.53743e-09	DOWN			Higd1a	3243.53	0.699267	0.0785278	139.543	2.23759e-28	2.06544e-27	UP			Gnpat	5070.94	-0.771579	0.0616469	261.858	1.5675e-54	2.80735e-53	DOWN			Plcl2	316.791	-0.80612	0.131308	130.479	1.88317e-26	1.63623e-25	DOWN
										Kcnt2	3.89457	-4.55046	1.81663	22.6235	0.00039834	0.000990856	DOWN			Hilpda	290.155	-1.13766	0.135412	108.552	8.28802e-22	6.0167e-21	DOWN			Gnpda1	311.723	-1.29752	0.123412	230.671	7.67831e-48	1.20861e-46	DOWN			Plekha5	227.714	-1.38148	0.150137	333.664	5.74622e-70	1.44998e-68	DOWN
										Kctd12b	357.199	-1.0602	0.160573	219.021	2.40798e-45	3.50134e-44	DOWN			Hip1	732.19	1.07906	0.150091	109.214	6.00513e-22	4.38981e-21	UP			Gnpnat1	1409.31	-0.607959	0.129495	30.4554	1.19962e-05	3.49141e-05	DOWN			Plekha6	259.17	1.87704	0.253217	67.3732	3.60444e-13	1.78412e-12	UP
										Kctd14	115.56	1.12858	0.241365	82.7359	2.24461e-16	1.29526e-15	UP			Hipk1	4124.32	-0.657531	0.0619551	231.66	4.71334e-48	7.45104e-47	DOWN			Gnptab	998.661	0.885495	0.101507	155.49	9.04514e-32	9.38114e-31	UP			Plekhb2	385.301	0.70144	0.130219	45.7989	9.97984e-09	3.73792e-08	UP
										Kctd15	360.046	-1.12697	0.119741	337.139	1.02689e-70	2.63653e-69	DOWN			Hipk2	2576.47	1.41133	0.131544	212.526	5.92448e-44	8.36605e-43	UP			Golph3l	1026.49	-0.692627	0.0921452	92.1543	2.36919e-18	1.49394e-17	DOWN			Plekhg4	53.373	1.66711	0.540926	36.2669	8.39906e-07	2.71514e-06	UP
										Kctd17	295.604	1.1739	0.1556	164.016	1.37856e-33	1.50413e-32	UP			Hipk3	8799.24	-1.79391	0.0642268	1726.21	0	0	DOWN			Got1	392.462	1.59137	0.141514	301.704	4.30919e-63	9.17171e-62	UP			Plekhm1	889.469	-0.634485	0.114406	151.28	7.13053e-31	7.16272e-30	DOWN
										Kctd18	277.027	-0.851856	0.138675	159.204	1.46255e-32	1.55645e-31	DOWN			Hivep1	636.505	-1.2601	0.122909	272.516	8.06496e-57	1.52044e-55	DOWN			Gp1ba	49.6065	-0.824236	0.281211	27.5071	4.54304e-05	0.000125601	DOWN			Plin1	12234	1.41244	0.052323	2384.01	0	0	UP
										Kctd21	150.4	-0.972678	0.215762	55.5346	1.01326e-10	4.33588e-10	DOWN			Hk1	674.077	1.24417	0.141102	167.06	3.09246e-34	3.44843e-33	UP			Gpank1	269.539	-1.04098	0.135551	169.899	7.66884e-35	8.71034e-34	DOWN			Plin2	8779.66	-0.737343	0.0774944	105.502	3.65274e-21	2.5915e-20	DOWN
										Kctd7	304.952	0.613403	0.228953	43.1611	3.42748e-08	1.23373e-07	UP			Hk2	1993.98	2.20917	0.0927401	1162.18	4.57165e-249	8.83412e-247	UP			Gpat3	547.137	1.69318	0.165125	264.115	5.13522e-55	9.3221e-54	UP			Plin4	14368.7	0.730337	0.089964	145.037	1.51903e-29	1.47348e-28	UP
										Kdm3a	1669.15	-1.02577	0.0949181	653.201	6.4355e-139	4.0563e-137	DOWN			Hlf	103.533	0.821495	0.275571	35.6761	1.10258e-06	3.53239e-06	UP			Gpatch4	329.77	1.20061	0.172696	126.804	1.13393e-25	9.56321e-25	UP			Plin5	214.02	1.65909	0.189023	225.02	1.24852e-46	1.88446e-45	UP
										Kdm5b	323.235	-0.787179	0.145804	89.4392	8.8128e-18	5.42889e-17	DOWN			Hltf	1658.62	-0.899559	0.0742399	285.233	1.49497e-59	2.99934e-58	DOWN			Gpbp1l1	1753.43	-1.15916	0.0675056	601.558	9.31725e-128	5.16352e-126	DOWN			Plk1	541.808	0.815109	0.108349	221.033	8.92644e-46	1.30832e-44	UP
										Kdm7a	1294.86	-1.26676	0.105006	652.294	1.01064e-138	6.31583e-137	DOWN			Hmbox1	492.766	-0.621821	0.10666	92.8516	1.69036e-18	1.07373e-17	DOWN			Gpc4	427.932	1.281	0.121228	232.45	3.19131e-48	5.07225e-47	UP			Plpp1	242.476	0.654596	0.137295	85.734	5.28139e-17	3.15167e-16	UP
										Kdsr	709.045	-0.945669	0.0972199	534.676	2.60603e-113	1.20353e-111	DOWN			Hmga2	79.1138	-2.51804	0.257067	188.34	8.84382e-39	1.11485e-37	DOWN			Gpcpd1	2619.95	0.695573	0.0967532	142.237	5.9842e-29	5.66262e-28	UP			Plppr3	509.726	-0.800013	0.114091	418.705	2.7553e-88	9.25956e-87	DOWN
										Khnyn	1037.18	-0.779475	0.0901152	552.729	3.29112e-117	1.61111e-115	DOWN			Hmgcr	1076.09	2.31657	0.182213	324.159	6.37908e-68	1.51591e-66	UP			Gpd1	47904.4	3.20437	0.101816	1937.47	0	0	UP			Plscr2	26.8045	-1.06736	0.428874	26.4873	7.1769e-05	0.000194429	DOWN
										Kif18a	604.44	0.732585	0.136499	50.9365	8.91166e-10	3.59947e-09	UP			Hmgcs1	6666.91	2.04158	0.0673534	1738.45	0	0	UP			Gpd2	2199.6	0.864118	0.0792652	198.78	5.18171e-41	6.93066e-40	UP			Plscr4	95.3282	-0.799573	0.223919	60.9656	7.6757e-12	3.5315e-11	DOWN
										Kif18b	340.489	0.604182	0.131737	60.9899	7.58764e-12	3.49317e-11	UP			Hmgn3	382.236	0.60001	0.116967	95.7578	4.13588e-19	2.70073e-18	UP			Gper1	92.9707	3.16809	0.310774	271.576	1.28377e-56	2.40172e-55	UP			Plxna4	111.532	-1.65146	0.209402	362.103	4.33467e-76	1.24092e-74	DOWN
										Kif27	43.4457	-1.15142	0.354427	38.0058	3.76321e-07	1.25179e-06	DOWN			Hmox2	1766.39	0.767466	0.0768736	218.696	2.82662e-45	4.10601e-44	UP			Gphn	866.368	-0.716412	0.0726136	223.854	2.2199e-46	3.33348e-45	DOWN			Pmvk	1085.36	0.759396	0.1172	334.438	3.91628e-70	9.93342e-69	UP
										Kif3a	1343.04	-1.17219	0.101443	352.05	6.33633e-74	1.74916e-72	DOWN			Hnrnpab	10737.8	0.671804	0.0672342	185.215	4.11645e-38	5.10162e-37	UP			Gpnmb	223.608	-2.09841	0.2817	132.319	7.66047e-27	6.76905e-26	DOWN			Pnpla3	154.45	1.97722	0.236957	339.819	2.72071e-71	7.08447e-70	UP
										Kif7	172.244	1.20004	0.189725	77.8148	2.40311e-15	1.32379e-14	UP			Hnrnpd	2942.13	0.667421	0.0720264	131.818	9.79051e-27	8.60979e-26	UP			Gpr135	30.4505	-1.01251	0.352365	23.1191	0.00032032	0.000807315	DOWN			Pnpla7	805.051	-1.32359	0.0810383	905.685	1.56599e-193	1.70357e-191	DOWN
										Kifc2	300.762	-0.616469	0.158746	80.698	5.99516e-16	3.39811e-15	DOWN			Hnrnph3	795.277	-1.00936	0.11213	190.957	2.43908e-39	3.12569e-38	DOWN			Gpr137b	368.592	-0.870568	0.157844	58.0555	3.06369e-11	1.35156e-10	DOWN			Pnrc1	1194.11	-1.51147	0.0677913	2248.81	0	0	DOWN
										Kifc3	423.558	1.00113	0.167787	105.709	3.30259e-21	2.34648e-20	UP			Hnrnpr	2724.25	0.901769	0.0788639	226.168	7.08577e-47	1.07613e-45	UP			Gpr146	472.171	-0.692497	0.102685	126.011	1.67065e-25	1.39722e-24	DOWN			Polh	566.946	0.711016	0.0894695	178.176	1.31203e-36	1.564e-35	UP
										Kirrel	1422.08	-1.04222	0.0889617	385.692	3.59466e-81	1.09525e-79	DOWN			Hopx	24.9008	1.86175	0.502486	38.955	2.42485e-07	8.19405e-07	UP			Gpr152	26.4131	-1.93676	0.403299	36.913	6.23475e-07	2.0361e-06	DOWN			Poli	120.008	-0.589827	0.177098	43.1545	3.438e-08	1.23721e-07	DOWN
										Kiss1r	90.4414	-1.46086	0.277054	155.027	1.13519e-31	1.17487e-30	DOWN			Hoxa4	245.648	0.591583	0.152806	23.5921	0.000260008	0.000662011	UP			Gpr155	162.635	1.46354	0.304137	34.1226	2.25083e-06	6.98558e-06	UP			Pop7	340.88	0.726548	0.148313	131.222	1.31004e-26	1.1452e-25	UP
										Kitl	4481.15	-1.70526	0.116793	898.385	5.9509e-192	6.28741e-190	DOWN			Hoxa9	51.3023	1.76487	0.394388	22.6181	0.000399291	0.000992887	UP			Gpr157	123.545	-0.708928	0.188438	34.6353	1.77906e-06	5.57679e-06	DOWN			Pou2f3	15.0894	-1.37546	0.454695	66.057	6.76336e-13	3.28896e-12	DOWN
										Kiz	765.459	-1.33567	0.122802	352.518	5.02275e-74	1.38915e-72	DOWN			Hoxc4	199.184	-0.812122	0.148772	105.931	2.96447e-21	2.11033e-20	DOWN			Gpr161	145.451	-0.656471	0.171472	40.5515	1.15583e-07	4.00532e-07	DOWN			Pp2d1	67.9582	-1.04122	0.316769	28.5544	2.83533e-05	8.00609e-05	DOWN
										Klb	530.932	1.17655	0.160931	114.098	5.57216e-23	4.23127e-22	UP			Hoxc5	244.343	0.802536	0.147817	55.744	9.17506e-11	3.93876e-10	UP			Gpr19	223.105	-1.0185	0.225919	52.9749	3.40356e-10	1.41359e-09	DOWN			Ppil1	1152.03	0.807214	0.0833907	352.738	4.50415e-74	1.25043e-72	UP
										Klc4	501.731	-1.02302	0.119152	282.133	6.9302e-59	1.3643e-57	DOWN			Hoxc8	632.112	0.990736	0.112391	135.885	1.34018e-27	1.21568e-26	UP			Gprin3	852.707	-2.67869	0.11512	1211.22	1.09252e-259	2.39474e-257	DOWN			Ppl	136.006	0.940967	0.211036	99.8717	5.62461e-20	3.79784e-19	UP
										Klf10	715.269	0.817263	0.238766	77.745	2.4852e-15	1.36747e-14	UP			Hpdl	323.849	1.49274	0.137016	305.927	5.3256e-64	1.16041e-62	UP			Gpt	1225.38	1.20385	0.0932411	371.608	3.88865e-78	1.15371e-76	UP			Ppp1r15a	345.917	-0.63616	0.294586	26.1668	8.28279e-05	0.000223154	DOWN
										Klf11	309.557	-0.774147	0.143975	162.272	3.24555e-33	3.49444e-32	DOWN			Hpf1	1119.81	0.823002	0.0943567	184.935	4.72254e-38	5.84783e-37	UP			Gpx1	1396.59	-0.797948	0.116561	91.2414	3.68552e-18	2.30714e-17	DOWN			Ppp1r1a	428.344	0.647403	0.131688	98.8797	9.10196e-20	6.10371e-19	UP
										Klf2	67.1661	-1.46229	0.337719	82.1527	2.97357e-16	1.70919e-15	DOWN			Hrct1	46.4267	-0.819155	0.256818	22.7181	0.000382126	0.00095327	DOWN			Gpx3	101.852	-1.60981	0.208503	150.101	1.27039e-30	1.26832e-29	DOWN			Ppp1r1b	77.487	1.72229	0.270806	80.6198	6.22541e-16	3.52453e-15	UP
										Klf3	1070.23	-0.807201	0.19267	27.3187	4.94423e-05	0.000136103	DOWN			Hs1bp3	277.744	-0.920415	0.277731	25.4725	0.000112908	0.00029947	DOWN			Gramd1b	1739.67	0.617377	0.113962	99.6412	6.29029e-20	4.23758e-19	UP			Ppp1r3b	2705.31	3.55754	0.105591	3658.95	0	0	UP
										Klf6	385.606	-0.888981	0.141313	158.583	1.98348e-32	2.10017e-31	DOWN			Hsd17b11	698.736	-1.51567	0.0892117	697.919	1.38449e-148	9.54581e-147	DOWN			Gramd2	22.3538	2.17747	0.524318	41.0274	9.26404e-08	3.23624e-07	UP			Ppp1r3d	1148.99	1.00424	0.0765222	451.054	2.91049e-95	1.07666e-93	UP
										Klf7	308.509	-1.44527	0.238935	116.109	2.09201e-23	1.61531e-22	DOWN			Hsd17b7	845.53	1.96449	0.124903	727.535	5.45866e-155	3.9297e-153	UP			Grb7	10.1743	2.76564	0.832603	22.6883	0.000387167	0.000965436	UP			Ppp2r5a	8796.09	0.724116	0.0741585	553.733	1.99753e-117	9.8113e-116	UP
										Klf9	1135.26	-2.42417	0.116011	1862.22	0	0	DOWN			Hsdl2	5246.19	-0.665356	0.081334	100.371	4.41359e-20	2.9939e-19	DOWN			Grem2	13.8481	-3.48302	0.858677	39.0878	2.28009e-07	7.70843e-07	DOWN			Ppp2r5b	442.54	0.590237	0.134347	71.3043	5.48413e-14	2.82596e-13	UP
										Klhdc1	161.07	-0.631531	0.232724	41.3332	8.03525e-08	2.81502e-07	DOWN			Hsp90aa1	36129.7	0.820126	0.0931456	197.79	8.43798e-41	1.12145e-39	UP			Grik5	331.304	-1.13932	0.127138	161.589	4.53782e-33	4.87866e-32	DOWN			Prdm1	6.5666	-2.54231	0.873729	27.5975	4.36226e-05	0.000120876	DOWN
										Klhdc4	387.922	0.853019	0.136531	159.139	1.51039e-32	1.6062e-31	UP			Hspa12a	152.489	3.04681	0.290905	212.021	7.59971e-44	1.06905e-42	UP			Grk3	49.9929	1.75365	0.300803	73.3804	2.0252e-14	1.06947e-13	UP			Prdm11	42.3457	1.41629	0.437834	51.6272	6.43289e-10	2.62135e-09	UP
										Klhdc8a	15.8061	1.95502	0.636918	41.2864	8.21221e-08	2.87565e-07	UP			Hspa12b	54.7839	1.83497	0.345514	56.412	6.68427e-11	2.89402e-10	UP			Grk5	640.212	1.4411	0.197447	124.887	2.89086e-25	2.39454e-24	UP			Prdm16	454.532	1.70969	0.267515	212.326	6.53932e-44	9.20771e-43	UP
										Klhdc8b	332.575	-1.4191	0.152961	324.862	4.50355e-68	1.07369e-66	DOWN			Hspa1l	227.312	-1.46598	0.143128	238.78	1.40211e-49	2.2753e-48	DOWN			Grwd1	511.789	1.76511	0.128844	418.359	3.27124e-88	1.09434e-86	UP			Prelid3b	5057.64	0.712537	0.0901784	258.875	6.84781e-54	1.20584e-52	UP
										Klhl21	681.361	-1.80899	0.0984542	1468.48	0	0	DOWN			Hspa2	110.731	0.729536	0.224139	32.1491	5.55058e-06	1.65986e-05	UP			Gsc	74.8283	1.34022	0.294835	43.1249	3.48578e-08	1.25379e-07	UP			Prex2	484.144	-1.20569	0.136577	243.816	1.16595e-50	1.9392e-49	DOWN
										Klhl24	9006.8	-1.89905	0.136289	1260.09	2.83077e-270	6.59884e-268	DOWN			Hspa4	7032.24	1.13398	0.0624793	739.68	1.29027e-157	9.66779e-156	UP			Gse1	429.533	0.888786	0.117337	95.9013	3.85802e-19	2.52266e-18	UP			Prkaca	3982.23	0.771871	0.0512824	1167.67	2.95384e-250	5.78402e-248	UP
										Klhl25	555.709	1.35428	0.124107	559.316	1.24394e-118	6.21377e-117	UP			Hspa5	10060.8	0.927133	0.101205	173.313	1.43291e-35	1.6596e-34	UP			Gsk3b	3243.15	0.670527	0.0808642	145.334	1.31354e-29	1.27752e-28	UP			Prkce	805.656	0.616916	0.0985703	97.5964	1.69611e-19	1.12711e-18	UP
										Klhl26	293.107	0.734635	0.139176	128.861	4.15301e-26	3.55633e-25	UP			Hspa8	63939.3	1.12323	0.0372709	1859.54	0	0	UP			Gspt1	5526.49	0.776642	0.0833649	227.367	3.92114e-47	6.01732e-46	UP			Prkd1	509.128	0.640158	0.0943255	128.536	4.86645e-26	4.16e-25	UP
										Klhl33	43.6858	-0.795	0.364574	30.201	1.34643e-05	3.89782e-05	DOWN			Hspb6	248.297	1.10973	0.153488	105.718	3.28776e-21	2.33708e-20	UP			Gstcd	329.866	0.932021	0.134328	86.3071	4.00448e-17	2.39844e-16	UP			Prkrip1	1078.08	0.699259	0.102635	237.132	3.16397e-49	5.10617e-48	UP
										Kmt2a	1163.6	-0.669305	0.144464	61.5274	5.87384e-12	2.72038e-11	DOWN			Hspb8	2993.75	1.56348	0.0656613	1332.56	5.63298e-286	1.47725e-283	UP			Gstt1	121.884	-1.98017	0.204461	172.998	1.67221e-35	1.93371e-34	DOWN			Prkx	125.829	-0.716158	0.199782	26.5899	6.85486e-05	0.000186048	DOWN
										Kmt5a	4346.25	0.844692	0.0630773	574.258	7.36402e-122	3.7814e-120	UP			Hspd1	23568.3	0.588993	0.0824973	85.1548	6.98555e-17	4.1417e-16	UP			Gstt3	66.1727	-1.27925	0.361719	42.2757	5.18023e-08	1.83805e-07	DOWN			Prorsd1	354.161	0.599925	0.132433	88.686	1.26847e-17	7.75294e-17	UP
										Kng1	32.8287	-1.95556	0.446596	53.9511	2.14491e-10	9.02322e-10	DOWN			Hspg2	4407.71	0.872091	0.0944958	181.456	2.6153e-37	3.19005e-36	UP			Gstt4	16.636	-2.51841	0.508401	82.814	2.16162e-16	1.24983e-15	DOWN			Proser2	65.8838	1.04579	0.338589	66.4712	5.54848e-13	2.71617e-12	UP
										Kng2	285.677	-1.14449	0.147736	226.78	5.24029e-47	8.00821e-46	DOWN			Hsph1	2736.14	1.67874	0.130503	310.998	4.32356e-65	9.62057e-64	UP			Gtf2e1	1482.31	0.639083	0.0790099	231.333	5.54046e-48	8.73976e-47	UP			Prr5	188.334	0.975538	0.17153	300.368	8.34698e-63	1.76379e-61	UP
										Kpna2	5111.3	1.11624	0.100228	354.469	1.90912e-74	5.3303e-73	UP			Htra1	65.2969	0.9796	0.271892	24.2271	0.000196345	0.000507842	UP			Gtf2f1	985.296	0.780328	0.0964266	172.575	2.05858e-35	2.37302e-34	UP			Prr5l	53.5228	-1.945	0.576426	35.0301	1.48399e-06	4.68989e-06	DOWN
										Kpna6	3150.06	0.911223	0.103264	267.205	1.11439e-55	2.04319e-54	UP			Htra3	487.236	-1.4774	0.144443	244.65	7.72626e-51	1.29087e-49	DOWN			Gtf2f2	726.645	0.665978	0.122054	82.4139	2.62173e-16	1.5105e-15	UP			Prss23	78.3216	-1.15443	0.250782	60.3968	1.00632e-11	4.59396e-11	DOWN
										Kpnb1	8237.03	0.823277	0.0566768	654.852	2.82955e-139	1.80673e-137	UP			Htra4	23.0677	-1.09649	0.43037	26.6091	6.79601e-05	0.000184613	DOWN			Gtf2h2	473.769	0.606136	0.106083	92.9444	1.61612e-18	1.02924e-17	UP			Prtn3	56.6571	-0.713114	0.236961	87.0346	2.81783e-17	1.70229e-16	DOWN
										Krt13	30.8197	1.54723	0.419223	29.9251	1.52579e-05	4.398e-05	UP			Iah1	912.381	-0.723493	0.0952996	155.132	1.07824e-31	1.11672e-30	DOWN			Gtf2ird2	395.605	-0.82431	0.152413	83.3957	1.63276e-16	9.47778e-16	DOWN			Prxl2c	1993.18	-1.17993	0.0683573	1467.51	0	0	DOWN
										Krt36	101.303	1.00647	0.249302	37.0538	5.84254e-07	1.9144e-06	UP			Ibtk	1603.82	-0.989272	0.0706462	539.236	2.70013e-114	1.25886e-112	DOWN			Gtpbp3	671.288	0.702469	0.0893559	128.994	3.89081e-26	3.33569e-25	UP			Psat1	3219.48	0.652864	0.0546631	540.73	1.28432e-114	6.04534e-113	UP
										Krt79	154.724	2.62892	0.228527	565.892	4.72535e-120	2.39298e-118	UP			Icosl	147.033	1.29752	0.193996	87.3913	2.3717e-17	1.43751e-16	UP			Gtse1	305.114	1.05446	0.131879	156.049	6.87869e-32	7.14936e-31	UP			Psmb9	204.622	0.820305	0.140282	95.5277	4.62389e-19	3.01004e-18	UP
										Ksr1	820.244	1.45969	0.120274	423.185	2.98026e-89	1.02262e-87	UP			Id2	410.224	1.67122	0.135241	342.672	6.6166e-72	1.74455e-70	UP			Gucd1	1805.34	-0.615511	0.112064	60.1443	1.13479e-11	5.16603e-11	DOWN			Psmc3ip	1202.43	0.649545	0.0904717	216.787	7.24722e-45	1.04346e-43	UP
										Ktn1	1722.47	-0.611293	0.133728	52.2498	4.7943e-10	1.96893e-09	DOWN			Id3	366.724	1.66067	0.145607	306.09	4.91214e-64	1.07191e-62	UP			Gvin1	8.2947	-3.35261	0.865881	55.4355	1.06198e-10	4.54039e-10	DOWN			Psmd5	2404.72	0.728063	0.125419	141.652	7.96958e-29	7.49784e-28	UP
										Kyat3	1266.77	-0.877522	0.103859	236.811	3.70777e-49	5.9772e-48	DOWN			Idh3a	9339.83	0.82908	0.0634647	320.768	3.42185e-67	7.96406e-66	UP			Gxylt2	74.6536	-0.958025	0.315187	30.6118	1.11739e-05	3.26502e-05	DOWN			Psme3	2794.72	0.587152	0.0843461	308.204	1.72477e-64	3.7919e-63	UP
										L3mbtl2	940.778	0.593685	0.0806429	242.512	2.22025e-50	3.67063e-49	UP			Idi1	4894.91	2.06757	0.107768	812.489	2.29877e-173	1.98587e-171	UP			Gyg	2025.16	-0.701106	0.084664	131.985	9.02095e-27	7.94731e-26	DOWN			Ptbp3	8455.9	-0.864085	0.0694598	748.116	1.93272e-159	1.48607e-157	DOWN
										L3mbtl3	170.33	-0.718539	0.176327	73.8506	1.6159e-14	8.56409e-14	DOWN			Ier3	78.6432	-0.955874	0.247975	39.3321	2.03595e-07	6.9101e-07	DOWN			Gypc	2139.18	1.4857	0.0863288	651.508	1.49465e-138	9.30101e-137	UP			Ptch1	532.421	-0.928559	0.134401	150.628	9.8154e-31	9.81941e-30	DOWN
										Lacc1	243.087	1.04617	0.166216	109.867	4.37147e-22	3.20837e-21	UP			Ier5	457.171	-0.990099	0.122908	113.797	6.45205e-23	4.88175e-22	DOWN			H1f0	5294.53	0.877068	0.110403	171.698	3.16858e-35	3.63829e-34	UP			Ptges	286.582	1.61562	0.197517	959.222	4.04218e-205	5.0308e-203	UP
										Lactb	715.005	0.618085	0.109345	91.9574	2.60615e-18	1.63914e-17	UP			Ier5l	291.856	0.630308	0.167845	28.1302	3.43261e-05	9.59667e-05	UP			H1f2	723.353	1.18974	0.0943127	332.551	9.97801e-70	2.50063e-68	UP			Ptges2	2152.78	0.664997	0.152431	65.3725	9.3803e-13	4.53006e-12	UP
										Lactb2	1605.37	0.764943	0.0945793	162.37	3.09276e-33	3.33237e-32	UP			Iffo2	533.742	0.683527	0.117873	67.7598	2.99581e-13	1.48989e-12	UP			H1f3	24.3359	2.08481	0.472678	45.832	9.82622e-09	3.6832e-08	UP			Ptgfr	310	-1.44709	0.1603	468.119	6.058e-99	2.329e-97	DOWN
										Lama5	775.992	1.01445	0.0859711	495.972	5.91015e-105	2.45882e-103	UP			Ifi204	30.5367	-1.83975	0.326584	48.0957	3.39564e-09	1.31857e-08	DOWN			H2-DMb1	61.5545	0.804345	0.275089	24.633	0.000164002	0.000427803	UP			Ptgfrn	880.256	0.990163	0.127348	421.54	6.74387e-89	2.28204e-87	UP
										Lamb3	275.629	0.860564	0.157713	86.7628	3.21324e-17	1.93321e-16	UP			Ifi207	6.61378	-3.24381	0.830751	45.0999	1.3846e-08	5.14271e-08	DOWN			H2ac6	17.1279	2.53987	0.672901	25.8556	9.51779e-05	0.000254744	UP			Pth1r	114.662	1.4244	0.281009	82.548	2.45749e-16	1.41699e-15	UP
										Lats2	307.393	-0.788948	0.151452	119.152	4.7461e-24	3.76153e-23	DOWN			Ifngr1	1795.7	-0.891478	0.0607739	431.926	3.88468e-91	1.37471e-89	DOWN			H2az2	1813.1	-0.936134	0.0808171	261.682	1.70974e-54	3.05094e-53	DOWN			Ptp4a1	5830.57	-0.860278	0.0652301	486.869	5.44892e-103	2.22286e-101	DOWN
										Lbh	327.156	-0.618095	0.182733	41.7859	6.50836e-08	2.29378e-07	DOWN			Ifngr2	1002.29	-0.886355	0.118355	66.3598	5.85219e-13	2.85817e-12	DOWN			H2bc4	452.706	0.81012	0.194353	38.2357	3.38339e-07	1.1298e-06	UP			Ptp4a3	414.118	0.775931	0.148614	152.507	3.90685e-31	3.96517e-30	UP
										Lcat	22.3457	-1.57443	0.474172	26.3893	7.49853e-05	0.000202843	DOWN			Ift57	271.253	-0.654041	0.129077	59.385	1.62856e-11	7.32753e-11	DOWN			H4c9	261.41	0.799024	0.169973	53.0988	3.20982e-10	1.33577e-09	UP			Ptpa	2825.86	0.65682	0.0556086	827.991	1.01736e-176	9.11032e-175	UP
										Ldb3	41.9976	1.67964	0.418421	44.8702	1.54176e-08	5.70765e-08	UP			Igf1r	573.412	-2.83683	0.104804	1800.49	0	0	DOWN			H6pd	1099.77	-0.652836	0.0799636	137.895	5.01262e-28	4.59235e-27	DOWN			Ptpn12	1258.62	-0.63109	0.0802647	265.314	2.839e-55	5.1729e-54	DOWN
										Ldha	17826.1	0.934338	0.0586448	782.316	7.73934e-167	6.31444e-165	UP			Igf2bp2	1265.82	-1.15076	0.0714524	519.274	5.51408e-110	2.42454e-108	DOWN			Hacd2	8129.25	-0.582384	0.107772	72.3382	3.33978e-14	1.74424e-13	DOWN			Ptpn13	75.907	0.869151	0.257034	40.0304	1.47246e-07	5.0643e-07	UP
										Ldlr	1344.63	2.45385	0.115254	1766.16	0	0	UP			Igf2r	1953.48	-1.08522	0.0761849	511.664	2.42289e-108	1.04347e-106	DOWN			Hapln4	24.3491	1.72817	0.477299	42.9588	3.76688e-08	1.35126e-07	UP			Ptprf	380.117	1.20034	0.13119	408.376	4.64401e-86	1.50225e-84	UP
										Ldlrad4	101.105	-0.594952	0.265146	36.1072	9.04067e-07	2.91357e-06	DOWN			Igfbp4	2697.72	0.865162	0.0831999	255.066	4.4974e-53	7.82569e-52	UP			Hars	762.862	0.842913	0.104013	140.325	1.52604e-28	1.41755e-27	UP			Pvr	488.335	-1.04362	0.105763	323.365	9.45178e-68	2.23165e-66	DOWN
										Ldlrap1	553.354	-0.735671	0.0970059	237.35	2.84109e-49	4.59012e-48	DOWN			Igfbp7	891.813	-1.01455	0.0957922	225.89	8.12849e-47	1.23194e-45	DOWN			Haspin	317.587	0.843697	0.122242	96.3838	3.05354e-19	2.01006e-18	UP			Pwwp2b	163.387	0.654172	0.200914	40.626	1.11653e-07	3.87552e-07	UP
										Leo1	482.658	1.78763	0.137065	631.842	2.66055e-134	1.60134e-132	UP			Igip	258.715	-0.971276	0.131181	136.665	9.14795e-28	8.329e-27	DOWN			Haus4	822.682	-0.676047	0.108605	59.6532	1.43348e-11	6.47955e-11	DOWN			Pygb	3543.96	1.10562	0.0676466	734.639	1.58779e-156	1.16011e-154	UP
										Lep	117.181	4.16763	0.435761	255.002	4.64357e-53	8.07047e-52	UP			Igsf3	79.8018	-1.14152	0.237143	53.2904	2.93183e-10	1.22147e-09	DOWN			Haus7	558.345	0.63354	0.0982844	131.162	1.34892e-26	1.17848e-25	UP			Qrsl1	543.235	0.774245	0.0976461	194.778	3.71705e-40	4.85664e-39	UP
										Letm1	2718.62	0.803519	0.0967363	232.333	3.38207e-48	5.35804e-47	UP			Igsf8	475.21	0.683506	0.20224	34.796	1.65247e-06	5.19772e-06	UP			Hbp1	4190.18	-2.6465	0.127326	818.546	1.12431e-174	9.82833e-173	DOWN			Rab20	67.9605	-1.22247	0.219457	107.525	1.36547e-21	9.83485e-21	DOWN
										Letm2	122.09	-1.62784	0.255515	170.325	6.21878e-35	7.08526e-34	DOWN			Igtp	135.192	0.819904	0.173038	63.3507	2.46275e-12	1.1637e-11	UP			Hcar1	447.457	0.872236	0.113139	195.926	2.1123e-40	2.76975e-39	UP			Rab32	305.761	0.583271	0.13206	154.167	1.73103e-31	1.779e-30	UP
										Lfng	1675.9	1.47358	0.0944699	952.535	1.13277e-203	1.38632e-201	UP			Ikzf2	270.584	-1.84287	0.230541	217.619	4.80703e-45	6.94843e-44	DOWN			Hcfc1	3599.42	0.87804	0.07406	252.29	1.77323e-52	3.05294e-51	UP			Rab3a	199.787	0.761257	0.168897	120.146	2.92258e-24	2.3403e-23	UP
										Lgals4	412.812	-1.41899	0.172155	216.358	8.95398e-45	1.28542e-43	DOWN			Il13ra1	174.226	-0.897944	0.172502	67.7368	3.02887e-13	1.50582e-12	DOWN			Hdac1	2946.79	0.96659	0.0618855	530.368	2.21893e-112	1.01518e-110	UP			Rab3il1	91.7656	1.24618	0.255573	94.4576	7.76572e-19	5.00867e-18	UP
										Lgalsl	1296.42	0.992023	0.0810506	370.052	8.41265e-78	2.47591e-76	UP			Il6ra	291.074	-1.86876	0.156607	329.022	5.73359e-69	1.40339e-67	DOWN			Hdac4	488.215	-0.660313	0.174904	49.1151	2.10228e-09	8.24993e-09	DOWN			Rab43	778.926	-1.45398	0.163623	468.299	5.54021e-99	2.13552e-97	DOWN
										Lgmn	1327.66	-1.40129	0.0984367	635.307	4.74336e-135	2.86671e-133	DOWN			Impa1	3203.24	0.960762	0.090932	259.176	5.89896e-54	1.04011e-52	UP			Hdac5	1964.14	-1.27247	0.106234	306.562	3.88842e-64	8.49783e-63	DOWN			Rab9	993.125	-0.91505	0.078162	343.951	3.50974e-72	9.30399e-71	DOWN
										Lgr6	704.527	-1.07397	0.148183	198.842	5.02371e-41	6.73158e-40	DOWN			Impa2	929.542	0.968894	0.0860645	290.091	1.35082e-60	2.7553e-59	UP			Hdac8	188.29	-0.910022	0.189233	44.8598	1.54926e-08	5.72963e-08	DOWN			Rad52	122.346	-0.632353	0.170062	39.3627	2.0073e-07	6.81806e-07	DOWN
										Lifr	932.65	-0.717239	0.0849271	223.276	2.95184e-46	4.41004e-45	DOWN			Impdh1	9188.78	-1.3161	0.0669569	849.913	1.83708e-181	1.72945e-179	DOWN			Hdgfl3	333.069	-1.06109	0.123288	139.433	2.36117e-28	2.17542e-27	DOWN			Radil	338.606	-0.782069	0.1299	241.176	4.29561e-50	7.05652e-49	DOWN
										Lima1	576.206	0.740107	0.148238	131.912	9.35043e-27	8.2277e-26	UP			Impdh2	1455.89	0.689151	0.0714937	260.989	2.40857e-54	4.28235e-53	UP			Hdhd3	682.084	2.06214	0.104265	1071.39	2.0959e-229	3.34569e-227	UP			Rai1	913.081	0.615494	0.13399	56.5933	6.13325e-11	2.66016e-10	UP
										Limch1	746.271	1.87197	0.141141	400.519	2.29311e-84	7.22674e-83	UP			Inafm1	319.816	-0.599557	0.118381	67.5183	3.36271e-13	1.66672e-12	DOWN			Heatr3	1156.07	1.11239	0.10297	305.764	5.7731e-64	1.25605e-62	UP			Ralgds	2410.13	-0.700701	0.129472	295.299	1.02649e-61	2.12923e-60	DOWN
										Limd1	1593.41	-0.617248	0.193633	30.9081	9.76664e-06	2.86751e-05	DOWN			Inafm2	927.331	0.653487	0.0750174	197.026	1.2287e-40	1.62419e-39	UP			Hebp1	234.982	0.689067	0.149804	52.3826	4.50296e-10	1.85343e-09	UP			Ranbp3l	28.3482	-0.738594	0.405803	37.5277	4.69405e-07	1.54879e-06	DOWN
										Limk1	791.091	1.17657	0.158161	119.602	3.81116e-24	3.04519e-23	UP			Ing1	579.767	-0.795675	0.153128	76.179	5.27825e-15	2.86039e-14	DOWN			Heca	1010.17	-2.01083	0.0945789	1006.99	1.84539e-215	2.48637e-213	DOWN			Ranbp9	1417.55	-0.635925	0.0710686	230.293	9.25365e-48	1.45347e-46	DOWN
										Lipg	13.17	2.39136	0.784217	40.2483	1.33074e-07	4.59084e-07	UP			Ing4	876.62	-1.33948	0.0747866	784.193	3.03958e-167	2.49381e-165	DOWN			Hectd1	3097.51	-0.66229	0.0537919	401.157	1.67073e-84	5.27663e-83	DOWN			Rangap1	2433.15	0.584072	0.0746937	225.186	1.15034e-46	1.73806e-45	UP
										Lipt1	444.76	1.01274	0.114171	270.662	2.01748e-56	3.75523e-55	UP			Inha	58.3938	-2.10955	0.297134	126.902	1.08105e-25	9.12955e-25	DOWN			Heg1	2248.28	-1.93725	0.12134	565.632	5.3752e-120	2.71272e-118	DOWN			Rap1gap2	638.595	-0.715208	0.150898	180.61	3.96466e-37	4.82394e-36	DOWN
										Litaf	782.893	-1.10325	0.112071	388.908	7.29005e-82	2.24448e-80	DOWN			Inhbb	198.433	-0.850406	0.176475	56.6074	6.09245e-11	2.64481e-10	DOWN			Helz2	339.719	0.746586	0.161592	37.3361	5.12836e-07	1.68641e-06	UP			Raph1	1474.19	-1.05469	0.199026	121.789	1.31173e-24	1.06608e-23	DOWN
										Lix1l	1030.9	-0.998736	0.0907856	345.473	1.65096e-72	4.40836e-71	DOWN			Inka1	40.9548	1.23124	0.35165	24.8726	0.00014745	0.000386618	UP			Hemk1	228.478	0.583434	0.241833	23.8802	0.000228927	0.000587561	UP			Rarg	365.798	-0.757852	0.145825	197.845	8.20966e-41	1.09209e-39	DOWN
										Llgl2	140.388	-0.691376	0.222516	38.2953	3.29134e-07	1.10006e-06	DOWN			Ino80e	425.027	0.738952	0.135724	72.1715	3.61786e-14	1.88344e-13	UP			Heph	352.451	-0.614827	0.12323	60.0916	1.16362e-11	5.29559e-11	DOWN			Rasa3	2374.74	-1.40827	0.0977906	1192.59	1.18431e-255	2.44969e-253	DOWN
										Lmbr1l	301.467	-1.23791	0.152269	359.664	1.45288e-75	4.13509e-74	DOWN			Inpp1	359.332	-1.6754	0.251945	92.2302	2.28376e-18	1.44255e-17	DOWN			Herc3	1254.29	0.589274	0.120926	43.7731	2.57537e-08	9.34798e-08	UP			Rasd1	490.526	2.01559	0.142413	498.956	1.34172e-105	5.64598e-104	UP
										Lmbrd1	1169.03	-0.958034	0.174879	56.5351	6.30522e-11	2.73232e-10	DOWN			Inpp5a	516.789	0.754214	0.111553	96.4036	3.02435e-19	1.99262e-18	UP			Herpud1	1193.28	-1.43123	0.103986	433.635	1.66308e-91	5.8995e-90	DOWN			Rasgef1b	43.1345	-0.654788	0.31259	42.2527	5.23602e-08	1.85739e-07	DOWN
										Lmna	3839.32	0.909867	0.110915	237.955	2.10705e-49	3.40859e-48	UP			Inpp5b	566.428	0.629264	0.0912206	78.4316	1.78587e-15	9.87474e-15	UP			Herpud2	387.64	-1.1763	0.102296	276.498	1.12514e-57	2.15153e-56	DOWN			Rasl11a	56.1046	-1.4169	0.264199	156.623	5.18995e-32	5.41717e-31	DOWN
										Lmnb2	917.563	1.29074	0.11279	436.445	4.12071e-92	1.47602e-90	UP			Inpp5f	561.097	-0.585123	0.113492	59.9098	1.26874e-11	5.76329e-11	DOWN			Hexa	1318.4	-0.864515	0.0819401	258.097	1.00589e-53	1.76493e-52	DOWN			Rasl12	450.741	3.05065	0.164708	1343.6	2.29155e-288	6.11887e-286	UP
										Lmo4	1652.61	-0.936865	0.0827169	546.735	6.48346e-116	3.14245e-114	DOWN			Inpp5k	313.051	-1.20547	0.159774	127.179	9.4417e-26	8.0012e-25	DOWN			Hexb	286.866	-0.729122	0.126808	76.1794	5.27733e-15	2.86039e-14	DOWN			Rassf2	823.792	0.907609	0.123108	152.674	3.5987e-31	3.65748e-30	UP
										Lmo7	185.543	0.777296	0.240343	53.0037	3.35745e-10	1.39563e-09	UP			Inppl1	3575.73	-0.758364	0.0655711	322.863	1.21189e-67	2.85221e-66	DOWN			Hgf	167.233	1.27435	0.179188	118.891	5.39135e-24	4.26602e-23	UP			Rassf4	189.559	-2.17372	0.201903	463.696	5.45418e-98	2.09139e-96	DOWN
										Lmod1	32.4066	-1.07722	0.416073	43.2744	3.25085e-08	1.17129e-07	DOWN			Insig1	13881.6	1.04662	0.0728618	486.202	7.59024e-103	3.07929e-101	UP			Hgh1	441.939	1.1616	0.122692	246.959	2.46979e-51	4.1548e-50	UP			Rb1cc1	2089.76	-0.706179	0.0943509	310.755	4.87614e-65	1.08337e-63	DOWN
										Lnpep	6494.54	-0.777143	0.0727148	680.812	6.91475e-145	4.57433e-143	DOWN			Insig2	1238.73	-1.0774	0.183899	114.833	3.89527e-23	2.97793e-22	DOWN			Higd1a	3243.53	0.707377	0.0866202	139.543	2.23759e-28	2.06544e-27	UP			Rbm12	638.681	0.823608	0.212804	41.548	7.27076e-08	2.55512e-07	UP
										Lonrf3	203.02	0.613344	0.224916	33.8865	2.50814e-06	7.74648e-06	UP			Insr	2914.96	-0.749891	0.0655374	261.828	1.59085e-54	2.84223e-53	DOWN			Hilpda	290.155	-1.17948	0.146234	108.552	8.28802e-22	6.0167e-21	DOWN			Rbm33	1730.92	-0.678161	0.0981841	297.434	3.56645e-62	7.47173e-61	DOWN
										Lox	1583.52	-1.38133	0.316736	39.6613	1.74758e-07	5.97138e-07	DOWN			Insyn1	81.798	1.05278	0.22455	64.0164	1.79247e-12	8.53298e-12	UP			Hip1	732.19	1.21999	0.164975	109.214	6.00513e-22	4.38981e-21	UP			Rbm47	541.796	1.31112	0.123031	422.405	4.38905e-89	1.49901e-87	UP
										Lpar6	1288.81	-1.11057	0.118091	418.507	3.04026e-88	1.01939e-86	DOWN			Ints10	1068.34	0.905382	0.0834667	232.609	2.95142e-48	4.69605e-47	UP			Hipk1	4124.32	-0.640684	0.0682419	231.66	4.71334e-48	7.45104e-47	DOWN			Rbpms	793.471	-0.666089	0.111044	178.853	9.40643e-37	1.12494e-35	DOWN
										Lpcat3	2688.01	0.662585	0.0564194	623.618	1.59375e-132	9.47603e-131	UP			Ints4	857.322	0.746788	0.0790331	175.18	5.72379e-36	6.70331e-35	UP			Hipk2	2576.47	1.56445	0.145816	212.526	5.92448e-44	8.36605e-43	UP			Rdh12	50.3643	2.629	0.571	279.116	3.08273e-58	5.98848e-57	UP
										Lpin1	4072.21	1.65871	0.0627867	2717.89	0	0	UP			Ip6k1	2013.06	-0.93682	0.0971823	254.852	4.99998e-53	8.67963e-52	DOWN			Hipk3	8799.24	-1.98498	0.0713772	1726.21	0	0	DOWN			Reep4	414.623	-0.652437	0.112404	189.551	4.87279e-39	6.20119e-38	DOWN
										Lpin2	389.773	0.656233	0.136844	73.5208	1.89319e-14	1.00048e-13	UP			Ip6k2	1099.77	-1.16328	0.0802985	617.417	3.48704e-131	2.03217e-129	DOWN			Hivep1	636.505	-1.38021	0.134532	272.516	8.06496e-57	1.52044e-55	DOWN			Reep6	855.443	1.21718	0.122339	508.103	1.42249e-107	6.09056e-106	UP
										Lrch3	1229.12	-1.05889	0.0864651	654.865	2.81068e-139	1.80252e-137	DOWN			Ip6k3	4.60425	3.36998	1.29233	26.3621	7.59047e-05	0.000205276	UP			Hk1	674.077	1.39391	0.153696	167.06	3.09246e-34	3.44843e-33	UP			Rell1	505.909	-0.661458	0.0928446	273.72	4.44612e-57	8.40357e-56	DOWN
										Lrfn4	384.618	0.853007	0.134517	204.179	3.62566e-42	4.95316e-41	UP			Ipo13	636.304	0.791873	0.107903	146.569	7.1712e-30	7.02577e-29	UP			Hk2	1993.98	2.35123	0.100663	1162.18	4.57165e-249	8.83412e-247	UP			Relt	214.603	2.30931	0.296685	114.43	4.73957e-23	3.61398e-22	UP
										Lrp1	5186.33	-0.692681	0.146806	177.857	1.53466e-36	1.8279e-35	DOWN			Ipo4	752.465	0.746691	0.157745	48.6293	2.64208e-09	1.03168e-08	UP			Hlf	103.533	1.2735	0.296942	35.6761	1.10258e-06	3.53239e-06	UP			Reps2	153.467	-0.83674	0.143614	301.33	5.18361e-63	1.10009e-61	DOWN
										Lrp4	9.9458	-1.42715	0.86057	28.7918	2.54734e-05	7.21509e-05	DOWN			Ippk	423.968	0.813522	0.103002	117.583	1.01998e-23	7.9933e-23	UP			Hltf	1658.62	-1.03977	0.0812587	285.233	1.49497e-59	2.99934e-58	DOWN			Rere	2904.87	-0.888653	0.111579	233.89	1.56801e-48	2.50574e-47	DOWN
										Lrp6	2700.76	-0.816343	0.0965194	328.878	6.15769e-69	1.50469e-67	DOWN			Irak3	188.976	-1.79381	0.12944	449.923	5.10371e-95	1.87852e-93	DOWN			Hmbox1	492.766	-0.607724	0.114688	92.8516	1.69036e-18	1.07373e-17	DOWN			Resf1	784.388	-1.03776	0.0975992	403.26	5.88475e-85	1.87877e-83	DOWN
										Lrpap1	1188.48	0.776979	0.111394	168.653	1.41412e-34	1.59506e-33	UP			Irf2	366.647	-1.16754	0.170871	96.3396	3.11967e-19	2.05267e-18	DOWN			Hmga2	79.1138	-2.39563	0.271212	188.34	8.84382e-39	1.11485e-37	DOWN			Rest	819.063	-0.809217	0.0818317	426.416	5.99171e-90	2.09013e-88	DOWN
										Lrr1	237.155	0.704185	0.159275	97.5557	1.72991e-19	1.14905e-18	UP			Irf2bpl	377.38	-1.88017	0.163053	311.593	3.21917e-65	7.19585e-64	DOWN			Hmgcr	1076.09	2.66908	0.200926	324.159	6.37908e-68	1.51591e-66	UP			Rflnb	244.712	0.582364	0.131524	42.0133	5.85409e-08	2.06865e-07	UP
										Lrrc20	396.654	0.659661	0.108557	60.5433	9.38526e-12	4.29383e-11	UP			Irf4	129.977	-1.32826	0.372195	37.7269	4.28118e-07	1.41767e-06	DOWN			Hmgcs1	6666.91	2.20851	0.0741611	1738.45	0	0	UP			Rftn2	300.397	-0.738243	0.127481	240.372	6.39006e-50	1.04388e-48	DOWN
										Lrrc39	916.427	0.759762	0.0953164	192.872	9.50177e-40	1.22837e-38	UP			Irs2	1613.51	-2.14257	0.0909807	1121.93	2.38572e-240	4.17103e-238	DOWN			Hmgn3	382.236	0.693898	0.124668	95.7578	4.13588e-19	2.70073e-18	UP			Rfx2	146.282	0.865146	0.164967	63.3444	2.47011e-12	1.16681e-11	UP
										Lrrc41	1330.97	0.614967	0.0778309	329.135	5.42009e-69	1.32887e-67	UP			Irx5	133.888	-0.637923	0.155889	37.8223	4.09634e-07	1.35829e-06	DOWN			Hmgxb3	542.781	0.696866	0.108631	80.3144	7.21221e-16	4.06909e-15	UP			Rfx3	208.848	-0.796026	0.161116	123.455	5.81601e-25	4.7664e-24	DOWN
										Lrrc56	81.8578	-0.910135	0.293131	45.1163	1.37397e-08	5.10581e-08	DOWN			Isca2	1048.98	0.793433	0.0794964	266.085	1.93937e-55	3.53808e-54	UP			Hmox1	966.198	0.717141	0.0914918	196.216	1.83145e-40	2.40363e-39	UP			Rfx5	517.64	0.737336	0.158515	25.9337	9.1917e-05	0.000246421	UP
										Lrrc59	3495.83	1.18909	0.0680723	1243.11	1.34661e-266	3.0425e-264	UP			Isoc1	1762.88	0.638997	0.0679521	202.798	7.15981e-42	9.73602e-41	UP			Hmox2	1766.39	0.71628	0.0837638	218.696	2.82662e-45	4.10601e-44	UP			Rgmb	258.039	-0.59634	0.187963	34.9353	1.55007e-06	4.89031e-06	DOWN
										Lrrc73	36.3103	-1.3218	0.389888	47.116	5.38039e-09	2.06148e-08	DOWN			Isy1	638.193	0.803641	0.221791	24.5817	0.00016778	0.000437115	UP			Hnrnpab	10737.8	0.694109	0.0747473	185.215	4.11645e-38	5.10162e-37	UP			Rgs3	2074.82	-1.99585	0.0831306	2482.39	0	0	DOWN
										Lrrc8a	296.224	-1.2968	0.169848	261.934	1.50932e-54	2.70977e-53	DOWN			Itga1	320.827	-0.925824	0.109468	186.794	1.89212e-38	2.36693e-37	DOWN			Hnrnpd	2942.13	0.664893	0.0790405	131.818	9.79051e-27	8.60979e-26	UP			Rhbdd3	550.939	-0.710436	0.119332	207.127	8.47786e-43	1.17569e-41	DOWN
										Lrriq3	77.8628	-0.580305	0.249112	27.6298	4.29942e-05	0.000119202	DOWN			Itga7	187.927	1.79727	0.179866	252.996	1.251e-52	2.15889e-51	UP			Hnrnph3	795.277	-1.07394	0.122572	190.957	2.43908e-39	3.12569e-38	DOWN			Rhbdf2	205.807	-0.647738	0.159831	59.4666	1.56654e-11	7.05497e-11	DOWN
										Lrrn3	17.5476	-1.62664	0.544897	57.2886	4.40957e-11	1.92735e-10	DOWN			Itgae	43.8052	1.582	0.334275	62.8542	3.12085e-12	1.46712e-11	UP			Hnrnpr	2724.25	0.826965	0.0868246	226.168	7.08577e-47	1.07613e-45	UP			Rhebl1	200.471	-1.09715	0.159008	362.32	3.89238e-76	1.11648e-74	DOWN
										Lrrn4	52.4634	-1.55748	0.360482	47.6575	4.17222e-09	1.61076e-08	DOWN			Itih4	1552.18	-1.88314	0.0948238	887.291	1.49824e-189	1.53868e-187	DOWN			Homer1	564.215	0.603036	0.149286	33.066	3.65164e-06	1.10824e-05	UP			Rhobtb1	302.466	-0.70425	0.211918	39.7479	1.67881e-07	5.74842e-07	DOWN
										Lrrn4cl	99.8743	-1.05278	0.226678	75.8196	6.27404e-15	3.39001e-14	DOWN			Itih5	135.569	0.821628	0.2009	32.6704	4.37532e-06	1.31699e-05	UP			Hopx	24.9008	2.13719	0.521199	38.955	2.42485e-07	8.19405e-07	UP			Rhof	120.488	0.710502	0.21714	175.819	4.17921e-36	4.91793e-35	UP
										Lrwd1	936.601	0.655474	0.224978	62.8186	3.17423e-12	1.49134e-11	UP			Itm2b	13378.5	-1.13555	0.0649419	589.961	2.98506e-125	1.61766e-123	DOWN			Hoxa9	51.3023	1.09968	0.424492	22.6181	0.000399291	0.000992887	UP			Rhou	463.928	-0.868675	0.102709	259.579	4.83533e-54	8.56593e-53	DOWN
										Lss	1803.04	1.76348	0.122344	922.251	4.06745e-197	4.63059e-195	UP			Itpa	2721.55	0.856699	0.0776762	261.873	1.55579e-54	2.78979e-53	UP			Hoxc4	199.184	-0.859928	0.159026	105.931	2.96447e-21	2.11033e-20	DOWN			Rhpn2	42.011	-1.14819	0.272503	111.689	1.80064e-22	1.33962e-21	DOWN
										Ltbp2	664.54	1.62509	0.26732	113.563	7.2298e-23	5.45896e-22	UP			Itpk1	935.61	1.07881	0.0736507	478.471	3.5381e-101	1.39305e-99	UP			Hoxc5	244.343	0.689745	0.157484	55.744	9.17506e-11	3.93876e-10	UP			Rin2	2350.99	-2.01392	0.0899327	1291.63	4.15897e-277	1.01798e-274	DOWN
										Ltv1	880.672	0.700322	0.101137	144.752	1.74701e-29	1.68904e-28	UP			Itpka	266.409	0.63419	0.139129	34.1179	2.25568e-06	6.99912e-06	UP			Hoxc8	632.112	0.858372	0.12143	135.885	1.34018e-27	1.21568e-26	UP			Riok3	1418.07	-0.584219	0.125065	35.9438	9.74719e-07	3.13507e-06	DOWN
										Ly6a	99.9304	-0.768488	0.301316	41.6852	6.8207e-08	2.40155e-07	DOWN			Itprip	53.1178	-1.29155	0.303005	25.4706	0.000113006	0.000299676	DOWN			Hp1bp3	2797.61	-0.625454	0.0513311	283.323	3.84607e-59	7.61231e-58	DOWN			Rnase4	32.7765	-1.54921	0.340304	68.5068	2.09522e-13	1.05009e-12	DOWN
										Ly6c1	215.373	-1.49751	0.223504	125.067	2.64778e-25	2.19815e-24	DOWN			Itpripl1	136.022	0.728556	0.19328	40.4992	1.18428e-07	4.10196e-07	UP			Hpdl	323.849	1.40054	0.145026	305.927	5.3256e-64	1.16041e-62	UP			Rnd2	352.956	1.16646	0.125364	249.419	7.3241e-52	1.24637e-50	UP
										Ly6e	659.709	0.673115	0.100721	185.418	3.72437e-38	4.6196e-37	UP			Itpripl2	656.525	-0.712028	0.0852899	164.02	1.37613e-33	1.50259e-32	DOWN			Hpf1	1119.81	0.900981	0.102339	184.935	4.72254e-38	5.84783e-37	UP			Rnf114	930.882	-0.667376	0.0660155	365.901	6.59248e-77	1.90585e-75	DOWN
										Ly96	88.1335	-1.82479	0.279214	130.419	1.93897e-26	1.68197e-25	DOWN			Itsn1	1763.78	0.660575	0.088785	142.074	6.48322e-29	6.12299e-28	UP			Hps3	485.789	-0.582102	0.118284	34.4313	1.95367e-06	6.10071e-06	DOWN			Rnf122	306.016	-1.2491	0.122787	764.894	4.54295e-163	3.58697e-161	DOWN
										Lynx1	41.2578	1.43267	0.467696	23.5231	0.000268053	0.000682022	UP			Ivns1abp	30760.3	-2.17097	0.0660775	2115.61	0	0	DOWN			Hras	919.983	0.688204	0.111615	115.116	3.39448e-23	2.60049e-22	UP			Rnf125	1376	-2.10202	0.0984134	1655.05	0	0	DOWN
										Lyplal1	199.514	-0.833159	0.194275	58.0955	3.00602e-11	1.32731e-10	DOWN			Izumo4	105.973	-1.11825	0.223401	40.8612	1.00086e-07	3.48476e-07	DOWN			Hrct1	46.4267	-1.00053	0.273175	22.7181	0.000382126	0.00095327	DOWN			Rnf128	81.289	-0.654546	0.205013	53.6674	2.45306e-10	1.02754e-09	DOWN
										Lyrm9	232.084	1.08411	0.254363	38.8092	2.59442e-07	8.73689e-07	UP			Jade2	174.268	1.13182	0.172541	94.8458	6.43448e-19	4.16285e-18	UP			Hs1bp3	277.744	-0.927648	0.306895	25.4725	0.000112908	0.00029947	DOWN			Rnf152	233.74	-1.37172	0.142248	484.86	1.47865e-102	5.94944e-101	DOWN
										Lyst	1300.66	1.44289	0.425496	61.3062	6.52638e-12	3.01499e-11	UP			Jade3	890.729	-2.86366	0.12126	1203.75	4.51846e-258	9.61711e-256	DOWN			Hsd17b11	698.736	-1.76842	0.0970313	697.919	1.38449e-148	9.54581e-147	DOWN			Rnf182	60.3577	-1.28749	0.480049	24.0862	0.00020899	0.000538933	DOWN
										Maco1	1588.59	-1.17103	0.0981886	442.988	1.59867e-93	5.81141e-92	DOWN			Jak2	1751.94	-0.867439	0.0617932	522.15	1.31986e-110	5.83838e-109	DOWN			Hsd17b7	845.53	2.33307	0.134773	727.535	5.45866e-155	3.9297e-153	UP			Rnf227	77.1043	1.10272	0.241358	42.3546	4.99303e-08	1.77377e-07	UP
										Maf1	1553.24	-1.05108	0.0888257	648.545	6.53056e-138	4.04674e-136	DOWN			Jarid2	1469.75	0.933656	0.0676018	367.051	3.7274e-77	1.08612e-75	UP			Hsdl2	5246.19	-0.617675	0.0903392	100.371	4.41359e-20	2.9939e-19	DOWN			Rnf24	2040.85	0.832866	0.0787617	272.599	7.73875e-57	1.46081e-55	UP
										Mafb	214.216	-1.77797	0.194382	285.162	1.54811e-59	3.10172e-58	DOWN			Jazf1	68.9615	0.953699	0.252185	35.3528	1.27936e-06	4.07565e-06	UP			Hsp90aa1	36129.7	0.884277	0.104041	197.79	8.43798e-41	1.12145e-39	UP			Rnf38	1107.56	-0.862965	0.0790279	906.304	1.15022e-193	1.26061e-191	DOWN
										Maff	484.998	-1.67125	0.121636	707.212	1.35494e-150	9.47554e-149	DOWN			Jdp2	182.666	0.598698	0.173533	33.6705	2.76901e-06	8.50924e-06	UP			Hspa12a	152.489	3.04229	0.309675	212.021	7.59971e-44	1.06905e-42	UP			Rnmt	837.923	-0.668502	0.127954	109.969	4.16039e-22	3.0565e-21	DOWN
										Mafg	1719.68	-0.871983	0.109798	188.849	6.88247e-39	8.69097e-38	DOWN			Jmjd1c	1621.61	-0.857284	0.0619942	402.824	7.3061e-85	2.32245e-83	DOWN			Hspa12b	54.7839	1.75359	0.365909	56.412	6.68427e-11	2.89402e-10	UP			Rora	826.56	-0.655707	0.113967	190.632	2.86296e-39	3.65613e-38	DOWN
										Mafk	337.268	-1.39455	0.129046	439.146	1.07753e-92	3.89768e-91	DOWN			Jmjd7	44.1071	2.14992	0.52937	35.1405	1.41059e-06	4.47041e-06	UP			Hspa1l	227.312	-1.55247	0.153289	238.78	1.40211e-49	2.2753e-48	DOWN			Rpia	810.408	0.622476	0.101643	409.122	3.20643e-86	1.04181e-84	UP
										Maged1	3495.7	0.711049	0.0877015	189.231	5.70356e-39	7.21468e-38	UP			Jmy	781.394	-1.53534	0.0719498	1150.31	1.69733e-246	3.15531e-244	DOWN			Hspa2	110.731	0.782762	0.238411	32.1491	5.55058e-06	1.65986e-05	UP			Rps6ka1	386.61	1.24994	0.125342	313.359	1.34259e-65	3.01487e-64	UP
										Magi1	256.25	-1.14193	0.340108	24.4043	0.000181516	0.00047123	DOWN			Josd1	2686.13	-0.817756	0.0498824	598.721	3.82095e-127	2.09382e-125	DOWN			Hspa4	7032.24	1.20168	0.0690482	739.68	1.29027e-157	9.66779e-156	UP			Rps6ka3	2684.8	0.60177	0.0874341	223.205	3.05808e-46	4.55949e-45	UP
										Maml1	663.511	-0.600321	0.108844	101.161	3.00815e-20	2.05477e-19	DOWN			Jpt2	1926.04	0.621011	0.0598003	288.437	3.06206e-60	6.21125e-59	UP			Hspa5	10060.8	1.06011	0.112813	173.313	1.43291e-35	1.6596e-34	UP			Rps6ka5	599.19	-0.864715	0.156174	175.513	4.85765e-36	5.70716e-35	DOWN
										Maml2	88.9864	-2.12572	0.34031	143.515	3.20175e-29	3.06126e-28	DOWN			Jrk	108.375	1.40206	0.237666	69.7149	1.17477e-13	5.97391e-13	UP			Hspa8	63939.3	1.1829	0.0415147	1859.54	0	0	UP			Rpusd3	277.173	0.972706	0.192798	46.7586	6.36305e-09	2.42218e-08	UP
										Maml3	106.166	-1.02707	0.216009	80.3641	7.04167e-16	3.97593e-15	DOWN			Jrkl	519.648	-0.750486	0.0906514	130.872	1.55385e-26	1.35429e-25	DOWN			Hspb11	296.329	-0.727309	0.129822	48.6326	2.63797e-09	1.03035e-08	DOWN			Rragd	40.4965	-0.813073	0.298223	36.7789	6.63293e-07	2.16085e-06	DOWN
										Man1a	835.674	-0.987329	0.101709	413.627	3.42718e-87	1.13359e-85	DOWN			Jun	1022.6	-0.625611	0.0857539	116.636	1.6181e-23	1.25666e-22	DOWN			Hspb6	248.297	1.08891	0.162904	105.718	3.28776e-21	2.33708e-20	UP			Rreb1	2707	0.97559	0.113149	144.291	2.18956e-29	2.1072e-28	UP
										Man2a1	1030.62	-0.728259	0.145277	108.568	8.22289e-22	5.97533e-21	DOWN			Junb	387.52	-1.70862	0.115945	407.262	8.07339e-86	2.60584e-84	DOWN			Hspb8	2993.75	1.66331	0.0713054	1332.56	5.63298e-286	1.47725e-283	UP			Rrm2	2347.08	0.778952	0.0793569	324.023	6.82438e-68	1.6165e-66	UP
										Manf	1426.65	0.740914	0.102176	158.945	1.6607e-32	1.76349e-31	UP			Kank2	1040.28	1.25556	0.0950813	332.378	1.08691e-69	2.71931e-68	UP			Hspd1	23568.3	0.583784	0.0920795	85.1548	6.98555e-17	4.1417e-16	UP			Rrp8	385.969	0.846546	0.142539	170.268	6.39507e-35	7.27483e-34	UP
										Maob	269.54	-0.734426	0.137563	131.46	1.16582e-26	1.02217e-25	DOWN			Kank3	272.538	-3.03705	0.235621	330.484	2.77794e-69	6.85842e-68	DOWN			Hspg2	4407.71	1.00418	0.104816	181.456	2.6153e-37	3.19005e-36	UP			Rsrp1	7297.93	-1.06492	0.0584333	1993.05	0	0	DOWN
										Map1a	270.509	1.30594	0.177543	128.419	5.15221e-26	4.39915e-25	UP			Kansl1l	1019.54	-1.95407	0.0923629	944.09	7.62439e-202	9.1034e-200	DOWN			Hsph1	2736.14	1.75999	0.144624	310.998	4.32356e-65	9.62057e-64	UP			Rtl10	58.7326	0.680271	0.267833	52.6548	3.95951e-10	1.63617e-09	UP
										Map1lc3a	1043.93	-0.620776	0.0749288	170.494	5.72328e-35	6.53593e-34	DOWN			Kantr	249.121	-0.944372	0.187601	55.2197	1.17631e-10	5.02041e-10	DOWN			Htra1	65.2969	1.01306	0.28652	24.2271	0.000196345	0.000507842	UP			Rtn4r	12.5001	0.985466	0.60933	33.6124	2.8437e-06	8.71687e-06	UP
										Map1lc3b	4197.94	-0.914552	0.0672886	492.451	3.40101e-104	1.40301e-102	DOWN			Kat2b	3042.46	-1.24257	0.11656	276.95	8.99865e-58	1.72751e-56	DOWN			Htra3	487.236	-1.67629	0.158799	244.65	7.72626e-51	1.29087e-49	DOWN			Rtn4rl1	241.806	1.05708	0.180553	194.528	4.20543e-40	5.48499e-39	UP
										Map1s	239.345	0.664115	0.165382	61.0999	7.20035e-12	3.32007e-11	UP			Kat6b	439.937	-1.04078	0.112889	186.111	2.64797e-38	3.304e-37	DOWN			Htra4	23.0677	-1.3042	0.460634	26.6091	6.79601e-05	0.000184613	DOWN			Runx1	151.216	-1.80245	0.207555	222.709	3.9057e-46	5.78217e-45	DOWN
										Map2k6	70.8675	1.19412	0.301051	66.1531	6.45977e-13	3.14758e-12	UP			Katnb1	216.2	0.64016	0.154934	34.2277	2.14497e-06	6.67253e-06	UP			Htt	1508.17	0.604305	0.0827215	96.2893	3.19662e-19	2.10235e-18	UP			Rwdd4a	777.614	0.625811	0.117279	75.8435	6.20217e-15	3.35242e-14	UP
										Map3k1	1065.76	1.30786	0.0907628	898.092	6.88574e-192	7.17191e-190	UP			Kbtbd11	1960.26	0.719227	0.0649104	285.581	1.25866e-59	2.52869e-58	UP			Iah1	912.381	-0.778369	0.103882	155.132	1.07824e-31	1.11672e-30	DOWN			Rxrg	131.486	0.908477	0.197174	146.535	7.29217e-30	7.13952e-29	UP
										Map3k13	97.0443	-0.823243	0.217482	45.0541	1.41457e-08	5.25136e-08	DOWN			Kbtbd8	327.831	0.825816	0.16951	90.4006	5.53568e-18	3.44479e-17	UP			Iars	739.072	0.857922	0.172795	34.1502	2.22258e-06	6.90387e-06	UP			S100a16	330.033	1.0677	0.159406	210.888	1.32846e-43	1.86161e-42	UP
										Map3k19	14.4049	-2.46742	0.688836	60.2921	1.05773e-11	4.81967e-11	DOWN			Kcnab3	63.1765	1.07762	0.267342	32.5267	4.67204e-06	1.40314e-05	UP			Ibtk	1603.82	-1.11342	0.0770575	539.236	2.70013e-114	1.25886e-112	DOWN			S100b	52.8799	0.780734	0.297965	82.1305	3.00558e-16	1.72692e-15	UP
										Map3k5	455.238	-1.04209	0.189786	102.49	1.57749e-20	1.09227e-19	DOWN			Kcnb1	50.8883	2.00351	0.332304	108.014	1.07693e-21	7.80643e-21	UP			Icosl	147.033	1.44325	0.203818	87.3913	2.3717e-17	1.43751e-16	UP			S100g	133.265	-1.22946	0.161543	189.487	5.02761e-39	6.38164e-38	DOWN
										Map3k8	166.214	-0.818348	0.174221	151.955	5.12087e-31	5.16873e-30	DOWN			Kcnc2	30.7564	-2.23565	0.570152	40.483	1.19323e-07	4.131e-07	DOWN			Id2	410.224	1.61224	0.143565	342.672	6.6166e-72	1.74455e-70	UP			Samd4	291.069	-1.44087	0.139259	497.244	3.14087e-105	1.31415e-103	DOWN
										Map4k1	99.3646	-0.708794	0.245599	40.2961	1.30151e-07	4.49633e-07	DOWN			Kcnh2	25.3564	2.02325	0.507304	38.1114	3.58369e-07	1.19424e-06	UP			Id3	366.724	1.52184	0.155704	306.09	4.91214e-64	1.07191e-62	UP			Sap25	121.149	-0.678165	0.346344	25.9448	9.14628e-05	0.000245293	DOWN
										Map4k2	1048.43	0.611691	0.171732	40.9517	9.59617e-08	3.34908e-07	UP			Kcnt1	23.2552	-2.32037	0.463607	52.79	3.71429e-10	1.53743e-09	DOWN			Idh3a	9339.83	0.856904	0.0704099	320.768	3.42185e-67	7.96406e-66	UP			Sapcd2	81.4917	0.835117	0.250088	61.6832	5.45365e-12	2.53136e-11	UP
										Map4k3	1067.87	-0.605313	0.102299	175.411	5.10971e-36	5.98892e-35	DOWN			Kcnt2	3.89457	-3.87553	1.254	22.6235	0.00039834	0.000990856	DOWN			Idi1	4894.91	2.30519	0.119446	812.489	2.29877e-173	1.98587e-171	UP			Sash1	789.484	-0.902866	0.129707	146.857	6.22899e-30	6.11899e-29	DOWN
										Map4k4	5928.95	-1.08858	0.0818395	374.854	7.77307e-79	2.31552e-77	DOWN			Kctd12b	357.199	-1.41591	0.140255	219.021	2.40798e-45	3.50134e-44	DOWN			Ier3	78.6432	-0.686765	0.262944	39.3321	2.03595e-07	6.9101e-07	DOWN			Sc5d	1128.64	1.03023	0.129508	357.687	3.87303e-75	1.09383e-73	UP
										Map6	25.1516	1.30053	0.478975	43.9961	2.32041e-08	8.4455e-08	UP			Kctd14	115.56	1.1312	0.21677	82.7359	2.24461e-16	1.29526e-15	UP			Ier5	457.171	-0.880929	0.132985	113.797	6.45205e-23	4.88175e-22	DOWN			Scd2	37634.6	1.7567	0.0675012	2101.35	0	0	UP
										Map7d2	111.349	1.88233	0.250958	213.892	3.02112e-44	4.29508e-43	UP			Kctd15	360.046	-1.30279	0.100177	337.139	1.02689e-70	2.63653e-69	DOWN			Iffo2	533.742	0.800374	0.12709	67.7598	2.99581e-13	1.48989e-12	UP			Sclt1	756.669	-0.650254	0.112557	156.068	6.81288e-32	7.08598e-31	DOWN
										Mapk11	41.314	0.989159	0.359915	29.36	1.97052e-05	5.63127e-05	UP			Kctd17	295.604	1.2146	0.139348	164.016	1.37856e-33	1.50413e-32	UP			Ifi204	30.5367	-1.42747	0.33142	48.0957	3.39564e-09	1.31857e-08	DOWN			Scn1b	95.6916	1.33462	0.257275	74.6416	1.10513e-14	5.89321e-14	UP
										Mapk1ip1	252.663	-1.0461	0.162278	266.855	1.32512e-55	2.4235e-54	DOWN			Kctd18	277.027	-0.936008	0.115702	159.204	1.46255e-32	1.55645e-31	DOWN			Ifi207	6.61378	-2.79948	0.804976	45.0999	1.3846e-08	5.14271e-08	DOWN			Scn7a	144.605	-0.832369	0.152205	189.529	4.92483e-39	6.262e-38	DOWN
										Mapk6	6288.86	1.99386	0.114295	820.061	5.28603e-175	4.64854e-173	UP			Kctd20	1391.7	-0.634517	0.137483	68.3637	2.24381e-13	1.12274e-12	DOWN			Ifngr1	1795.7	-0.911231	0.0657919	431.926	3.88468e-91	1.37471e-89	DOWN			Sctr	146.937	-0.592043	0.184603	34.9401	1.54667e-06	4.88062e-06	DOWN
										Mapkapk3	162.233	1.2256	0.191313	152.366	4.18658e-31	4.23736e-30	UP			Kctd21	150.4	-0.801842	0.180964	55.5346	1.01326e-10	4.33588e-10	DOWN			Ifngr2	1002.29	-0.710823	0.130286	66.3598	5.85219e-13	2.85817e-12	DOWN			Sdhaf1	460.939	0.913616	0.115641	153.9	1.97322e-31	2.02224e-30	UP
										Mapkbp1	578.174	-0.764447	0.12098	109.821	4.4701e-22	3.27748e-21	DOWN			Kctd6	606.423	-0.823525	0.0865401	227.276	4.10229e-47	6.28876e-46	DOWN			Ift140	406.868	-0.771886	0.119334	72.8812	2.5736e-14	1.35178e-13	DOWN			Sds	16.06	-1.64013	0.496461	36.9743	6.06094e-07	1.98154e-06	DOWN
										Marchf2	3404.52	-1.16838	0.0731472	742.991	2.48109e-158	1.86858e-156	DOWN			Kctd7	304.952	0.999306	0.204502	43.1611	3.42748e-08	1.23373e-07	UP			Ift46	498.406	-1.3048	0.454209	25.5832	0.000107471	0.00028598	DOWN			Sec14l1	899.148	0.58463	0.0849272	68.012	2.65516e-13	1.32541e-12	UP
										Marchf7	2386.04	-0.605069	0.116279	57.6776	3.66594e-11	1.61191e-10	DOWN			Kdm3a	1669.15	-1.4239	0.0836463	653.201	6.4355e-139	4.0563e-137	DOWN			Ift57	271.253	-0.819107	0.138819	59.385	1.62856e-11	7.32753e-11	DOWN			Sec16b	362.003	-1.04607	0.122841	226.775	5.25182e-47	8.01748e-46	DOWN
										Marchf8	1577.72	-1.04611	0.11293	277.767	6.00653e-58	1.15764e-56	DOWN			Kdm5b	323.235	-0.756419	0.123884	89.4392	8.8128e-18	5.42889e-17	DOWN			Ift88	190.247	-0.675573	0.161358	65.5853	8.47367e-13	4.10301e-12	DOWN			Sec31b	58.1712	-0.937933	0.274394	37.0664	5.80874e-07	1.90375e-06	DOWN
										Marcks	1651.37	-0.616688	0.122341	81.1514	4.81853e-16	2.74495e-15	DOWN			Kdm7a	1294.86	-1.57107	0.0921889	652.294	1.01064e-138	6.31583e-137	DOWN			Igf1r	573.412	-3.01888	0.113304	1800.49	0	0	DOWN			Selenop	10151.4	-0.876517	0.0712785	533.913	3.80863e-113	1.7534e-111	DOWN
										Marcksl1	822.164	-0.911005	0.0935608	221.662	6.54679e-46	9.64354e-45	DOWN			Kdsr	709.045	-1.297	0.0842062	534.676	2.60603e-113	1.20353e-111	DOWN			Igf2bp2	1265.82	-1.10608	0.0772385	519.274	5.51408e-110	2.42454e-108	DOWN			Sema3e	60.6932	-1.57266	0.238785	258.831	6.9976e-54	1.23074e-52	DOWN
										Marf1	1901.94	-0.761898	0.0804731	413.327	3.97724e-87	1.31258e-85	DOWN			Khdc4	2208.73	-0.595536	0.0495887	270.313	2.39682e-56	4.45002e-55	DOWN			Igf2r	1953.48	-1.12052	0.0835525	511.664	2.42289e-108	1.04347e-106	DOWN			Sema3g	82.4428	1.75296	0.324087	191.414	1.94769e-39	2.50251e-38	UP
										Mark1	333.483	0.750067	0.172707	38.2107	3.42275e-07	1.14242e-06	UP			Khnyn	1037.18	-1.11521	0.078922	552.729	3.29112e-117	1.61111e-115	DOWN			Igfbp4	2697.72	1.0319	0.0915863	255.066	4.4974e-53	7.82569e-52	UP			Sema4a	462.226	0.745685	0.170415	129.283	3.37898e-26	2.90537e-25	UP
										Mars2	779.629	0.796211	0.0905399	412.073	7.41319e-87	2.43557e-85	UP			Kif18a	604.44	0.665823	0.121951	50.9365	8.91166e-10	3.59947e-09	UP			Igfbp7	891.813	-1.07151	0.104428	225.89	8.12849e-47	1.23194e-45	DOWN			Sema4c	199.455	-0.919025	0.188605	130.662	1.7223e-26	1.49844e-25	DOWN
										Marveld1	1301.76	0.761221	0.0906296	251.779	2.28298e-52	3.9168e-51	UP			Kif18b	340.489	0.610134	0.116439	60.9899	7.58764e-12	3.49317e-11	UP			Igip	258.715	-1.01623	0.139827	136.665	9.14795e-28	8.329e-27	DOWN			Sema5a	664.523	-1.45902	0.140741	802.772	2.90853e-171	2.48341e-169	DOWN
										Maskbp3	188.532	-0.66058	0.189402	28.3896	3.05399e-05	8.59047e-05	DOWN			Kif27	43.4457	-1.14293	0.299316	38.0058	3.76321e-07	1.25179e-06	DOWN			Igsf3	79.8018	-1.07476	0.251272	53.2904	2.93183e-10	1.22147e-09	DOWN			Sema6c	74.0875	-0.659394	0.264952	101.956	2.04504e-20	1.40672e-19	DOWN
										Mast1	69.1813	-1.66507	0.278711	162.96	2.31559e-33	2.50418e-32	DOWN			Kif3a	1343.04	-1.04678	0.0881701	352.05	6.33633e-74	1.74916e-72	DOWN			Igsf8	475.21	0.82971	0.222563	34.796	1.65247e-06	5.19772e-06	UP			Sema6d	1433.54	-1.03209	0.0804229	790.98	1.03391e-168	8.67658e-167	DOWN
										Mat2b	5070.23	-0.800628	0.0647125	683.159	2.15013e-145	1.43531e-143	DOWN			Kif7	172.244	1.03411	0.171622	77.8148	2.40311e-15	1.32379e-14	UP			Igtp	135.192	0.95925	0.179866	63.3507	2.46275e-12	1.1637e-11	UP			Septin5	457.459	0.673394	0.167413	90.7136	4.75773e-18	2.96697e-17	UP
										Mb	994.268	1.00482	0.117352	168.76	1.3417e-34	1.51455e-33	UP			Kifc2	300.762	-0.688762	0.137135	80.698	5.99516e-16	3.39811e-15	DOWN			Ikzf2	270.584	-2.56591	0.255151	217.619	4.80703e-45	6.94843e-44	DOWN			Septin6	256.628	0.728468	0.235703	31.4573	7.6078e-06	2.25167e-05	UP
										Mb21d2	82.2479	-0.723855	0.250033	58.9333	2.01872e-11	9.01946e-11	DOWN			Kifc3	423.558	1.13595	0.15038	105.709	3.30259e-21	2.34648e-20	UP			Il13ra1	174.226	-0.785518	0.184238	67.7368	3.02887e-13	1.50582e-12	DOWN			Septin8	4105.87	-0.9782	0.0880454	947.407	1.45921e-202	1.77107e-200	DOWN
										Mbtd1	1179.63	-1.01844	0.0827133	544.812	1.68745e-115	8.07227e-114	DOWN			Kirrel	1422.08	-0.983318	0.0769508	385.692	3.59466e-81	1.09525e-79	DOWN			Il6ra	291.074	-2.04958	0.170221	329.022	5.73359e-69	1.40339e-67	DOWN			Septin9	961.726	0.881165	0.138724	525.081	3.0749e-111	1.36842e-109	UP
										Mc2r	279.159	-1.31033	0.136717	393.77	6.53141e-83	2.03221e-81	DOWN			Kiss1r	90.4414	-1.9087	0.231105	155.027	1.13519e-31	1.17487e-30	DOWN			Impa1	3203.24	1.03095	0.100472	259.176	5.89896e-54	1.04011e-52	UP			Serinc3	4426.05	-0.74695	0.0637024	538.355	4.18316e-114	1.94411e-112	DOWN
										Mcam	948.668	1.2211	0.118717	341.338	1.28184e-71	3.34966e-70	UP			Kitl	4481.15	-2.06188	0.104102	898.385	5.9509e-192	6.28741e-190	DOWN			Impa2	929.542	1.05811	0.0920851	290.091	1.35082e-60	2.7553e-59	UP			Serpinb8	381.387	-0.929574	0.266695	63.9445	1.8551e-12	8.82538e-12	DOWN
										Mcl1	2955.31	-0.587126	0.087401	76.7248	4.05988e-15	2.21731e-14	DOWN			Kiz	765.459	-1.37713	0.106175	352.518	5.02275e-74	1.38915e-72	DOWN			Impdh1	9188.78	-1.43749	0.0744499	849.913	1.83708e-181	1.72945e-179	DOWN			Serpinh1	4314.96	0.895565	0.0790141	615.081	1.11481e-130	6.47117e-129	UP
										Mcoln1	717.099	-0.808594	0.120567	133.949	3.45293e-27	3.09395e-26	DOWN			Klb	530.932	0.937908	0.144916	114.098	5.57216e-23	4.23127e-22	UP			Impdh2	1455.89	0.813737	0.0770023	260.989	2.40857e-54	4.28235e-53	UP			Sesn2	350.507	-0.771688	0.146975	119.307	4.40077e-24	3.49728e-23	DOWN
										Mcrip2	1983.42	0.663229	0.110383	132.933	5.67473e-27	5.02951e-26	UP			Klc4	501.731	-1.05013	0.100868	282.133	6.9302e-59	1.3643e-57	DOWN			Inafm1	319.816	-0.753705	0.127118	67.5183	3.36271e-13	1.66672e-12	DOWN			Sesn3	2404.96	-1.50903	0.110103	932.458	2.51143e-199	2.90416e-197	DOWN
										Mcts2	345.871	0.73081	0.148309	108.693	7.73839e-22	5.63441e-21	UP			Klf10	715.269	1.59433	0.212585	77.745	2.4852e-15	1.36747e-14	UP			Inafm2	927.331	0.693339	0.0797361	197.026	1.2287e-40	1.62419e-39	UP			Setbp1	349.579	-1.11816	0.123986	397.346	1.10723e-83	3.45974e-82	DOWN
										Mdp1	316.018	0.638628	0.134843	34.6784	1.74418e-06	5.47446e-06	UP			Klf11	309.557	-0.905721	0.123907	162.272	3.24555e-33	3.49444e-32	DOWN			Ing1	579.767	-1.02413	0.168617	76.179	5.27825e-15	2.86039e-14	DOWN			Setd7	1590.83	-1.1331	0.0705029	1048.74	1.68463e-224	2.55057e-222	DOWN
										Me1	4568.53	1.1535	0.105862	364.647	1.22785e-76	3.54268e-75	UP			Klf13	602.018	-0.744022	0.150748	80.9852	5.22026e-16	2.9692e-15	DOWN			Ing4	876.62	-1.58178	0.0809358	784.193	3.03958e-167	2.49381e-165	DOWN			Sf3a1	817.922	0.705873	0.0924054	321.297	2.63304e-67	6.13792e-66	UP
										Med13	2046.83	-0.605008	0.0733999	259.468	5.10734e-54	9.02604e-53	DOWN			Klf15	1367.3	-1.09889	0.0604713	702.83	1.20076e-149	8.31813e-148	DOWN			Inha	58.3938	-2.64453	0.329995	126.902	1.08105e-25	9.12955e-25	DOWN			Sgcg	1359	-1.01124	0.0865463	1073.87	6.07771e-230	9.91748e-228	DOWN
										Med19	516.535	0.869575	0.107035	270.793	1.89041e-56	3.52764e-55	UP			Klf2	67.1661	-1.70542	0.28695	82.1527	2.97357e-16	1.70919e-15	DOWN			Inhbb	198.433	-0.943698	0.191035	56.6074	6.09245e-11	2.64481e-10	DOWN			Sgk1	79.2577	-0.604447	0.233953	24.554	0.000169856	0.000441896	DOWN
										Medag	323.041	0.663728	0.168739	44.7893	1.60122e-08	5.91139e-08	UP			Klf3	1070.23	-0.640215	0.171366	27.3187	4.94423e-05	0.000136103	DOWN			Inka1	40.9548	1.14309	0.370695	24.8726	0.00014745	0.000386618	UP			Sgo2a	2677.93	-0.672204	0.0811269	317.205	1.99826e-66	4.57823e-65	DOWN
										Megf9	725.922	0.906379	0.118206	179.063	8.48198e-37	1.0177e-35	UP			Klf6	385.606	-0.960024	0.121766	158.583	1.98348e-32	2.10017e-31	DOWN			Ino80e	425.027	0.743994	0.14676	72.1715	3.61786e-14	1.88344e-13	UP			Sgpl1	5731.4	-0.839871	0.0656515	881.231	3.0695e-188	3.04585e-186	DOWN
										Mertk	34.5641	-1.35753	0.383032	61.1372	7.07337e-12	3.26357e-11	DOWN			Klf7	308.509	-1.55312	0.210375	116.109	2.09201e-23	1.61531e-22	DOWN			Inpp1	359.332	-1.81321	0.278669	92.2302	2.28376e-18	1.44255e-17	DOWN			Sh2b2	2627.93	0.829437	0.071381	494.911	1.00159e-104	4.15518e-103	UP
										Mest	109.034	1.0419	0.346167	39.2265	2.13812e-07	7.2418e-07	UP			Klf9	1135.26	-2.87411	0.100515	1862.22	0	0	DOWN			Inpp5a	516.789	0.745971	0.119611	96.4036	3.02435e-19	1.99262e-18	UP			Sh2d4a	152.769	-3.15032	0.236446	737.753	3.36901e-157	2.49885e-155	DOWN
										Mettl1	234.561	0.693495	0.163096	119.429	4.14551e-24	3.29978e-23	UP			Klhdc1	161.07	-0.935304	0.203867	41.3332	8.03525e-08	2.81502e-07	DOWN			Inpp5b	566.428	0.597151	0.0967162	78.4316	1.78587e-15	9.87474e-15	UP			Sh2d4b	10.0446	-0.858303	0.557222	25.4749	0.000112787	0.000299204	DOWN
										Mettl16	1076.89	0.613233	0.139644	108.459	8.67349e-22	6.29343e-21	UP			Klhdc10	1329.68	0.778064	0.0977532	74.5525	1.15346e-14	6.14425e-14	UP			Inpp5f	561.097	-0.60571	0.123178	59.9098	1.26874e-11	5.76329e-11	DOWN			Sh2d5	27.5393	-0.731902	0.334237	36.2827	8.33836e-07	2.69729e-06	DOWN
										Mettl21a	289.796	-1.07531	0.140123	184.754	5.1623e-38	6.38699e-37	DOWN			Klhdc4	387.922	1.00659	0.121394	159.139	1.51039e-32	1.6062e-31	UP			Inpp5k	313.051	-1.38081	0.174777	127.179	9.4417e-26	8.0012e-25	DOWN			Sh3d19	345.051	-0.767399	0.160473	72.0591	3.81833e-14	1.98289e-13	DOWN
										Mettl26	384.093	-0.942202	0.213301	34.8892	1.58322e-06	4.98738e-06	DOWN			Klhdc7a	252.54	0.978529	0.135744	123.602	5.41337e-25	4.44386e-24	UP			Inppl1	3575.73	-0.783332	0.072184	322.863	1.21189e-67	2.85221e-66	DOWN			Sh3kbp1	1116.11	0.831951	0.103962	263.396	7.32718e-55	1.32521e-53	UP
										Mettl27	223.797	-1.81138	0.191393	279.097	3.1121e-58	6.03755e-57	DOWN			Klhdc8a	15.8061	2.27909	0.583988	41.2864	8.21221e-08	2.87565e-07	UP			Insig1	13881.6	1.18553	0.0811103	486.202	7.59024e-103	3.07929e-101	UP			Sh3tc1	126.392	1.65912	0.264289	221.679	6.48981e-46	9.56922e-45	UP
										Mettl7a1	685.998	-1.59616	0.100834	1093.78	2.97238e-234	5.01752e-232	DOWN			Klhdc8b	332.575	-1.66774	0.130037	324.862	4.50355e-68	1.07369e-66	DOWN			Insig2	1238.73	-1.32443	0.204605	114.833	3.89527e-23	2.97793e-22	DOWN			Shd	18.5731	-0.754689	0.436831	38.8986	2.4891e-07	8.39764e-07	DOWN
[truncated: 1,948 more rows]

## Sheet: Table 2
SUPPLEMENTARY TABLE 2: Gene set enrichment analysis for KEGG pathways
NR-7 10nM
[truncated: 32 more rows]

## Sheet: Table 3-INS-DNA Conjug Strands
Supplementary Table 3
Name	Sequence
[truncated: 2 more rows]

## Sheet: Table 4-p7560 Plasmid
SUPPLEMENTARY TABLE 4: p7590 plasmid sequence
[truncated: 56 more rows]

[truncated: 6 more sheets: Table 5  NanoRod-Plate 1, Table 6 NanoRod-Plate 2, Table 7  NanoRod - Plate 3, Table 8 NanoRod dsDNA Fill, Table 9 NanoRod + Fluorophores, Table 10 NanoRod PAINT]
