# Supplementary material for: Multivalent insulin receptor activation using insulin–DNA origami nanostructures
Source: Nat Nanotechnol. 2023 Oct 9;19(2):237–45. doi: 10.1038/s41565-023-01507-y (PMC10873203; doi:10.1038/s41565-023-01507-y)
Supplement: Supplementary file 4 — Statistical source data. [file 41565_2023_1507_MOESM4_ESM.xlsx]

## Sheet: Sheet1
		Fig. 1c
		Cluster diameter (nm)					# of Localizations per cluster					Cluster density (localizations/nm2)
		Control	+10nM insulin				Control	+10nM insulin				Control	+10nM insulin
		69.5207	79.2481				31	33				0.008476	0.0066
		65.7538	78.0576				23	37				0.007239	0.007623
		111.063	72.4986				24	35				0.002579	0.008535
		76.7658	80.2544				37	36				0.007719	0.00698
		72.5864	66.6677				40	37				0.009624	0.01064
		69.429	83.8561				26	30				0.007351	0.005796
		65.2872	118.993				33	27				0.01055	0.002106
		74.1061	106.818				30	26				0.007308	0.002708
		62.1279	84.1821				34	21				0.01168	0.004003
		78.2125	73.6578				30	29				0.006365	0.006927
	mean	74.49	84.42			mean	30.8	31.1			mean	0.007889	0.006192
	S.D.	13.84	16.18			S.D.	5.473	5.405			S.D.	0.002503	0.002634
