# Supplementary material for: Multivalent insulin receptor activation using insulin–DNA origami nanostructures
Source: Nat Nanotechnol. 2023 Oct 9;19(2):237–45. doi: 10.1038/s41565-023-01507-y (PMC10873203; doi:10.1038/s41565-023-01507-y)
Supplement: Supplementary file 5 — Statistical source data. [file 41565_2023_1507_MOESM5_ESM.xlsx]

## Sheet: Sheet1
	Fig. 2d											Fig. 2e								Fig. 2e
												Values for calculation of mean and standard deviation								Data for histogram distribution
	Diameter			Fraction of sample (%)									Number of insulins							Number of insulins		Frequency/structure
	(nm)	NR	NR-1	NR-2	NR-4	NR-7	NR-15					NR-1	NR-2	NR-4	NR-7	NR-15				(bin center)	NR-1	NR-2	NR-4	NR-7	NR-15
	0.3	0	0	0	0	0	0					0.192208	2.46815	2.41679	5.26462	9.9334				0	0.0244444	0	0	0	0
	0.3489	0	0	0	0	0	0					0.218493	1.75216	2.96026	5.27058	14.5072				0.5	0.442222	0.0823117	0.0051458	0	0
	0.4057	0	0	0	0	0	0					0.229766	1.6084	1.92665	4.41237	10.1278				1	0.244444	0.23993	0.0137221	0	0
	0.4718	0	0	0	0	0	0					0.230803	1.40919	2.00119	4.37662	13.5734				1.5	0.18	0.267951	0.0600343	0.00609756	0
	0.5487	0	0	0	0	0	0					0.232186	1.63556	3.00881	3.49169	6.14198				2	0.0777778	0.215412	0.0943396	0.0121951	0
	0.6381	0	0	0	0	0	0					0.238913	0.746774	3.27874	7.27752	6.01596				2.5	0.0311111	0.129597	0.171527	0.0142276	0.00373832
	0.742	0	0	0	0	0	0					0.239226	1.07881	1.75145	6.20183	13.076				3	0	0.0472855	0.190395	0.0426829	0.00186916
	0.8629	0	0	0	0	0	0					0.24277	1.37206	3.19822	5.44934	15.651				3.5	0	0.0175131	0.147513	0.0731707	0.00560748
	1.003	0	0	0	0	0	0					0.244162	2.27408	2.28334	4.6316	11.1253				4	0	0	0.0926244	0.123984	0.0130841
	1.167	0	0	0	0	0	0					0.246421	1.67247	2.49191	3.85788					4.5	0	0	0.084048	0.146341	0.0149533
	1.357	0	0	0	0	0	0					0.246468	1.00979	4.91506	5.48499	4.80668				5	0	0	0.0754717	0.132114	0.0168224
	1.578	0	0	0	0	0	0					0.250674	0.640871	3.03228	5.19546	7.40736				5.5	0	0	0.0274443	0.113821	0.0242991
	1.835	0	0	0	0	0	0					0.26027	2.56557	2.76392	3.82236	8.3281				6	0	0	0.0240137	0.0995935	0.0336449
	2.134	0	0	0	0	0	0					0.262623	1.68446	4.87966	8.1576	9.06325				6.5	0	0	0.00686106	0.0609756	0.046729
	2.482	0	0	0	0	0	0					0.264361	0.847754	0.53417	4.55367	8.90671				7	0	0	0.00686106	0.0609756	0.0485981
	2.886	0	0	0	0	0	0					0.269375	1.85567	2.53146	5.93621	9.8333				7.5	0	0	0	0.0426829	0.0542056
	3.357	0	0	0	0	0	0					0.278411	1.79085	5.78626	6.01158	12.6154				8	0	0	0	0.0304878	0.0504673
	3.903	0	0	0	0	0	0					0.284991	2.54858	1.13688	3.85208	4.25634				8.5	0	0	0	0.0142276	0.0747664
	4.539	0	0	0	0	0	0					0.294039	1.72882	3.31295	1.91225	4.65533				9	0	0	0	0.0162602	0.0691589
	5.279	0	0	0.001341	0	0	0					0.294242	1.39286	5.64651	5.97381	11.1482				9.5	0	0	0	0.0101626	0.046729
	6.139	0	0	0.002626	0	0	0					0.296494	0.759256	4.98759	3.72829	11.8172				10	0	0	0	0	0.0579439
	7.139	0	0	0.003743	0	0	0					0.306593	1.56998	1.17915	3.6517	11.1121				10.5	0	0	0	0	0.0598131
	8.302	0	0	0.01606	0	0	0					0.323428	1.4371	2.74713	7.17515	10.7771				11	0	0	0	0	0.0504673
	9.655	0	0.000839	0.046367	0	0	0					0.326735	1.60196	3.37495	6.93696	11.4145				11.5	0	0	0	0	0.0392523
	11.23	0	0.024927	0.114013	0	0	0					0.33105	1.00235	5.17318	5.07387	11.2711				12	0	0	0	0	0.046729
	13.06	0	0.047567	0.206733	0	0	0					0.333556	1.20522	5.16814	3.73062	12.9102				12.5	0	0	0	0	0.0299065
	15.18	0	0.048167	0.240233	0	0	0					0.336808	1.86367	3.83502	7.44453	10.049				13	0	0	0	0	0.0373832
	17.66	0	0.032987	0.1832	0	0	0					0.336808	3.06889	4.19143	3.15312	7.07859				13.5	0	0	0	0	0.0299065
	20.53	0	0.036167	0.09351	0.022587	0	0					0.340849	2.5187	4.78899	8.11782	8.74064				14	0	0	0	0	0.0168224
	23.88	0	0.106933	0.097833	0.114567	0	0					0.344617	1.72934	2.94262	7.31578	11.7204				14.5	0	0	0	0	0.0186916
	27.77	0.210033	0.3877	0.4798	0.323767	0	0					0.348945	2.03545	2.89915	2.04201	7.52283				15	0	0	0	0	0.00934579
	32.3	1.12067	1.06647	1.46833	0.84611	0	0					0.349709	1.02018	3.21954	3.2161	7.67116				15.5	0	0	0	0	0.0261682
	37.56	3.12267	2.644	3.08667	2.246	0.228947	0					0.35144	2.26831	2.72779	1.36264	4.84472				16	0	0	0	0	0.0168224
	43.68	5.981	4.975	5.176	4.53467	1.89633	0					0.354362	2.81978	2.74016	4.5163	3.84892				16.5	0	0	0	0	0.0149533
	50.79	9.113	7.572	7.44733	7.341	4.99633	0.5581					0.355545	1.80659	3.39718	6.48888	10.6313				17	0	0	0	0	0.00373832
	59.07	11.84	9.86933	9.55	10.1073	8.81833	2.55067					0.360916	1.83527	2.73225	3.99134	6.71487				17.5	0	0	0	0	0.00747664
	68.69	13.5867	11.416	11.15	12.2633	12.3867	5.96133					0.366347	2.31484	3.75515	4.2274	6.56906				18	0	0	0	0	0.00747664
	79.88	14.0067	11.97	11.98	13.38	14.8067	9.98067					0.366926	2.08155	4.56534	4.27686	6.17237				18.5	0	0	0	0	0.011215
	92.89	13.0433	11.52	11.9067	13.2467	15.49	13.5267					0.367664	1.72383	2.57351	4.67146	4.22249				19	0	0	0	0	0.00560748
	108	10.92	10.2447	10.9367	11.9033	14.31	15.6533					0.368566	1.99196	4.98844	3.85629	6.17203				19.5	0	0	0	0	0.00560748
	125.6	8.10267	8.43467	9.22733	9.64333	11.59	15.82					0.37189	1.66217	3.91868	4.02612	7.82294
	146.1	5.15467	6.411	7.04867	6.90933	8.025	14.01					0.384186	1.09084	2.32926	4.79977	12.6933
	169.9	2.639	4.46467	4.746	4.22367	4.47933	10.73					0.384186	1.98876	2.90977	3.79647	5.90098
	197.6	0.9568	2.81	2.67533	2.05787	1.7656	6.833					0.384996	1.79394	2.60967	4.9749	6.19926
	229.8	0.197267	1.57033	1.12907	0.7015	0.3408	3.314					0.384996	2.10117	3.09988	6.24433	8.67424
	267.2	0	0.773967	0.258433	0.135667	0.006013	0.977967					0.392197	1.57209	3.04107	5.42313	8.12717
	310.7	0	0.356667	0	0	0	0.089613					0.393833	0.981474	3.25366	5.0844	10.088
	361.3	0	0.151533	0	0	0	0					0.393894	1.0414	2.15603	5.87854	6.46013
	420.2	0	0.043367	0	0	0	0					0.397569	2.31577	3.9865	6.39074	9.10291
	488.7	0	0	0	0	0	0					0.397755	2.25562	3.67765		10.3373
	568.3	0	0	0	0	0	0					0.400936	1.70812	5.33048	5.22858	7.79971
	660.9	0	0	0	0	0	0					0.405516	1.37434	6.03745	4.66796	12.4592
	768.5	0	0	0	0	0	0					0.41392	1.83054	4.22807	5.06386	13.2739
	893.8	0	0	0	0	0	0					0.422122	1.73798	3.20005	6.54406	8.99818
	1039	0	0	0	0	0	0					0.42296	1.23666	4.58172	3.70436	12.8072
	1209	0	0	0	0	0	0					0.425778	1.29783	3.99681	4.57458	9.3351
	1406	0	0	0	0	0	0					0.428346	2.06085		3.73517	13.2482
	1635	0	0	0	0	0	0					0.429787	1.79504	2.97268	4.71687	5.09699
	1901	0	0	0	0	0	0					0.430365	2.63349	1.32137	3.29705	9.96468
	2211	0	0	0	0	0	0					0.432294	2.02954	2.26897	3.857	8.35608
	2571	0	0	0	0	0	0					0.437585	1.50654	5.19513	5.63861	3.58087
	2990	0	0.036433	0	0	0	0					0.438636		4.27588	4.45252	5.90274
	3477	0	0.152213	0.034967	0	0	0					0.440754	1.99697	4.80253	3.26535	11.2079
	4043	0	0.3741	0.118467	0	0.091667	0					0.442662	2.40231	3.1373	6.96497	9.69766
	4702	0	0.811133	0.232667	0	0.274533	0					0.445982	2.79168	1.53875	5.37649	5.25865
	5468	0	1.64297	0.341667	0	0.486333	0					0.446684	1.84287	5.01971	4.90851	17.638
	6358	0	0	0	0	0	0					0.44888	0.849424	1.81671	5.33747	8.26158
	7394	0	0	0	0	0	0					0.451975	2.51691	3.48396	3.5446	8.51289
	8599	0	0	0	0	0	0					0.452055	0.627885	2.92506	5.78969	10.4957
	10000	0	0	0	0	0	0					0.452135	2.63749	3.73053	4.93926	6.79832
												0.455844	2.61879	2.36994	5.34689	4.96873
												0.457311	2.58824	2.48397	4.4782	3.67212
												0.460773	1.61144	3.67558	3.39631	6.91818
												0.463951	2.07719	4.81684	5.45627	5.44656
												0.469576	1.61047	4.31492	5.42992	9.21834
												0.471829	1.37054	3.05989	4.90788	5.1739
												0.473577	1.67002	2.29962	5.77391	7.7252
												0.48034	2.81689	3.66652	4.40164	7.02725
												0.481245	1.76886	3.28346	5.10419	8.60646
												0.483246	2.36366	2.39808	3.00353	8.4436
												0.484345	0.585707	1.52538	6.37322	7.54915
												0.486002	2.24403	3.39147	4.45835	18.2659
												0.491138	2.02778	1.55441	5.14488	10.7281
												0.492367	0.901014	3.84672	5.04377	10.993
												0.492937	2.0409	5.1683	8.26929	6.54255
												0.493508	1.13434	3.90132	4.8779	9.19999
												0.496576	1.5072	4.7126	4.63694	6.34391
												0.498415	2.37349	2.42871	3.69077	14.3203
												0.499291	2.17606	4.21893	7.66298	6.20549
												0.502037	2.49847	6.37628	9.17734	10.3274
												0.505511		3.42502	3.47377	8.37664
												0.513947	2.20266	4.96107	5.5511	6.3851
												0.514153	2.28817	2.9088	3.65126	5.90864
												0.514567	2.0983	1.4079	2.2236	8.08102
												0.518955	1.31039	3.40529	3.6912	12.9993
												0.520964	2.35559	2.52671	8.30127	7.58646
												0.521576	2.3889	1.98198	3.19052	14.7086
												0.522882	3.12575	1.48563	4.70846	10.8347
												0.523203	2.35679	4.86383	5.37676	5.39783
												0.523203	1.16751	3.49504	4.17217	6.05465
												0.524491	2.11478	2.23301	5.07128	8.99739
												0.52905	2.8273	3.75579	3.9824	11.0278
												0.530808	0.58426	5.7523	2.54075	8.96779
												0.533689	2.64814	4.21325	5.31752	7.38583
												0.534359	1.11123	1.69731	4.02795	7.73789
												0.537957	1.2721	2.7984		8.61767
												0.538978	2.02807	2.38985	6.19452	10.1134
												0.548577	2.6392	3.023	7.93157	12.5315
												0.549049	1.47303	2.77074	5.314	12.6988
												0.553927	2.9768	4.87161	7.28254	8.43107
												0.554768	2.59278	4.16381	2.72846	13.9388
												0.555733	1.25363	3.35311	4.86068	6.50607
												0.556459	1.13887	2.59672	3.46941	5.16904
												0.557794	1.2731		5.31997
												0.560116	1.82041	3.21594	5.52239	8.24991
												0.562582	1.4045	1.7307	4.47798	4.82779
												0.562662	2.35892	3.21307	3.81024	7.32506
												0.56345	2.70331	2.95846	6.96304	13.6991
												0.563574	1.23901	4.00701	5.90859	5.81268
												0.564411	2.15806	3.3581	7.389	13.8763
												0.564819	0.66943	3.90342		5.60403
												0.57011		5.10209	5.19803	8.37933
												0.571767	1.5334	1.72988	4.72616	17.5159
												0.574381	0.670605	3.53876	7.21694	8.09963
												0.575759	1.25866	3.90421	6.22852	13.4523
												0.580466	0.963161	3.57196	2.32179	9.06717
												0.581258	1.2945	3.88258	9.24439	5.64083
												0.582582	1.75501	2.51627	4.53876	7.12795
												0.58338	2.19552	1.54632	6.98815	14.2079
												0.58347	0.897284	2.21488	5.31811	11.9989
												0.58418	1.64744	2.43968	5.14153	15.491
												0.587672	0.890579	2.2876	3.73833	16.3405
												0.591205	0.844208	2.21765	7.66692	12.6569
												0.594782	1.82287	5.95504	4.77695	8.71314
												0.597283	1.84868	3.51954	5.59081	7.63755
												0.599243	1.27986	2.33278	2.58711	12.2308
												0.602633	1.47247	2.66691	4.54224	10.9796
												0.602918	2.04841	3.80643	7.56951	4.63894
												0.604343	1.96056	3.90199	4.73166	9.25904
												0.605775	1.72181	5.56182	3.33419	4.32457
												0.606062		3.07326	4.91354	7.88653
												0.607503	2.54267	2.81208	5.97912	7.3452
												0.612451	1.40036	4.4316	5.43492	6.3048
												0.614217	1.19064	2.67409	4.47243	5.32353
												0.621988	1.60448	4.65444	6.89687	15.5865
												0.623201		5.44863	4.17786	16.2985
												0.625641	2.23109	4.31849	8.23382	8.80219
												0.627793	2.99388	2.43022	5.22811	11.4921
												0.627793	1.57962	4.10954	5.22134	11.5282
												0.63058	1.45983	3.75906	7.71447	7.76941
												0.631515	2.54553	4.34689	4.1302	10.7775
												0.633193	1.30121	2.02825	6.35234	10.8162
												0.634021	2.79098	2.42812	4.13512	12.8849
												0.635147	1.87529	1.41442	3.6013	10.0021
												0.635913	1.17864	5.30239	4.4143	12.0462
												0.636864	0.935855	2.9742	5.82425	8.59183
												0.639874	1.57785	2.11957	4.94352	7.16324
												0.641822	1.11922	2.23375	3.7025	6.83855
												0.643274	1.43313	3.17485	5.54641	6.62003
												0.644409	1.80086	2.94704	2.90194	8.65549
												0.649485	1.84045	3.11656	4.57817	6.12955
												0.649485	1.39478	3.44742	7.14462	9.06178
												0.658859	2.08429	6.03276	6.15454
												0.662959	3.17605	1.60751	2.55182	10.4849
												0.663648	2.20149	2.95946	6.74831	5.24224
												0.666416	0.634491	2.84496	4.41706	12.1778
												0.668158	1.12988	1.1531	6.34235	9.46425
												0.669558	1.27935	3.06029	5.77701	19.639
												0.669909	2.25177	2.95623	3.61821	9.49243
												0.670964	1.20446	3.03328	6.08	6.34246
												0.675574	1.30254	3.55713	5.93628	15.3469
												0.676247	2.09425	2.08442	6.48085	11.2476
												0.678083	1.93741	3.88643	5.44262	10.1916
												0.679524	2.07688		6.98775	8.68228
												0.680291	2.7614	3.00237	4.22247	8.06156
												0.683522	2.16929	2.9826	4.62286	7.39934
												0.68609	1.6322	0.591019	5.25658	10.8268
												0.686458	1.04005	4.19904	7.0012	16.1539
												0.687012	0.957027	4.57504	7.12648	18.228
												0.687566	1.10184	4.65603	4.46377	7.931
												0.691472	1.1472	2.67932	6.82405	14.0222
												0.693286	0.650987	1.98735	5.83216	17.9177
												0.694289	0.765407	2.54931	9.03421	10.1745
												0.695044	0.500437	5.45296	4.51527	9.71315
												0.696939	1.44474	1.19532	1.99646	7.04537
												0.7023		3.17862	5.01887	7.0236
												0.703073	1.84608	3.81266	3.3875	11.9483
												0.707134	2.07583	2.09197	5.93975	16.3327
												0.707869	1.28114	3.49533	3.85879	4.45343
												0.708529	0.76997	2.19771	6.28943	8.88139
												0.711487	1.23618	2.45811	3.62083	19.3848
												0.711487	1.11967	3.56858	2.80299	16.3985
												0.715669	2.29392	2.94038	4.66581	7.21623
												0.71607	1.33769	6.48964	6.66269	15.99
												0.717679	1.83822	2.68306	5.53794	6.01057
												0.718082	1.98504	4.05003	5.52687	9.73639
												0.718485	2.45607	3.23276	7.2826	8.2761
												0.719699	1.83672	3.23243		8.47897
												0.719699	1.16479	4.54401	4.51667	9.92114
												0.720105	0.859931	4.31079	3.11081	11.5223
												0.723774	1.08979	3.50632	5.19525	9.17131
												0.726036	1.88714	5.03083	5.79296	11.1547
												0.727275	2.39882	3.49422	4.8223	9.05948
												0.73043	2.34406	2.9021	4.67178	10.4151
												0.730809	1.26878	5.78324	5.60399	10.5954
												0.732591	2.65927	2.7248	4.29424	11.6101
												0.732905	2.35379	4.91685	4.6625	15.3322
												0.738867	1.19729	3.22786	7.71972	10.6696
												0.739049	2.57743	3.85772	5.06878	12.7514
												0.745519	1.38369	3.94513	6.74658	8.21729
												0.754854	1.64179	2.92096	5.68096	4.6288
												0.755876	0.798893	3.16322	4.06009	13.8025
												0.757225	0.509159	3.08169	5.98347	9.17731
												0.765486	0.893344	2.99123	4.56946	11.856
												0.769065	1.1663	2.47388	3.76168	13.3786
												0.772318	0.914427	3.3067	4.66743	11.2581
												0.772987	1.30384	2.56326	4.8849	11.8617
												0.775363	1.92097	3.77335	2.9794	2.35834
												0.785047	0.832543	3.49378	3.19459
												0.785609	0.561339	3.56406	1.51152	10.5556
												0.793904	1.85647	2.52342	3.90924	13.0174
												0.802215	1.00492	4.72131	5.8732	14.5816
												0.80541	2.71278	3.01561	6.15914	4.672
												0.806935	0.764649	2.97904	6.24851
												0.807955	0.509529	3.06315	6.47868	10.1367
												0.809491	0.404332	1.51871	4.30525	13.4458
												0.812062	1.20281	2.79954	6.08319	13.4202
												0.814131	0.901822	1.89953	8.08521	13.1222
												0.81621	1.87128	4.82624	3.77879
												0.820426	1.91013	3.64036	4.07747	12.2714
												0.820928	2.63884	2.88464	3.03397	8.83565
												0.844244	1.02902	2.40067	4.99723	11.9232
												0.847626	2.11054	3.26584	3.38327
												0.848357	1.69196	3.22415	6.15496	19.114
												0.851485	1.50479	4.69865	6.04016	8.68227
												0.858989		4.05157	3.86746
												0.870402	2.92291	3.18602	3.30107	10.0856
												0.877937	0.811473	3.3263	6.18165	12.9296
												0.87999	1.04868	2.60448	3.02707	12.4843
												0.8809	2.3754	6.86307	6.01615	9.997
												0.882725	1.43219	1.50048	4.42206	11.811
												0.891965	2.33087	5.46262	4.47618	13.4733
												0.894462	0.764237	4.8101	6.6293	16.4293
												0.906515	1.25412	3.11715	6.30109	11.7923
												0.911687	1.30445	4.58658	5.1293	13.274
												0.913141	2.23604	4.08683	3.84689	10.3324
												0.926221	1.23142	3.28868	4.80111	9.78872
												0.926221	0.929693	3.04199	9.33498	6.55712
												0.926893	1.21896	1.76183	4.94876	8.60899
												0.927229	2.13115	2.47371	2.24237	9.37896
												0.937086	2.52785	4.67597	7.45824	9.7954
												0.937086	1.24649	2.14811	6.57304	3.32769
												0.939152	1.56919	3.60221	4.58052	10.2475
												0.94192	0.569096	3.73774	5.70505	10.4967
												0.944558	1.08509	2.36612	2.83109	11.193
												0.949971	1.89776	6.06392	5.83992	10.4063
												0.953158	1.91483	1.85383	7.04605	10.7178
												0.957742	1.31351	3.32276	6.66374	12.7495
												0.972744	1.55071	2.322	5.43473	2.40426
												0.974438	0.551623	2.11653	5.25448	8.01878
												0.97497	2.99864	4.08234	4.18084	18.032
												0.976004		3.2501	6.56577	13.2462
												0.977954	2.41068	1.64428	5.46981	5.48149
												0.979608	1.59475	3.27968	8.58303	10.1601
												0.987016	1.29678	2.60259	3.56267	15.7842
												0.988178	1.87659	3.26072	5.16841	11.374
												0.993151	1.7898	3.31617	4.76069	17.6629
												1.00064	1.08974	2.72877	4.02284	4.19063
												1.00565	0.590588	3.56754	2.84506	9.06089
												1.00883	1.97003	2.86939	5.95352	8.38504
												1.0089	0.938671	5.20308	8.74281	7.12228
												1.01283	1.00627	2.93579	3.61671	3.02527
												1.02772	0.629371	5.38821	7.33472	11.6847
												1.03749	1.68215	1.44495	3.37173	6.80909
												1.03933	1.35185	2.63844	4.51116	11.9778
												1.04769	1.12706	2.99646	6.24191	7.06499
												1.04855	0.667214	2.64937	4.51537	8.69147
												1.0533	1.09182	6.2333		8.43127
												1.05432	0.826784	2.11186	4.30515	13.0599
												1.05741	3.35126	3.53019	4.30171	9.95102
												1.05985	2.27557	4.30733	5.70036
												1.05987	3.49296	2.94002	7.84969	8.47582
												1.06658		5.78058	6.67018	7.05259
												1.0686	1.2618	3.89673	2.88156	8.51424
												1.07051	1.87054	5.65008	4.54199	10.8921
												1.07395	1.00657	3.21218	7.04033	8.78596
												1.07773	1.02807	4.14156	7.13594	7.52047
												1.07985	3.46491	2.35242	4.93122
												1.0831			7.85391	9.68712
												1.08758	1.42366	2.91082	9.01812	11.3708
												1.08874	0.761589	3.29949	7.21097	7.70788
												1.09434	1.13246	4.83729	5.30978	12.269
												1.09495	2.31658	5.39684	5.81999	11.7208
												1.09904	2.00607	6.80455	4.81968	16.4776
												1.11014	1.55405	2.95799	4.54119	7.97404
												1.11268	1.14571	4.30841	5.72989	15.6341
												1.11437	2.01392	2.49103	5.28023	17.5208
												1.11876	1.60906	2.9823	7.6484	8.8171
												1.12715	1.17506	4.12103	4.08049	13.2369
												1.13529	2.769	1.49515	9.38329	6.47672
												1.1392	2.52921	2.11795	6.23026	7.68077
												1.14479	0.725059	1.77423	4.19117	18.7331
												1.14636	1.48428	2.42521	4.06743	10.4178
												1.15048	1.60383	4.77429	7.39903	9.92969
												1.15557	1.31679	3.23898	4.18891	10.1059
												1.15988	0.994471	2.1027	2.49451	9.1805
												1.17372	1.92989		5.23427	10.6788
												1.1782	0.754145	5.79195	7.06583
												1.17914	1.88318	3.74923	7.04379	15.7316
												1.18625	1.89307	3.37264	5.08436	9.43921
												1.19711	2.62168	5.30244	4.72786	7.74484
												1.22081	2.64733	4.33182	5.7807	9.23558
												1.22299	3.28798	3.2352	5.57296
												1.22422	1.03063	5.47638	5.5649	8.98357
												1.22502	1.32313	2.56161	5.17342	14.1355
												1.22941	1.05141	3.11317	9.59771	9.75438
												1.23146	1.64767	0.588459	5.05438	6.41827
												1.23417	2.77756	1.45158	4.08014	8.7529
												1.23975	1.9884	6.19671	4.99742	5.53548
												1.24142	1.97123	2.06536	5.47281	13.7205
												1.26553	1.26038	1.92642	5.07004	18.5019
												1.26838	1.01997	4.85303	4.6878	14.976
												1.27691	0.601109	3.07158	4.42189	7.57776
												1.28203	1.91287	1.2671	6.08926	10.3199
												1.2872	1.99129	4.31862	6.5098	6.64146
												1.28784	1.03002	2.04494	4.2508	15.9038
												1.28979	0.817118			8.77385
												1.29371	1.22036	5.011	4.89136	5.94798
												1.29897	1.92925	2.90648	5.90083	12.2338
												1.302	1.49649	2.49484	7.75498	10.8638
												1.31844	1.03413	3.83036	7.40916	12.1135
												1.32931	1.39554	4.56308	5.45653	11.6872
												1.33298	2.28068	3.2477	5.68009	3.94627
												1.34776	2.42918	2.3019	3.85432	7.88008
												1.34803	1.82186	2.47926	5.00246	13.1777
												1.35154	2.31157	3.39096	3.3758	10.3763
												1.35578	0.979651	2.90588	3.194	7.70022
												1.35723		4.19766	4.56606	9.49881
												1.37901	1.78158	2.46374	5.46485	8.5894
												1.38443	1.53385	3.75879	4.51664	13.7492
												1.38707	1.22572	3.95248	5.50507	15.569
												1.38779	2.54705	6.76866	4.15058	8.63246
												1.39398	2.16304	3.14867	2.91021	8.93401
												1.3954	0.994177	4.34139	4.30749	9.53087
												1.39564	0.909707	3.69628	9.00434	7.75982
												1.40692	0.745072	5.7486	6.26078	15.6647
												1.40791	0.769607	3.13737	3.83489	12.8152
												1.41792	0.68602	3.14626	4.13113	11.4102
												1.42974	1.52702	3.06394	3.19376	8.24189
												1.45794	3.15419	1.46765	6.61762	5.1172
												1.46246	1.93334	3.64134	5.79594	7.46189
												1.46453	0.869867	4.00479	5.60122	12.1737
												1.46538	1.30801	3.28713	4.71212	8.18211
												1.4667		2.77495	3.43087	10.0185
												1.4715	0.983014	2.94529		7.74729
												1.47426	1.57821	4.64618	4.34414	15.4917
												1.48329	1.4777	3.25522	7.26686	13.3276
												1.48538	0.657088	2.36665	6.33291	8.1561
												1.49321	1.58767	2.2285	4.67366	10.6403
												1.49572	3.48179	3.34944	2.94484	11.7853
												1.49876	0.784476	4.58549	4.10614	9.68726
												1.50164	1.62821	3.86026	6.78111	4.1745
												1.51492	2.27985	1.60464	4.09219	15.7189
												1.51602	0.946819	4.56886	6.26666	11.2506
												1.51804	1.68918	2.03035	4.69859	16.4968
												1.51968	2.58659	2.38059	5.12177	10.1143
												1.53813	1.23871	2.24095		3.82412
												1.53998	2.20394	2.16973	6.14707	10.6421
												1.54561	1.64493	2.6903	5.64122	8.71104
												1.54744	1.24306	2.37007	4.70023	7.70932
												1.54793	3.12103	3.5123	4.37644
												1.55041	1.49918	3.3392		10.9686
												1.56288		3.49023	5.5728	10.4258
												1.56449	2.29816	1.7476	4.71739	13.3091
												1.57597	1.27778	3.73293	5.05771	14.0338
												1.57835	1.05928	3.88535	4.03053	8.4166
												1.57996		4.61945	2.65307	7.29243
												1.58996	2.24517	3.24383	7.03374	7.03582
												1.59426	2.81549	3.99502	6.41418	7.93433
												1.59476	2.82223	5.97706	6.92587	6.41119
												1.62539	1.44831	4.28318	5.48751
												1.62555	1.64393	4.09299	7.1004	8.59167
												1.62815	2.12164	6.47893	4.80631	8.13079
												1.63105	2.0115	1.92752	3.88303	6.91992
												1.63346	0.939829	3.0479	8.07908	4.64048
												1.65502	2.07678	3.02707		3.85096
												1.65568	0.967669	1.41201	8.08698	6.22269
												1.65783	1.07568	3.55366	4.52861	7.39158
												1.67961	1.28931	2.66057	4.76235	5.84174
												1.6856	0.603536	4.59649	3.42864	9.32383
												1.6896	1.62548	2.80699	6.92975	8.79799
												1.69997	0.595677	3.62128	7.17104	5.45534
												1.70359	2.31834	3.69184	4.146	8.97047
												1.70692	2.87603	1.71416	6.39333	8.43423
												1.7116	2.59051	2.76429	5.4771	6.98757
												1.71856	2.23895	3.69639	4.3314	16.1933
												1.72145	0.728123	3.62198	5.94902	8.19829
												1.74019	0.48286	2.00217	4.54064	7.02932
												1.74094	0.798533	1.49145	4.21984	12.7183
												1.74659	1.59036	2.29113	7.40128
												1.74939	2.44635	2.37439	5.4086	6.78707
												1.76133	0.833508	1.08105	5.26826	9.10069
												1.76895	1.20725	2.52351	5.14687	6.71807
												1.77147		2.63815	8.94046	6.65423
												1.77279	0.869328	2.5214	4.44722	12.0365
												1.77649	2.14638	5.08515	6.9319	14.4501
												1.78408	1.59933	2.70566	8.20083	11.7139
												1.79636	3.44074	3.73823	5.1136	10.9828
												1.79807	1.37201	4.37662	3.56182	6.97524
												1.80431	1.21635	3.56827	9.38497	9.60388
												1.83384	1.2029	3.57364	4.89892	11.9046
												1.83446	1.17504	1.90195	9.00642	8.53953
												1.83552	1.64827	4.62403	3.81601	6.38447
												1.85001	0.535609	3.0132	1.54177	15.4353
												1.87143	2.17697	4.17627	4.17159	15.9169
												1.87253	2.10025	4.22489	4.14845	9.86082
												1.87692	1.28151	2.41044	4.44322	8.86017
												1.88855	0.624321	4.81404	7.87224	7.53874
												1.91108	0.467728	3.56774	4.79042	11.9209
												1.97862	0.569547	4.28235	7.0479
												1.996	0.82408	2.71338	6.13285
												2.01317	1.49122	3.27139	4.79373	10.3362
												2.01517	1.21848	2.77952	7.48288	7.88523
												2.05241	1.19733	2.16713	8.72569	13.9936
												2.05742	2.11837	5.95006	9.5368	11.4847
												2.07396	1.08481	2.36465	5.09859	10.4299
												2.08513	1.95999	2.70858	5.99283	5.4748
												2.09035	1.87844	2.77161	3.77004	11.0348
												2.12853	1.02891	3.91731	4.69201	6.04183
												2.13056	0.524392	5.17454	4.98665	10.4164
												2.13218	2.27634	1.74757	5.74447	12.6934
												2.14228	2.52091	1.82818	5.74521	10.5558
												2.15667	0.764455	5.35147	4.30646	16.4567
												2.20647	0.877588	2.883	6.21591	10.6821
												2.2186	1.73346	3.075	4.75959
												2.22515	0.985266	4.64939	4.31245	8.54844
												2.29554	1.41317	5.37493	5.53811	9.93857
												2.3167	1.8935	3.77155	4.05658	14.7404
												2.3504	0.930725	3.72662	5.08792	11.8856
												2.35234	0.555997	2.89925	5.10673
												2.3615	1.16465	1.88344	4.12204	10.3316
												2.36193	3.28763	2.92809	4.44978	7.4837
												2.36264	0.569085	2.50893	3.75012	10.7782
												2.3714	1.08205	5.0541	6.37549	18.2973
												2.41363	1.92459	1.07214	3.97893	10.3197
												2.43001	1.8927	2.32685	4.60923	11.9252
												2.43998	1.884	3.65464	4.96292	15.7212
												2.44294	1.5789	5.17858	3.90307	11.2252
												2.48937	2.36363	1.78318	4.78235
												2.51611	1.47618	2.22234	3.9252	6.45966
													1.92373	3.23792	3.65332	10.0412
													1.34977	4.91708	5.22601	5.53533
													1.65072	4.96406	5.75798	18.5544
													1.89159	4.64727	7.15789	11.9729
													0.857682	4.65232	3.60433	11.4284
													1.48245	4.83916	4.06963
													1.76333	4.46459	4.18769	10.0408
													2.12998	7.01467	5.88933	11.2036
													1.58544	3.67502	5.97716	13.5453
													2.22708	4.64567	8.49311	11.679
													1.41439	3.87402	7.93775	12.9548
													0.854501	2.68132	3.16019	10.4462
													2.14756	4.41297	3.17516	6.63723
													2.48023	1.87783	2.13262	9.639
													1.67182	2.59736	5.48932
													1.05074	3.5686	8.76377	19.728
													1.45473	3.84296	3.32295
													1.74792	2.25288	7.83757
													1.25005	2.61528	6.703
													1.37306	2.42137	6.97217	7.53829
													2.45267	2.93282	4.17112	10.3583
													1.82721	3.74317	3.6233	13.7453
													1.63869	3.02876	3.80294	6.37722
													1.06004	3.28579	4.41229	8.82318
													1.32722	2.48115	4.97461	8.71413
													1.36638	3.38572	3.81255	9.76994
													1.27554	1.75832	4.59604	17.1669
													1.11362	3.34687	5.81277	13.1102
													1.71667	3.50392	5.58865	12.2289
													1.99503	4.15459	6.03301	9.31276
													0.917544	1.88167	7.04852	6.20515
													1.67109	2.81756	6.90881	12.4601
													1.14621	4.41351	6.31271	10.9256
													1.26993	2.62128	3.98766	6.64928
														2.98701	4.57052	10.8956
													0.703502	5.00372	6.2918	13.1375
													3.54514	4.88158	8.1949	8.4526
													1.16478		3.98139	8.71984
													2.87876	2.48801	7.25296	11.5885
													1.30337	2.85173	5.60626	8.42546
													1.51571	4.45856	7.40366	13.1918
													1.27565	5.21254	5.06605	8.82597
													2.26827	5.12322	5.80249	8.33914
													0.321759	1.95944	4.179
													2.47546	2.18338	3.71092	15.9659
													1.72901	4.05178	6.51735	7.92038
													0.365163	4.69864	4.93578	8.88575
													0.684744	4.42312	8.37085	11.6367
													1.95415	2.50404	5.46652	14.3761
													2.20817	3.50278	2.90477	14.9566
													1.666	2.59564	3.86598	10.9806
													1.73986	2.77985	5.05112	7.5449
													2.55011	4.64261		10.1116
													3.61088	4.70663		13.8528
													3.37887	1.39066		9.49834
													1.53774	3.52695		12.9982
													2.01981	6.51681		14.3139
													1.73751	4.80736		15.8684
													1.54025	1.70432		15.9903
													2.73607	3.8254		12.0055
													2.01158	1.79412		15.5827
													0.854345	3.12476		19.0522
														4.91212
													0.977646	1.51026		14.5104
														2.36711		6.59627
													2.21076	4.35079		10.8164
													0.803508	2.6203
													2.54494	3.88846		18.1605
													1.61572	1.07405		9.74337
													2.84609	3.06826		9.14024
													1.9432	2.38169		7.39744
													2.27554	3.61808		12.5465
													0.590659	6.01131		7.87675
													0.577047			14.6559
													1.2738	2.12055		8.69948
													0.68818	2.82629		9.65967
													1.75728	2.71735		9.37126
													2.03259	1.68319		10.514
													2.04329	3.53043		9.64997
													0.323839	3.73295		17.1644
													1.84996	3.442		8.89921
													0.586481	1.69932		10.6254
													0.962489	1.57734		8.49559
													0.639723	2.36986		9.38981
													3.17899	2.02752		15.2101
													0.760426	2.34023		9.5624
													1.18916	5.37838		8.99495
													2.56941	3.16171		8.19236
													1.47772	3.20949		7.34864
													1.54238	2.86328		10.2251
													1.07163	1.92736		9.54128
													1.35433	2.66947		6.79759
													0.871979	2.8032
													1.33638	2.24771		15.2284
													2.06624	2.31199		7.08694
													1.57187	4.65521		18.3201
													2.83998	3.36428		11.98
													1.27089	4.96595		7.15203
													1.36211	2.31856		8.90432
													2.33853	2.41056		8.94058
													1.1603	2.67017		13.6577
													1.36958	3.69342		12.482
													3.05817	2.54493		5.39023
													1.41013	4.85499		6.55265
													1.9267	3.4632		6.6237
													1.04034	2.91156		7.90992
													1.25578	4.92334		12.3362
													0.769201	2.69818
													2.42097	1.4941		7.78112
													2.14707	2.09156		18.7696
													1.68865	1.31283		5.44275
													1.83226	4.40389		6.84244
													1.10931	2.53883		6.97421
													1.80014	5.23306		7.12364
													1.77016	3.1782		15.0074
													0.530744	2.15504
													1.70765	3.41488
													1.31662	3.1666
													2.94526	4.53066
													0.84605	2.82201
													1.09739	2.31272
													1.49811	2.83314
													2.90354	3.06131
													0.752633	4.57852
													1.24627	3.65405
													0.727004	2.08704
													1.0091	2.99682
													1.2907	3.12185
													1.32348	2.12032
													1.94075	1.36942
													2.71416	3.96072
													1.92071	2.33042
													1.43383	2.71063
													1.88205	2.45627
													1.36697	2.31332
													1.35349	3.723
													1.72806	2.9795
													2.44667	2.69071
													1.78167	1.03531
														2.05124
														4.84141
											Mean	0.9823	1.632	3.326	5.248	10.1
											SD	0.5517	0.6768	1.193	1.544	3.427
