# Supplementary material for: Multivalent insulin receptor activation using insulin–DNA origami nanostructures
Source: Nat Nanotechnol. 2023 Oct 9;19(2):237–45. doi: 10.1038/s41565-023-01507-y (PMC10873203; doi:10.1038/s41565-023-01507-y)
Supplement: Supplementary file 7 — Statistical source data. [file 41565_2023_1507_MOESM7_ESM.xlsx]

## Sheet: Sheet1
	Fig. 3b
	INS-DNA			NR			NR-1			NR-2			NR-4			NR-7			NR-15
	Time (s)	SPR signal (RU)		Time (s)	SPR signal (RU)		Time (s)	SPR signal (RU)		Time (s)	SPR signal (RU)		Time (s)	SPR signal (RU)		Time (s)	SPR signal (RU)		Time (s)	SPR signal (RU)
	-81.496	0.521484		-76.496	0.0925293		-81.496	0.297241		-81.496	0.582031		-81.396	0.0507813		-81.552	0.628906		-81.496	0.571899
	-81.396	0.551514		-76.396	0.223145		-81.396	0.24231		-81.396	0.59021		-81.296	0.0700684		-81.452	0.648438		-81.396	0.562134
	-81.296	0.554688		-76.296	0.317139		-81.296	0.320313		-81.296	0.532471		-81.196	0.0507813		-81.352	0.658203		-81.296	0.656738
	-81.196	0.452393		-76.196	0.221924		-81.196	0.3125		-81.196	0.562134		-81.096	0.0717773		-81.252	0.669922		-81.196	0.640991
	-81.096	0.499512		-76.096	0.252686		-81.096	0.350708		-81.096	0.55188		-80.996	0.120117		-81.152	0.699219		-81.096	0.630127
	-80.996	0.5		-75.996	0.29126		-80.996	0.350464		-80.996	0.550781		-80.896	0.100098		-81.052	0.645996		-80.996	0.608643
	-80.896	0.519653		-75.896	0.342529		-80.896	0.362061		-80.896	0.56958		-80.796	0.0820313		-80.952	0.591064		-80.896	0.598877
	-80.796	0.540527		-75.796	0.300293		-80.796	0.380127		-80.796	0.560181		-80.696	0.102783		-80.852	0.569458		-80.796	0.596558
	-80.696	0.528931		-75.696	0.310059		-80.696	0.351196		-80.696	0.541016		-80.596	0.130859		-80.752	0.613647		-80.696	0.578125
	-80.596	0.538696		-75.596	0.300781		-80.596	0.342163		-80.596	0.551147		-80.496	0.130859		-80.652	0.609741		-80.596	0.598877
	-80.496	0.528564		-75.496	0.309082		-80.496	0.341431		-80.496	0.550903		-80.396	0.140137		-80.552	0.585083		-80.496	0.601563
	-80.396	0.509766		-75.396	0.3125		-80.396	0.331177		-80.396	0.55188		-80.296	0.142578		-80.452	0.581055		-80.396	0.618408
	-80.296	0.510132		-75.296	0.293701		-80.296	0.311035		-80.296	0.532837		-80.196	0.130859		-80.352	0.556396		-80.296	0.608887
	-80.196	0.518677		-75.196	0.309082		-80.196	0.3125		-80.196	0.522949		-80.096	0.121094		-80.252	0.554443		-80.196	0.610596
	-80.096	0.498047		-75.096	0.310547		-80.096	0.312012		-80.096	0.502075		-79.996	0.14209		-80.152	0.560913		-80.096	0.608643
	-79.996	0.488281		-74.996	0.310547		-79.996	0.291016		-79.996	0.50354		-79.896	0.132324		-80.052	0.55542		-79.996	0.598877
	-79.896	0.488403		-74.896	0.303223		-79.896	0.300415		-79.896	0.50354		-79.796	0.123047		-79.952	0.55542		-79.896	0.596924
	-79.796	0.5		-74.796	0.30127		-79.796	0.281738		-79.796	0.484009		-79.696	0.123535		-79.852	0.55127		-79.796	0.587891
	-79.696	0.499268		-74.696	0.310547		-79.696	0.30188		-79.696	0.474609		-79.596	0.142578		-79.752	0.541016		-79.696	0.596924
	-79.596	0.480469		-74.596	0.310059		-79.596	0.281738		-79.596	0.484009		-79.496	0.14209		-79.652	0.550415		-79.596	0.591431
	-79.496	0.480469		-74.496	0.311035		-79.496	0.29248		-79.496	0.474243		-79.396	0.130859		-79.552	0.555908		-79.496	0.591064
	-79.396	0.490234		-74.396	0.310059		-79.396	0.28125		-79.396	0.474487		-79.296	0.140137		-79.452	0.565186		-79.396	0.589111
	-79.296	0.480469		-74.296	0.300781		-79.296	0.271484		-79.296	0.47229		-79.196	0.131348		-79.352	0.574951		-79.296	0.579712
	-79.196	0.480103		-74.196	0.300781		-79.196	0.280884		-79.196	0.462891		-79.096	0.140625		-79.252	0.580078		-79.196	0.590942
	-79.096	0.482056		-74.096	0.300781		-79.096	0.271851		-79.096	0.472656		-78.996	0.140625		-79.152	0.580078		-79.096	0.579346
	-78.996	0.472534		-73.996	0.300781		-78.996	0.280884		-78.996	0.47229		-78.896	0.140625		-79.052	0.563721		-78.996	0.56958
	-78.896	0.471069		-73.896	0.300781		-78.896	0.271484		-78.896	0.462891		-78.796	0.149902		-78.952	0.581055		-78.896	0.559814
	-78.796	0.489868		-73.796	0.300781		-78.796	0.281616		-78.796	0.462524		-78.696	0.141113		-78.852	0.570313		-78.796	0.546997
	-78.696	0.470703		-73.696	0.308594		-78.696	0.280518		-78.696	0.443359		-78.596	0.140137		-78.752	0.574463		-78.696	0.557861
	-78.596	0.470337		-73.596	0.300781		-78.596	0.262085		-78.596	0.452759		-78.496	0.130859		-78.652	0.568359		-78.596	0.548096
	-78.496	0.460938		-73.496	0.300293		-78.496	0.28125		-78.496	0.443359		-78.396	0.130859		-78.552	0.580078		-78.496	0.550049
	-78.396	0.470703		-73.396	0.302734		-78.396	0.280884		-78.396	0.443359		-78.296	0.130859		-78.452	0.575439		-78.396	0.541016
	-78.296	0.458618		-73.296	0.310547		-78.296	0.271484		-78.296	0.441284		-78.196	0.121094		-78.352	0.570313		-78.296	0.550049
	-78.196	0.448853		-73.196	0.309082		-78.196	0.283203		-78.196	0.439453		-78.096	0.130859		-78.252	0.565674		-78.196	0.540283
	-78.096	0.449585		-73.096	0.318359		-78.096	0.283203		-78.096	0.449707		-77.996	0.130371		-78.152	0.574951		-78.096	0.539063
	-77.996	0.458618		-72.996	0.32959		-77.996	0.282837		-77.996	0.460571		-77.896	0.121094		-78.052	0.575439		-77.996	0.559692
	-77.896	0.448853		-72.896	0.309082		-77.896	0.273438		-77.896	0.460571		-77.796	0.130859		-77.952	0.560547		-77.896	0.559814
	-77.796	0.45166		-72.796	0.317871		-77.796	0.273438		-77.796	0.450806		-77.696	0.130859		-77.852	0.569336		-77.796	0.53833
	-77.696	0.472168		-72.696	0.3125		-77.696	0.273071		-77.696	0.441406		-77.596	0.130859		-77.752	0.563721		-77.696	0.540283
	-77.596	0.448853		-72.596	0.313965		-77.596	0.252319		-77.596	0.441406		-77.496	0.121094		-77.652	0.558594		-77.596	0.530518
	-77.496	0.439453		-72.496	0.292969		-77.496	0.261719		-77.496	0.452759		-77.396	0.121582		-77.552	0.548828		-77.496	0.529297
	-77.396	0.449219		-72.396	0.300781		-77.396	0.260986		-77.396	0.443359		-77.296	0.130859		-77.452	0.564209		-77.396	0.53833
	-77.296	0.448853		-72.296	0.30127		-77.296	0.242188		-77.296	0.443359		-77.196	0.128906		-77.352	0.565674		-77.296	0.528564
	-77.196	0.439453		-72.196	0.310547		-77.196	0.241821		-77.196	0.433228		-77.096	0.128418		-77.252	0.546143		-77.196	0.530884
	-77.096	0.449219		-72.096	0.310059		-77.096	0.242188		-77.096	0.433472		-76.996	0.119629		-77.152	0.55542		-77.096	0.530396
	-76.996	0.449219		-71.996	0.3125		-76.996	0.242188		-76.996	0.431641		-76.896	0.128418		-77.052	0.555908		-76.996	0.50708
	-76.896	0.458984		-71.896	0.305176		-76.896	0.242065		-76.896	0.44104		-76.796	0.109375		-76.952	0.565186		-76.896	0.509399
	-76.796	0.439453		-71.796	0.314453		-76.796	0.240234		-76.796	0.431641		-76.696	0.108887		-76.852	0.575439		-76.796	0.509399
	-76.696	0.449219		-71.696	0.302246		-76.696	0.240234		-76.696	0.441772		-76.596	0.100098		-76.752	0.565674		-76.696	0.517212
	-76.596	0.439453		-71.596	0.279785		-76.596	0.249634		-76.596	0.451172		-76.496	0.108887		-76.652	0.549805		-76.596	0.517212
	-76.496	0.438965		-71.496	0.28833		-76.496	0.240234		-76.496	0.460205		-76.396	0.0996094		-76.552	0.558594		-76.496	0.516479
	-76.396	0.439819		-71.396	0.28125		-76.396	0.240234		-76.396	0.432007		-76.296	0.100098		-76.452	0.558594		-76.396	0.509033
	-76.296	0.439453		-71.296	0.28125		-76.296	0.25		-76.296	0.44104		-76.196	0.118652		-76.352	0.575073		-76.296	0.499634
	-76.196	0.439087		-71.196	0.289063		-76.196	0.249634		-76.196	0.441406		-76.096	0.109375		-76.252	0.575439		-76.196	0.499268
	-76.096	0.429688		-71.096	0.288574		-76.096	0.240234		-76.096	0.441406		-75.996	0.109375		-76.152	0.560547		-76.096	0.489868
	-75.996	0.419556		-70.996	0.279785		-75.996	0.249634		-75.996	0.450806		-75.896	0.109375		-76.052	0.565674		-75.996	0.497192
	-75.896	0.410645		-70.896	0.288574		-75.896	0.230469		-75.896	0.431519		-75.796	0.108887		-75.952	0.55542		-75.896	0.486328
	-75.796	0.431274		-70.796	0.279297		-75.796	0.230469		-75.796	0.429688		-75.696	0.100098		-75.852	0.555908		-75.796	0.495361
	-75.696	0.421509		-70.696	0.290527		-75.696	0.230103		-75.696	0.439087		-75.596	0.111328		-75.752	0.561523		-75.696	0.485962
	-75.596	0.402344		-70.596	0.269531		-75.596	0.220703		-75.596	0.441895		-75.496	0.121582		-75.652	0.557861		-75.596	0.497803
	-75.496	0.412109		-70.496	0.277344		-75.496	0.220703		-75.496	0.452759		-75.396	0.130371		-75.552	0.547119		-75.496	0.510986
	-75.396	0.412109		-70.396	0.279297		-75.396	0.240601		-75.396	0.443359		-75.296	0.111328		-75.452	0.531616		-75.396	0.501221
	-75.296	0.411743		-70.296	0.271484		-75.296	0.25		-75.296	0.443359		-75.196	0.11084		-75.352	0.53125		-75.296	0.480103
	-75.196	0.40271		-70.196	0.290527		-75.196	0.249634		-75.196	0.433594		-75.096	0.090332		-75.252	0.526611		-75.196	0.479736
	-75.096	0.401855		-70.096	0.278809		-75.096	0.230469		-75.096	0.442993		-74.996	0.108887		-75.152	0.526611		-75.096	0.489868
	-74.996	0.390625		-69.996	0.269531		-74.996	0.230469		-74.996	0.443359		-74.896	0.0996094		-75.052	0.515869		-74.996	0.489502
	-74.896	0.400391		-69.896	0.261719		-74.896	0.239502		-74.896	0.443359		-74.796	0.100098		-74.952	0.509766		-74.896	0.480103
	-74.796	0.390259		-69.796	0.277344		-74.796	0.220703		-74.796	0.442993		-74.696	0.108887		-74.852	0.519531		-74.796	0.479736
	-74.696	0.390625		-69.696	0.269043		-74.696	0.220703		-74.696	0.433594		-74.596	0.0996094		-74.752	0.503174		-74.696	0.462524
	-74.596	0.390625		-69.596	0.270996		-74.596	0.230469		-74.596	0.433228		-74.496	0.0996094		-74.652	0.498047		-74.596	0.474243
	-74.496	0.390625		-69.496	0.262207		-74.496	0.230835		-74.496	0.43396		-74.396	0.0996094		-74.552	0.498047		-74.496	0.481567
	-74.396	0.400024		-69.396	0.271973		-74.396	0.240234		-74.396	0.43396		-74.296	0.0991211		-74.452	0.500366		-74.396	0.470337
	-74.296	0.390625		-69.296	0.280762		-74.296	0.240234		-74.296	0.453125		-74.196	0.0898438		-74.352	0.494873		-74.296	0.470337
	-74.196	0.380859		-69.196	0.259277		-74.196	0.239868		-74.196	0.443359		-74.096	0.0898438		-74.252	0.485596		-74.196	0.482056
	-74.096	0.391357		-69.096	0.250488		-74.096	0.230469		-74.096	0.452637		-73.996	0.0898438		-74.152	0.47583		-74.096	0.482056
	-73.996	0.40979		-68.996	0.270996		-73.996	0.239746		-73.996	0.441772		-73.896	0.0898438		-74.052	0.479492		-73.996	0.481689
	-73.896	0.400391		-68.896	0.269531		-73.896	0.228516		-73.896	0.460571		-73.796	0.0898438		-73.952	0.46875		-73.896	0.480103
	-73.796	0.40979		-68.796	0.267578		-73.796	0.228149		-73.796	0.451172		-73.696	0.0893555		-73.852	0.469727		-73.796	0.47937
	-73.696	0.400391		-68.696	0.267578		-73.696	0.219116		-73.696	0.451172		-73.596	0.0922852		-73.752	0.480469		-73.696	0.460571
	-73.596	0.38916		-68.596	0.259766		-73.596	0.228516		-73.596	0.460571		-73.496	0.101074		-73.652	0.480469		-73.596	0.460571
	-73.496	0.412476		-68.496	0.270996		-73.496	0.228149		-73.496	0.451294		-73.396	0.0917969		-73.552	0.485596		-73.496	0.472656
	-73.396	0.431519		-68.396	0.269531		-73.396	0.21875		-73.396	0.462402		-73.296	0.0913086		-73.452	0.47583		-73.396	0.482056
	-73.296	0.418335		-68.296	0.271484		-73.296	0.228516		-73.296	0.441895		-73.196	0.0805664		-73.352	0.465576		-73.296	0.489868
	-73.196	0.427734		-68.196	0.259766		-73.196	0.21875		-73.196	0.453125		-73.096	0.0898438		-73.252	0.471069		-73.196	0.489502
	-73.096	0.439087		-68.096	0.260254		-73.096	0.228516		-73.096	0.462891		-72.996	0.0991211		-73.152	0.455811		-73.096	0.491821
	-72.996	0.429688		-67.996	0.28125		-72.996	0.228516		-72.996	0.453857		-72.896	0.0805664		-73.052	0.466064		-72.996	0.491333
	-72.896	0.429688		-67.896	0.28125		-72.896	0.228516		-72.896	0.481934		-72.796	0.0893555		-72.952	0.460938		-72.896	0.47937
	-72.796	0.429688		-67.796	0.282227		-72.796	0.229614		-72.796	0.470337		-72.696	0.090332		-72.852	0.450684		-72.796	0.459839
	-72.696	0.430054		-67.696	0.288574		-72.696	0.257446		-72.696	0.462036		-72.596	0.101074		-72.752	0.429688		-72.696	0.439453
	-72.596	0.448853		-67.596	0.278809		-72.596	0.247314		-72.596	0.489868		-72.496	0.0917969		-72.652	0.440308		-72.596	0.408936
	-72.496	0.439087		-67.496	0.280518		-72.496	0.228516		-72.496	0.490234		-72.396	0.101563		-72.552	0.43103		-72.496	0.388794
	-72.396	0.419067		-67.396	0.252686		-72.396	0.228516		-72.396	0.490356		-72.296	0.101563		-72.452	0.424683		-72.396	0.39856
	-72.296	0.397217		-67.296	0.221924		-72.296	0.240601		-72.296	0.501953		-72.196	0.11084		-72.352	0.434692		-72.296	0.40979
	-72.196	0.367554		-67.196	0.210938		-72.196	0.249268		-72.196	0.490967		-72.096	0.102051		-72.252	0.434448		-72.196	0.421997
	-72.096	0.338989		-67.096	0.19873		-72.096	0.230835		-72.096	0.471436		-71.996	0.11084		-72.152	0.434692		-72.096	0.431519
	-71.996	0.307861		-66.996	0.201904		-71.996	0.232544		-71.996	0.440186		-71.896	0.101563		-72.052	0.419922		-71.996	0.438843
	-71.896	0.290649		-66.896	0.220703		-71.896	0.280518		-71.896	0.422607		-71.796	0.102051		-71.952	0.431641		-71.896	0.432007
	-71.796	0.280884		-66.796	0.233154		-71.796	0.270264		-71.796	0.383057		-71.696	0.120605		-71.852	0.421387		-71.796	0.450806
	-71.696	0.271118		-66.696	0.240234		-71.696	0.238281		-71.696	0.341553		-71.596	0.101563		-71.752	0.415161		-71.696	0.450806
	-71.596	0.27063		-66.596	0.240234		-71.596	0.177124		-71.596	0.343384		-71.496	0.111328		-71.652	0.410156		-71.596	0.458252
	-71.496	0.259399		-66.496	0.23999		-71.496	0.160522		-71.496	0.324219		-71.396	0.101563		-71.552	0.419922		-71.496	0.448853
	-71.396	0.240234		-66.396	0.230469		-71.396	0.170654		-71.396	0.323486		-71.296	0.111328		-71.452	0.435303		-71.396	0.460571
	-71.296	0.239868		-66.296	0.237793		-71.296	0.202759		-71.296	0.314453		-71.196	0.110352		-71.352	0.440918		-71.296	0.460205
	-71.196	0.230469		-66.196	0.228516		-71.196	0.240234		-71.196	0.304321		-71.096	0.100098		-71.252	0.429688		-71.196	0.450684
	-71.096	0.230835		-66.096	0.241211		-71.096	0.232788		-71.096	0.285156		-70.996	0.111328		-71.152	0.419922		-71.096	0.448853
	-70.996	0.240234		-65.996	0.260254		-70.996	0.287842		-70.996	0.284668		-70.896	0.11084		-71.052	0.425049		-70.996	0.44812
	-70.896	0.240234		-65.896	0.276611		-70.896	0.27063		-70.896	0.272705		-70.796	0.0996094		-70.952	0.420898		-70.896	0.44104
	-70.796	0.249634		-65.796	0.268555		-70.796	0.249512		-70.796	0.264038		-70.696	0.0996094		-70.852	0.417236		-70.796	0.44104
	-70.696	0.239868		-65.696	0.235352		-70.696	0.23999		-70.696	0.273071		-70.596	0.0898438		-70.752	0.412109		-70.696	0.440674
	-70.596	0.230103		-65.596	0.216309		-70.596	0.230469		-70.596	0.272705		-70.496	0.0893555		-70.652	0.407471		-70.596	0.438721
	-70.496	0.23938		-65.496	0.218506		-70.496	0.179199		-70.496	0.253906		-70.396	0.0805664		-70.552	0.402344		-70.496	0.428589
	-70.396	0.219482		-65.396	0.208984		-70.396	0.130371		-70.396	0.25354		-70.296	0.0800781		-70.452	0.41626		-70.396	0.397705
	-70.296	0.237915		-65.296	0.210449		-70.296	0.120361		-70.296	0.244019		-70.196	0.0800781		-70.352	0.405518		-70.296	0.387939
	-70.196	0.238281		-65.196	0.200684		-70.196	0.151611		-70.196	0.251587		-70.096	0.0800781		-70.252	0.400391		-70.196	0.390259
	-70.096	0.238647		-65.096	0.203613		-70.096	0.190674		-70.096	0.242554		-69.996	0.0698242		-70.152	0.400391		-70.096	0.390137
	-69.996	0.26062		-64.996	0.212646		-69.996	0.211304		-69.996	0.251953		-69.896	0.0605469		-70.052	0.400391		-69.996	0.387939
	-69.896	0.281616		-64.896	0.210693		-69.896	0.220337		-69.896	0.262451		-69.796	0.0703125		-69.952	0.400391		-69.896	0.389526
	-69.796	0.301147		-64.796	0.201172		-69.796	0.21167		-69.796	0.271973		-69.696	0.0795898		-69.852	0.395752		-69.796	0.360962
	-69.696	0.320313		-64.696	0.200684		-69.696	0.231323		-69.696	0.302734		-69.596	0.0703125		-69.752	0.395264		-69.696	0.360962
	-69.596	0.330444		-64.596	0.191406		-69.596	0.251587		-69.596	0.302734		-69.496	0.0600586		-69.652	0.405518		-69.596	0.369507
	-69.496	0.339478		-64.496	0.202637		-69.496	0.251465		-69.496	0.312866		-69.396	0.0512695		-69.552	0.391113		-69.496	0.379639
	-69.396	0.341797		-64.396	0.193359		-69.396	0.239868		-69.396	0.322266		-69.296	0.0507813		-69.452	0.363525		-69.396	0.358521
	-69.296	0.351563		-64.296	0.187012		-69.296	0.230835		-69.296	0.322266		-69.196	0.050293		-69.352	0.369141		-69.296	0.341553
	-69.196	0.351563		-64.196	0.189209		-69.196	0.240601		-69.196	0.331299		-69.096	0.0507813		-69.252	0.380859		-69.196	0.350708
	-69.096	0.35144		-64.096	0.181152		-69.096	0.25		-69.096	0.321411		-68.996	0.0415039		-69.152	0.369141		-69.096	0.339844
	-68.996	0.349365		-63.996	0.171875		-68.996	0.25		-68.996	0.291016		-68.896	0.0605469		-69.052	0.378906		-68.996	0.341064
	-68.896	0.341797		-63.896	0.172119		-68.896	0.250122		-68.896	0.30127		-68.796	0.0600586		-68.952	0.378906		-68.896	0.339478
	-68.796	0.341797		-63.796	0.200684		-68.796	0.251465		-68.796	0.302734		-68.696	0.0507813		-68.852	0.388672		-68.796	0.338745
	-68.696	0.341431		-63.696	0.182861		-68.696	0.239868		-68.696	0.303101		-68.596	0.0317383		-68.752	0.389648		-68.696	0.320313
	-68.596	0.331299		-63.596	0.164063		-68.596	0.220703		-68.596	0.321899		-68.496	0.0410156		-68.652	0.400024		-68.596	0.329712
	-68.496	0.322266		-63.496	0.164063		-68.496	0.230103		-68.496	0.312134		-68.396	0.0405273		-68.552	0.419556		-68.496	0.328613
	-68.396	0.321899		-63.396	0.160156		-68.396	0.210571		-68.396	0.312134		-68.296	0.0195313		-68.452	0.424927		-68.396	0.300049
	-68.296	0.322144		-63.296	0.160156		-68.296	0.20105		-68.296	0.293335		-68.196	0.00928		-68.352	0.419922		-68.296	0.290283
	-68.196	0.310547		-63.196	0.152344		-68.196	0.199219		-68.196	0.302246		-68.096	0.0200195		-68.252	0.429688		-68.196	0.288696
	-68.096	0.320313		-63.096	0.151123		-68.096	0.198975		-68.096	0.300415		-67.996	0.0292969		-68.152	0.434326		-68.096	0.28833
	-67.996	0.329346		-62.996	0.158203		-67.996	0.201538		-67.996	0.291016		-67.896	0.0292969		-68.052	0.449219		-67.996	0.291016
	-67.896	0.310913		-62.896	0.157715		-67.896	0.201172		-67.896	0.302734		-67.796	0.0292969		-67.952	0.456299		-67.896	0.300415
	-67.796	0.319946		-62.796	0.148926		-67.796	0.201172		-67.796	0.292969		-67.696	0.0410156		-67.852	0.432007		-67.796	0.299927
	-67.696	0.320313		-62.696	0.169922		-67.696	0.191772		-67.696	0.3125		-67.596	0.03125		-67.752	0.427002		-67.696	0.288696
	-67.596	0.320313		-62.596	0.158691		-67.596	0.200806		-67.596	0.3125		-67.496	0.0405273		-67.652	0.421875		-67.596	0.280518
	-67.496	0.329712		-62.496	0.16748		-67.496	0.191406		-67.496	0.3125		-67.396	0.03125		-67.552	0.420898		-67.496	0.271118
	-67.396	0.330078		-62.396	0.15918		-67.396	0.172241		-67.396	0.302734		-67.296	0.0307617		-67.452	0.419922		-67.396	0.290283
	-67.296	0.330078		-62.296	0.179688		-67.296	0.181274		-67.296	0.3125		-67.196	0.012207		-67.352	0.419922		-67.296	0.280151
	-67.196	0.330078		-62.196	0.190918		-67.196	0.171143		-67.196	0.3125		-67.096	0.0307617		-67.252	0.410156		-67.196	0.26062
	-67.096	0.339111		-62.096	0.169434		-67.096	0.141846		-67.096	0.3125		-66.996	0.0214844		-67.152	0.410156		-67.096	0.248779
	-66.996	0.331177		-61.996	0.148438		-66.996	0.142212		-66.996	0.321533		-66.896	0.0214844		-67.052	0.405518		-66.996	0.228149
	-66.896	0.319946		-61.896	0.160156		-66.896	0.142212		-66.896	0.312988		-66.796	0.0410156		-66.952	0.405518		-66.896	0.259766
	-66.796	0.321045		-61.796	0.168213		-66.796	0.132813		-66.796	0.32373		-66.696	0.03125		-66.852	0.385986		-66.796	0.267944
	-66.696	0.339966		-61.696	0.168213		-66.696	0.132324		-66.696	0.322266		-66.596	0.0410156		-66.752	0.385498		-66.696	0.239502
	-66.596	0.341797		-61.596	0.157959		-66.596	0.120728		-66.596	0.312866		-66.496	0.0405273		-66.652	0.391602		-66.596	0.237061
	-66.496	0.339844		-61.496	0.151123		-66.496	0.088623		-66.496	0.322266		-66.396	0.0527344		-66.552	0.378174		-66.496	0.22229
	-66.396	0.340576		-61.396	0.150879		-66.396	0.0620117		-66.396	0.333984		-66.296	0.0424805		-66.452	0.367432		-66.396	0.230591
	-66.296	0.328613		-61.296	0.141113		-66.296	0.0614014		-66.296	0.341797		-66.196	0.0429688		-66.352	0.356689		-66.296	0.23291
	-66.196	0.340332		-61.196	0.132813		-66.196	0.0617676		-66.196	0.360107		-66.096	0.0327148		-66.252	0.335083		-66.196	0.273438
	-66.096	0.349609		-61.096	0.132813		-66.096	0.0722656		-66.096	0.33252		-65.996	0.0214844		-66.152	0.335205		-66.096	0.280518
	-65.996	0.35083		-60.996	0.113281		-65.996	0.0511475		-65.996	0.341431		-65.896	0.0307617		-66.052	0.315552		-65.996	0.264038
	-65.896	0.370728		-60.896	0.126953		-65.896	0.0612793		-65.896	0.322144		-65.796	0.00977		-65.952	0.315674		-65.896	0.243164
	-65.796	0.370728		-60.796	0.164551		-65.796	0.081665		-65.796	0.310181		-65.696	0.0195313		-65.852	0.299805		-65.796	0.30127
	-65.696	0.428955		-60.696	0.222412		-65.696	0.112183		-65.696	0.273438		-65.596	0.0292969		-65.752	0.313232		-65.696	0.321533
	-65.596	0.459473		-60.596	0.228516		-65.596	0.12146		-65.596	0.294556		-65.496	0.0292969		-65.652	0.313232		-65.596	0.350952
	-65.496	0.467529		-60.496	0.22876		-65.496	0.131958		-65.496	0.331299		-65.396	0.0288086		-65.552	0.313721		-65.496	0.414917
	-65.396	0.431641		-60.396	0.25415		-65.396	0.169434		-65.396	0.374634		-65.296	0.0102539		-65.452	0.299316		-65.396	0.44043
	-65.296	0.44104		-60.296	0.269287		-65.296	0.170776		-65.296	0.431274		-65.196	0.0292969		-65.352	0.274658		-65.296	0.470337
	-65.196	0.428955		-60.196	0.273438		-65.196	0.191284		-65.196	0.422607		-65.096	0.0195313		-65.252	0.279297		-65.196	0.480103
	-65.096	0.40979		-60.096	0.270264		-65.096	0.198486		-65.096	0.400879		-64.996	0.0209961		-65.152	0.269531		-65.096	0.47937
	-64.996	0.391357		-59.996	0.241699		-64.996	0.18396		-64.996	0.380859		-64.896	0.0117188		-65.052	0.276611		-64.996	0.446045
	-64.896	0.358154		-59.896	0.231934		-64.896	0.198853		-64.896	0.342285		-64.796	0.00928		-64.952	0.28125		-64.896	0.368774
	-64.796	0.338623		-59.796	0.230469		-64.796	0.181152		-64.796	0.320313		-64.696	0		-64.852	0.280762		-64.796	0.319946
	-64.696	0.298096		-59.696	0.238281		-64.696	0.169434		-64.696	0.291382		-64.596	0.012207		-64.752	0.306396		-64.696	0.299927
	-64.596	0.279297		-59.596	0.238281		-64.596	0.181274		-64.596	0.269897		-64.496	0.0112305		-64.652	0.326904		-64.596	0.250366
	-64.496	0.290527		-59.496	0.261719		-64.496	0.159668		-64.496	0.22998		-64.396	-0.00781		-64.552	0.324951		-64.496	0.22229
	-64.396	0.300415		-59.396	0.262207		-64.396	0.161377		-64.396	0.162598		-64.296	0.00244		-64.452	0.325439		-64.396	0.172241
	-64.296	0.28833		-59.296	0.279297		-64.296	0.192871		-64.296	0.165527		-64.196	0.0112305		-64.352	0.315186		-64.296	0.209106
	-64.196	0.278442		-59.196	0.289063		-64.196	0.200317		-64.196	0.203613		-64.096	-0.00977		-64.252	0.324463		-64.196	0.270752
	-64.096	0.268677		-59.096	0.238037		-64.096	0.187622		-64.096	0.250854		-63.996	0		-64.152	0.308594		-64.096	0.310913
	-63.996	0.239868		-58.996	0.180176		-63.996	0.151855		-63.996	0.271484		-63.896	-0.000488		-64.052	0.313232		-63.996	0.319214
	-63.896	0.229736		-58.896	0.142578		-63.896	0.158569		-63.896	0.270752		-63.796	-0.00928		-63.952	0.328125		-63.896	0.310669
	-63.796	0.220337		-58.796	0.149902		-63.796	0.137573		-63.796	0.264038		-63.696	0		-63.852	0.323486		-63.796	0.260864
	-63.696	0.207397		-58.696	0.149902		-63.696	0.130493		-63.696	0.272217		-63.596	0		-63.752	0.323486		-63.696	0.242188
	-63.596	0.193237		-58.596	0.1521		-63.596	0.130859		-63.596	0.242188		-63.496	0		-63.652	0.313721		-63.596	0.248047
	-63.496	0.202026		-58.496	0.131104		-63.496	0.139771		-63.496	0.240356		-63.396	0.0117188		-63.552	0.303955		-63.496	0.249756
	-63.396	0.208618		-58.396	0.140137		-63.396	0.121094		-63.396	0.242676		-63.296	0.0117188		-63.452	0.313232		-63.396	0.259399
	-63.296	0.209473		-58.296	0.119385		-63.296	0.12146		-63.296	0.233154		-63.196	0.0112305		-63.352	0.309082		-63.296	0.271484
	-63.196	0.231201		-58.196	0.117676		-63.196	0.141357		-63.196	0.261353		-63.096	0.00195		-63.252	0.320313		-63.196	0.280884
	-63.096	0.250732		-58.096	0.130859		-63.096	0.160522		-63.096	0.233643		-62.996	0.00195		-63.152	0.315674		-63.096	0.262085
	-62.996	0.260132		-57.996	0.130371		-62.996	0.159424		-62.996	0.264038		-62.896	0.00195		-63.052	0.305908		-62.996	0.268799
	-62.896	0.260132		-57.896	0.109375		-62.896	0.120728		-62.896	0.261353		-62.796	0.0117188		-62.952	0.286377		-62.896	0.251587
	-62.796	0.259399		-57.796	0.0905762		-62.796	0.102295		-62.796	0.251953		-62.696	0.0112305		-62.852	0.28125		-62.796	0.240234
	-62.696	0.231323		-57.696	0.0983887		-62.696	0.121826		-62.696	0.242554		-62.596	0		-62.752	0.276611		-62.696	0.249268
	-62.596	0.262451		-57.596	0.117676		-62.596	0.150391		-62.596	0.261719		-62.496	0.00977		-62.652	0.271484		-62.596	0.251953
	-62.496	0.280884		-57.496	0.126953		-62.496	0.150024		-62.496	0.261719		-62.396	0.00977		-62.552	0.287842		-62.496	0.261353
	-62.396	0.280518		-57.396	0.127441		-62.396	0.130493		-62.396	0.261353		-62.296	0.0288086		-62.452	0.292969		-62.396	0.261353
	-62.296	0.271851		-57.296	0.137207		-62.296	0.121582		-62.296	0.251587		-62.196	0.0292969		-62.352	0.283203		-62.296	0.28125
	-62.196	0.281128		-57.196	0.146484		-62.196	0.142944		-62.196	0.242188		-62.096	0.0292969		-62.252	0.282715		-62.196	0.298096
	-62.096	0.279297		-57.096	0.145996		-62.096	0.161743		-62.096	0.232422		-61.996	0.0385742		-62.152	0.28125		-62.096	0.300415
	-61.996	0.279297		-56.996	0.147949		-61.996	0.151978		-61.996	0.232056		-61.896	0.0390625		-62.052	0.286377		-61.996	0.299927
	-61.896	0.278931		-56.896	0.138184		-61.896	0.142456		-61.896	0.223022		-61.796	0.0488281		-61.952	0.291016		-61.896	0.300049
	-61.796	0.269531		-56.796	0.141113		-61.796	0.150391		-61.796	0.22229		-61.696	0.0488281		-61.852	0.276611		-61.796	0.286743
	-61.696	0.269531		-56.696	0.149414		-61.696	0.150391		-61.696	0.224609		-61.596	0.050293		-61.752	0.264893		-61.696	0.290283
	-61.596	0.269165		-56.596	0.131348		-61.596	0.15979		-61.596	0.224243		-61.496	0.0410156		-61.652	0.264404		-61.596	0.280518
	-61.496	0.259766		-56.496	0.12793		-61.496	0.150391		-61.496	0.224121		-61.396	0.0415039		-61.552	0.269531		-61.496	0.259399
	-61.396	0.259766		-56.396	0.109375		-61.396	0.140991		-61.396	0.210938		-61.296	0.0429688		-61.452	0.274658		-61.396	0.259399
	-61.296	0.269531		-56.296	0.109375		-61.296	0.150391		-61.296	0.210571		-61.196	0.0429688		-61.352	0.264893		-61.296	0.259399
	-61.196	0.269531		-56.196	0.109375		-61.196	0.149658		-61.196	0.201172		-61.096	0.0522461		-61.252	0.266846		-61.196	0.259033
	-61.096	0.259399		-56.096	0.113281		-61.096	0.140625		-61.096	0.210938		-60.996	0.0429688		-61.152	0.261719		-61.096	0.250366
	-60.996	0.259766		-55.996	0.101563		-60.996	0.140991		-60.996	0.210205		-60.896	0.0429688		-61.052	0.247314		-60.996	0.268799
	-60.896	0.259766		-55.896	0.113281		-60.896	0.150024		-60.896	0.19104		-60.796	0.0522461		-60.952	0.242188		-60.896	0.259399
	-60.796	0.25		-55.796	0.109375		-60.796	0.130859		-60.796	0.203125		-60.696	0.0332031		-60.852	0.242188		-60.796	0.259399
	-60.696	0.249634		-55.696	0.109375		-60.696	0.140625		-60.696	0.203125		-60.596	0.0429688		-60.752	0.232422		-60.696	0.259399
	-60.596	0.240234		-55.596	0.109375		-60.596	0.140625		-60.596	0.203125		-60.496	0.0410156		-60.652	0.236572		-60.596	0.259766
	-60.496	0.25		-55.496	0.108887		-60.496	0.130859		-60.496	0.202759		-60.396	0.0410156		-60.552	0.236084		-60.496	0.268799
	-60.396	0.249634		-55.396	0.111328		-60.396	0.130493		-60.396	0.203125		-60.296	0.0405273		-60.452	0.236572		-60.396	0.259399
	-60.296	0.230469		-55.296	0.111328		-60.296	0.131226		-60.296	0.202759		-60.196	0.0292969		-60.352	0.235107		-60.296	0.259033
	-60.196	0.230469		-55.196	0.11084		-60.196	0.130859		-60.196	0.193359		-60.096	0.0405273		-60.252	0.24585		-60.196	0.249268
	-60.096	0.220337		-55.096	0.090332		-60.096	0.121094		-60.096	0.202759		-59.996	0.03125		-60.152	0.261719		-60.096	0.240356
	-59.996	0.211304		-54.996	0.0991211		-59.996	0.121094		-59.996	0.203125		-59.896	0.0415039		-60.052	0.266357		-59.996	0.263306
	-59.896	0.230103		-54.896	0.097168		-59.896	0.121094		-59.896	0.202393		-59.796	0.0507813		-59.952	0.266846		-59.896	0.262939
	-59.796	0.232788		-54.796	0.0864258		-59.796	0.130859		-59.796	0.18396		-59.696	0.0507813		-59.852	0.256104		-59.796	0.253174
	-59.696	0.241333		-54.696	0.108887		-59.696	0.130981		-59.696	0.192993		-59.596	0.0507813		-59.752	0.25		-59.696	0.251953
	-59.596	0.211304		-54.596	0.0996094		-59.596	0.132324		-59.596	0.183105		-59.496	0.0410156		-59.652	0.255615		-59.596	0.260864
	-59.496	0.220703		-54.496	0.0996094		-59.496	0.121094		-59.496	0.171509		-59.396	0.0410156		-59.552	0.256104		-59.496	0.249268
	-59.396	0.220703		-54.396	0.0996094		-59.396	0.120728		-59.396	0.174194		-59.296	0.050293		-59.452	0.25		-59.396	0.239868
	-59.296	0.220703		-54.296	0.0996094		-59.296	0.111328		-59.296	0.183594		-59.196	0.0410156		-59.352	0.255615		-59.296	0.240234
	-59.196	0.220337		-54.196	0.11084		-59.196	0.120728		-59.196	0.192627		-59.096	0.0410156		-59.252	0.25708		-59.196	0.249268
	-59.096	0.210938		-54.096	0.0932617		-59.096	0.111694		-59.096	0.173828		-58.996	0.0410156		-59.152	0.251953		-59.096	0.239868
	-58.996	0.210938		-53.996	0.0839844		-58.996	0.120728		-58.996	0.173462		-58.896	0.0507813		-59.052	0.261719		-58.996	0.232056
	-58.896	0.220703		-53.896	0.0834961		-58.896	0.111694		-58.896	0.164063		-58.796	0.0507813		-58.952	0.261719		-58.896	0.232422
	-58.796	0.220703		-53.796	0.0742188		-58.796	0.110962		-58.796	0.183594		-58.696	0.050293		-58.852	0.247314		-58.796	0.241821
	-58.696	0.230103		-53.696	0.0737305		-58.696	0.101196		-58.696	0.183228		-58.596	0.0410156		-58.752	0.242188		-58.696	0.237915
	-58.596	0.220337		-53.596	0.0717773		-58.596	0.0917969		-58.596	0.163696		-58.496	0.0507813		-58.652	0.251953		-58.596	0.249268
	-58.496	0.210938		-53.496	0.0625		-58.496	0.101563		-58.496	0.164063		-58.396	0.0507813		-58.552	0.246338		-58.496	0.239868
	-58.396	0.221069		-53.396	0.0620117		-58.396	0.0914307		-58.396	0.183594		-58.296	0.0507813		-58.452	0.240234		-58.396	0.251587
	-58.296	0.230835		-53.296	0.0629883		-58.296	0.0917969		-58.296	0.183228		-58.196	0.0600586		-58.352	0.240234		-58.296	0.251221
	-58.196	0.230469		-53.196	0.081543		-58.196	0.0917969		-58.196	0.173828		-58.096	0.0410156		-58.252	0.244385		-58.196	0.230103
	-58.096	0.239868		-53.096	0.0722656		-58.096	0.0910645		-58.096	0.183105		-57.996	0.0527344		-58.152	0.238281		-58.096	0.249634
	-57.996	0.21875		-52.996	0.0722656		-57.996	0.0722656		-57.996	0.171875		-57.896	0.0527344		-58.052	0.248047		-57.996	0.237915
	-57.896	0.228516		-52.896	0.0844727		-57.896	0.0820313		-57.896	0.172241		-57.796	0.0405273		-57.952	0.248047		-57.896	0.237549
	-57.796	0.228516		-52.796	0.0820313		-57.796	0.0820313		-57.796	0.181641		-57.696	0.03125		-57.852	0.243408		-57.796	0.239502
	-57.696	0.238281		-52.696	0.074707		-57.696	0.0722656		-57.696	0.181641		-57.596	0.0292969		-57.752	0.25		-57.696	0.230103
	-57.596	0.228516		-52.596	0.0917969		-57.596	0.0722656		-57.596	0.191406		-57.496	0.0395508		-57.652	0.25		-57.596	0.230103
	-57.496	0.237915		-52.496	0.0917969		-57.496	0.081543		-57.496	0.19104		-57.396	0.0390625		-57.552	0.245361		-57.496	0.230103
	-57.396	0.228149		-52.396	0.0913086		-57.396	0.0804443		-57.396	0.169556		-57.296	0.0483398		-57.452	0.25		-57.396	0.230103
	-57.296	0.208984		-52.296	0.0800781		-57.296	0.0894775		-57.296	0.169556		-57.196	0.0390625		-57.352	0.240234		-57.296	0.229614
	-57.196	0.218384		-52.196	0.0722656		-57.196	0.0699463		-57.196	0.15979		-57.096	0.0390625		-57.252	0.241211		-57.196	0.218384
	-57.096	0.199585		-52.096	0.0722656		-57.096	0.0605469		-57.096	0.150757		-56.996	0.0390625		-57.152	0.242188		-57.096	0.230103
	-56.996	0.208618		-51.996	0.0683594		-56.996	0.0800781		-56.996	0.171509		-56.896	0.0292969		-57.052	0.251953		-56.996	0.237549
	-56.896	0.208984		-51.896	0.0800781		-56.896	0.0800781		-56.896	0.162109		-56.796	0.0385742		-56.952	0.261719		-56.896	0.220337
	-56.796	0.208984		-51.796	0.0800781		-56.796	0.0706787		-56.796	0.151978		-56.696	0.0292969		-56.852	0.266846		-56.796	0.220337
	-56.696	0.208984		-51.696	0.0805664		-56.696	0.0800781		-56.696	0.152344		-56.596	0.0297852		-56.752	0.25708		-56.696	0.219971
	-56.596	0.198853		-51.596	0.0776367		-56.596	0.0800781		-56.596	0.152344		-56.496	0.0410156		-56.652	0.271484		-56.596	0.210571
	-56.496	0.201538		-51.496	0.0800781		-56.496	0.0800781		-56.496	0.151978		-56.396	0.0405273		-56.552	0.271484		-56.496	0.22229
	-56.396	0.201172		-51.396	0.0722656		-56.396	0.0800781		-56.396	0.152344		-56.296	0.03125		-56.452	0.266846		-56.396	0.230469
	-56.296	0.200806		-51.296	0.0800781		-56.296	0.0797119		-56.296	0.152222		-56.196	0.03125		-56.352	0.251953		-56.296	0.227783
	-56.196	0.201172		-51.196	0.0800781		-56.196	0.0703125		-56.196	0.160156		-56.096	0.03125		-56.252	0.251953		-56.196	0.218018
	-56.096	0.201538		-51.096	0.0800781		-56.096	0.0703125		-56.096	0.150391		-55.996	0.0405273		-56.152	0.256104		-56.096	0.208618
	-55.996	0.200806		-50.996	0.0683594		-55.996	0.0894775		-55.996	0.150024		-55.896	0.0317383		-56.052	0.245361		-55.996	0.208252
	-55.896	0.19104		-50.896	0.0795898		-55.896	0.0795898		-55.896	0.150757		-55.796	0.0410156		-55.952	0.25		-55.896	0.210205
	-55.796	0.181641		-50.796	0.0708008		-55.796	0.0683594		-55.796	0.15979		-55.696	0.0507813		-55.852	0.25		-55.796	0.200806
	-55.696	0.182007		-50.696	0.0898438		-55.696	0.0683594		-55.696	0.150879		-55.596	0.0507813		-55.752	0.261719		-55.696	0.208618
	-55.596	0.19104		-50.596	0.0820313		-55.596	0.0683594		-55.596	0.162109		-55.496	0.050293		-55.652	0.261719		-55.596	0.208252
	-55.496	0.181641		-50.496	0.081543		-55.496	0.0683594		-55.496	0.161743		-55.396	0.0415039		-55.552	0.264404		-55.496	0.198853
	-55.396	0.191406		-50.396	0.0722656		-55.396	0.078125		-55.396	0.152344		-55.296	0.0507813		-55.452	0.264893		-55.396	0.19104
	-55.296	0.19104		-50.296	0.0844727		-55.296	0.078125		-55.296	0.161743		-55.196	0.0512695		-55.352	0.260254		-55.296	0.202393
	-55.196	0.172241		-50.196	0.0942383		-55.196	0.078125		-55.196	0.162476		-55.096	0.0600586		-55.252	0.255127		-55.196	0.200806
	-55.096	0.19104		-50.096	0.11084		-55.096	0.0683594		-55.096	0.171509		-54.996	0.0605469		-55.152	0.254639		-55.096	0.201172
	-54.996	0.181641		-49.996	0.0878906		-54.996	0.0683594		-54.996	0.162109		-54.896	0.0512695		-55.052	0.264893		-54.996	0.209717
	-54.896	0.181641		-49.896	0.0874023		-54.896	0.0683594		-54.896	0.152344		-54.796	0.0605469		-54.952	0.249023		-54.896	0.196899
	-54.796	0.181152		-49.796	0.090332		-54.796	0.0683594		-54.796	0.164063		-54.696	0.0605469		-54.852	0.248047		-54.796	0.208618
	-54.696	0.179321		-49.696	0.0991211		-54.696	0.0800781		-54.696	0.164063		-54.596	0.0600586		-54.752	0.253174		-54.696	0.208618
	-54.596	0.169922		-49.596	0.090332		-54.596	0.0797119		-54.596	0.164063		-54.496	0.0493164		-54.652	0.248047		-54.596	0.208618
	-54.496	0.169922		-49.496	0.0991211		-54.496	0.0800781		-54.496	0.154297		-54.396	0.0683594		-54.552	0.248047		-54.496	0.220337
	-54.396	0.179321		-49.396	0.0898438		-54.396	0.0703125		-54.396	0.163696		-54.296	0.0683594		-54.452	0.253174		-54.396	0.220337
	-54.296	0.169922		-49.296	0.101074		-54.296	0.0703125		-54.296	0.153809		-54.196	0.0585938		-54.352	0.243408		-54.296	0.219971
	-54.196	0.169922		-49.196	0.0805664		-54.196	0.0703125		-54.196	0.142944		-54.096	0.078125		-54.252	0.238281		-54.196	0.218384
	-54.096	0.179321		-49.096	0.0893555		-54.096	0.0699463		-54.096	0.161743		-53.996	0.0688477		-54.152	0.235596		-54.096	0.210571
	-53.996	0.169922		-48.996	0.0800781		-53.996	0.0609131		-53.996	0.142944		-53.896	0.0795898		-54.052	0.22583		-53.996	0.210571
	-53.896	0.181274		-48.896	0.0839844		-53.896	0.0703125		-53.896	0.151978		-53.796	0.0698242		-53.952	0.230469		-53.896	0.221924
	-53.796	0.171875		-48.796	0.0839844		-53.796	0.0898438		-53.796	0.142578		-53.696	0.0605469		-53.852	0.230469		-53.796	0.200806
	-53.696	0.171509		-48.696	0.0839844		-53.696	0.0797119		-53.696	0.142578		-53.596	0.0717773		-53.752	0.235596		-53.696	0.208252
	-53.596	0.162109		-48.596	0.0717773		-53.596	0.0703125		-53.596	0.142212		-53.496	0.0625		-53.652	0.240234		-53.596	0.198853
	-53.496	0.160156		-48.496	0.0629883		-53.496	0.0708008		-53.496	0.133179		-53.396	0.0629883		-53.552	0.230469		-53.496	0.198486
	-53.396	0.160156		-48.396	0.0800781		-53.396	0.081543		-53.396	0.142212		-53.296	0.081543		-53.452	0.22583		-53.396	0.188721
	-53.296	0.160156		-48.296	0.0795898		-53.296	0.0703125		-53.296	0.132813		-53.196	0.0727539		-53.352	0.225342		-53.296	0.19104
	-53.196	0.159668		-48.196	0.0688477		-53.196	0.0704346		-53.196	0.132813		-53.096	0.0820313		-53.252	0.22583		-53.196	0.19104
	-53.096	0.148438		-48.096	0.0795898		-53.096	0.0820313		-53.096	0.142578		-52.996	0.0727539		-53.152	0.220703		-53.096	0.19104
	-52.996	0.14856		-47.996	0.0698242		-52.996	0.081543		-52.996	0.143066		-52.896	0.081543		-53.052	0.216064		-52.996	0.198486
	-52.896	0.150024		-47.896	0.0610352		-52.896	0.0703125		-52.896	0.153931		-52.796	0.081543		-52.952	0.230469		-52.896	0.200806
	-52.796	0.140625		-47.796	0.0776367		-52.796	0.0708008		-52.796	0.144165		-52.696	0.0625		-52.852	0.215942		-52.796	0.192993
	-52.696	0.140625		-47.696	0.0688477		-52.696	0.0820313		-52.696	0.135132		-52.596	0.0625		-52.752	0.215576		-52.696	0.200806
	-52.596	0.140259		-47.596	0.0776367		-52.596	0.0914307		-52.596	0.144043		-52.496	0.0605469		-52.652	0.215088		-52.596	0.188599
	-52.496	0.140259		-47.496	0.0678711		-52.496	0.0820313		-52.496	0.142212		-52.396	0.0703125		-52.552	0.223389		-52.496	0.177368
	-52.396	0.130493		-47.396	0.0512695		-52.396	0.0823975		-52.396	0.133179		-52.296	0.0605469		-52.452	0.223877		-52.396	0.200439
	-52.296	0.121094		-47.296	0.0600586		-52.296	0.0914307		-52.296	0.130859		-52.196	0.0703125		-52.352	0.21875		-52.296	0.178955
	-52.196	0.121094		-47.196	0.0620117		-52.196	0.0820313		-52.196	0.140259		-52.096	0.0703125		-52.252	0.2146		-52.196	0.169922
	-52.096	0.130859		-47.096	0.0527344		-52.096	0.0917969		-52.096	0.130859		-51.996	0.0800781		-52.152	0.216064		-52.096	0.178955
	-51.996	0.120728		-46.996	0.050293		-51.996	0.0921631		-51.996	0.142212		-51.896	0.0698242		-52.052	0.220703		-51.996	0.181274
	-51.896	0.111328		-46.896	0.0175781		-51.896	0.101563		-51.896	0.133179		-51.796	0.0703125		-51.952	0.216064		-51.896	0.189087
	-51.796	0.111328		-46.796	0.0410156		-51.796	0.101196		-51.796	0.142578		-51.696	0.0698242		-51.852	0.201172		-51.796	0.189209
	-51.696	0.111694		-46.696	0.0292969		-51.696	0.0921631		-51.696	0.132446		-51.596	0.0605469		-51.752	0.217529		-51.696	0.190674
	-51.596	0.130371		-46.596	0.0288086		-51.596	0.101196		-51.596	0.142944		-51.496	0.0600586		-51.652	0.210938		-51.596	0.169556
	-51.496	0.128906		-46.496	0.0195313		-51.496	0.0917969		-51.496	0.142212		-51.396	0.0605469		-51.552	0.215088		-51.496	0.181274
	-51.396	0.119141		-46.396	0.027832		-51.396	0.0913086		-51.396	0.142578		-51.296	0.0605469		-51.452	0.208984		-51.396	0.181274
	-51.296	0.129272		-46.296	0.0371094		-51.296	0.0804443		-51.296	0.142578		-51.196	0.0605469		-51.352	0.199219		-51.296	0.181274
	-51.196	0.138672		-46.196	0.0483398		-51.196	0.0996094		-51.196	0.151855		-51.096	0.0600586		-51.252	0.208984		-51.196	0.180908
	-51.096	0.148071		-46.096	0.0385742		-51.096	0.0996094		-51.096	0.140625		-50.996	0.050293		-51.152	0.199219		-51.096	0.164063
	-50.996	0.138672		-45.996	0.0292969		-50.996	0.0898438		-50.996	0.140991		-50.896	0.0410156		-51.052	0.208984		-50.996	0.172974
	-50.896	0.12854		-45.896	0.0297852		-50.896	0.0898438		-50.896	0.15979		-50.796	0.0415039		-50.952	0.2146		-50.896	0.177368
	-50.796	0.119141		-45.796	0.0385742		-50.796	0.0894775		-50.796	0.150391		-50.696	0.050293		-50.852	0.206299		-50.796	0.177734
	-50.696	0.12854		-45.696	0.0332031		-50.696	0.0800781		-50.696	0.150879		-50.596	0.0395508		-50.752	0.201172		-50.696	0.178955
	-50.596	0.119141		-45.596	0.0351563		-50.596	0.0800781		-50.596	0.151978		-50.496	0.0581055		-50.652	0.205811		-50.596	0.169556
	-50.496	0.118774		-45.496	0.0351563		-50.496	0.0898438		-50.496	0.152344		-50.396	0.0390625		-50.552	0.210938		-50.496	0.169189
	-50.396	0.109375		-45.396	0.034668		-50.396	0.0894775		-50.396	0.152344		-50.296	0.0395508		-50.452	0.220703		-50.396	0.171143
	-50.296	0.118774		-45.296	0.03125		-50.296	0.0800781		-50.296	0.151978		-50.196	0.0600586		-50.352	0.206177		-50.296	0.161743
	-50.196	0.120728		-45.196	0.0200195		-50.196	0.0800781		-50.196	0.133179		-50.096	0.0410156		-50.252	0.215576		-50.196	0.161377
	-50.096	0.111694		-45.096	0.0288086		-50.096	0.0703125		-50.096	0.152344		-49.996	0.0410156		-50.152	0.210938		-50.096	0.160156
	-49.996	0.120728		-44.996	0.0195313		-49.996	0.0699463		-49.996	0.152344		-49.896	0.0405273		-50.052	0.209961		-49.996	0.169556
	-49.896	0.121094		-44.896	0.012207		-49.896	0.0609131		-49.896	0.142578		-49.796	0.0219727		-49.952	0.204346		-49.896	0.169189
	-49.796	0.121094		-44.796	0.0327148		-49.796	0.0703125		-49.796	0.142578		-49.696	0.0307617		-49.852	0.203857		-49.796	0.171143
	-49.696	0.120605		-44.696	0.0239258		-49.696	0.0703125		-49.696	0.151978		-49.596	0.03125		-49.752	0.21875		-49.696	0.161743
	-49.596	0.109375		-44.596	0.0332031		-49.596	0.0703125		-49.596	0.152344		-49.496	0.0307617		-49.652	0.21875		-49.596	0.161255
	-49.496	0.109741		-44.496	0.0327148		-49.496	0.0797119		-49.496	0.152344		-49.396	0.03125		-49.552	0.223389		-49.496	0.150024
	-49.396	0.118774		-44.396	0.0307617		-49.396	0.0703125		-49.396	0.151855		-49.296	0.0214844		-49.452	0.223877		-49.396	0.150391
	-49.296	0.109375		-44.296	0.0219727		-49.296	0.0703125		-49.296	0.131226		-49.196	0.0112305		-49.352	0.21875		-49.296	0.155884
	-49.196	0.119141		-44.196	0.03125		-49.196	0.0699463		-49.196	0.152344		-49.096	0.012207		-49.252	0.231445		-49.196	0.155518
	-49.096	0.119141		-44.096	0.0307617		-49.096	0.0703125		-49.096	0.151978		-48.996	0.0209961		-49.152	0.237061		-49.096	0.145752
	-48.996	0.119141		-43.996	0.0141602		-48.996	0.0605469		-48.996	0.142578		-48.896	0.0117188		-49.052	0.247314		-48.996	0.136719
	-48.896	0.128906		-43.896	0.0229492		-48.896	0.0703125		-48.896	0.151978		-48.796	0.0219727		-48.952	0.242188		-48.896	0.157837
	-48.796	0.128906		-43.796	0.00195		-48.796	0.0699463		-48.796	0.133179		-48.696	0.0307617		-48.852	0.251953		-48.796	0.146118
	-48.696	0.128906		-43.696	0.00146		-48.696	0.0507813		-48.696	0.151978		-48.596	0.0219727		-48.752	0.251953		-48.696	0.157471
	-48.596	0.138672		-43.596	-0.00781		-48.596	0.0507813		-48.596	0.142578		-48.496	0.0424805		-48.652	0.251953		-48.596	0.147705
	-48.496	0.138306		-43.496	-0.00732		-48.496	0.0507813		-48.496	0.142578		-48.396	0.0219727		-48.552	0.247314		-48.496	0.130493
	-48.396	0.128906		-43.396	0.00977		-48.396	0.0511475		-48.396	0.152344		-48.296	0.0307617		-48.452	0.256592		-48.396	0.141846
	-48.296	0.138306		-43.296	0.00977		-48.296	0.0601807		-48.296	0.151978		-48.196	0.03125		-48.352	0.244385		-48.296	0.132935
	-48.196	0.129272		-43.196	0.0214844		-48.196	0.0507813		-48.196	0.152344		-48.096	0.03125		-48.252	0.24292		-48.196	0.151978
	-48.096	0.137939		-43.096	0.0214844		-48.096	0.0410156		-48.096	0.151978		-47.996	0.019043		-48.152	0.243408		-48.096	0.151978
	-47.996	0.109741		-42.996	0.00977		-47.996	0.0507813		-47.996	0.142944		-47.896	0.0200195		-48.052	0.24292		-47.996	0.151611
	-47.896	0.119141		-42.896	0.00977		-47.896	0.0625		-47.896	0.142212		-47.796	0.0292969		-47.952	0.248047		-47.896	0.142212
	-47.796	0.12854		-42.796	0.00195		-47.796	0.0527344		-47.796	0.142212		-47.696	0.0292969		-47.852	0.248047		-47.796	0.153931
	-47.696	0.119629		-42.696	0.00195		-47.696	0.0621338		-47.696	0.132813		-47.596	0.0288086		-47.752	0.263428		-47.696	0.161743
	-47.596	0.130859		-42.596	0.00244		-47.596	0.0523682		-47.596	0.143066		-47.496	0.0297852		-47.652	0.276611		-47.596	0.161743
	-47.496	0.130493		-42.496	0.0112305		-47.496	0.0429688		-47.496	0.14209		-47.396	0.0288086		-47.552	0.261719		-47.496	0.161743
	-47.396	0.121094		-42.396	-0.00977		-47.396	0.0429688		-47.396	0.130493		-47.296	0.0200195		-47.452	0.261719		-47.396	0.161743
	-47.296	0.130859		-42.296	-0.00195		-47.296	0.043335		-47.296	0.131226		-47.196	0.0283203		-47.352	0.25708		-47.296	0.173462
	-47.196	0.121094		-42.196	-0.00146		-47.196	0.0527344		-47.196	0.140625		-47.096	0.0200195		-47.252	0.246826		-47.196	0.173462
	-47.096	0.121094		-42.096	0.00781		-47.096	0.0527344		-47.096	0.140259		-46.996	0.0288086		-47.152	0.261719		-47.096	0.173828
	-46.996	0.120605		-41.996	0.0195313		-46.996	0.0527344		-46.996	0.121094		-46.896	0.00977		-47.052	0.261719		-46.996	0.19104
	-46.896	0.109375		-41.896	0.0117188		-46.896	0.0522461		-46.896	0.132813		-46.796	0.00977		-46.952	0.266846		-46.896	0.191406
	-46.796	0.12146		-41.796	0.0117188		-46.796	0.0512695		-46.796	0.132446		-46.696	0.019043		-46.852	0.260742		-46.796	0.200806
	-46.696	0.130493		-41.696	0.0117188		-46.696	0.0522461		-46.696	0.123047		-46.596	0.00977		-46.752	0.259766		-46.696	0.212036
	-46.596	0.121094		-41.596	0.0112305		-46.596	0.0410156		-46.596	0.122681		-46.496	0.0102539		-46.652	0.255127		-46.596	0.200806
	-46.496	0.12146		-41.496	0.00195		-46.496	0.0410156		-46.496	0.123047		-46.396	0.0214844		-46.552	0.25		-46.496	0.200806
	-46.396	0.130859		-41.396	0.0136719		-46.396	0.0410156		-46.396	0.122681		-46.296	0.0307617		-46.452	0.264404		-46.396	0.200806
	-46.296	0.130493		-41.296	0.0214844		-46.296	0.0410156		-46.296	0.113647		-46.196	0.0209961		-46.352	0.259766		-46.296	0.212158
	-46.196	0.131226		-41.196	0.00928		-46.196	0.0410156		-46.196	0.13208		-46.096	0		-46.252	0.269531		-46.196	0.202759
	-46.096	0.130859		-41.096	0		-46.096	0.0410156		-46.096	0.113647		-45.996	0		-46.152	0.264893		-46.096	0.202393
	-45.996	0.130493		-40.996	0.0117188		-45.996	0.0507813		-45.996	0.123047		-45.896	0.0102539		-46.052	0.259766		-45.996	0.200806
	-45.896	0.130859		-40.896	0.0117188		-45.896	0.0410156		-45.896	0.123413		-45.796	0.0195313		-45.952	0.269531		-45.896	0.200806
	-45.796	0.130493		-40.796	0.0117188		-45.796	0.0507813		-45.796	0.132446		-45.696	0.0288086		-45.852	0.259766		-45.796	0.200439
	-45.696	0.111328		-40.696	0.0195313		-45.696	0.050415		-45.696	0.123047		-45.596	0.0200195		-45.752	0.255127		-45.696	0.202759
	-45.596	0.111328		-40.596	0.0195313		-45.596	0.0410156		-45.596	0.132324		-45.496	0.0288086		-45.652	0.255615		-45.596	0.19104
	-45.496	0.120728		-40.496	0.0195313		-45.496	0.0410156		-45.496	0.121094		-45.396	0.0317383		-45.552	0.266846		-45.496	0.19104
	-45.396	0.111328		-40.396	0.0317383		-45.396	0.0410156		-45.396	0.121094		-45.296	0.03125		-45.452	0.261719		-45.396	0.198853
	-45.296	0.111694		-40.296	0.0405273		-45.296	0.0507813		-45.296	0.121094		-45.196	0.0405273		-45.352	0.245361		-45.296	0.198853
	-45.196	0.110962		-40.196	0.0234375		-45.196	0.0507813		-45.196	0.12146		-45.096	0.03125		-45.252	0.234619		-45.196	0.198853
	-45.096	0.111328		-40.096	0.0234375		-45.096	0.050415		-45.096	0.130493		-44.996	0.0317383		-45.152	0.238281		-45.096	0.198486
	-44.996	0.111694		-39.996	0.0234375		-44.996	0.0406494		-44.996	0.121094		-44.896	0.0405273		-45.052	0.238281		-44.996	0.201172
	-44.896	0.121094		-39.896	0.019043		-44.896	0.03125		-44.896	0.120728		-44.796	0.03125		-44.952	0.223877		-44.896	0.210205
	-44.796	0.130859		-39.796	0.00977		-44.796	0.03125		-44.796	0.111328		-44.696	0.0307617		-44.852	0.230469		-44.796	0.201172
	-44.696	0.130493		-39.696	0.00977		-44.696	0.03125		-44.696	0.111694		-44.596	0.0214844		-44.752	0.230469		-44.696	0.210571
	-44.596	0.109741		-39.596	0.00928		-44.596	0.03125		-44.596	0.120728		-44.496	0.0214844		-44.652	0.220703		-44.596	0.210205
	-44.496	0.118774		-39.496	0.0102539		-44.496	0.0410156		-44.496	0.121094		-44.396	0.03125		-44.552	0.216064		-44.496	0.200806
	-44.396	0.119507		-39.396	0.0195313		-44.396	0.03125		-44.396	0.121094		-44.296	0.03125		-44.452	0.225342		-44.396	0.200806
	-44.296	0.128906		-39.296	0.0195313		-44.296	0.0410156		-44.296	0.110962		-44.196	0.0307617		-44.352	0.230469		-44.296	0.200439
	-44.196	0.128418		-39.196	0.019043		-44.196	0.0410156		-44.196	0.113281		-44.096	0.0317383		-44.252	0.216064		-44.196	0.19104
	-44.096	0.126953		-39.096	0.00977		-44.096	0.0410156		-44.096	0.113281		-43.996	0.050293		-44.152	0.225342		-44.096	0.191406
	-43.996	0.126953		-38.996	0.00977		-43.996	0.0406494		-43.996	0.113281		-43.896	0.0410156		-44.052	0.22583		-43.996	0.200806
	-43.896	0.126953		-38.896	0.00928		-43.896	0.0319824		-43.896	0.112915		-43.796	0.0307617		-43.952	0.210938		-43.896	0.200439
	-43.796	0.138672		-38.796	0		-43.796	0.0500488		-43.796	0.112793		-43.696	0.0200195		-43.852	0.220703		-43.796	0.19104
	-43.696	0.137939		-38.696	0		-43.696	0.03125		-43.696	0.102051		-43.596	0.0390625		-43.752	0.220703		-43.696	0.19104
	-43.596	0.109741		-38.596	0		-43.596	0.0214844		-43.596	0.122192		-43.496	0.0288086		-43.652	0.220703		-43.596	0.19104
	-43.496	0.119141		-38.496	0.00781		-43.496	0.0218506		-43.496	0.0922852		-43.396	0.0195313		-43.552	0.224854		-43.496	0.190674
	-43.396	0.119141		-38.396	-0.00391		-43.396	0.03125		-43.396	0.103149		-43.296	0.019043		-43.452	0.213623		-43.396	0.189087
	-43.296	0.118774		-38.296	0.00732		-43.296	0.03125		-43.296	0.103516		-43.196	0.00977		-43.352	0.214111		-43.296	0.189087
	-43.196	0.109009		-38.196	-0.00195		-43.196	0.0308838		-43.196	0.103882		-43.096	0.0195313		-43.252	0.204346		-43.196	0.189453
	-43.096	0.109375		-38.096	-0.00195		-43.096	0.0214844		-43.096	0.113281		-42.996	0.0200195		-43.152	0.199219		-43.096	0.198364
	-42.996	0.109375		-37.996	-0.00195		-42.996	0.0218506		-42.996	0.113281		-42.896	0.0288086		-43.052	0.208984		-42.996	0.187134
	-42.896	0.109375		-37.896	-0.00195		-42.896	0.03125		-42.896	0.113281		-42.796	0.0195313		-42.952	0.199219		-42.896	0.198853
	-42.796	0.109009		-37.796	-0.00244		-42.796	0.03125		-42.796	0.122681		-42.696	0.0195313		-42.852	0.200195		-42.796	0.198853
	-42.696	0.0996094		-37.696	-0.0117188		-42.696	0.03125		-42.696	0.113281		-42.596	0.0195313		-42.752	0.201172		-42.696	0.198486
	-42.596	0.109375		-37.596	-0.012207		-42.596	0.0308838		-42.596	0.111328		-42.496	0.0195313		-42.652	0.186768		-42.596	0.188721
	-42.496	0.0996094		-37.496	-0.00928		-42.496	0.0218506		-42.496	0.111328		-42.396	0.019043		-42.552	0.186768		-42.496	0.179321
	-42.396	0.0996094		-37.396	0		-42.396	0.0406494		-42.396	0.111328		-42.296	0.0102539		-42.452	0.181641		-42.396	0.179321
	-42.296	0.100098		-37.296	-0.00781		-42.296	0.03125		-42.296	0.121094		-42.196	0.0214844		-42.352	0.177002		-42.296	0.178589
	-42.196	0.110474		-37.196	-0.000488		-42.196	0.03125		-42.196	0.121094		-42.096	0.0117188		-42.252	0.181641		-42.196	0.148071
	-42.096	0.0800781		-37.096	-0.00195		-42.096	0.03125		-42.096	0.111328		-41.996	0.0209961		-42.152	0.180664		-42.096	0.148071
	-41.996	0.0805664		-36.996	-0.00195		-41.996	0.03125		-41.996	0.111328		-41.896	0.0117188		-42.052	0.179688		-41.996	0.15979
	-41.896	0.0914307		-36.896	-0.00195		-41.896	0.0308838		-41.896	0.111328		-41.796	0.012207		-41.952	0.175049		-41.896	0.15979
	-41.796	0.0916748		-36.796	-0.00195		-41.796	0.0214844		-41.796	0.111328		-41.696	0.0214844		-41.852	0.164795		-41.796	0.15979
	-41.696	0.0894775		-36.696	-0.00244		-41.696	0.0214844		-41.696	0.111328		-41.596	0.0209961		-41.752	0.191406		-41.696	0.159424
	-41.596	0.0800781		-36.596	-0.012207		-41.596	0.012085		-41.596	0.122681		-41.496	0.012207		-41.652	0.181641		-41.596	0.141846
	-41.496	0.090332		-36.496	-0.0214844		-41.496	0.0214844		-41.496	0.113281		-41.396	0.03125		-41.552	0.186768		-41.496	0.148071
	-41.396	0.100586		-36.396	-0.00977		-41.396	0.0214844		-41.396	0.103516		-41.296	0.03125		-41.452	0.186279		-41.396	0.139526
	-41.296	0.0786133		-36.296	-0.00977		-41.296	0.0211182		-41.296	0.113159		-41.196	0.03125		-41.352	0.191406		-41.296	0.120728
	-41.196	0.0992432		-36.196	-0.00977		-41.196	0.012085		-41.196	0.111328		-41.096	0.0214844		-41.252	0.196045		-41.196	0.120361
	-41.096	0.0898438		-36.096	-0.00977		-41.096	0.0214844		-41.096	0.12146		-40.996	0.03125		-41.152	0.196533		-41.096	0.122314
	-40.996	0.0800781		-35.996	-0.00244		-40.996	0.0214844		-40.996	0.121094		-40.896	0.03125		-41.052	0.175049		-40.996	0.112915
	-40.896	0.0800781		-35.896	-0.0136719		-40.896	0.0211182		-40.896	0.120728		-40.796	0.03125		-40.952	0.174561		-40.896	0.112549
	-40.796	0.0894775		-35.796	-0.0136719		-40.796	0.0117188		-40.796	0.111816		-40.696	0.03125		-40.852	0.184814		-40.796	0.103149
	-40.696	0.0800781		-35.696	-0.0136719		-40.696	0.0117188		-40.696	0.122192		-40.596	0.03125		-40.752	0.165283		-40.696	0.0992432
	-40.596	0.0800781		-35.596	-0.0214844		-40.596	0.0214844		-40.596	0.0922852		-40.496	0.0415039		-40.652	0.164795		-40.596	0.0992432
	-40.496	0.0898438		-35.496	-0.0214844		-40.496	0.0117188		-40.496	0.103516		-40.396	0.0410156		-40.552	0.164307		-40.496	0.110474
	-40.396	0.0894775		-35.396	-0.0209961		-40.396	0.0214844		-40.396	0.112915		-40.296	0.0405273		-40.452	0.158203		-40.396	0.0992432
	-40.296	0.0703125		-35.296	-0.012207		-40.296	0.0214844		-40.296	0.0941162		-40.196	0.0297852		-40.352	0.15918		-40.296	0.0992432
	-40.196	0.0703125		-35.196	-0.0214844		-40.196	0.0211182		-40.196	0.103149		-40.096	0.0390625		-40.252	0.169922		-40.196	0.0997314
	-40.096	0.0703125		-35.096	-0.0219727		-40.096	0.0117188		-40.096	0.0941162		-39.996	0.0390625		-40.152	0.169922		-40.096	0.110962
	-39.996	0.081665		-34.996	-0.0429688		-39.996	0.0117188		-39.996	0.103516		-39.896	0.0390625		-40.052	0.174561		-39.996	0.110962
	-39.896	0.0722656		-34.896	-0.043457		-39.896	0.0113525		-39.896	0.0933838		-39.796	0.0385742		-39.952	0.165283		-39.896	0.110596
	-39.796	0.0722656		-34.796	-0.0527344		-39.796	0.00195		-39.796	0.0843506		-39.696	0.0390625		-39.852	0.169922		-39.796	0.101196
	-39.696	0.0722656		-34.696	-0.0527344		-39.696	0.00195		-39.696	0.0933838		-39.596	0.0292969		-39.752	0.169922		-39.696	0.100708
	-39.596	0.0718994		-34.596	-0.0605469		-39.596	0.00195		-39.596	0.0839844		-39.496	0.0292969		-39.652	0.160156		-39.596	0.101196
	-39.496	0.0722656		-34.496	-0.0605469		-39.496	0.00195		-39.496	0.0941162		-39.396	0.0292969		-39.552	0.160156		-39.496	0.101196
	-39.396	0.0718994		-34.396	-0.0605469		-39.396	0.00195		-39.396	0.103516		-39.296	0.0200195		-39.452	0.160156		-39.396	0.108643
	-39.296	0.0625		-34.296	-0.0605469		-39.296	0.00195		-39.296	0.103149		-39.196	0.0483398		-39.352	0.164795		-39.296	0.0992432
	-39.196	0.0625		-34.196	-0.0605469		-39.196	0.00195		-39.196	0.09375		-39.096	0.0292969		-39.252	0.179688		-39.196	0.0992432
	-39.096	0.0718994		-34.096	-0.0605469		-39.096	-0.00781		-39.096	0.103027		-38.996	0.0292969		-39.152	0.179688		-39.096	0.110962
	-38.996	0.0625		-33.996	-0.0605469		-38.996	0.00195		-38.996	0.0800781		-38.896	0.0292969		-39.052	0.165283		-38.996	0.110962
	-38.896	0.0625		-33.896	-0.0605469		-38.896	0.00195		-38.896	0.0797119		-38.796	0.0297852		-38.952	0.164795		-38.896	0.110962
	-38.796	0.0722656		-33.796	-0.0605469		-38.796	0.00195		-38.796	0.0797119		-38.696	0.0507813		-38.852	0.175049		-38.796	0.118408
	-38.696	0.0616455		-33.696	-0.0600586		-38.696	0.00195		-38.696	0.0609131		-38.596	0.050293		-38.752	0.169922		-38.696	0.108887
	-38.596	0.0415039		-33.596	-0.0629883		-38.596	0.00195		-38.596	0.0820313		-38.496	0.03125		-38.652	0.174561		-38.596	0.106689
	-38.496	0.0527344		-33.496	-0.0605469		-38.496	0.00159		-38.496	0.0820313		-38.396	0.0317383		-38.552	0.175049		-38.496	0.09729
	-38.396	0.0625		-33.396	-0.0605469		-38.396	-0.00781		-38.396	0.081665		-38.296	0.0429688		-38.452	0.164795		-38.396	0.09729
	-38.296	0.0517578		-33.296	-0.0610352		-38.296	0.00195		-38.296	0.0722656		-38.196	0.0527344		-38.352	0.179688		-38.296	0.0969238
	-38.196	0.0292969		-33.196	-0.0703125		-38.196	0.00195		-38.196	0.0820313		-38.096	0.0429688		-38.252	0.165283		-38.196	0.0875244
	-38.096	0.0390625		-33.096	-0.0703125		-38.096	0.0117188		-38.096	0.0722656		-37.996	0.0424805		-38.152	0.160156		-38.096	0.0875244
	-37.996	0.0390625		-32.996	-0.0708008		-37.996	0.0117188		-37.996	0.0718994		-37.896	0.0332031		-38.052	0.175537		-37.996	0.0875244
	-37.896	0.0386963		-32.896	-0.0800781		-37.896	0.0117188		-37.896	0.0722656		-37.796	0.0332031		-37.952	0.181641		-37.896	0.0871582
	-37.796	0.0297852		-32.796	-0.0917969		-37.796	0.0113525		-37.796	0.0718994		-37.696	0.0336914		-37.852	0.176025		-37.796	0.0891113
	-37.696	0.0410156		-32.696	-0.0678711		-37.696	0.00232		-37.696	0.0527344		-37.596	0.0625		-37.752	0.181641		-37.696	0.0797119
	-37.596	0.0410156		-32.596	-0.0688477		-37.596	0.0117188		-37.596	0.0429688		-37.496	0.0625		-37.652	0.171875		-37.596	0.0797119
	-37.496	0.0307617		-32.496	-0.0795898		-37.496	0.0117188		-37.496	0.0527344		-37.396	0.0620117		-37.552	0.177002		-37.496	0.0797119
	-37.396	0.0196533		-32.396	-0.0688477		-37.396	0.0234375		-37.396	0.0527344		-37.296	0.0625		-37.452	0.166748		-37.396	0.0914307
	-37.296	0.0214844		-32.296	-0.0776367		-37.296	0.0234375		-37.296	0.0527344		-37.196	0.0625		-37.352	0.171875		-37.296	0.0910645
	-37.196	0.0214844		-32.196	-0.0683594		-37.196	0.0234375		-37.196	0.0527344		-37.096	0.0625		-37.252	0.171875		-37.196	0.0812988
	-37.096	0.0214844		-32.096	-0.0683594		-37.096	0.0230713		-37.096	0.0527344		-36.996	0.0620117		-37.152	0.162109		-37.096	0.0718994
	-36.996	0.0214844		-31.996	-0.0566406		-36.996	0.0136719		-36.996	0.0429688		-36.896	0.0527344		-37.052	0.162109		-36.996	0.0718994
	-36.896	0.0214844		-31.896	-0.0639648		-36.896	0.0136719		-36.896	0.0522461		-36.796	0.0620117		-36.952	0.162109		-36.896	0.0718994
	-36.796	0.0214844		-31.796	-0.046875		-36.796	0.0136719		-36.796	0.03125		-36.696	0.0527344		-36.852	0.171875		-36.796	0.0718994
	-36.696	0.0308838		-31.696	-0.0473633		-36.696	0.0234375		-36.696	0.0410156		-36.596	0.0522461		-36.752	0.171875		-36.696	0.0718994
	-36.596	0.0117188		-31.596	-0.0683594		-36.596	0.0234375		-36.596	0.0410156		-36.496	0.0507813		-36.652	0.171875		-36.596	0.0718994
	-36.496	0.0117188		-31.496	-0.0678711		-36.496	0.0332031		-36.496	0.0406494		-36.396	0.0507813		-36.552	0.181641		-36.496	0.0718994
	-36.396	0.0117188		-31.396	-0.046875		-36.396	0.0230713		-36.396	0.03125		-36.296	0.0507813		-36.452	0.181641		-36.396	0.0718994
	-36.296	0.0117188		-31.296	-0.0473633		-36.296	0.0136719		-36.296	0.03125		-36.196	0.0507813		-36.352	0.181641		-36.296	0.0715332
	-36.196	0.0117188		-31.196	-0.0620117		-36.196	0.0136719		-36.196	0.03125		-36.096	0.0507813		-36.252	0.181641		-36.196	0.0621338
	-36.096	0.00195		-31.096	-0.0532227		-36.096	0.0234375		-36.096	0.0406494		-35.996	0.0507813		-36.152	0.169922		-36.096	0.0625
	-35.996	0.00195		-30.996	-0.0625		-35.996	0.0234375		-35.996	0.0214844		-35.896	0.050293		-36.052	0.169922		-35.996	0.0718994
	-35.896	0.0117188		-30.896	-0.0625		-35.896	0.0136719		-35.896	0.0211182		-35.796	0.0507813		-35.952	0.179688		-35.896	0.0718994
	-35.796	0.00195		-30.796	-0.0703125		-35.796	0.0136719		-35.796	0.012085		-35.696	0.0507813		-35.852	0.175049		-35.796	0.0793457
	-35.696	0.00195		-30.696	-0.0708008		-35.696	0.0136719		-35.696	0.0214844		-35.596	0.0507813		-35.752	0.169922		-35.696	0.0703125
	-35.596	0.00195		-30.596	-0.0795898		-35.596	0.0140381		-35.596	0.0211182		-35.496	0.0507813		-35.652	0.179688		-35.596	0.0797119
	-35.496	0.00195		-30.496	-0.0708008		-35.496	0.0230713		-35.496	0.0117188		-35.396	0.0507813		-35.552	0.175049		-35.496	0.0914307
	-35.396	-0.00977		-30.396	-0.0800781		-35.396	0.0136719		-35.396	0.0117188		-35.296	0.050293		-35.452	0.164795		-35.396	0.0914307
	-35.296	0.00195		-30.296	-0.0678711		-35.296	0.0136719		-35.296	0.0214844		-35.196	0.0405273		-35.352	0.160645		-35.296	0.0914307
	-35.196	-0.0101318		-30.196	-0.0703125		-35.196	0.0328369		-35.196	0.0117188		-35.096	0.03125		-35.252	0.164795		-35.196	0.0910645
	-35.096	-0.0198975		-30.096	-0.0708008		-35.096	0.0136719		-35.096	0.0214844		-34.996	0.03125		-35.152	0.169922		-35.096	0.081665
	-34.996	-0.0292969		-29.996	-0.0800781		-34.996	0.0136719		-34.996	0.0214844		-34.896	0.0405273		-35.052	0.169922		-34.996	0.0894775
	-34.896	-0.0172119		-29.896	-0.0874023		-34.896	0.0136719		-34.896	0.0211182		-34.796	0.03125		-34.952	0.154541		-34.896	0.0894775
	-34.796	-0.00781		-29.796	-0.078125		-34.796	0.0140381		-34.796	0.0214844		-34.696	0.03125		-34.852	0.153076		-34.796	0.0894775
	-34.696	-0.00818		-29.696	-0.078125		-34.696	0.0234375		-34.696	0.0313721		-34.596	0.03125		-34.752	0.167969		-34.696	0.0894775
	-34.596	-0.0175781		-29.596	-0.078125		-34.596	0.0234375		-34.596	0.0234375		-34.496	0.03125		-34.652	0.167969		-34.596	0.0891113
	-34.496	-0.0179443		-29.496	-0.0683594		-34.496	0.0234375		-34.496	0.0234375		-34.396	0.0405273		-34.552	0.16333		-34.496	0.0914307
	-34.396	-0.0390625		-29.396	-0.0683594		-34.396	0.0230713		-34.396	0.0234375		-34.296	0.03125		-34.452	0.148438		-34.396	0.0797119
	-34.296	-0.0273438		-29.296	-0.0683594		-34.296	0.0136719		-34.296	0.0234375		-34.196	0.0214844		-34.352	0.148438		-34.296	0.0914307
	-34.196	-0.0273438		-29.196	-0.0566406		-34.196	0.0131836		-34.196	0.0328369		-34.096	0.0317383		-34.252	0.148438		-34.196	0.0914307
	-34.096	-0.0273438		-29.096	-0.0571289		-34.096	0.00195		-34.096	0.0230713		-33.996	0.0405273		-34.152	0.148438		-34.096	0.0910645
	-33.996	-0.0390625		-28.996	-0.065918		-33.996	0.00195		-33.996	0.0136719		-33.896	0.03125		-34.052	0.148438		-33.996	0.0812988
	-33.896	-0.0390625		-28.896	-0.0566406		-33.896	0.00195		-33.896	0.0136719		-33.796	0.03125		-33.952	0.143799		-33.896	0.0836182
	-33.796	-0.0386963		-28.796	-0.0410156		-33.796	0.00232		-33.796	0.0351563		-33.696	0.03125		-33.852	0.138672		-33.796	0.083252
	-33.696	-0.0292969		-28.696	-0.0415039		-33.696	0.0214844		-33.696	0.034668		-33.596	0.03125		-33.752	0.143311		-33.696	0.0742188
	-33.596	-0.0297852		-28.596	-0.0585938		-33.596	0.0214844		-33.596	0.0234375		-33.496	0.03125		-33.652	0.148438		-33.596	0.0836182
	-33.496	-0.0410156		-28.496	-0.0585938		-33.496	0.0214844		-33.496	0.0234375		-33.396	0.0307617		-33.552	0.148438		-33.496	0.083252
	-33.396	-0.0410156		-28.396	-0.0585938		-33.396	0.0214844		-33.396	0.0234375		-33.296	0.0214844		-33.452	0.155518		-33.396	0.0738525
	-33.296	-0.0410156		-28.296	-0.0585938		-33.296	0.0117188		-33.296	0.0332031		-33.196	0.0332031		-33.352	0.150391		-33.296	0.0699463
	-33.196	-0.0406494		-28.196	-0.059082		-33.196	0.0117188		-33.196	0.0238037		-33.096	0.0327148		-33.252	0.160156		-33.196	0.0699463
	-33.096	-0.0214844		-28.096	-0.0703125		-33.096	0.0117188		-33.096	0.0332031		-32.996	0.0214844		-33.152	0.151367		-33.096	0.069458
	-32.996	-0.0214844		-27.996	-0.0698242		-32.996	0.0117188		-32.996	0.0332031		-32.896	0.0214844		-33.052	0.162109		-32.996	0.0582275
	-32.896	-0.0214844		-27.896	-0.0605469		-32.896	0.0117188		-32.896	0.0335693		-32.796	0.0214844		-32.952	0.147705		-32.896	0.0578613
	-32.796	-0.0316162		-27.796	-0.0488281		-32.796	0.0117188		-32.796	0.0429688		-32.696	0.0214844		-32.852	0.156982		-32.796	0.0484619
	-32.696	-0.0308838		-27.696	-0.0605469		-32.696	0.0117188		-32.696	0.0426025		-32.596	0.0307617		-32.752	0.162109		-32.696	0.0488281
	-32.596	-0.0214844		-27.596	-0.0488281		-32.596	0		-32.596	0.0332031		-32.496	0.0117188		-32.652	0.157471		-32.596	0.0582275
	-32.496	-0.0214844		-27.496	-0.0488281		-32.496	0		-32.496	0.0332031		-32.396	0.0117188		-32.552	0.152344		-32.496	0.0582275
	-32.396	-0.0214844		-27.396	-0.0488281		-32.396	0		-32.396	0.0332031		-32.296	0.0209961		-32.452	0.162109		-32.396	0.0578613
	-32.296	-0.0214844		-27.296	-0.0488281		-32.296	0		-32.296	0.0335693		-32.196	0.0214844		-32.352	0.151367		-32.296	0.0601807
	-32.196	-0.0117188		-27.196	-0.0493164		-32.196	0		-32.196	0.0429688		-32.096	0.0214844		-32.252	0.145752		-32.196	0.0601807
	-32.096	-0.0117188		-27.096	-0.0585938		-32.096	0		-32.096	0.0426025		-31.996	0.0209961		-32.152	0.150391		-32.096	0.0484619
	-31.996	-0.0117188		-26.996	-0.0581055		-31.996	0		-31.996	0.0429688		-31.896	0.0117188		-32.052	0.150391		-31.996	0.0488281
	-31.896	-0.0117188		-26.896	-0.0488281		-31.896	0		-31.896	0.0527344		-31.796	0.0214844		-31.952	0.155029		-31.896	0.0699463
	-31.796	-0.0214844		-26.796	-0.0488281		-31.796	0		-31.796	0.0527344		-31.696	0.0214844		-31.852	0.169922		-31.796	0.0699463
	-31.696	-0.0117188		-26.696	-0.0605469		-31.696	0.000366		-31.696	0.0527344		-31.596	0.0209961		-31.752	0.165283		-31.696	0.0812988
	-31.596	-0.0211182		-26.596	-0.0605469		-31.596	0.0094		-31.596	0.0625		-31.496	0.0219727		-31.652	0.160156		-31.596	0.0718994
	-31.496	-0.012085		-26.496	-0.0605469		-31.496	-0.0094		-31.496	0.0527344		-31.396	0.03125		-31.552	0.148438		-31.496	0.0797119
	-31.396	-0.0214844		-26.396	-0.0605469		-31.396	0.00977		-31.396	0.0621338		-31.296	0.0195313		-31.452	0.158203		-31.396	0.0718994
	-31.296	-0.0214844		-26.296	-0.0600586		-31.296	0.00977		-31.296	0.0527344		-31.196	0.0405273		-31.352	0.158203		-31.296	0.0875244
	-31.196	-0.0117188		-26.196	-0.0585938		-31.196	0.00903		-31.196	0.0523682		-31.096	0.03125		-31.252	0.153564		-31.196	0.0875244
	-31.096	-0.0117188		-26.096	-0.059082		-31.096	-0.00977		-31.096	0.0429688		-30.996	0.03125		-31.152	0.158203		-31.096	0.0992432
	-30.996	-0.012085		-25.996	-0.0683594		-30.996	-0.00977		-30.996	0.0523682		-30.896	0.03125		-31.052	0.158203		-30.996	0.0992432
	-30.896	-0.0214844		-25.896	-0.0683594		-30.896	-0.00977		-30.896	0.043335		-30.796	0.0405273		-30.952	0.158203		-30.896	0.098877
	-30.796	-0.0214844		-25.796	-0.0683594		-30.796	-0.0195313		-30.796	0.0527344		-30.696	0.0317383		-30.852	0.153076		-30.796	0.09729
	-30.696	-0.0214844		-25.696	-0.0795898		-30.696	-0.0195313		-30.696	0.0523682		-30.596	0.0292969		-30.752	0.153564		-30.696	0.09729
	-30.596	-0.0214844		-25.596	-0.0708008		-30.596	-0.0195313		-30.596	0.043335		-30.496	0.0410156		-30.652	0.148438		-30.596	0.0894775
	-30.496	-0.0214844		-25.496	-0.0678711		-30.496	-0.0195313		-30.496	0.0527344		-30.396	0.0405273		-30.552	0.143799		-30.496	0.0894775
	-30.396	-0.012085		-25.396	-0.0488281		-30.396	-0.0198975		-30.396	0.0625		-30.296	0.03125		-30.452	0.150391		-30.396	0.0894775
	-30.296	-0.0214844		-25.296	-0.0488281		-30.296	-0.0289307		-30.296	0.0620117		-30.196	0.0317383		-30.352	0.155029		-30.296	0.0891113
	-30.196	-0.0218506		-25.196	-0.0488281		-30.196	-0.0195313		-30.196	0.0507813		-30.096	0.0410156		-30.252	0.145752		-30.196	0.0797119
	-30.096	-0.03125		-25.096	-0.0488281		-30.096	-0.0198975		-30.096	0.0625		-29.996	0.0405273		-30.152	0.150391		-30.096	0.0800781
	-29.996	-0.03125		-24.996	-0.0488281		-29.996	-0.0386963		-29.996	0.0507813		-29.896	0.0410156		-30.052	0.140625		-29.996	0.10083
	-29.896	-0.0214844		-24.896	-0.0488281		-29.896	-0.0390625		-29.896	0.0621338		-29.796	0.0410156		-29.952	0.140625		-29.896	0.0914307
	-29.796	-0.0218506		-24.796	-0.0561523		-29.796	-0.0195313		-29.796	0.0625		-29.696	0.0410156		-29.852	0.140625		-29.796	0.0914307
	-29.696	-0.0214844		-24.696	-0.0356445		-29.696	-0.0195313		-29.696	0.0629883		-29.596	0.0415039		-29.752	0.140625		-29.696	0.0914307
	-29.596	-0.0214844		-24.596	-0.0449219		-29.596	-0.0195313		-29.596	0.0621338		-29.496	0.0507813		-29.652	0.135986		-29.596	0.0914307
	-29.496	-0.0214844		-24.496	-0.0449219		-29.496	-0.0296631		-29.496	0.0625		-29.396	0.0507813		-29.552	0.130859		-29.496	0.102783
	-29.396	-0.0214844		-24.396	-0.0561523		-29.396	-0.0289307		-29.396	0.0625		-29.296	0.050293		-29.452	0.130859		-29.396	0.0933838
	-29.296	-0.00977		-24.296	-0.0473633		-29.296	-0.0195313		-29.296	0.0621338		-29.196	0.0488281		-29.352	0.130859		-29.296	0.0933838
	-29.196	-0.0094		-24.196	-0.0585938		-29.196	-0.0390625		-29.196	0.0527344		-29.096	0.0585938		-29.252	0.135498		-29.196	0.081665
	-29.096	0		-24.096	-0.0507813		-29.096	-0.0390625		-29.096	0.0625		-28.996	0.0585938		-29.152	0.130371		-29.096	0.081665
	-28.996	0		-23.996	-0.0507813		-28.996	-0.0289307		-28.996	0.0527344		-28.896	0.0585938		-29.052	0.128906		-28.996	0.081665
	-28.896	-0.000366		-23.896	-0.0507813		-28.896	-0.0198975		-28.896	0.0527344		-28.796	0.059082		-28.952	0.128906		-28.896	0.081665
	-28.796	-0.00977		-23.796	-0.0512695		-28.796	-0.0390625		-28.796	0.0625		-28.696	0.0698242		-28.852	0.133545		-28.796	0.0894775
	-28.696	-0.00977		-23.696	-0.0600586		-28.696	-0.0292969		-28.696	0.0621338		-28.596	0.0703125		-28.752	0.138672		-28.696	0.0899658
	-28.596	-0.00977		-23.596	-0.0507813		-28.596	-0.0292969		-28.596	0.0527344		-28.496	0.0698242		-28.652	0.148438		-28.596	0.100708
	-28.496	-0.00977		-23.496	-0.0585938		-28.496	-0.0292969		-28.496	0.0523682		-28.396	0.0610352		-28.552	0.143799		-28.496	0.0894775
	-28.396	-0.00977		-23.396	-0.0585938		-28.396	-0.0390625		-28.396	0.0527344		-28.296	0.0703125		-28.452	0.138672		-28.396	0.0894775
	-28.296	0		-23.296	-0.0507813		-28.296	-0.0390625		-28.296	0.0531006		-28.196	0.0800781		-28.352	0.138672		-28.296	0.101196
	-28.196	0		-23.196	-0.0625		-28.196	-0.0390625		-28.196	0.0625		-28.096	0.0795898		-28.252	0.138672		-28.196	0.101196
	-28.096	0		-23.096	-0.0625		-28.096	-0.0390625		-28.096	0.0625		-27.996	0.0703125		-28.152	0.138672		-28.096	0.0933838
	-27.996	0		-22.996	-0.0585938		-27.996	-0.0390625		-27.996	0.0625		-27.896	0.0703125		-28.052	0.134033		-27.996	0.0930176
	-27.896	-0.000366		-22.896	-0.0678711		-27.896	-0.0390625		-27.896	0.0722656		-27.796	0.0800781		-27.952	0.134521		-27.896	0.0839844
	-27.796	-0.0094		-22.796	-0.0507813		-27.796	-0.0390625		-27.796	0.0625		-27.696	0.0800781		-27.852	0.140625		-27.796	0.101196
	-27.696	0.00928		-22.696	-0.0585938		-27.696	-0.0390625		-27.696	0.0625		-27.596	0.0800781		-27.752	0.145752		-27.696	0.101196
	-27.596	-0.00195		-22.596	-0.0585938		-27.596	-0.0390625		-27.596	0.0625		-27.496	0.0917969		-27.652	0.13501		-27.596	0.10083
	-27.496	-0.00195		-22.496	-0.0585938		-27.496	-0.0390625		-27.496	0.0625		-27.396	0.0917969		-27.552	0.124268		-27.496	0.0999756
	-27.396	-0.00195		-22.396	-0.0605469		-27.396	-0.0390625		-27.396	0.0625		-27.296	0.0922852		-27.452	0.119141		-27.396	0.110229
	-27.296	-0.00195		-22.296	-0.0488281		-27.296	-0.0390625		-27.296	0.0526123		-27.196	0.101563		-27.352	0.109375		-27.296	0.0914307
	-27.196	-0.00195		-22.196	-0.0605469		-27.196	-0.0394287		-27.196	0.050415		-27.096	0.0913086		-27.252	0.124756		-27.196	0.0917969
	-27.096	-0.00195		-22.096	-0.0527344		-27.096	-0.0484619		-27.096	0.0410156		-26.996	0.0820313		-27.152	0.116455		-27.096	0.10083
	-26.996	-0.00195		-21.996	-0.0532227		-26.996	-0.0390625		-26.996	0.0316162		-26.896	0.0820313		-27.052	0.111328		-26.996	0.103149
	-26.896	-0.00195		-21.896	-0.059082		-26.896	-0.0488281		-26.896	0.0500488		-26.796	0.0913086		-26.952	0.121094		-26.896	0.102783
	-26.796	0.00781		-21.796	-0.0678711		-26.796	-0.0390625		-26.796	0.0316162		-26.696	0.0820313		-26.852	0.121094		-26.796	0.0933838
	-26.696	0.00781		-21.696	-0.0483398		-26.696	-0.0488281		-26.696	0.0410156		-26.596	0.0825195		-26.752	0.121094		-26.696	0.0933838
	-26.596	0.00745		-21.596	-0.0512695		-26.596	-0.0488281		-26.596	0.0410156		-26.496	0.0913086		-26.652	0.130859		-26.596	0.0930176
	-26.496	-0.00195		-21.496	-0.0610352		-26.496	-0.0491943		-26.496	0.0410156		-26.396	0.0800781		-26.552	0.135498		-26.496	0.0914307
	-26.396	-0.00195		-21.396	-0.0683594		-26.396	-0.0488281		-26.396	0.03125		-26.296	0.0800781		-26.452	0.135986		-26.396	0.0910645
	-26.296	-0.00195		-21.296	-0.0688477		-26.296	-0.0585938		-26.296	0.0426025		-26.196	0.0800781		-26.352	0.135498		-26.296	0.081665
	-26.196	-0.00195		-21.196	-0.0703125		-26.196	-0.0582275		-26.196	0.0332031		-26.096	0.0703125		-26.252	0.130859		-26.196	0.0928955
	-26.096	-0.00195		-21.096	-0.0698242		-26.096	-0.0488281		-26.096	0.0335693		-25.996	0.0703125		-26.152	0.126221		-26.096	0.0777588
	-25.996	-0.00232		-20.996	-0.0605469		-25.996	-0.0488281		-25.996	0.0426025		-25.896	0.0795898		-26.052	0.121094		-25.996	0.0894775
	-25.896	-0.0117188		-20.896	-0.0605469		-25.896	-0.0488281		-25.896	0.0234375		-25.796	0.0703125		-25.952	0.129883		-25.896	0.0894775
	-25.796	-0.0117188		-20.796	-0.0488281		-25.796	-0.05896		-25.796	0.0234375		-25.696	0.0703125		-25.852	0.128906		-25.796	0.0894775
	-25.696	-0.0117188		-20.696	-0.0410156		-25.696	-0.0683594		-25.696	0.0238037		-25.596	0.0605469		-25.752	0.119141		-25.696	0.081665
	-25.596	-0.0117188		-20.596	-0.0410156		-25.596	-0.0683594		-25.596	0.0328369		-25.496	0.0605469		-25.652	0.128906		-25.596	0.081665
	-25.496	-0.0117188		-20.496	-0.0415039		-25.496	-0.0585938		-25.496	0.0234375		-25.396	0.0605469		-25.552	0.119141		-25.496	0.0812988
	-25.396	-0.00195		-20.396	-0.0507813		-25.396	-0.0585938		-25.396	0.0238037		-25.296	0.0605469		-25.452	0.123779		-25.396	0.0718994
	-25.296	0		-20.296	-0.0581055		-25.296	-0.0585938		-25.296	0.0234375		-25.196	0.0605469		-25.352	0.138672		-25.296	0.0718994
	-25.196	-0.000366		-20.196	-0.0356445		-25.196	-0.0679932		-25.196	0.0234375		-25.096	0.0605469		-25.252	0.134033		-25.196	0.0715332
	-25.096	-0.00977		-20.096	-0.0449219		-25.096	-0.05896		-25.096	0.0234375		-24.996	0.0507813		-25.152	0.128906		-25.096	0.0621338
	-24.996	-0.0101318		-19.996	-0.0585938		-24.996	-0.0585938		-24.996	0.0234375		-24.896	0.0605469		-25.052	0.124268		-24.996	0.0621338
	-24.896	-0.0195313		-19.896	-0.059082		-24.896	-0.0585938		-24.896	0.0117188		-24.796	0.0605469		-24.952	0.123779		-24.896	0.0621338
	-24.796	-0.0195313		-19.796	-0.0610352		-24.796	-0.0585938		-24.796	0.0234375		-24.696	0.0605469		-24.852	0.138672		-24.796	0.0621338
	-24.696	-0.00928		-19.696	-0.078125		-24.696	-0.0582275		-24.696	0.0113525		-24.596	0.0600586		-24.752	0.138672		-24.696	0.0621338
	-24.596	0.00195		-19.596	-0.078125		-24.596	-0.0488281		-24.596	0.00195		-24.496	0.0507813		-24.652	0.138672		-24.596	0.0621338
	-24.496	0.00195		-19.496	-0.065918		-24.496	-0.0488281		-24.496	0.00195		-24.396	0.0512695		-24.552	0.139648		-24.496	0.0699463
	-24.396	0.00195		-19.396	-0.0566406		-24.396	-0.0585938		-24.396	0.00244		-24.296	0.0605469		-24.452	0.145264		-24.396	0.0699463
	-24.296	0.00195		-19.296	-0.0566406		-24.296	-0.0582275		-24.296	0.0136719		-24.196	0.0605469		-24.352	0.145752		-24.296	0.081665
	-24.196	0.00195		-19.196	-0.0488281		-24.196	-0.0491943		-24.196	0.0136719		-24.096	0.0600586		-24.252	0.140625		-24.196	0.0820313
	-24.096	-0.0101318		-19.096	-0.0483398		-24.096	-0.0585938		-24.096	0.0136719		-23.996	0.0507813		-24.152	0.152344		-24.096	0.0797119
	-23.996	-0.00781		-18.996	-0.0371094		-23.996	-0.0585938		-23.996	0.0133057		-23.896	0.0507813		-24.052	0.152344		-23.996	0.0793457
	-23.896	-0.00781		-18.896	-0.03125		-23.896	-0.0488281		-23.896	-0.00549		-23.796	0.0507813		-23.952	0.152344		-23.896	0.0621338
	-23.796	-0.00745		-18.796	-0.0429688		-23.796	-0.0488281		-23.796	0.00391		-23.696	0.050293		-23.852	0.152344		-23.796	0.0738525
	-23.696	0.00195		-18.696	-0.0429688		-23.696	-0.0488281		-23.696	0.00354		-23.596	0.0410156		-23.752	0.152344		-23.696	0.0738525
	-23.596	0		-18.596	-0.0390625		-23.596	-0.0488281		-23.596	0.00391		-23.496	0.0410156		-23.652	0.151367		-23.596	0.0734863
	-23.496	0.0113525		-18.496	-0.0395508		-23.496	-0.0488281		-23.496	0.00391		-23.396	0.0410156		-23.552	0.150391		-23.496	0.0637207
	-23.396	-0.0094		-18.396	-0.0483398		-23.396	-0.05896		-23.396	0.0140381		-23.296	0.0410156		-23.452	0.150391		-23.396	0.0625
	-23.296	0.00903		-18.296	-0.0395508		-23.296	-0.0683594		-23.296	0.0229492		-23.196	0.0288086		-23.352	0.155029		-23.296	0.0715332
	-23.196	-0.0094		-18.196	-0.0488281		-23.196	-0.0678711		-23.196	0.0117188		-23.096	0.0195313		-23.252	0.155518		-23.196	0.0621338
	-23.096	-0.000488		-18.096	-0.0488281		-23.096	-0.0473633		-23.096	0.00195		-22.996	0.0200195		-23.152	0.164795		-23.096	0.0621338
	-22.996	-0.0113525		-17.996	-0.0493164		-22.996	-0.0683594		-22.996	0.00195		-22.896	0.0292969		-23.052	0.160156		-22.996	0.0738525
	-22.896	-0.00232		-17.896	-0.0522461		-22.896	-0.05896		-22.896	0.00195		-22.796	0.0288086		-22.952	0.155518		-22.896	0.0734863
	-22.796	-0.00195		-17.796	-0.0493164		-22.796	-0.0679932		-22.796	0.00195		-22.696	0.00977		-22.852	0.164795		-22.796	0.052002
	-22.696	-0.0117188		-17.696	-0.050293		-22.696	-0.0585938		-22.696	-0.00745		-22.596	0.0200195		-22.752	0.165283		-22.696	0.050415
	-22.596	-0.0117188		-17.596	-0.0371094		-22.596	-0.0683594		-22.596	0.0113525		-22.496	0.03125		-22.652	0.160156		-22.596	0.050415
	-22.496	0		-17.496	-0.0297852		-22.496	-0.0683594		-22.496	-0.00745		-22.396	0.0307617		-22.552	0.145752		-22.496	0.050415
	-22.396	0.000366		-17.396	-0.0385742		-22.396	-0.0582275		-22.396	0.00159		-22.296	0.0195313		-22.452	0.150391		-22.396	0.050415
	-22.296	0.0094		-17.296	-0.0292969		-22.296	-0.0491943		-22.296	-0.00781		-22.196	0.0195313		-22.352	0.150391		-22.296	0.0621338
	-22.196	-0.00977		-17.196	-0.0292969		-22.196	-0.0582275		-22.196	-0.0179443		-22.096	0.019043		-22.252	0.161133		-22.196	0.0621338
	-22.096	-0.00977		-17.096	-0.0209961		-22.096	-0.0609131		-22.096	-0.0172119		-21.996	0		-22.152	0.162109		-22.096	0.0616455
	-21.996	-0.0101318		-16.996	-0.012207		-21.996	-0.0703125		-21.996	-0.0179443		-21.896	0.00977		-22.052	0.162109		-21.996	0.050415
	-21.896	-0.0101318		-16.896	-0.0214844		-21.896	-0.0699463		-21.896	-0.0175781		-21.796	0.00977		-21.952	0.166748		-21.896	0.0500488
	-21.796	-0.0292969		-16.796	-0.00928		-21.796	-0.0507813		-21.796	-0.0170898		-21.696	0.00928		-21.852	0.164795		-21.796	0.0406494
	-21.696	-0.0292969		-16.696	0.000488		-21.696	-0.050415		-21.696	-0.00635		-21.596	-0.00928		-21.752	0.185791		-21.696	0.0406494
	-21.596	-0.0196533		-16.596	0.0117188		-21.596	-0.0511475		-21.596	-0.0269775		-21.496	-0.000488		-21.652	0.167969		-21.596	0.0410156
	-21.496	-0.0209961		-16.496	-0.000488		-21.496	-0.0488281		-21.496	-0.00781		-21.396	0.00195		-21.552	0.167969		-21.496	0.0617676
	-21.396	-0.0195313		-16.396	-0.00977		-21.396	-0.0488281		-21.396	-0.00781		-21.296	-0.00732		-21.452	0.16333		-21.396	0.0598145
	-21.296	-0.00977		-16.296	-0.0180664		-21.296	-0.0484619		-21.296	0.00195		-21.196	0.00146		-21.352	0.158203		-21.296	0.050415
	-21.196	-0.00977		-16.196	-0.0292969		-21.196	-0.0394287		-21.196	-0.00818		-21.096	0.00195		-21.252	0.158203		-21.196	0.0625
	-21.096	-0.00977		-16.096	-0.0292969		-21.096	-0.0390625		-21.096	-0.0175781		-20.996	0.00195		-21.152	0.165283		-21.096	0.0718994
	-20.996	-0.00977		-15.996	-0.0297852		-20.996	-0.0488281		-20.996	-0.0289307		-20.896	0.0117188		-21.052	0.145752		-20.996	0.0718994
	-20.896	-0.00977		-15.896	-0.0317383		-20.896	-0.0394287		-20.896	-0.00818		-20.796	0.0112305		-20.952	0.140625		-20.896	0.0720215
	-20.796	-0.0195313		-15.796	-0.0405273		-20.796	-0.0488281		-20.796	-0.0172119		-20.696	0.00195		-20.852	0.13501		-20.796	0.0738525
	-20.696	-0.019165		-15.696	-0.0317383		-20.696	-0.0488281		-20.696	-0.0175781		-20.596	-0.00781		-20.752	0.128906		-20.696	0.0738525
	-20.596	0		-15.596	-0.0288086		-20.596	-0.0488281		-20.596	-0.00781		-20.496	0.00146		-20.652	0.128906		-20.596	0.081665
	-20.496	-0.0094		-15.496	-0.0195313		-20.496	-0.0581055		-20.496	-0.00769		-20.396	-0.0175781		-20.552	0.114502		-20.496	0.0812988
	-20.396	0.0094		-15.396	-0.03125		-20.396	-0.0375977		-20.396	-0.00586		-20.296	-0.0175781		-20.452	0.120117		-20.396	0.0601807
	-20.296	0		-15.296	-0.0317383		-20.296	-0.0488281		-20.296	-0.00635		-20.196	-0.00781		-20.352	0.121094		-20.296	0.0718994
	-20.196	-0.000366		-15.196	-0.0410156		-20.196	-0.0488281		-20.196	-0.00781		-20.096	-0.00732		-20.252	0.116455		-20.196	0.0718994
	-20.096	-0.0195313		-15.096	-0.0410156		-20.096	-0.0488281		-20.096	-0.0175781		-19.996	-0.00977		-20.152	0.125732		-20.096	0.0717773
	-19.996	-0.0101318		-14.996	-0.0405273		-19.996	-0.05896		-19.996	-0.0175781		-19.896	-0.0102539		-20.052	0.116455		-19.996	0.0699463
	-19.896	-0.00793		-14.896	-0.03125		-19.896	-0.0582275		-19.896	-0.0175781		-19.796	-0.00977		-19.952	0.115967		-19.896	0.0812988
	-19.796	-0.00928		-14.796	-0.03125		-19.796	-0.0488281		-19.796	-0.0175781		-19.696	-0.00977		-19.852	0.126221		-19.796	0.0800781
	-19.696	0.00195		-14.696	-0.0195313		-19.696	-0.0390625		-19.696	-0.0175781		-19.596	-0.00928		-19.752	0.111328		-19.696	0.0891113
	-19.596	0		-14.596	-0.03125		-19.596	-0.0484619		-19.596	-0.00781		-19.496	0.00928		-19.652	0.115967		-19.596	0.0797119
	-19.496	0		-14.496	-0.03125		-19.496	-0.0390625		-19.496	-0.0175781		-19.396	0		-19.552	0.130859		-19.496	0.0793457
	-19.396	0		-14.396	-0.0195313		-19.396	-0.0397949		-19.396	-0.0175781		-19.296	0		-19.452	0.125244		-19.396	0.0699463
	-19.296	0.0094		-14.296	-0.0322266		-19.296	-0.0582275		-19.296	-0.00769		-19.196	0.00977		-19.352	0.124268		-19.296	0.0582275
	-19.196	-0.00977		-14.196	-0.0507813		-19.196	-0.0491943		-19.196	-0.00598		-19.096	0		-19.252	0.109375		-19.196	0.0578613
	-19.096	-0.00977		-14.096	-0.0390625		-19.096	-0.0684814		-19.096	-0.00818		-18.996	0.000488		-19.152	0.104736		-19.096	0.0406494
	-18.996	-0.0101318		-13.996	-0.0390625		-18.996	-0.0703125		-18.996	-0.0175781		-18.896	0.0214844		-19.052	0.0996094		-18.996	0.0523682
	-18.896	-0.0195313		-13.896	-0.0390625		-18.896	-0.0701904		-18.896	-0.0175781		-18.796	0.0209961		-18.952	0.11499		-18.896	0.0523682
	-18.796	-0.0292969		-13.796	-0.027832		-18.796	-0.0585938		-18.796	-0.0273438		-18.696	0.00977		-18.852	0.116455		-18.796	0.052002
	-18.696	-0.019165		-13.696	-0.0371094		-18.696	-0.0585938		-18.696	-0.0175781		-18.596	0		-18.752	0.111328		-18.696	0.0422363
	-18.596	-0.00977		-13.596	-0.0366211		-18.596	-0.0699463		-18.596	-0.02771		-18.496	0.000488		-18.652	0.123047		-18.596	0.0328369
	-18.496	-0.00977		-13.496	-0.027832		-18.496	-0.0511475		-18.496	-0.0273438		-18.396	0.0195313		-18.552	0.118408		-18.496	0.0328369
	-18.396	-0.0195313		-13.396	-0.0488281		-18.396	-0.0605469		-18.396	-0.0274658		-18.296	0.0195313		-18.452	0.100586		-18.396	0.0328369
	-18.296	-0.00977		-13.296	-0.0488281		-18.296	-0.0601807		-18.296	-0.0292969		-18.196	0.019043		-18.352	0.0996094		-18.296	0.0406494
	-18.196	-0.0195313		-13.196	-0.0488281		-18.196	-0.0507813		-18.196	-0.0296631		-18.096	0.00977		-18.252	0.109375		-18.196	0.0410156
	-18.096	-0.0296631		-13.096	-0.0410156		-18.096	-0.0601807		-18.096	-0.0389404		-17.996	0.000488		-18.152	0.0996094		-18.096	0.0500488
	-17.996	-0.0292969		-12.996	-0.0292969		-17.996	-0.0511475		-17.996	-0.0273438		-17.896	0.019043		-18.052	0.0999756		-17.996	0.0406494
	-17.896	-0.0289307		-12.896	-0.0297852		-17.896	-0.0488281		-17.896	-0.0269775		-17.796	0.00977		-17.952	0.0898438		-17.896	0.0523682
	-17.796	-0.0195313		-12.796	-0.0268555		-17.796	-0.0585938		-17.796	-0.0179443		-17.696	0		-17.852	0.0898438		-17.796	0.0518799
	-17.696	-0.0195313		-12.696	-0.0175781		-17.696	-0.0585938		-17.696	-0.0273438		-17.596	0.00928		-17.752	0.0898438		-17.696	0.0406494
	-17.596	-0.0198975		-12.596	-0.0180664		-17.596	-0.0582275		-17.596	-0.0273438		-17.496	0.000488		-17.652	0.0842285		-17.596	0.0484619
	-17.496	-0.0289307		-12.496	-0.0273438		-17.496	-0.0394287		-17.496	-0.0273438		-17.396	0.00977		-17.552	0.0837402		-17.496	0.0480957
	-17.396	-0.0195313		-12.396	-0.0273438		-17.396	-0.0488281		-17.396	-0.0274658		-17.296	0.0195313		-17.452	0.0944824		-17.396	0.0386963
	-17.296	-0.0308838		-12.296	-0.0195313		-17.296	-0.0491943		-17.296	-0.0394287		-17.196	0.0195313		-17.352	0.0949707		-17.296	0.0386963
	-17.196	-0.012207		-12.196	-0.019043		-17.196	-0.0582275		-17.196	-0.0386963		-17.096	0.019043		-17.252	0.0996094		-17.196	0.0386963
	-17.096	-0.0332031		-12.096	-0.00977		-17.096	-0.0488281		-17.096	-0.0390625		-16.996	0.00977		-17.152	0.104248		-17.096	0.0390625
	-16.996	-0.0234375		-11.996	-0.00977		-16.996	-0.0390625		-16.996	-0.0390625		-16.896	0.00977		-17.052	0.104736		-16.996	0.055542
	-16.896	-0.0233154		-11.896	-0.00977		-16.896	-0.0386963		-16.896	-0.0389404		-16.796	0.0195313		-16.952	0.0996094		-16.896	0.036377
	-16.796	-0.0214844		-11.796	-0.0175781		-16.796	-0.0292969		-16.796	-0.02771		-16.696	0.0195313		-16.852	0.109375		-16.796	0.0273438
	-16.696	-0.0218506		-11.696	-0.00977		-16.696	-0.0296631		-16.696	-0.0367432		-16.596	0.0195313		-16.752	0.0996094		-16.696	0.0480957
	-16.596	-0.03125		-11.596	-0.00977		-16.596	-0.0394287		-16.596	-0.0374756		-16.496	0.019043		-16.652	0.104736		-16.596	0.0383301
	-16.496	-0.0308838		-11.496	0.00146		-16.496	-0.0484619		-16.496	-0.0465088		-16.396	0.00977		-16.552	0.109375		-16.496	0.0289307
	-16.396	-0.010498		-11.396	-0.00781		-16.396	-0.0394287		-16.396	-0.02771		-16.296	0.0195313		-16.452	0.0996094		-16.396	0.0406494
	-16.296	-0.0292969		-11.296	-0.00781		-16.296	-0.0582275		-16.296	-0.0371094		-16.196	0.0195313		-16.352	0.0996094		-16.296	0.0406494
	-16.196	-0.0289307		-11.196	-0.00781		-16.196	-0.0394287		-16.196	-0.046875		-16.096	0.0195313		-16.252	0.0996094		-16.196	0.0285645
	-16.096	-0.0316162		-11.096	-0.00781		-16.096	-0.0386963		-16.096	-0.0472412		-15.996	0.0195313		-16.152	0.0986328		-16.096	0.019165
	-15.996	-0.0410156		-10.996	-0.0083		-15.996	-0.0297852		-15.996	-0.0567627		-15.896	0.0195313		-16.052	0.103271		-15.996	0.0308838
	-15.896	-0.0413818		-10.896	-0.0117188		-15.896	-0.0405273		-15.896	-0.05896		-15.796	0.0292969		-15.952	0.104736		-15.896	0.0308838
	-15.796	-0.0383301		-10.796	-0.0195313		-15.796	-0.0390625		-15.796	-0.0687256		-15.696	0.0288086		-15.852	0.0996094		-15.796	0.0303955
	-15.696	-0.0198975		-10.696	-0.00781		-15.696	-0.0386963		-15.696	-0.0777588		-15.596	0.0205078		-15.752	0.0996094		-15.696	0.0269775
	-15.596	-0.0292969		-10.596	-0.00781		-15.596	-0.0292969		-15.596	-0.0679932		-15.496	0.0400391		-15.652	0.104248		-15.596	0.0383301
	-15.496	-0.0292969		-10.496	-0.00781		-15.496	-0.0292969		-15.496	-0.0491943		-15.396	0.0195313		-15.552	0.104736		-15.496	0.0172119
	-15.396	-0.0289307		-10.396	-0.00781		-15.396	-0.0292969		-15.396	-0.0585938		-15.296	0.03125		-15.452	0.0949707		-15.396	0.0289307
	-15.296	-0.0195313		-10.296	0		-15.296	-0.0292969		-15.296	-0.0582275		-15.196	0.03125		-15.352	0.0944824		-15.296	0.0177002
	-15.196	-0.0094		-10.196	0		-15.196	-0.0292969		-15.196	-0.0390625		-15.096	0.0317383		-15.252	0.0949707		-15.196	0.0406494
	-15.096	0		-10.096	0		-15.096	-0.0292969		-15.096	-0.0390625		-14.996	0.0429688		-15.152	0.0996094		-15.096	0.0289307
	-14.996	-0.00977		-9.996	0.0136719		-14.996	-0.0292969		-14.996	-0.0385742		-14.896	0.0327148		-15.052	0.0996094		-14.996	0.0289307
	-14.896	-0.00977		-9.896	0.00244		-14.896	-0.0198975		-14.896	-0.0374756		-14.796	0.0332031		-14.952	0.0898438		-14.896	0.0289307
	-14.796	-0.0101318		-9.796	0.0234375		-14.796	-0.0292969		-14.796	-0.046875		-14.696	0.0429688		-14.852	0.0949707		-14.796	0.0284424
	-14.696	-0.0200195		-9.696	0.0112305		-14.696	-0.0390625		-14.696	-0.03479		-14.596	0.0429688		-14.752	0.0800781		-14.696	0.0168457
	-14.596	-0.03125		-9.596	0.0141602		-14.596	-0.0292969		-14.596	-0.0253906		-14.496	0.0410156		-14.652	0.0800781		-14.596	0.00745
	-14.496	-0.0214844		-9.496	0.0234375		-14.496	-0.0386963		-14.496	-0.0355225		-14.396	0.0410156		-14.552	0.0800781		-14.496	0.00745
	-14.396	-0.0214844		-9.396	0.0229492		-14.396	-0.0195313		-14.396	-0.0449219		-14.296	0.0410156		-14.452	0.0800781		-14.396	0.019165
	-14.296	-0.0214844		-9.296	0.0117188		-14.296	-0.0195313		-14.296	-0.0452881		-14.196	0.03125		-14.352	0.0800781		-14.296	0.019165
	-14.196	-0.0214844		-9.196	0.0195313		-14.196	-0.0195313		-14.196	-0.0546875		-14.096	0.0307617		-14.252	0.0791016		-14.196	0.019165
	-14.096	-0.0211182		-9.096	0.0195313		-14.096	-0.0195313		-14.096	-0.0546875		-13.996	0.03125		-14.152	0.0734863		-14.096	0.0118408
	-13.996	-0.0117188		-8.996	0.012207		-13.996	-0.0195313		-13.996	-0.0546875		-13.896	0.0317383		-14.052	0.0683594		-13.996	0.0222168
	-13.896	-0.0117188		-8.896	0.0112305		-13.896	-0.0198975		-13.896	-0.0562744		-13.796	0.0405273		-13.952	0.072998		-13.896	0.00159
	-13.796	-0.0117188		-8.796	0.00781		-13.796	-0.019165		-13.796	-0.0472412		-13.696	0.03125		-13.852	0.0898438		-13.796	0.00122
	-13.696	-0.0117188		-8.696	0.00732		-13.696	-0.0094		-13.696	-0.0566406		-13.596	0.03125		-13.752	0.0800781		-13.696	-0.00818
	-13.596	-0.00195		-8.596	-0.00146		-13.596	0		-13.596	-0.0562744		-13.496	0.03125		-13.652	0.0754395		-13.596	-0.00769
	-13.496	-0.0117188		-8.496	0.00977		-13.496	0		-13.496	-0.0472412		-13.396	0.0307617		-13.552	0.0656738		-13.496	0.00354
	-13.396	-0.00195		-8.396	0.0214844		-13.396	-0.000366		-13.396	-0.0570068		-13.296	0.03125		-13.452	0.0698242		-13.396	0.0113525
	-13.296	-0.00195		-8.296	0.0136719		-13.296	-0.00977		-13.296	-0.06604		-13.196	0.03125		-13.352	0.0637207		-13.296	0.0109863
	-13.196	-0.00195		-8.196	0.0214844		-13.196	-0.00977		-13.196	-0.046875		-13.096	0.03125		-13.252	0.0585938		-13.196	0.00159
	-13.096	0.00745		-8.096	0.0214844		-13.096	-0.00977		-13.096	-0.046875		-12.996	0.03125		-13.152	0.0703125		-13.096	0.0129395
	-12.996	-0.00232		-7.996	0.0214844		-12.996	-0.0101318		-12.996	-0.0371094		-12.896	0.0307617		-13.052	0.0605469		-12.996	0.00354
	-12.896	-0.0117188		-7.896	0.0214844		-12.896	-0.00977		-12.896	-0.0375977		-12.796	0.0214844		-12.952	0.0559082		-12.896	0.00354
	-12.796	-0.0117188		-7.796	0.0214844		-12.796	-0.00977		-12.796	-0.0585938		-12.696	0.0214844		-12.852	0.0563965		-12.796	0.00391
	-12.696	0		-7.696	0.0214844		-12.696	-0.00977		-12.696	-0.0577393		-12.596	0.0209961		-12.752	0.0527344		-12.696	0.0129395
	-12.596	0		-7.596	0.0214844		-12.596	-0.0195313		-12.596	-0.0371094		-12.496	0.00244		-12.652	0.0527344		-12.596	0.00391
	-12.496	0		-7.496	0.0214844		-12.496	-0.0195313		-12.496	-0.0371094		-12.396	0.0214844		-12.552	0.0722656		-12.496	0.0129395
	-12.396	-0.000366		-7.396	0.0136719		-12.396	-0.0198975		-12.396	-0.027832		-12.296	0.0209961		-12.452	0.0578613		-12.396	0.00354
	-12.296	-0.00977		-7.296	0.0214844		-12.296	-0.00977		-12.296	-0.0385742		-12.196	0.0117188		-12.352	0.0429688		-12.296	0.0113525
	-12.196	0		-7.196	0.0214844		-12.196	-0.0195313		-12.196	-0.0273438		-12.096	0.0117188		-12.252	0.0429688		-12.196	0.0113525
	-12.096	-0.0117188		-7.096	0.0214844		-12.096	-0.0195313		-12.096	-0.0371094		-11.996	0.0112305		-12.152	0.0527344		-12.096	0.00354
	-11.996	-0.000366		-6.996	0.0136719		-11.996	-0.0195313		-11.996	-0.02771		-11.896	0.00977		-12.052	0.0480957		-11.996	0.00354
	-11.896	0		-6.896	0.0214844		-11.896	-0.019165		-11.896	-0.0465088		-11.796	0.00977		-11.952	0.057373		-11.896	0.019165
	-11.796	0		-6.796	0.0219727		-11.796	0		-11.796	-0.0371094		-11.696	0		-11.852	0.0461426		-11.796	0.0113525
	-11.696	0		-6.696	0.0307617		-11.696	-0.000488		-11.696	-0.0367432		-11.596	0.00977		-11.752	0.0410156		-11.696	0.0117188
	-11.596	0		-6.596	0.0214844		-11.596	-0.0214844		-11.596	-0.0172119		-11.496	0.00928		-11.652	0.036377		-11.596	0.0211182
	-11.496	0		-6.496	0.0214844		-11.496	-0.0214844		-11.496	-0.0179443		-11.396	0		-11.552	0.03125		-11.496	0.020752
	-11.396	0.000366		-6.396	0.0214844		-11.396	-0.0214844		-11.396	-0.0175781		-11.296	0.000488		-11.452	0.0410156		-11.396	0.0113525
	-11.296	0.0094		-6.296	0.0214844		-11.296	-0.0209961		-11.296	-0.0175781		-11.196	0.0195313		-11.352	0.0410156		-11.296	0.0117188
	-11.196	0		-6.196	0.0332031		-11.196	-0.00977		-11.196	-0.0175781		-11.096	0.019043		-11.252	0.0410156		-11.196	0.020752
	-11.096	0.00977		-6.096	0.0332031		-11.096	-0.00977		-11.096	-0.0175781		-10.996	0.00928		-11.152	0.0266113		-11.096	-0.000366
	-10.996	0		-5.996	0.0332031		-10.996	-0.00977		-10.996	-0.0175781		-10.896	0.000488		-11.052	0.0214844		-10.996	-0.00818
	-10.896	0		-5.896	0.0327148		-10.896	-0.0195313		-10.896	-0.0175781		-10.796	0.00977		-10.952	0.0214844		-10.896	-0.00818
	-10.796	0		-5.796	0.0239258		-10.796	-0.0195313		-10.796	-0.00781		-10.696	0.00977		-10.852	0.0158691		-10.796	-0.00781
	-10.696	0		-5.696	0.0332031		-10.696	-0.00977		-10.696	-0.00781		-10.596	0.00977		-10.752	0.00977		-10.696	0.00159
	-10.596	0		-5.596	0.0214844		-10.596	-0.0195313		-10.596	-0.00781		-10.496	0.00928		-10.652	0		-10.596	0.00159
	-10.496	-0.000732		-5.496	0.0219727		-10.496	-0.019165		-10.496	-0.00818		-10.396	0.000488		-10.552	0		-10.496	0.00891
	-10.396	-0.0211182		-5.396	0.0307617		-10.396	-0.00977		-10.396	-0.00781		-10.296	0.00977		-10.452	0		-10.396	-0.00977
	-10.296	-0.0117188		-5.296	0.0224609		-10.296	-0.00977		-10.296	-0.0175781		-10.196	0.00977		-10.352	0.00977		-10.296	-0.000366
	-10.196	-0.0117188		-5.196	0.0332031		-10.196	0		-10.196	0.00183		-10.096	0		-10.252	0.00977		-10.196	-0.00818
	-10.096	0		-5.096	0.0405273		-10.096	0		-10.096	0		-9.996	0.0102539		-10.152	0		-10.096	0
	-9.996	0.00977		-4.996	0.0234375		-9.996	-0.000366		-9.996	0.0117188		-9.896	0.019043		-10.052	0		-9.996	0.0172119
	-9.896	0.00977		-4.896	0.0234375		-9.896	-0.0094		-9.896	0.0117188		-9.79601	0.00977		-9.952	0.00977		-9.896	0.0172119
	-9.796	0.00977		-4.796	0.0234375		-9.796	0.000366		-9.796	0.0117188		-9.696	0		-9.852	0.00977		-9.796	0.0094
	-9.696	0.00903		-4.696	0.0234375		-9.696	0.0094		-9.696	0.0117188		-9.596	0		-9.752	0.00977		-9.696	0.0094
	-9.596	-0.03125		-4.596	0.0234375		-9.596	0		-9.596	0.0113525		-9.496	0		-9.652	0.0144043		-9.596	0.0094
	-9.496	-0.0195313		-4.496	0.03125		-9.496	0		-9.496	0.00232		-9.396	0.00977		-9.552	0.0195313		-9.496	0.00903
	-9.396	-0.0214844		-4.396	0.03125		-9.396	0		-9.396	0.0117188		-9.29601	0.00928		-9.452	0.0195313		-9.396	-0.00818
	-9.296	-0.0218506		-4.296	0.03125		-9.296	0		-9.296	0.0117188		-9.196	0		-9.352	0.0292969		-9.296	-0.00818
	-9.196	-0.03125		-4.196	0.0429688		-9.196	0		-9.196	0.0214844		-9.096	0.000488		-9.252	0.0246582		-9.196	-0.00818
	-9.096	-0.0410156		-4.096	0.043457		-9.096	0.000366		-9.096	0.0214844		-8.996	0.0117188		-9.152	0.0241699		-9.096	-0.00818
	-8.996	-0.0410156		-3.996	0.0527344		-8.996	0.0094		-8.996	0.0117188		-8.896	0.0117188		-9.052	0.0292969		-8.996	-0.00818
	-8.896	-0.03125		-3.896	0.0532227		-8.896	0		-8.896	0.0117188		-8.79601	0.0112305		-8.952	0.0292969		-8.896	-0.000366
	-8.796	-0.03125		-3.796	0.0512695		-8.796	-0.00977		-8.796	0.0214844		-8.696	0.00195		-8.852	0.0292969		-8.796	0.00745
	-8.696	-0.0316162		-3.696	0.0834961		-8.696	-0.00977		-8.696	0.0214844		-8.596	0.00195		-8.752	0.0292969		-8.696	0.00745
	-8.596	-0.050415		-3.596	0.0541992		-8.596	-0.0094		-8.596	0.0214844		-8.496	0.00195		-8.652	0.0292969		-8.596	0.00745
	-8.496	-0.0413818		-3.496	0.0437012		-8.496	0		-8.496	0.0214844		-8.396	0.0136719		-8.552	0.0390625		-8.496	0.00745
	-8.396	-0.0507813		-3.396	0.0639648		-8.396	-0.000732		-8.396	0.0214844		-8.29601	0.0136719		-8.452	0.0390625		-8.396	0.0187988
	-8.296	-0.0507813		-3.296	0.114258		-8.296	-0.019165		-8.296	0.0214844		-8.196	0.00146		-8.352	0.0488281		-8.296	0.0094
	-8.196	-0.0507813		-3.196	0.22168		-8.196	-0.00977		-8.196	0.0214844		-8.096	0.00391		-8.252	0.0390625		-8.196	0.0094
	-8.096	-0.0507813		-3.096	0.220947		-8.096	-0.00977		-8.096	0.0214844		-7.996	0.00439		-8.152	0.0437012		-8.096	0.0094
	-7.996	-0.0605469		-2.996	0.315186		-7.996	-0.00977		-7.996	0.0214844		-7.896	0.0131836		-8.052	0.0539551		-7.996	0.00867
	-7.896	-0.0507813		-2.896	0.334961		-7.896	-0.0195313		-7.896	0.0219727		-7.79601	0.00244		-7.952	0.0534668		-7.896	-0.0101318
	-7.796	-0.0507813		-2.796	0.215576		-7.796	-0.0195313		-7.796	0.0327148		-7.696	0.0112305		-7.852	0.0539551		-7.796	-0.0101318
	-7.696	-0.0507813		-2.696	0.0964355		-7.696	-0.0195313		-7.696	0.0219727		-7.596	0.00195		-7.752	0.0488281		-7.696	-0.0101318
	-7.596	-0.0507813		-2.596	-0.0625		-7.596	-0.0292969		-7.596	0.0335693		-7.496	0.00244		-7.652	0.0488281		-7.596	-0.00232
	-7.496	-0.0511475		-2.496	-0.141602		-7.496	-0.00977		-7.496	0.0429688		-7.396	0.0117188		-7.552	0.0488281		-7.496	-0.00232
	-7.396	-0.0605469		-2.396	-0.1604		-7.396	-0.00977		-7.396	0.0527344		-7.29601	0.00146		-7.452	0.0344238		-7.396	-0.0101318
	-7.296	-0.0511475		-2.296	-0.0581055		-7.296	-0.00977		-7.296	0.0527344		-7.196	-0.00977		-7.352	0.0292969		-7.296	-0.0101318
	-7.196	-0.0601807		-2.196	-0.0966797		-7.196	-0.00977		-7.196	0.0527344		-7.096	-0.00977		-7.252	0.0410156		-7.196	-0.00232
	-7.096	-0.0507813		-2.096	-0.0803223		-7.096	-0.00977		-7.096	0.0429688		-6.996	-0.00977		-7.152	0.036377		-7.096	-0.0094
	-6.996	-0.0605469		-1.996	-0.19873		-6.996	-0.0195313		-6.996	0.043335		-6.896	-0.0200195		-7.052	0.03125		-6.996	0.0094
	-6.896	-0.0605469		-1.896	-0.268066		-6.896	-0.0195313		-6.896	0.0527344		-6.79601	-0.0292969		-6.952	0.03125		-6.896	0.0168457
	-6.796	-0.0605469		-1.796	-0.032959		-6.796	-0.0195313		-6.796	0.0523682		-6.696	-0.0292969		-6.852	0.0214844		-6.796	0.00745
	-6.696	-0.0605469		-1.696	-0.830322		-6.696	-0.0195313		-6.696	0.0424805		-6.596	-0.019043		-6.752	0.0214844		-6.696	0.00745
	-6.596	-0.0605469		-1.596	-0.485107		-6.596	-0.0195313		-6.596	0.0214844		-6.496	-0.00977		-6.652	0.0214844		-6.596	0.00745
	-6.496	-0.0605469		-1.496	0.176025		-6.496	-0.0292969		-6.496	0.03125		-6.396	-0.000488		-6.552	0.0214844		-6.496	0.019165
	-6.396	-0.0703125		-1.396	0.157715		-6.396	-0.0292969		-6.396	0.03125		-6.29601	-0.019043		-6.452	0.0214844		-6.396	0.019165
	-6.296	-0.0703125		-1.296	-0.0432129		-6.296	-0.0292969		-6.296	0.03125		-6.196	0		-6.352	0.0214844		-6.296	0.019165
	-6.196	-0.0699463		-1.196	-0.0769043		-6.196	-0.0292969		-6.196	0.03125		-6.096	0		-6.252	0.0358887		-6.196	0.019165
	-6.096	-0.0605469		-1.096	-0.0488281		-6.096	-0.0195313		-6.096	0.0211182		-5.996	0		-6.152	0.0410156		-6.096	0.0308838
	-5.996	-0.0605469		-0.996002	-0.0480957		-5.996	-0.0195313		-5.996	0.012085		-5.896	0.000488		-6.052	0.0456543		-5.996	0.0230713
	-5.896	-0.0605469		-0.895996	-0.0788574		-5.896	-0.0292969		-5.896	0.0214844		-5.79601	0.00977		-5.952	0.0554199		-5.896	0.0308838
	-5.796	-0.0605469		-0.795998	-0.0974121		-5.796	-0.0292969		-5.796	0.03125		-5.696	0.00977		-5.852	0.0559082		-5.796	0.0305176
	-5.696	-0.0609131		-0.695999	-0.0952148		-5.696	-0.0198975		-5.696	0.0305176		-5.596	0.00977		-5.752	0.0507813		-5.696	0.00903
	-5.596	-0.0605469		-0.596001	0.132568		-5.596	-0.0292969		-5.596	0.00232		-5.496	0.00977		-5.652	0.0507813		-5.596	0.0195313
	-5.496	-0.0610352		-0.496002	-0.0131836		-5.496	-0.0292969		-5.496	0.0117188		-5.396	0		-5.552	0.0507813		-5.496	0.0292969
	-5.396	-0.0722656		-0.395996	-0.0639648		-5.396	-0.0296631		-5.396	0.0117188		-5.29601	0.00977		-5.452	0.0507813		-5.396	0.0500488
	-5.296	-0.0820313		-0.295998	-0.112305		-5.296	-0.0390625		-5.296	0.0117188		-5.196	0		-5.352	0.0605469		-5.296	0.0406494
	-5.196	-0.0820313		-0.195999	-0.338379		-5.196	-0.0390625		-5.196	0.0117188		-5.096	0		-5.252	0.0605469		-5.196	0.0484619
	-5.096	-0.0820313		-0.0960007	10.3174		-5.096	-0.0390625		-5.096	0.00232		-4.996	0		-5.152	0.0605469		-5.096	0.0484619
	-4.996	-0.081543		0.004	8.30591		-4.996	-0.0394287		-4.996	0.012085		-4.896	0.000488		-5.052	0.0605469		-4.996	0.0480957
	-4.896	-0.0708008		0.104004	11.5918		-4.896	-0.0585938		-4.896	0.0214844		-4.79601	0.019043		-4.952	0.0605469		-4.896	0.050415
	-4.796	-0.0820313		0.204002	10.8198		-4.796	-0.0585938		-4.796	0.0117188		-4.696	0.000488		-4.852	0.0605469		-4.796	0.0617676
	-4.696	-0.0917969		0.304001	10.1587		-4.696	-0.0585938		-4.696	0.0117188		-4.596	0.00928		-4.752	0.0605469		-4.696	0.0406494
	-4.596	-0.0722656		0.403999	10.4895		-4.596	-0.0585938		-4.596	0.0117188		-4.496	0.0112305		-4.652	0.0605469		-4.596	0.0523682
	-4.496	-0.0726318		0.503998	11.1091		-4.496	-0.0687256		-4.496	0.00195		-4.396	0.00195		-4.552	0.0605469		-4.496	0.0527344
	-4.396	-0.0722656		0.604004	11.5679		-4.396	-0.078125		-4.396	0.00195		-4.29601	-0.00977		-4.452	0.0605469		-4.396	0.0614014
	-4.296	-0.0722656		0.704002	11.7788		-4.296	-0.078125		-4.296	0.00232		-4.196	-0.00977		-4.352	0.0656738		-4.296	0.0429688
	-4.196	-0.0820313		0.804001	12.0205		-4.196	-0.0687256		-4.196	0.0117188		-4.096	0		-4.252	0.0507813		-4.196	0.0488281
	-4.096	-0.0722656		0.903999	12.0881		-4.096	-0.078125		-4.096	0.0211182		-3.996	-0.00977		-4.152	0.0554199		-4.096	0.0699463
	-3.996	-0.0605469		1.004	12.0291		-3.996	-0.078125		-3.996	0.019165		-3.896	-0.000488		-4.052	0.0661621		-3.996	0.10083
	-3.896	-0.0600586		1.104	12.0598		-3.896	-0.078125		-3.896	0.0211182		-3.79601	-0.00977		-3.952	0.0820313		-3.896	0.110962
	-3.796	-0.0683594		1.204	12.051		-3.796	-0.0687256		-3.796	0.012085		-3.696	-0.00928		-3.852	0.0810547		-3.796	0.123047
	-3.696	-0.0777588		1.304	12.0225		-3.696	-0.078125		-3.696	-0.00769		-3.596	0		-3.752	0.0852051		-3.696	0.160156
	-3.596	-0.0683594		1.404	11.9792		-3.596	-0.0788574		-3.596	0.0135498		-3.496	0.000488		-3.652	0.0847168		-3.596	0.150024
	-3.496	-0.0793457		1.504	11.9429		-3.496	-0.107056		-3.496	0.0094		-3.396	0		-3.552	0.0754395		-3.496	0.142944
	-3.396	-0.0687256		1.604	11.95		-3.396	-0.0855713		-3.396	-0.000366		-3.29601	0		-3.452	0.0637207		-3.396	0.137573
	-3.296	-0.0875244		1.704	11.9524		-3.296	-0.0761719		-3.296	0.00281		-3.196	0.00195		-3.352	0.0539551		-3.296	0.110596
	-3.196	-0.0793457		1.804	11.9399		-3.196	-0.0784912		-3.196	0.0234375		-3.096	0.00195		-3.252	0.0437012		-3.196	0.10083
	-3.096	-0.050415		1.904	11.9219		-3.096	-0.156738		-3.096	0.0238037		-2.996	0.00195		-3.152	0.0585938		-3.096	0.0834961
	-2.996	-0.0511475		2.004	11.918		-2.996	-0.238647		-2.996	0.0316162		-2.896	-0.00781		-3.052	0.0441895		-2.996	0.0821533
	-2.896	-0.0507813		2.104	11.9009		-2.896	-0.270264		-2.896	0.0424805		-2.79601	0.00195		-2.952	0.0292969		-2.896	0.0687256
	-2.796	-0.098877		2.204	11.8792		-2.796	-0.230591		-2.796	0.0324707		-2.696	0.00195		-2.852	0.0339355		-2.796	0.0390625
	-2.696	-0.0875244		2.304	11.8538		-2.696	0.013916		-2.696	0.0666504		-2.596	0.00293		-2.752	0.0148926		-2.696	0.0134277
	-2.596	-0.0238037		2.404	11.8518		-2.596	0.0682373		-2.596	-0.0577393		-2.496	0.0317383		-2.652	-0.00513		-2.596	-0.234741
	-2.496	-0.0910645		2.504	11.8616		-2.496	-0.139893		-2.496	-0.0372314		-2.396	0.0405273		-2.552	-0.00977		-2.496	-0.247314
	-2.396	-0.141846		2.604	11.8711		-2.396	0.246094		-2.396	-0.0471191		-2.29601	0.0317383		-2.452	-0.00513		-2.396	0.0402832
	-2.296	-0.147705		2.704	11.8484		-2.296	0.012085		-2.296	-0.0983887		-2.196	0.03125		-2.352	0.00513		-2.296	0.0211182
	-2.196	-0.119141		2.804	11.8704		-2.196	-0.0632324		-2.196	-0.0863037		-2.096	0.0292969		-2.252	0		-2.196	0.0108643
	-2.096	-0.0421143		2.904	11.8403		-2.096	-0.178955		-2.096	-0.074585		-1.996	0.0195313		-2.152	-0.0153809		-2.096	0.0338135
	-1.996	0.00317		3.004	11.8418		-1.996	-0.180786		-1.996	-0.0695801		-1.896	0.0214844		-2.052	-0.0107422		-1.996	0.102783
	-1.896	0.131348		3.104	11.8228		-1.896	-0.259033		-1.896	-0.098877		-1.79601	0.0217285		-1.952	-0.0125732		-1.896	0.168457
	-1.796	0.209351		3.204	11.8325		-1.796	-0.329834		-1.796	-0.155762		-1.696	0.0112305		-1.852	-0.0386963		-1.796	-0.052002
	-1.696	0.128418		3.304	11.8308		-1.696	-0.477661		-1.696	-0.0698242		-1.596	0.00806		-1.752	-0.0585938		-1.696	-0.0410156
	-1.596	0.00635		3.404	11.8315		-1.596	0.112549		-1.596	0.00281		-1.496	-0.00781		-1.652	-0.0743408		-1.596	-0.0614014
	-1.496	-0.143433		3.504	11.8108		-1.496	0.192505		-1.496	-0.218872		-1.396	0		-1.552	-0.0944824		-1.496	-0.0523682
	-1.396	-0.222656		3.604	11.811		-1.396	-0.149536		-1.396	-0.00989		-1.29601	-0.000488		-1.452	-0.0943604		-1.396	-0.0726318
	-1.296	-0.230469		3.704	11.8223		-1.296	-0.156982		-1.296	-0.0788574		-1.196	-0.0280762		-1.352	-0.0999756		-1.296	0.0567627
	-1.196	-0.23877		3.804	11.8105		-1.196	-0.139893		-1.196	-0.0385742		-1.096	0.0290527		-1.252	-0.0996094		-1.196	0.0479736
	-1.096	-0.220337		3.904	11.7913		-1.096	-0.150391		-1.096	-0.0270996		-0.996002	0.0209961		-1.152	-0.129395		-1.096	0.09021
	-0.996002	-0.107788		4.004	11.7991		-0.996002	-0.136719		-0.996002	-0.0390625		-0.896004	0.0285645		-1.052	-0.10437		-0.996002	0.0687256
	-0.896004	-0.09021		4.104	11.7734		-0.895996	-0.138306		-0.896004	-0.00818		-0.796005	0.00903		-0.952003	-0.10376		-0.895996	0.0406494
	-0.795998	0.00903		4.204	11.7815		-0.795998	-0.128906		-0.795998	-0.0469971		-0.695999	0.00781		-0.851997	-0.0444336		-0.795998	0.0596924
	-0.695999	0.0406494		4.304	11.7715		-0.695999	-0.138306		-0.695999	-0.0678711		-0.596001	-0.000244		-0.751999	-0.0203857		-0.695999	0.0786133
	-0.596001	-0.0202637		4.404	11.771		-0.596001	-0.110474		-0.596001	-0.127441		-0.496002	-0.0151367		-0.652	-0.020874		-0.596001	0.081543
	-0.496002	-0.118408		4.504	11.7527		-0.496002	-0.0488281		-0.496002	-0.130981		-0.396004	0.162354		-0.552002	0.00427		-0.496002	0.127319
	-0.396004	-0.173828		4.604	11.7815		-0.395996	-0.107422		-0.396004	0.0509033		-0.296005	-0.169189		-0.452003	0.00513		-0.395996	0.119507
	-0.295998	-0.32251		4.704	11.791		-0.295998	-0.0524902		-0.295998	-0.204346		-0.195999	-1.1084		-0.351997	-0.065918		-0.295998	0.334595
	-0.195999	-0.675415		4.804	11.772		-0.195999	0.0471191		-0.195999	-0.140381		-0.0960007	-0.588867		-0.251999	0.153442		-0.195999	-0.0339355
	-0.0960007	-0.663086		4.904	11.7837		-0.0960007	-0.727051		-0.0960007	1.49902		0.004	0.116943		-0.152	0.314331		-0.0960007	1.14038
	0.004	-0.552368		5.004	11.7815		0.004	17,8296*		0.004	1.06238		0.103996	0.0939941		-0.052002	0.30957		0.004	1.06628
	0.103996	0.083374		5.104	11.7832		0.104004	5,04895*		0.103996	3.18823		0.203995	0.554688		0.0479965	0.457153		0.104004	1.05652
	0.204002	0.634399		5.204	11.7827		0.204002	9,66931*		0.204002	2.81921		0.304001	0.894775		0.148003	0.305786		0.204002	0.680054
	0.304001	0.72937		5.304	11.76		0.304001	8,11121*		0.304001	2.66516		0.403999	1.25903		0.248001	0.543091		0.304001	0.652222
	0.403999	0.787476		5.404	11.7578		0.403999	7.14856		0.403999	3.05408		0.503998	1.65723		0.348	1.01733		0.403999	0.499268
	0.503998	0.788696		5.504	11.7698		0.503998	7.4928		0.503998	3.41125		0.603996	1.97998		0.447998	-1.12695		0.503998	0.621094
	0.603996	0.824219		5.604	11.7639		0.604004	8.3103		0.603996	3.9707		0.703995	2.33667		0.547997	-1.76099		0.604004	0.71875
	0.704002	0.921143		5.704	11.75		0.704002	9.12158		0.704002	4.38245		0.804001	2.57104		0.648003	-0.469116		0.704002	0.718628
	0.804001	0.989136		5.804	11.7424		0.804001	9.68469		0.804001	4.77209		0.903999	2.84106		0.748001	0.468262		0.804001	0.731689
	0.903999	0.998047		5.904	11.7458		0.903999	9.9303		0.903999	5.04041		1.004	3.05884		0.848	0.912964		0.903999	0.757568
	1.004	1.00977		6.004	11.729		1.004	10.1797		1.004	5.22192		1.104	3.20068		0.947998	1.20154		1.004	0.829712
	1.104	1.04114		6.104	11.7402		1.104	10.4515		1.104	5.27417		1.20399	3.38062		1.048	1.51599		1.104	0.836792
	1.204	1.08228		6.204	11.7332		1.204	10.611		1.204	5.39282		1.304	3.53198		1.148	1.71118		1.204	0.859741
	1.304	1.12891		6.304	11.7405		1.304	10.6305		1.304	5.53174		1.404	3.70898		1.248	1.91467		1.304	0.860107
	1.404	1.1676		6.404	11.7305		1.404	10.7234		1.404	5.61096		1.504	3.87158		1.348	2.12964		1.404	0.853149
	1.504	1.20044		6.504	11.7114		1.504	10.8015		1.504	5.71411		1.604	4.04028		1.448	2.2699		1.504	0.8927
	1.604	1.2207		6.604	11.7117		1.604	10.8599		1.604	5.82385		1.70399	4.17969		1.548	2.46606		1.604	0.921875
	1.704	1.24915		6.704	11.7229		1.704	10.9219		1.704	5.95349		1.804	4.34106		1.648	2.59534		1.704	0.959473
	1.804	1.27148		6.804	11.7307		1.804	10.9539		1.804	6.04456		1.904	4.50171		1.748	2.71985		1.804	0.992188
	1.904	1.30078		6.904	11.71		1.904	11.0116		1.904	6.17261		2.004	4.66016		1.848	2.87451		1.904	1.03052
	2.004	1.32959		7.004	11.7231		2.004	11.0396		2.004	6.2821		2.104	4.82251		1.948	2.99329		2.004	1.03088
	2.104	1.34729		7.104	11.7207		2.104	11.0515		2.104	6.39343		2.20399	4.9895		2.048	3.1261		2.104	1.04968
	2.204	1.36926		7.204	11.7019		2.204	11.1024		2.204	6.48364		2.304	5.14966		2.148	3.27893		2.204	1.07776
	2.304	1.40039		7.304	11.709		2.304	11.1128		2.304	6.61218		2.404	5.3418		2.248	3.41626		2.304	1.12268
	2.404	1.44177		7.404	11.6777		2.404	11.1312		2.404	6.74536		2.504	5.52222		2.348	3.57605		2.404	1.14954
	2.504	1.48828		7.504	11.6709		2.504	11.1407		2.504	6.87146		2.604	5.69946		2.448	3.69446		2.504	1.17004
	2.604	1.52942		7.604	11.6609		2.604	11.1722		2.604	6.97156		2.70399	5.86206		2.548	3.8208		2.604	1.18787
	2.704	1.55042		7.704	11.6797		2.704	11.1838		2.704	7.0918		2.804	6.04028		2.648	3.95581		2.704	1.20276
	2.804	1.58948		7.804	11.6523		2.804	11.2001		2.804	7.18286		2.904	6.20093		2.748	4.09729		2.804	1.22119
	2.904	1.60107		7.904	11.6606		2.904	11.2422		2.904	7.30322		3.004	6.34741		2.848	4.23926		2.904	1.25903
	3.004	1.60938		8.004	11.6433		3.004	11.2715		3.004	7.42212		3.104	6.5		2.948	4.37036		3.004	1.27026
	3.104	1.63989		8.104	11.6621		3.104	11.2727		3.104	7.53174		3.20399	6.66187		3.048	4.51086		3.104	1.26135
	3.204	1.64099		8.204	11.6414		3.204	11.3207		3.204	7.65271		3.304	6.8125		3.148	4.65039		3.204	1.2926
	3.304	1.67932		8.304	11.6414		3.304	11.3427		3.304	7.77185		3.404	6.96069		3.248	4.77515		3.304	1.31177
	3.404	1.68945		8.404	11.6528		3.404	11.3837		3.404	7.88086		3.504	7.12939		3.348	4.94617		3.404	1.33057
	3.504	1.70862		8.504	11.6506		3.504	11.3914		3.504	7.97083		3.604	7.29077		3.448	5.08582		3.504	1.37024
	3.604	1.72107		8.604	11.6411		3.604	11.4219		3.604	8.07458		3.70399	7.41992		3.548	5.21411		3.604	1.37036
	3.704	1.74951		8.704	11.6431		3.704	11.4215		3.704	8.19324		3.804	7.57227		3.648	5.35364		3.704	1.38086
	3.804	1.76025		8.804	11.6411		3.804	11.4305		3.804	8.29102		3.904	7.73242		3.748	5.48547		3.804	1.42163
	3.904	1.80042		8.904	11.6389		3.904	11.4524		3.904	8.40161		4.004	7.88086		3.848	5.61548		3.904	1.44214
	4.004	1.82031		9.004	11.6218		4.004	11.4813		4.004	8.49219		4.104	8.04053		3.948	5.75476		4.004	1.42932
	4.104	1.82971		9.104	11.6211		4.104	11.5215		4.104	8.59192		4.20399	8.19019		4.048	5.88391		4.104	1.45276
	4.204	1.83984		9.204	11.6177		4.204	11.5321		4.204	8.69324		4.304	8.35864		4.148	6.02649		4.204	1.45984
	4.304	1.86133		9.304	11.6213		4.304	11.5511		4.304	8.7832		4.404	8.48779		4.248	6.16113		4.304	1.46826
	4.404	1.88086		9.404	11.6196		4.404	11.5511		4.404	8.87305		4.504	8.63086		4.348	6.30688		4.404	1.4856
	4.504	1.90002		9.504	11.6323		4.504	11.561		4.504	8.96289		4.604	8.7832		4.448	6.45422		4.504	1.51099
	4.604	1.92029		9.604	11.6118		4.604	11.5824		4.604	9.0625		4.70399	8.95117		4.548	6.57031		4.604	1.52039
	4.704	1.95862		9.704	11.6133		4.704	11.6		4.704	9.16211		4.804	9.12109		4.648	6.72571		4.704	1.50952
	4.804	1.9707		9.804	11.5945		4.804	11.6099		4.804	9.25232		4.904	9.26953		4.748	6.86133		4.804	1.53394
	4.904	1.98279		9.904	11.6016		4.904	11.6216		4.904	9.3512		5.004	9.41943		4.848	7.01355		4.904	1.54065
	5.004	2.01135		10.004	11.5923		5.004	11.6429		5.004	9.422		5.104	9.58008		4.948	7.15356		5.004	1.5481
	5.104	2.03125		10.104	11.6016		5.104	11.6602		5.104	9.52344		5.20399	9.72803		5.048	7.27734		5.104	1.56177
	5.204	2.05078		10.204	11.582		5.204	11.6802		5.204	9.63232		5.304	9.85938		5.148	7.42358		5.204	1.56372
	5.304	2.05078		10.304	11.5747		5.304	11.7012		5.304	9.71289		5.404	10.041		5.248	7.56519		5.304	1.5625
	5.404	2.07068		10.404	11.5806		5.404	11.7015		5.404	9.81287		5.504	10.1816		5.348	7.69141		5.404	1.59839
	5.504	2.09912		10.504	11.5903		5.504	11.7114		5.504	9.93164		5.604	10.3706		5.448	7.81091		5.504	1.6012
	5.604	2.10938		10.604	11.5923		5.604	11.7109		5.604	10.0215		5.70399	10.5215		5.548	7.91992		5.604	1.62817
	5.704	2.11914		10.704	11.6133		5.704	11.7205		5.704	10.1016		5.804	10.6504		5.648	8.04614		5.704	1.63831
	5.804	2.13867		10.804	11.5942		5.804	11.7133		5.804	10.2133		5.904	10.8003		5.748	8.14941		5.804	1.65015
	5.904	2.1582		10.904	11.6118		5.904	11.7301		5.904	10.3223		6.004	10.9614		5.848	8.26758		5.904	1.69067
	6.004	2.16797		11.004	11.6016		6.004	11.7308		6.004	10.4126		6.104	11.1304		5.948	8.37427		6.004	1.70471
	6.104	2.18909		11.104	11.5898		6.104	11.7404		6.104	10.514		6.20399	11.25		6.048	8.49487		6.104	1.72021
	6.204	2.20898		11.204	11.5938		6.204	11.7528		6.204	10.6035		6.304	11.3809		6.148	8.63965		6.204	1.7489
	6.304	2.21838		11.304	11.5898		6.304	11.7719		6.304	10.6934		6.404	11.5098		6.248	8.76685		6.304	1.73792
	6.404	2.23047		11.404	11.5786		6.404	11.791		6.404	10.7953		6.504	11.6714		6.348	8.88086		6.404	1.76099
	6.504	2.25		11.504	11.5918		6.504	11.7915		6.504	10.9043		6.604	11.8315		6.448	9.02148		6.504	1.77856
	6.604	2.26953		11.604	11.5923		6.604	11.8008		6.604	10.9847		6.70399	11.9614		6.548	9.14575		6.604	1.7926
	6.704	2.27942		11.704	11.5898		6.704	11.8109		6.704	11.084		6.804	12.1011		6.648	9.26636		6.704	1.8075
	6.804	2.29102		11.804	11.6021		6.804	11.8207		6.804	11.1836		6.904	12.2427		6.748	9.40918		6.804	1.82385
	6.904	2.31055		11.904	11.5996		6.904	11.8521		6.904	11.264		7.004	12.4102		6.848	9.5293		6.904	1.83167
	7.004	2.32031		12.004	11.5918		7.004	11.8613		7.004	11.3514		7.104	12.5508		6.948	9.63599		7.004	1.87024
	7.104	2.33167		12.104	11.5806		7.104	11.8715		7.104	11.4419		7.20399	12.7012		7.048	9.76953		7.104	1.87854
	7.204	2.33203		12.204	11.6016		7.204	11.881		7.204	11.541		7.304	12.8594		7.148	9.91016		7.204	1.90942
	7.304	2.3512		12.304	11.5898		7.304	11.8928		7.304	11.6211		7.404	13.0293		7.248	10.0293		7.304	1.91138
	7.404	2.36133		12.404	11.6016		7.404	11.9008		7.404	11.7109		7.504	13.1699		7.348	10.1746		7.404	1.92932
	7.504	2.38086		12.504	11.5898		7.504	11.9098		7.504	11.8109		7.604	13.3198		7.448	10.3184		7.504	1.95276
	7.604	2.39099		12.604	11.5903		7.604	11.9105		7.604	11.9004		7.70399	13.4731		7.548	10.4492		7.604	1.96838
	7.704	2.41992		12.704	11.5898		7.704	11.9403		7.704	12.0043		7.804	13.6309		7.648	10.5637		7.704	1.99146
	7.804	2.43127		12.804	11.5938		7.804	11.9711		7.804	12.1133		7.904	13.791		7.748	10.7043		7.804	2.00989
	7.904	2.42188		12.904	11.5938		7.904	11.9899		7.904	12.2031		8.004	13.9414		7.848	10.8281		7.904	2.02856
	8.004	2.44336		13.004	11.5938		8.004	11.9812		8.004	12.2933		8.104	14.0913		7.948	10.9734		8.004	2.05432
	8.104	2.45313		13.104	11.5898		8.104	12.0098		8.104	12.4023		8.20399	14.2407		8.048	11.1504		8.104	2.06995
	8.204	2.47266		13.204	11.582		8.204	12.0313		8.204	12.4922		8.304	14.3999		8.148	11.2747		8.204	2.10071
	8.304	2.4917		13.304	11.5708		8.304	12.0316		8.304	12.582		8.404	14.5317		8.248	11.4004		8.304	2.11328
	8.404	2.49023		13.404	11.5918		8.404	12.0511		8.404	12.6724		8.504	14.6797		8.348	11.5447		8.404	2.13794
	8.504	2.5		13.504	11.5801		8.504	12.0802		8.504	12.7832		8.604	14.8398		8.448	11.6816		8.504	2.14807
	8.604	2.51953		13.604	11.5728		8.604	12.0922		8.604	12.8734		8.70399	14.9604		8.548	11.8274		8.604	2.17114
	8.704	2.5293		13.704	11.5708		8.704	12.1023		8.704	12.9824		8.804	15.1021		8.648	11.9609		8.704	2.1731
	8.804	2.55078		13.804	11.5801		8.804	12.1331		8.804	13.0632		8.904	15.2598		8.748	12.1016		8.804	2.17932
	8.904	2.56055		13.904	11.5796		8.904	12.1508		8.904	13.1722		9.004	15.4102		8.848	12.2207		8.904	2.21057
	9.004	2.58008		14.004	11.583		9.004	12.1599		9.004	13.2614		9.104	15.5405		8.948	12.3562		9.004	2.22192
	9.104	2.58008		14.104	11.5894		9.104	12.1625		9.104	13.3422		9.20399	15.6802		9.048	12.5071		9.104	2.23987
	9.204	2.60938		14.204	11.5879		9.204	12.1719		9.204	13.4316		9.304	15.832		9.148	12.6309		9.204	2.26331
	9.304	2.60938		14.304	11.5806		9.304	12.1914		9.304	13.5316		9.404	15.9722		9.248	12.7715		9.304	2.29456
	9.404	2.61963		14.404	11.5898		9.404	12.1918		9.404	13.6211		9.504	16.1191		9.348	12.9219		9.404	2.30981
	9.504	2.64063		14.504	11.5898		9.504	12.2128		9.504	13.7125		9.604	16.2695		9.448	13.0723		9.504	2.33167
	9.604	2.6499		14.604	11.5903		9.604	12.2212		9.604	13.7836		9.70399	16.3906		9.548	13.2129		9.604	2.35156
	9.704	2.65039		14.704	11.5918		9.704	12.2523		9.704	13.873		9.804	16.5591		9.648	13.3418		9.704	2.38049
	9.804	2.66016		14.804	11.6035		9.804	12.2715		9.804	13.9633		9.904	16.7085		9.748	13.4573		9.804	2.41138
	9.904	2.67969		14.904	11.5923		9.904	12.2719		9.904	14.0625		10.004	16.8496		9.848	13.5898		9.904	2.42151
	10.004	2.68945		15.004	11.6099		10.004	12.3008		10.004	14.1523		10.104	17		9.948	13.7258		10.004	2.45276
	10.104	2.70898		15.104	11.6128		10.104	12.3008		10.104	14.252		10.204	17.1602		10.048	13.8496		10.104	2.46045
	10.204	2.71875		15.204	11.6094		10.204	12.3107		10.204	14.3418		10.304	17.2891		10.148	13.9805		10.204	2.47815
	10.304	2.72852		15.304	11.5981		10.304	12.3242		10.304	14.432		10.404	17.4492		10.248	14.1094		10.304	2.5094
	10.404	2.73792		15.404	11.6094		10.404	12.3441		10.404	14.5313		10.504	17.5996		10.348	14.2402		10.404	2.54065
	10.504	2.75159		15.504	11.6211		10.504	12.3636		10.504	14.6332		10.604	17.7476		10.448	14.3845		10.504	2.57153
	10.604	2.76172		15.604	11.6133		10.604	12.3827		10.604	14.7231		10.704	17.8887		10.548	14.5117		10.604	2.57813
	10.704	2.77148		15.704	11.6133		10.704	12.4004		10.704	14.8438		10.804	18.0488		10.648	14.6309		10.704	2.61023
	10.804	2.78125		15.804	11.6133		10.804	12.4008		10.804	14.9434		10.904	18.2012		10.748	14.7561		10.804	2.59924
	10.904	2.79102		15.904	11.6094		10.904	12.4102		10.904	15.0332		11.004	18.3398		10.848	14.8789		10.904	2.63013
	11.004	2.80078		16.004	11.6094		11.004	12.42		11.004	15.1234		11.104	18.481		10.948	15.0098		11.004	2.63245
	11.104	2.81018		16.104	11.6094		11.104	12.4222		11.104	15.2227		11.204	18.6323		11.048	15.1406		11.104	2.65979
	11.204	2.81055		16.204	11.6138		11.204	12.4531		11.204	15.3125		11.304	18.7715		11.148	15.2766		11.204	2.67932
	11.304	2.82031		16.304	11.623		11.304	12.4531		11.304	15.4219		11.404	18.9414		11.248	15.3906		11.304	2.71021
	11.404	2.83936		16.404	11.6235		11.404	12.4633		11.404	15.5137		11.504	19.0723		11.348	15.541		11.404	2.71216
	11.504	2.82813		16.504	11.6401		11.504	12.4824		11.504	15.6035		11.604	19.2129		11.448	15.6653		11.504	2.7301
	11.604	2.83984		16.604	11.6196		11.604	12.4922		11.604	15.6934		11.704	19.3516		11.548	15.7813		11.604	2.74963
	11.704	2.85938		16.704	11.6289		11.704	12.5023		11.704	15.793		11.804	19.4922		11.648	15.9363		11.704	2.78088
	11.804	2.86877		16.804	11.6406		11.804	12.5313		11.804	15.8828		11.904	19.6304		11.748	16.0657		11.804	2.80823
	11.904	2.86914		16.904	11.6406		11.904	12.5313		11.904	15.973		12.004	19.7617		11.848	16.1965		11.904	2.83911
	12.004	2.87891		17.004	11.6333		12.004	12.541		12.004	16.0625		12.104	19.9121		11.948	16.3613		12.004	2.84143
	12.104	2.8988		17.104	11.6426		12.104	12.5527		12.104	16.1617		12.204	20.041		12.048	16.4851		12.104	2.86023
	12.204	2.91797		17.204	11.6309		12.204	12.5726		12.204	16.2617		12.304	20.1719		12.148	16.6211		12.204	2.86096
	12.304	2.92737		17.304	11.6426		12.304	12.5918		12.304	16.3523		12.404	20.3223		12.248	16.7598		12.304	2.89221
	12.404	2.92773		17.404	11.6431		12.404	12.6016		12.404	16.4512		12.504	20.4609		12.348	16.886		12.404	2.91174
	12.504	2.93945		17.504	11.6445		12.504	12.6117		12.504	16.5215		12.604	20.6016		12.448	17.0051		12.504	2.93127
	12.604	2.95862		17.604	11.645		12.604	12.631		12.604	16.6016		12.704	20.752		12.548	17.1406		12.604	2.95081
	12.704	2.95898		17.704	11.6504		12.704	12.6523		12.704	16.6715		12.804	20.8999		12.648	17.2761		12.704	2.98206
	12.804	2.96875		17.804	11.6504		12.804	12.6523		12.804	16.7328		12.904	21.0391		12.748	17.4102		12.804	3.00122
	12.904	2.97852		17.904	11.6621		12.904	12.662		12.904	16.8324		13.004	21.1797		12.848	17.5354		12.904	3.01917
	13.004	2.99805		18.004	11.6509		13.004	12.6605		13.004	16.9219		13.104	21.3394		12.948	17.6387		13.004	3.04224
	13.104	3.01953		18.104	11.6714		13.104	12.6891		13.104	17.0219		13.204	21.4497		13.048	17.7649		13.104	3.06409
	13.204	3.03125		18.204	11.6626		13.204	12.6898		13.204	17.1113		13.304	21.6191		13.148	17.8887		13.204	3.08325
	13.304	3.03174		18.304	11.6714		13.304	12.6996		13.304	17.1816		13.404	21.7686		13.248	18.0437		13.304	3.1012
	13.404	3.06213		18.404	11.6504		13.404	12.7305		13.404	17.2523		13.504	21.8794		13.348	18.1731		13.404	3.12036
	13.504	3.0625		18.504	11.6504		13.504	12.7308		13.504	17.3715		13.604	22.0313		13.448	18.3184		13.504	3.14221
	13.604	3.07227		18.604	11.6582		13.604	12.75		13.604	17.4707		13.704	22.1719		13.548	18.425		13.604	3.15393
	13.704	3.08203		18.704	11.6504		13.704	12.7697		13.704	17.5605		13.804	22.291		13.648	18.5437		13.704	3.17297
	13.804	3.09143		18.804	11.6509		13.804	12.7711		13.804	17.6602		13.904	22.4316		13.748	18.6633		13.804	3.18079
	13.904	3.0918		18.904	11.6597		13.904	12.7816		13.904	17.7816		14.004	22.5698		13.848	18.804		13.904	3.18921
	14.004	3.1012		19.004	11.6621		14.004	12.7914		14.004	17.8812		14.104	22.7109		13.948	18.9199		14.004	3.20227
	14.104	3.10156		19.104	11.6626		14.104	12.8105		14.104	17.9805		14.204	22.8398		14.048	19.0442		14.104	3.21838
	14.204	3.11328		19.204	11.6714		14.204	12.8226		14.204	18.0605		14.304	22.9995		14.148	19.1699		14.204	3.23792
	14.304	3.11328		19.304	11.6626		14.304	12.8324		14.304	18.1602		14.404	23.1309		14.248	19.2891		14.304	3.26917
	14.404	3.11328		19.404	11.6797		14.404	12.8516		14.404	18.2305		14.504	23.2715		14.348	19.4143		14.404	3.2887
	14.504	3.13269		19.504	11.6797		14.504	12.8613		14.504	18.3207		14.604	23.4297		14.448	19.5176		14.504	3.31213
	14.604	3.15039		19.604	11.6802		14.604	12.8711		14.604	18.4102		14.704	23.5801		14.548	19.6475		14.604	3.32739
	14.704	3.15039		19.704	11.7002		14.704	12.8911		14.704	18.4902		14.804	23.7402		14.648	19.7942		14.704	3.33752
	14.804	3.15002		19.804	11.6821		14.804	12.9125		14.804	18.5703		14.904	23.8999		14.748	19.925		14.804	3.38013
	14.904	3.16016		19.904	11.6797		14.904	12.9331		14.904	18.6309		15.004	24.041		14.848	20.0461		14.904	3.39026
	15.004	3.18164		20.004	11.6797		15.004	12.932		15.004	18.6996		15.104	24.1602		14.948	20.1843		15.004	3.40979
	15.104	3.18127		20.104	11.6797		15.104	12.9609		15.104	18.8125		15.204	24.3105		15.048	20.3105		15.104	3.42896
	15.204	3.20117		20.204	11.6797		15.204	12.9808		15.204	18.8809		15.304	24.4517		15.148	20.4348		15.204	3.43909
	15.304	3.20081		20.304	11.6719		15.304	13		15.304	18.9707		15.404	24.5996		15.248	20.5559		15.304	3.47034
	15.404	3.20117		20.404	11.6792		15.404	13		15.404	19.0415		15.504	24.7397		15.348	20.7012		15.404	3.48169
	15.504	3.21057		20.504	11.6582		15.504	13.0101		15.504	19.1426		15.604	24.8813		15.448	20.8418		15.504	3.49182
	15.604	3.21094		20.604	11.6704		15.604	13.0289		15.604	19.2324		15.704	25.0386		15.548	20.9824		15.604	3.50708
	15.704	3.2207		20.704	11.6797		15.704	13.0293		15.704	19.334		15.804	25.1704		15.648	21.1113		15.704	3.51721
	15.804	3.23987		20.804	11.6797		15.804	13.0415		15.804	19.4336		15.904	25.3203		15.748	21.2324		15.804	3.54846
	15.904	3.23279		20.904	11.6797		15.904	13.0625		15.904	19.5117		16.004	25.4585		15.848	21.3557		15.904	3.57935
	16.004	3.24182		21.004	11.6797		16.004	13.0817		16.004	19.6117		16.104	25.6094		15.948	21.4851		16.004	3.58911
	16.104	3.25232		21.104	11.6797		16.104	13.0844		16.104	19.7109		16.204	25.7598		16.048	21.6047		16.104	3.59924
	16.204	3.27112		21.204	11.6719		16.204	13.1039		16.204	19.8125		16.304	25.8594		16.148	21.7598		16.204	3.6344
	16.304	3.27112		21.304	11.6724		16.304	13.1227		16.304	19.9023		16.404	25.9805		16.248	21.905		16.304	3.65393
	16.404	3.27185		21.404	11.6816		16.404	13.1234		16.404	19.9824		16.504	26.1191		16.348	22.0461		16.404	3.68091
	16.504	3.29102		21.504	11.6694		16.504	13.1425		16.504	20.0614		16.604	26.2598		16.448	22.1699		16.504	3.69104
	16.604	3.30078		21.604	11.6606		16.604	13.1504		16.604	20.1851		16.704	26.3906		16.548	22.291		16.604	3.72229
	16.704	3.31055		21.704	11.6699		16.704	13.1703		16.704	20.2523		16.804	26.5313		16.648	22.4246		16.704	3.74097
	16.804	3.31995		21.804	11.6812		16.804	13.1895		16.804	20.332		16.904	26.6621		16.748	22.5508		16.804	3.73987
	16.904	3.32031		21.904	11.6719		16.904	13.209		16.904	20.3809		17.004	26.8027		16.848	22.6653		16.904	3.7594
	17.004	3.32227		22.004	11.6724		17.004	13.2188		17.004	20.452		17.104	26.9219		16.948	22.791		17.004	3.79065
	17.104	3.33154		22.104	11.6816		17.104	13.231		17.104	20.5522		17.204	27.0625		17.048	22.9246		17.104	3.81018
	17.204	3.33008		22.204	11.6699		17.204	13.252		17.204	20.6328		17.304	27.2109		17.148	23.0703		17.204	3.8219
	17.304	3.33984		22.304	11.6699		17.304	13.2617		17.304	20.7133		17.404	27.3516		17.248	23.1653		17.304	3.84924
	17.404	3.34961		22.404	11.6694		17.404	13.2715		17.404	20.811		17.504	27.5117		17.348	23.2849		17.404	3.88049
	17.504	3.35938		22.504	11.6528		17.504	13.2809		17.504	20.9125		17.604	27.6431		17.448	23.4075		17.504	3.89966
	17.604	3.36914		22.604	11.6694		17.604	13.2816		17.604	21.002		17.704	27.791		17.548	23.5215		17.604	3.91724
	17.704	3.37854		22.704	11.6602		17.704	13.3011		17.704	21.0913		17.804	27.9321		17.648	23.6426		17.704	3.95081
	17.804	3.36914		22.804	11.6602		17.804	13.3105		17.804	21.1805		17.904	28.0703		17.748	23.7617		17.804	3.96997
	17.904	3.38123		22.904	11.6602		17.904	13.332		17.904	21.3011		18.004	28.2109		17.848	23.8879		17.904	3.99146
	18.004	3.40039		23.004	11.6602		18.004	13.3418		18.004	21.4116		18.104	28.3418		17.948	24.0164		18.004	3.98987
	18.104	3.40979		23.104	11.6597		18.104	13.3519		18.104	21.4907		18.204	28.5015		18.048	24.1523		18.104	4.02112
	18.204	3.41016		23.204	11.6504		18.204	13.3809		18.204	21.5918		18.304	28.6216		18.148	24.293		18.204	4.04065
	18.304	3.41992		23.304	11.6699		18.304	13.3809		18.304	21.682		18.404	28.793		18.248	24.4014		18.304	4.06836
	18.404	3.42932		23.404	11.6621		18.404	13.4004		18.404	21.7813		18.504	28.9219		18.348	24.5293		18.404	4.08948
	18.504	3.42969		23.504	11.6621		18.504	13.4102		18.504	21.8715		18.604	29.0527		18.448	24.6602		18.504	4.10864
	18.604	3.43005		23.604	11.6704		18.604	13.432		18.604	21.9902		18.704	29.1836		18.548	24.791		18.604	4.13013
	18.704	3.44885		23.704	11.6738		18.704	13.4508		18.704	22.0922		18.804	29.3223		18.648	24.9199		18.704	4.13245
	18.804	3.45117		23.804	11.6738		18.804	13.4419		18.804	22.1699		18.904	29.4634		18.748	25.041		18.804	4.16333
	18.904	3.46094		23.904	11.6738		18.904	13.4727		18.904	22.2621		19.004	29.6035		18.848	25.175		18.904	4.16174
	19.004	3.4801		24.004	11.6743		19.004	13.4819		19.004	22.3395		19.104	29.7324		18.948	25.3008		19.004	4.20081
	19.104	3.48047		24.104	11.6836		19.104	13.4808		19.104	22.4004		19.204	29.8906		19.048	25.4558		19.104	4.23169
	19.204	3.49023		24.204	11.6914		19.204	13.5		19.204	22.5121		19.304	30.0215		19.148	25.595		19.204	4.24182
	19.304	3.49023		24.304	11.6909		19.304	13.5094		19.304	22.6113		19.404	30.1704		19.248	25.7207		19.304	4.26917
	19.404	3.49963		24.404	11.6816		19.404	13.5121		19.404	22.6816		19.504	30.3203		19.348	25.8594		19.404	4.28833
	19.504	3.5		24.504	11.6816		19.504	13.541		19.504	22.75		19.604	30.4604		19.448	25.9902		19.504	4.30237
	19.604	3.50928		24.604	11.6821		19.604	13.541		19.604	22.8301		19.704	30.6016		19.548	26.1191		19.604	4.3219
	19.704	3.50818		24.704	11.6914		19.704	13.5508		19.704	22.9102		19.804	30.7598		19.648	26.2454		19.704	4.34143
	19.804	3.51758		24.804	11.7031		19.804	13.5605		19.804	22.9906		19.904	30.9009		19.748	26.3711		19.804	4.37268
	19.904	3.52734		24.904	11.7109		19.904	13.5703		19.904	23.0996		20.004	31.0503		19.848	26.5098		19.904	4.39185
	20.004	3.53906		25.004	11.6992		20.004	13.5918		20.004	23.1704		20.104	31.1699		19.948	26.6211		20.004	4.40198
	20.104	3.53906		25.104	11.7109		20.104	13.6113		20.104	23.2813		20.204	31.3203		20.048	26.7556		20.104	4.42114
	20.204	3.55823		25.204	11.7109		20.204	13.6113		20.204	23.3613		20.304	31.4419		20.148	26.8828		20.204	4.43127
	20.304	3.55859		25.304	11.7114		20.304	13.6117		20.304	23.4418		20.404	31.5801		20.248	27.0066		20.304	4.45032
	20.404	3.55859		25.404	11.7129		20.404	13.6403		20.404	23.5219		20.504	31.7114		20.348	27.137		20.404	4.46252
	20.504	3.56836		25.504	11.7124		20.504	13.6309		20.504	23.6113		20.604	31.8496		20.448	27.2305		20.504	4.48206
	20.604	3.56836		25.604	11.7109		20.604	13.6504		20.604	23.7106		20.704	31.9805		20.548	27.3594		20.604	4.51294
	20.704	3.57813		25.704	11.7104		20.704	13.6602		20.704	23.7813		20.804	32.1211		20.648	27.5		20.704	4.52307
	20.804	3.57813		25.804	11.7095		20.804	13.6699		20.804	23.8621		20.904	32.2305		20.748	27.6211		20.804	4.5426
	20.904	3.58752		25.904	11.7109		20.904	13.6798		20.904	23.9609		21.004	32.3594		20.848	27.7546		20.904	4.56213
	21.004	3.58789		26.004	11.7109		21.004	13.7012		21.004	24.0215		21.104	32.5		20.948	27.8762		21.004	4.58911
	21.104	3.59961		26.104	11.7227		21.104	13.7125		21.104	24.1211		21.204	32.6411		21.048	28.0098		21.104	4.59143
	21.204	3.59961		26.204	11.7305		21.204	13.7152		21.204	24.1918		21.304	32.7617		21.148	28.1406		21.204	4.61877
	21.304	3.60938		26.304	11.7305		21.304	13.7441		21.304	24.3008		21.404	32.9116		21.248	28.2598		21.304	4.63831
	21.404	3.61914		26.404	11.7305		21.404	13.7445		21.404	24.3906		21.504	33.043		21.348	28.3906		21.404	4.65002
	21.504	3.61877		26.504	11.7305		21.504	13.7637		21.504	24.4707		21.604	33.1528		21.448	28.5359		21.504	4.68127
	21.604	3.61914		26.604	11.7422		21.604	13.7734		21.604	24.5621		21.704	33.2808		21.548	28.6653		21.604	4.70081
	21.704	3.62939		26.704	11.7402		21.704	13.7827		21.704	24.6335		21.804	33.4121		21.648	28.8105		21.704	4.7196
	21.804	3.65039		26.804	11.752		21.804	13.7816		21.804	24.7324		21.904	33.5337		21.748	28.918		21.804	4.74377
	21.904	3.65002		26.904	11.752		21.904	13.8105		21.904	24.832		22.004	33.6812		21.848	29.0586		21.904	4.77112
	22.004	3.65076		27.004	11.7593		22.004	13.8109		22.004	24.9125		22.104	33.8125		21.948	29.2002		22.004	4.79065
	22.104	3.66992		27.104	11.7578		22.104	13.8395		22.104	25.0309		22.204	33.9321		22.048	29.3398		22.104	4.80981
	22.204	3.68164		27.204	11.75		22.204	13.8301		22.204	25.082		22.304	34.0723		22.148	29.4805		22.204	4.82422
	22.304	3.68164		27.304	11.7578		22.304	13.8398		22.304	25.1722		22.404	34.2129		22.248	29.5969		22.304	4.8606
	22.404	3.69141		27.404	11.7695		22.404	13.8496		22.404	25.252		22.504	34.3516		22.348	29.7253		22.404	4.87036
	22.504	3.69177		27.504	11.7695		22.504	13.8594		22.504	25.3418		22.604	34.4824		22.448	29.8459		22.504	4.88049
	22.604	3.70081		27.604	11.7813		22.604	13.8711		22.604	25.4215		22.704	34.6328		22.548	29.9636		22.604	4.90002
	22.704	3.69141		27.704	11.7813		22.704	13.8906		22.704	25.4829		22.804	34.7935		22.648	30.0852		22.704	4.91956
	22.804	3.70117		27.804	11.769		22.804	13.8903		22.804	25.5742		22.904	34.9121		22.748	30.1992		22.804	4.96252
	22.904	3.71082		27.904	11.772		22.904	13.9008		22.904	25.6641		23.004	35.062		22.848	30.3398		22.904	4.99341
	23.004	3.70898		28.004	11.7817		23.004	13.9199		23.004	25.7324		23.104	35.1816		22.948	30.4688		23.004	5.00354
	23.104	3.71875		28.104	11.7905		23.104	13.9199		23.104	25.8129		23.204	35.3125		23.048	30.5898		23.104	5.02307
	23.204	3.72815		28.204	11.7891		23.204	13.9395		23.204	25.8926		23.304	35.4419		23.148	30.7188		23.204	5.0426
	23.304	3.71875		28.304	11.8008		23.304	13.9489		23.304	25.973		23.404	35.5815		23.248	30.8254		23.304	5.06177
	23.404	3.72888		28.404	11.8008		23.404	13.9496		23.404	26.0723		23.504	35.7207		23.348	30.9441		23.404	5.06409
	23.504	3.74805		28.504	11.8008		23.504	13.9707		23.504	26.1523		23.604	35.8594		23.448	31.0657		23.504	5.08362
	23.604	3.7594		28.604	11.8003		23.604	13.9801		23.604	26.252		23.704	35.9702		23.548	31.1797		23.604	5.10315
	23.704	3.76013		28.704	11.7993		23.704	13.9922		23.704	26.3438		23.804	36.0898		23.648	31.3203		23.704	5.13013
	23.804	3.76953		28.804	11.8086		23.804	13.9923		23.804	26.4336		23.904	36.2305		23.748	31.4492		23.804	5.14026
	23.904	3.77893		28.904	11.8008		23.904	14.0137		23.904	26.5137		24.004	36.3613		23.848	31.5703		23.904	5.17151
	24.004	3.7793		29.004	11.8203		24.004	14.0234		24.004	26.5817		24.104	36.4902		23.948	31.6992		24.004	5.18359
	24.104	3.7793		29.104	11.8198		24.104	14.0331		24.104	26.6625		24.204	36.6406		24.048	31.8203		24.104	5.21204
	24.204	3.7887		29.204	11.811		24.204	14.041		24.204	26.7734		24.304	36.791		24.148	31.9395		24.204	5.22034
	24.304	3.78906		29.304	11.8203		24.304	14.0511		24.304	26.873		24.404	36.9395		24.248	32.0847		24.304	5.23987
	24.404	3.79919		29.404	11.8203		24.404	14.0801		24.404	26.9531		24.504	37.0698		24.348	32.2161		24.404	5.27112
	24.504	3.80823		29.504	11.8081		24.504	14.0804		24.504	27.0336		24.604	37.1704		24.448	32.3542		24.504	5.28247
	24.604	3.80859		29.604	11.8105		24.604	14.109		24.604	27.1332		24.704	37.3105		24.548	32.4954		24.604	5.30042
	24.704	3.81995		29.704	11.8105		24.704	14.1094		24.704	27.2223		24.804	37.4609		24.648	32.5996		24.704	5.31177
	24.804	3.81055		29.804	11.8218		24.804	14.1211		24.804	27.3031		24.904	37.5991		24.748	32.7305		24.804	5.3219
	24.904	3.82031		29.904	11.8125		24.904	14.1309		24.904	27.4121		25.004	37.7017		24.848	32.8691		24.904	5.34143
	25.004	3.82031		30.004	11.8203		25.004	14.1406		25.004	27.5023		25.104	37.8633		24.948	32.9805		25.004	5.36096
	25.104	3.83008		30.104	11.8208		25.104	14.1508		25.104	27.6016		25.204	37.9824		25.048	33.1191		25.104	5.38049
	25.204	3.84033		30.204	11.832		25.204	14.1696		25.204	27.682		25.304	38.1128		25.148	33.2449		25.204	5.39966
	25.304	3.86096		30.304	11.832		25.304	14.1699		25.304	27.7617		25.404	38.2129		25.248	33.3691		25.304	5.42188
	25.404	3.8418		30.404	11.832		25.404	14.1914		25.404	27.8613		25.504	38.3535		25.348	33.4902		25.404	5.45044
	25.504	3.85156		30.504	11.8315		25.504	14.2012		25.504	27.9414		25.604	38.5122		25.448	33.6191		25.504	5.46838
	25.604	3.86169		30.604	11.8203		25.604	14.2109		25.604	28.0024		25.704	38.6616		25.548	33.75		25.604	5.49182
	25.704	3.87109		30.704	11.8203		25.704	14.2305		25.704	28.0938		25.804	38.8027		25.648	33.8691		25.704	5.51135
	25.804	3.88086		30.804	11.8203		25.804	14.2402		25.804	28.1641		25.904	38.9438		25.748	33.9902		25.804	5.53088
	25.904	3.87109		30.904	11.832		25.904	14.2402		25.904	28.2441		26.004	39.0723		25.848	34.1211		25.904	5.56177
	26.004	3.89258		31.004	11.8281		26.004	14.2617		26.004	28.3145		26.104	39.2031		25.948	34.25		26.004	5.57153
	26.104	3.90234		31.104	11.8281		26.104	14.2617		26.104	28.4047		26.204	39.3516		26.048	34.3757		26.104	5.58167
	26.204	3.90234		31.204	11.8281		26.204	14.2809		26.204	28.4941		26.304	39.4995		26.148	34.5051		26.204	5.60901
	26.304	3.91211		31.304	11.8516		26.304	14.2813		26.304	28.5844		26.404	39.5996		26.248	34.6113		26.304	5.62073
	26.404	3.91199		31.404	11.8521		26.404	14.2915		26.404	28.6538		26.504	39.7285		26.348	34.7402		26.404	5.64026
	26.504	3.91992		31.504	11.8608		26.504	14.3223		26.504	28.7227		26.604	39.8706		26.448	34.866		26.504	5.67151
	26.604	3.92969		31.604	11.8516		26.604	14.3223		26.604	28.8129		26.704	39.9902		26.548	34.9902		26.604	5.70276
	26.704	3.92969		31.704	11.8516		26.704	14.332		26.704	28.9219		26.804	40.1113		26.648	35.0996		26.704	5.72192
	26.804	3.93909		31.804	11.8516		26.804	14.3516		26.804	28.9828		26.904	40.2305		26.748	35.2161		26.804	5.75159
	26.904	3.93982		31.904	11.8516		26.904	14.3617		26.904	29.1016		27.004	40.3516		26.848	35.3562		26.904	5.77112
	27.004	3.95898		32.004	11.8599		27.004	14.3828		27.004	29.1719		27.104	40.5024		26.948	35.4661		27.004	5.79028
	27.104	3.95898		32.104	11.8569		27.104	14.3828		27.104	29.2523		27.204	40.6499		27.048	35.5872		27.104	5.81995
	27.204	3.95862		32.204	11.8481		27.204	14.4023		27.204	29.3414		27.304	40.7617		27.148	35.7156		27.204	5.8512
	27.304	3.95898		32.304	11.8496		27.304	14.412		27.304	29.4027		27.404	40.8809		27.248	35.8372		27.304	5.87073
	27.404	3.95898		32.404	11.8491		27.404	14.4199		27.404	29.4805		27.504	41.0215		27.348	35.9753		27.404	5.90198
	27.504	3.9707		32.504	11.8403		27.504	14.4395		27.504	29.5829		27.604	41.1719		27.448	36.0969		27.504	5.92151
	27.604	3.98047		32.604	11.8496		27.604	14.4492		27.604	29.7028		27.704	41.2915		27.548	36.2361		27.604	5.95276
	27.704	3.98047		32.704	11.8418		27.704	14.4594		27.704	29.7832		27.804	41.4312		27.648	36.3557		27.704	5.9718
	27.804	3.99023		32.804	11.8418		27.804	14.4781		27.804	29.8535		27.904	41.541		27.748	36.4856		27.804	6.00354
	27.904	3.99023		32.904	11.8418		27.904	14.4688		27.904	29.934		28.004	41.6914		27.848	36.5945		27.904	6.03125
	28.004	3.99963		33.004	11.8418		28.004	14.4922		28.004	30.0117		28.104	41.8203		27.948	36.7188		28.004	6.06018
	28.104	3.99023		33.104	11.8306		28.104	14.502		28.104	30.1035		28.204	41.9312		28.048	36.8691		28.104	6.09143
	28.204	4		33.204	11.8398		28.204	14.5117		28.204	30.1722		28.304	42.0605		28.148	36.9954		28.204	6.1106
	28.304	4.00977		33.304	11.8477		28.304	14.5316		28.304	30.2621		28.404	42.2109		28.248	37.114		28.304	6.11292
	28.404	4.00977		33.404	11.8398		28.404	14.5406		28.404	30.3613		28.504	42.3315		28.348	37.2356		28.404	6.14063
	28.504	4.01953		33.504	11.8477		28.504	14.541		28.504	30.4528		28.604	42.4512		28.448	37.3738		28.504	6.16138
	28.604	4.01953		33.604	11.8477		28.604	14.5508		28.604	30.5121		28.704	42.582		28.548	37.5098		28.604	6.19104
	28.704	4.01953		33.704	11.8481		28.704	14.5605		28.704	30.582		28.804	42.7207		28.648	37.6406		28.704	6.20276
	28.804	4.02893		33.804	11.8574		28.804	14.5609		28.804	30.6523		28.904	42.8418		28.748	37.7598		28.804	6.22229
	28.904	4.03125		33.904	11.8569		28.904	14.5801		28.904	30.7422		29.004	42.9824		28.848	37.886		28.904	6.24182
	29.004	4.03125		34.004	11.8481		29.004	14.6		29.004	30.832		29.104	43.1021		28.948	38.0046		29.004	6.27271
	29.104	4.04102		34.104	11.8579		29.104	14.6211		29.104	30.9027		29.204	43.2632		29.048	38.1309		29.104	6.29065
	29.204	4.05078		34.204	11.8672		29.204	14.6309		29.204	30.9727		29.304	43.3809		29.148	38.2305		29.204	6.31018
	29.304	4.06018		34.304	11.8672		29.304	14.6403		29.304	31.043		29.404	43.502		29.248	38.3594		29.304	6.32971
	29.404	4.05078		34.404	11.8789		29.404	14.6504		29.404	31.1332		29.504	43.6211		29.348	38.5		29.404	6.34888
	29.504	4.06055		34.504	11.8672		29.504	14.6606		29.504	31.2031		29.604	43.752		29.448	38.6309		29.504	6.37073
	29.604	4.06055		34.604	11.8672		29.604	14.6719		29.604	31.2809		29.704	43.8911		29.548	38.7644		29.604	6.39026
	29.704	4.06982		34.704	11.8672		29.704	14.6813		29.704	31.3636		29.804	44.0098		29.648	38.886		29.704	6.40979
	29.804	4.05859		34.804	11.8677		29.804	14.6914		29.804	31.4531		29.904	44.1284		29.748	39.0098		29.804	6.42969
	29.904	4.06836		34.904	11.8691		29.904	14.7015		29.904	31.5317		30.004	44.27		29.848	39.136		29.904	6.45044
	30.004	4.07849		35.004	11.8696		30.004	14.7227		30.004	31.611		30.104	44.4004		29.948	39.2598		30.004	6.4801
	30.104	4.09729		35.104	11.8789		30.104	14.7324		30.104	31.6934		30.204	44.5293		30.048	39.3906		30.104	6.50354
	30.204	4.08826		35.204	11.8789		30.204	14.7516		30.204	31.7715		30.304	44.6387		30.148	39.5		30.204	6.53088
	30.304	4.10901		35.304	11.8794		30.304	14.752		30.304	31.8636		30.404	44.7788		30.248	39.6309		30.304	6.5426
	30.404	4.09961		35.404	11.8901		30.404	14.7614		30.404	31.9531		30.504	44.9004		30.348	39.75		30.404	6.56946
	30.504	4.11914		35.504	11.8809		30.504	14.752		30.504	32.0426		30.604	45.0103		30.448	39.8711		30.504	6.58167
	30.604	4.11914		35.604	11.8809		30.604	14.7617		30.604	32.1133		30.704	45.1401		30.548	40		30.604	6.60938
	30.704	4.12891		35.704	11.8813		30.704	14.7809		30.704	32.184		30.804	45.2598		30.648	40.1113		30.704	6.63049
	30.804	4.12891		35.804	11.8906		30.804	14.7813		30.804	32.2711		30.904	45.4004		30.748	40.2207		30.804	6.64966
	30.904	4.13879		35.904	11.8789		30.904	14.793		30.904	32.332		31.004	45.5298		30.848	40.3203		30.904	6.65942
	31.004	4.1499		36.004	11.8794		31.004	14.8031		31.004	32.4125		31.104	45.6499		30.948	40.4414		31.004	6.66956
	31.104	4.14807		36.104	11.8887		31.104	14.832		31.104	32.502		31.204	45.7695		31.048	40.5657		31.104	6.68127
	31.204	4.13867		36.204	11.8887		31.204	14.832		31.204	32.5817		31.304	45.9106		31.148	40.7058		31.204	6.70129
	31.304	4.14844		36.304	11.8809		31.304	14.8418		31.304	32.6429		31.404	46.0391		31.248	40.8418		31.304	6.73169
	31.404	4.1582		36.404	11.8809		31.404	14.8516		31.404	32.752		31.504	46.1792		31.348	40.96		31.404	6.74182
	31.504	4.1676		36.504	11.873		31.504	14.8512		31.504	32.8226		31.604	46.3013		31.448	41.0801		31.504	6.76099
	31.604	4.1582		36.604	11.8735		31.604	14.8519		31.604	32.8926		31.704	46.4492		31.548	41.1895		31.604	6.77112
	31.704	4.16992		36.704	11.8828		31.704	14.8809		31.704	32.9727		31.804	46.5894		31.648	41.3184		31.704	6.79028
	31.804	4.16956		36.804	11.8833		31.804	14.8906		31.804	33.0433		31.904	46.7207		31.748	41.4395		31.804	6.7926
	31.904	4.16992		36.904	11.8926		31.904	14.9121		31.904	33.123		32.004	46.8398		31.848	41.5811		31.904	6.81177
	32.004	4.16992		37.004	11.8926		32.004	14.9004		32.004	33.193		32.104	46.9614		31.948	41.7063		32.004	6.8219
	32.104	4.17932		37.104	11.8813		32.104	14.9237		32.104	33.2738		32.204	47.1289		32.048	41.8105		32.104	6.85315
	32.204	4.18945		37.204	11.8789		32.204	14.9316		32.204	33.3516		32.304	47.2402		32.148	41.9414		32.204	6.87231
	32.304	4.18945		37.304	11.8789		32.304	14.9316		32.304	33.4121		32.404	47.3828		32.248	42.0508		32.304	6.88281
	32.404	4.19934		37.404	11.8794		32.404	14.9414		32.404	33.5023		32.504	47.4922		32.348	42.1868		32.404	6.91138
	32.504	4.21094		37.504	11.8887		32.504	14.9609		32.504	33.5723		32.604	47.6211		32.448	42.3269		32.504	6.92151
	32.604	4.21094		37.604	11.8887		32.604	14.9711		32.604	33.6519		32.704	47.7417		32.548	42.4707		32.604	6.94104
	32.704	4.21973		37.704	11.9009		32.704	14.9805		32.704	33.7407		32.804	47.8501		32.648	42.6016		32.704	6.97229
	32.804	4.20752		37.804	11.9121		32.804	14.9996		32.804	33.8418		32.904	47.9902		32.748	42.7324		32.804	6.99182
	32.904	4.21875		37.904	11.8999		32.904	15		32.904	33.9222		33.004	48.1089		32.848	42.8613		32.904	7.01135
	33.004	4.23047		38.004	11.8906		33.004	15.0098		33.004	34.0117		33.104	48.2305		32.948	42.9824		33.004	7.0426
	33.104	4.23047		38.104	11.8906		33.104	15.0094		33.104	34.1019		33.204	48.3516		33.048	43.1016		33.104	7.06165
	33.204	4.24023		38.204	11.8911		33.204	15.0117		33.204	34.1914		33.304	48.4712		33.148	43.209		33.204	7.06995
	33.304	4.24023		38.304	11.9004		33.304	15.0313		33.304	34.2719		33.404	48.6108		33.248	43.3445		33.304	7.08911
	33.404	4.24963		38.404	11.9121		33.404	15.0313		33.404	34.3711		33.504	48.7305		33.348	43.459		33.404	7.10315
	33.504	4.24023		38.504	11.9121		33.504	15.041		33.504	34.4414		33.604	48.8716		33.448	43.5745		33.504	7.13049
	33.604	4.25		38.604	11.9009		33.604	15.0602		33.604	34.5219		33.704	48.9995		33.548	43.7019		33.604	7.14966
	33.704	4.24963		38.704	11.9219		33.704	15.0508		33.704	34.6012		33.804	49.1113		33.648	43.8184		33.704	7.14807
	33.804	4.25		38.804	11.9106		33.804	15.0508		33.804	34.6523		33.904	49.231		33.748	43.9287		33.804	7.16724
	33.904	4.26953		38.904	11.9199		33.904	15.0605		33.904	34.7133		34.004	49.3711		33.848	44.0605		33.904	7.16956
	34.004	4.26917		39.004	11.9204		34.004	15.0804		34.004	34.8027		34.104	49.4995		33.948	44.1848		34.004	7.18909
	34.104	4.26953		39.104	11.9297		34.104	15.0992		34.104	34.873		34.204	49.6021		34.048	44.2864		34.104	7.20825
	34.204	4.26953		39.204	11.9297		34.204	15.0996		34.204	34.9297		34.304	49.7305		34.148	44.4246		34.204	7.2301
	34.304	4.2793		39.304	11.9297		34.304	15.1		34.304	35.0098		34.404	49.8521		34.248	44.5605		34.304	7.26135
	34.404	4.27893		39.404	11.9302		34.404	15.1309		34.404	35.0903		34.504	49.9707		34.348	44.6797		34.404	7.28052
	34.504	4.28076		39.504	11.9395		34.504	15.1309		34.504	35.1719		34.604	50.0894		34.448	44.7864		34.504	7.30237
	34.604	4.28174		39.604	11.9395		34.604	15.1406		34.604	35.252		34.704	50.2212		34.548	44.8906		34.604	7.32153
	34.704	4.2926		39.704	11.9321		34.704	15.1602		34.704	35.3324		34.804	50.3516		34.648	45		34.704	7.3551
	34.804	4.29297		39.804	11.9336		34.804	15.1699		34.804	35.4313		34.904	50.4805		34.748	45.1309		34.804	7.375
	34.904	4.30273		39.904	11.9219		34.904	15.1699		34.904	35.5117		35.004	50.6113		34.848	45.2617		34.904	7.41174
	35.004	4.30273		40.004	11.9229		35.004	15.1793		35.004	35.5922		35.104	50.7407		34.948	45.3613		35.004	7.43091
	35.104	4.3125		40.104	11.9414		35.104	15.1914		35.104	35.6816		35.204	50.8804		35.048	45.4553		35.104	7.45276
	35.204	4.32227		40.204	11.9297		35.204	15.1914		35.204	35.7715		35.304	51		35.148	45.573		35.204	7.47266
	35.304	4.32227		40.304	11.9292		35.304	15.2012		35.304	35.832		35.404	51.1411		35.248	45.7043		35.304	7.5011
	35.404	4.3219		40.404	11.9209		35.404	15.2106		35.404	35.902		35.504	51.2832		35.348	45.823		35.404	7.5094
	35.504	4.32227		40.504	11.9414		35.504	15.2012		35.504	35.9629		35.604	51.3921		35.448	45.9446		35.504	7.52893
	35.604	4.32227		40.604	11.9414		35.604	15.2012		35.604	36.0332		35.704	51.5137		35.548	46.0801		35.604	7.56018
	35.704	4.34143		40.704	11.9419		35.704	15.2207		35.704	36.1136		35.804	51.623		35.648	46.1895		35.704	7.59106
	35.804	4.33203		40.804	11.9507		35.804	15.2324		35.804	36.2031		35.904	51.7515		35.748	46.3301		35.804	7.6012
	35.904	4.34216		40.904	11.9302		35.904	15.2427		35.904	36.2813		36.004	51.8618		35.848	46.4548		35.904	7.62036
	36.004	4.34143		41.004	11.939		36.004	15.2632		36.004	36.3519		36.104	52		35.948	46.5872		36.004	7.62268
	36.104	4.34143		41.104	11.918		36.104	15.2622		36.104	36.4414		36.204	52.1118		36.048	46.6914		36.104	7.65002
	36.204	4.34412		41.204	11.9185		36.204	15.2925		36.204	36.5211		36.304	52.23		36.148	46.832		36.204	7.66956
	36.304	4.36292		41.304	11.9272		36.304	15.291		36.304	36.582		36.404	52.3203		36.248	46.9558		36.304	7.70081
	36.404	4.35352		41.404	11.9106		36.404	15.3008		36.404	36.6816		36.504	52.4316		36.348	47.0676		36.404	7.70825
	36.504	4.36328		41.504	11.9316		36.504	15.3109		36.504	36.7715		36.604	52.5605		36.448	47.1863		36.504	7.72974
	36.604	4.36328		41.604	11.9321		36.604	15.332		36.604	36.8422		36.704	52.7012		36.548	47.3125		36.604	7.75195
	36.704	4.37256		41.704	11.9409		36.704	15.3512		36.704	36.9624		36.804	52.7988		36.648	47.4004		36.704	7.78088
	36.804	4.36169		41.804	11.9326		36.804	15.3418		36.804	37.0199		36.904	52.9102		36.748	47.5237		36.804	7.80005
	36.904	4.38086		41.904	11.9507		36.904	15.3613		36.904	37.1094		37.004	53.0605		36.848	47.6335		36.904	7.82153
	37.004	4.39026		42.004	11.9409		37.004	15.3613		37.004	37.2012		37.104	53.1812		36.948	47.7527		37.004	7.83203
	37.104	4.39063		42.104	11.9321		37.104	15.3711		37.104	37.2598		37.204	53.3008		37.048	47.8723		37.104	7.86877
	37.204	4.39063		42.204	11.9414		37.204	15.3809		37.204	37.3395		37.304	53.4121		37.148	47.9883		37.204	7.89221
	37.304	4.40039		42.304	11.9419		37.304	15.3906		37.304	37.4204		37.404	53.5415		37.248	48.1074		37.304	7.91174
	37.404	4.41016		42.404	11.939		37.404	15.4008		37.404	37.5117		37.504	53.6714		37.348	48.2285		37.404	7.93127
	37.504	4.41016		42.504	11.9414		37.504	15.4199		37.504	37.5719		37.604	53.8008		37.448	48.3425		37.504	7.95044
	37.604	4.42151		42.604	11.9414		37.604	15.4313		37.604	37.6332		37.704	53.9121		37.548	48.459		37.604	7.96838
	37.704	4.42151		42.704	11.9302		37.704	15.4219		37.704	37.7227		37.804	54.0308		37.648	48.5684		37.704	7.98792
	37.804	4.41211		42.804	11.9395		37.804	15.432		37.804	37.793		37.904	54.1626		37.748	48.7002		37.804	8.01953
	37.904	4.43164		42.904	11.9395		37.904	15.4512		37.904	37.873		38.004	54.2891		37.848	48.8105		37.904	8.04102
	38.004	4.43127		43.004	11.939		38.004	15.4707		38.004	37.9336		38.104	54.4194		37.948	48.9297		38.004	8.06958
	38.104	4.43201		43.104	11.9292		38.104	15.4801		38.104	37.9824		38.204	54.5503		38.048	49.0605		38.104	8.09143
	38.204	4.44104		43.204	11.9199		38.204	15.4902		38.204	38.0531		38.304	54.6528		38.148	49.1602		38.204	8.11096
	38.304	4.44141		43.304	11.9199		38.304	15.5		38.304	38.1422		38.404	54.8008		38.248	49.2859		38.304	8.13403
	38.404	4.45081		43.404	11.9199		38.404	15.5098		38.404	38.1934		38.504	54.9316		38.348	49.4199		38.404	8.14417
	38.504	4.44141		43.504	11.9082		38.504	15.5195		38.504	38.2426		38.604	55.0605		38.448	49.541		38.504	8.17151
	38.604	4.46094		43.604	11.9087		38.604	15.5313		38.604	38.3317		38.704	55.1816		38.548	49.6602		38.604	8.19067
	38.704	4.46094		43.704	11.9219		38.704	15.541		38.704	38.3926		38.804	55.3013		38.648	49.8008		38.704	8.20081
	38.804	4.47034		43.804	11.9219		38.804	15.541		38.804	38.4633		38.904	55.4316		38.748	49.946		38.804	8.21985
	38.904	4.47266		43.904	11.9219		38.904	15.5602		38.904	38.5426		39.004	55.5605		38.848	50.0657		38.904	8.23987
	39.004	4.48242		44.004	11.9219		39.004	15.5609		39.004	38.6133		39.104	55.6714		38.948	50.1602		39.004	8.27112
	39.104	4.48206		44.104	11.9102		39.104	15.5801		39.104	38.6836		39.204	55.7617		39.048	50.2705		39.104	8.29065
	39.204	4.48242		44.204	11.9106		39.204	15.5801		39.204	38.7516		39.304	55.8809		39.148	50.3887		39.204	8.32971
	39.304	4.48206		44.304	11.9194		39.304	15.6016		39.304	38.8223		39.404	56.0117		39.248	50.5098		39.304	8.33752
	39.404	4.48279		44.404	11.9106		39.404	15.6113		39.404	38.8828		39.504	56.1309		39.348	50.6104		39.404	8.35742
	39.504	4.49219		44.504	11.9199		39.504	15.6113		39.504	38.973		39.604	56.2617		39.448	50.7207		39.504	8.38989
	39.604	4.50195		44.604	11.9082		39.604	15.6211		39.604	39.0723		39.704	56.3901		39.548	50.832		39.604	8.40002
	39.704	4.51172		44.704	11.9082		39.704	15.6328		39.704	39.1328		39.804	56.4907		39.648	50.9512		39.704	8.41956
	39.804	4.51123		44.804	11.9082		39.804	15.6426		39.804	39.2124		39.904	56.6523		39.748	51.0652		39.804	8.43872
	39.904	4.50977		44.904	11.9082		39.904	15.6621		39.904	39.291		40.004	56.7715		39.848	51.177		39.904	8.46021
	40.004	4.51953		45.004	11.9082		40.004	15.6719		40.004	39.3707		40.104	56.8901		39.948	51.3152		40.004	8.47815
	40.104	4.5199		45.104	11.9082		40.104	15.6816		40.104	39.4316		40.204	57.0117		40.048	51.4414		40.104	8.49768
	40.204	4.53906		45.204	11.9082		40.204	15.6813		40.204	39.5121		40.304	57.1616		40.148	51.5605		40.204	8.54065
	40.304	4.54883		45.304	11.9204		40.304	15.6914		40.304	39.6113		40.404	57.2813		40.248	51.7012		40.304	8.55981
	40.404	4.54846		45.404	11.918		40.404	15.7012		40.404	39.691		40.504	57.4019		40.348	51.832		40.404	8.56995
	40.504	4.54883		45.504	11.918		40.504	15.7113		40.504	39.7715		40.604	57.5122		40.448	51.9707		40.504	8.59692
	40.604	4.54883		45.604	11.9292		40.604	15.7324		40.604	39.8613		40.704	57.6309		40.548	52.0703		40.604	8.60706
	40.704	4.54846		45.704	11.9199		40.704	15.7324		40.704	39.9316		40.804	57.7612		40.648	52.2012		40.704	8.63831
	40.804	4.55078		45.804	11.9316		40.804	15.7422		40.804	40.0117		40.904	57.8511		40.748	52.3203		40.804	8.66919
	40.904	4.56055		45.904	11.9316		40.904	15.7427		40.904	40.0923		41.004	57.9531		40.848	52.4512		40.904	8.69104
	41.004	4.56018		46.004	11.9312		41.004	15.7637		41.004	40.1832		41.104	58.082		40.948	52.5764		41.004	8.71057
	41.104	4.57031		46.104	11.9199		41.104	15.7734		41.104	40.2543		41.204	58.1816		41.048	52.6755		41.104	8.74963
	41.204	4.56995		46.204	11.9199		41.204	15.7827		41.204	40.3535		41.304	58.3125		41.148	52.791		41.204	8.76917
	41.304	4.57031		46.304	11.9204		41.304	15.7813		41.304	40.443		41.404	58.4219		41.248	52.9004		41.304	8.7887
	41.404	4.57031		46.404	11.9297		41.404	15.7816		41.404	40.5043		41.504	58.5317		41.348	53.0051		41.404	8.81958
	41.504	4.58948		46.504	11.9414		41.504	15.8008		41.504	40.5941		41.604	58.6694		41.448	53.114		41.504	8.82971
	41.604	4.58044		46.604	11.9414		41.604	15.8203		41.604	40.6832		41.704	58.7817		41.548	53.2356		41.604	8.84924
	41.704	4.59924		46.704	11.9414		41.704	15.8304		41.704	40.7324		41.804	58.9097		41.648	53.3738		41.704	8.89185
	41.804	4.59021		46.804	11.9414		41.804	15.8301		41.804	40.8027		41.904	59		41.748	53.4856		41.804	8.90234
	41.904	4.60938		46.904	11.9409		41.904	15.8496		41.904	40.8734		42.004	59.1191		41.848	53.6094		41.904	8.93127
	42.004	4.61877		47.004	11.9204		42.004	15.8613		42.004	40.943		42.104	59.2285		41.948	53.7422		42.004	8.95862
	42.104	4.59961		47.104	11.9297		42.104	15.8711		42.104	41.0043		42.204	59.3496		42.048	53.8516		42.104	8.98193
	42.204	4.61914		47.204	11.9297		42.204	15.8906		42.204	41.084		42.304	59.479		42.148	53.9758		42.204	8.99963
	42.304	4.61914		47.304	11.9375		42.304	15.9008		42.304	41.1644		42.404	59.5972		42.248	54.0945		42.304	9.00708
	42.404	4.61914		47.404	11.938		42.404	15.9102		42.404	41.252		42.504	59.709		42.348	54.2141		42.404	9.02856
	42.504	4.61951		47.504	11.9492		42.504	15.9199		42.504	41.3223		42.604	59.8281		42.448	54.3301		42.504	9.05078
	42.604	4.64026		47.604	11.9604		42.604	15.9199		42.604	41.3926		42.704	59.9395		42.548	54.4492		42.604	9.07971
	42.704	4.63037		47.704	11.9512		42.704	15.9398		42.704	41.4625		42.804	60.0493		42.648	54.5703		42.704	9.09143
	42.804	4.62927		47.804	11.9517		42.804	15.9586		42.804	41.5144		42.904	60.1675		42.748	54.6741		42.804	9.13049
	42.904	4.63867		47.904	11.9609		42.904	15.9594		42.904	41.6133		43.004	60.27		42.848	54.7722		42.904	9.15002
	43.004	4.63867		48.004	11.9609		43.004	15.9805		43.004	41.7028		43.104	60.4277		42.948	54.9036		43.004	9.16956
	43.104	4.64807		48.104	11.9609		43.104	15.9902		43.104	41.7637		43.204	60.5684		43.048	55.0125		43.104	9.18872
	43.204	4.63904		48.204	11.9609		43.204	16.0098		43.204	41.8226		43.304	60.6772		43.148	55.1484		43.204	9.20313
	43.304	4.64844		48.304	11.9614		43.304	16.0094		43.304	41.902		43.404	60.7896		43.248	55.2676		43.304	9.21997
	43.404	4.65784		48.404	11.9629		43.404	16.0098		43.404	41.9531		43.504	60.9409		43.348	55.3887		43.404	9.2301
	43.504	4.6488		48.504	11.9707		43.504	16.0195		43.504	42.0234		43.604	61.0605		43.448	55.5283		43.504	9.26917
	43.604	4.66797		48.604	11.9629		43.604	16.0293		43.604	42.0728		43.704	61.1816		43.548	55.6211		43.604	9.2887
	43.704	4.67773		48.704	11.9634		43.704	16.0391		43.704	42.1641		43.804	61.3101		43.648	55.7356		43.704	9.32007
	43.804	4.67773		48.804	11.9727		43.804	16.0488		43.804	42.2534		43.904	61.4517		43.748	55.8496		43.804	9.34143
	43.904	4.67773		48.904	11.9727		43.904	16.0488		43.904	42.3223		44.004	61.6211		43.848	55.9851		43.904	9.34888
	44.004	4.6875		49.004	11.9731		44.004	16.0605		44.004	42.4023		44.104	61.7109		43.948	56.1165		44.004	9.36292
	44.104	4.68799		49.104	11.9824		44.104	16.0703		44.104	42.4531		44.204	61.8296		44.048	56.2305		44.104	9.38281
	44.204	4.69922		49.204	11.9824		44.204	16.0703		44.204	42.5332		44.304	61.9419		44.148	56.3496		44.204	9.41174
	44.304	4.69885		49.304	11.9824		44.304	16.0898		44.304	42.6136		44.404	62.0913		44.248	56.4707		44.304	9.43127
	44.404	4.70117		49.404	11.9829		44.404	16.0898		44.404	42.6836		44.504	62.1895		44.348	56.5754		44.404	9.45117
	44.504	4.70154		49.504	12		44.504	16.0996		44.504	42.752		44.604	62.2993		44.448	56.696		44.504	9.47974
	44.604	4.71094		49.604	12		44.604	16.1094		44.604	42.8223		44.704	62.4199		44.548	56.8059		44.604	9.49023
	44.704	4.71057		49.704	11.9883		44.704	16.1191		44.704	42.9027		44.804	62.5386		44.648	56.9199		44.704	9.53088
	44.804	4.71094		49.804	11.9902		44.804	16.1289		44.804	42.9727		44.904	62.6606		44.748	57.0457		44.804	9.55042
	44.904	4.71094		49.904	11.9824		44.904	16.1289		44.904	43.043		45.004	62.769		44.848	57.1643		44.904	9.56995
	45.004	4.72107		50.004	11.9829		45.004	16.1387		45.004	43.1035		45.104	62.8789		44.948	57.2747		45.004	9.6012
	45.104	4.72034		50.104	11.9922		45.104	16.1481		45.104	43.1738		45.204	63		45.048	57.3984		45.104	9.62073
	45.204	4.7207		50.204	11.9922		45.204	16.1504		45.204	43.2633		45.304	63.1191		45.148	57.5051		45.204	9.64417
	45.304	4.73047		50.304	11.9922		45.304	16.1621		45.304	43.3344		45.404	63.2402		45.248	57.6042		45.304	9.67114
	45.404	4.74023		50.404	11.9995		45.404	16.1724		45.404	43.4023		45.504	63.3496		45.348	57.7141		45.404	9.68127
	45.504	4.74023		50.504	11.9907		45.504	16.1836		45.504	43.4926		45.604	63.4688		45.448	57.8445		45.504	9.72034
	45.604	4.73987		50.604	12		45.604	16.1934		45.604	43.5918		45.704	63.5996		45.548	57.9641		45.604	9.73987
	45.704	4.74023		50.704	11.9922		45.704	16.2031		45.704	43.6719		45.804	63.7183		45.648	58.0945		45.704	9.7594
	45.804	4.75037		50.804	11.9922		45.804	16.2129		45.804	43.7523		45.904	63.8403		45.748	58.2141		45.804	9.77856
	45.904	4.7594		50.904	11.9927		45.904	16.2125		45.904	43.8223		46.004	63.959		45.848	58.3455		45.904	9.80078
	46.004	4.75		51.004	11.9907		46.004	16.2129		46.004	43.9023		46.104	64.0698		45.948	58.4609		46.004	9.8219
	46.104	4.75977		51.104	11.9995		46.104	16.2227		46.104	43.9727		46.204	64.1895		46.048	58.5969		46.104	9.84094
	46.204	4.7594		51.204	11.9902		46.204	16.2426		46.204	44.0625		46.304	64.3013		46.148	58.7305		46.204	9.84924
	46.304	4.75977		51.304	11.9902		46.304	16.252		46.304	44.1422		46.404	64.4219		46.248	58.8613		46.304	9.86877
	46.404	4.75977		51.404	11.9785		46.404	16.2637		46.404	44.2035		46.504	64.5313		46.348	58.9805		46.404	9.88831
	46.504	4.76013		51.504	11.979		46.504	16.2731		46.504	44.2933		46.604	64.6426		46.448	59.1006		46.504	9.90784
	46.604	4.78076		51.604	12		46.604	16.2734		46.604	44.3613		46.704	64.7612		46.548	59.2188		46.604	9.93909
	46.704	4.76953		51.704	12.0005		46.704	16.2926		46.704	44.432		46.804	64.8618		46.648	59.3445		46.704	9.97034
	46.804	4.76953		51.804	12.0098		46.804	16.2933		46.804	44.5117		46.904	64.9819		46.748	59.4543		46.804	9.98987
	46.904	4.7699		51.904	12.0098		46.904	16.3027		46.904	44.582		47.004	65.0825		46.848	59.5605		46.904	10.0094
	47.004	4.78906		52.004	12.002		47.004	16.3219		47.004	44.6523		47.104	65.2227		46.948	59.6843		47.004	10.0289
	47.104	4.78906		52.104	12.0024		47.104	16.3226		47.104	44.7231		47.204	65.3423		47.048	59.8086		47.104	10.0481
	47.204	4.79846		52.204	12.0117		47.204	16.3418		47.204	44.791		47.304	65.4702		47.148	59.8887		47.204	10.0703
	47.304	4.78906		52.304	12.0195		47.304	16.3418		47.304	44.8613		47.404	65.5898		47.248	60.0046		47.304	10.1067
	47.404	4.79883		52.404	12.0195		47.404	16.3535		47.404	44.9121		47.504	65.709		47.348	60.1191		47.404	10.1172
	47.504	4.79883		52.504	12.0005		47.504	16.3633		47.504	44.9824		47.604	65.8301		47.448	60.2336		47.504	10.1497
	47.604	4.79883		52.604	12.0093		47.604	16.3824		47.604	45.0527		47.704	65.9399		47.548	60.3347		47.604	10.1793
	47.704	4.79883		52.704	12.0005		47.704	16.3824		47.704	45.1523		47.804	66.0703		47.648	60.46		47.704	10.1871
	47.804	4.79846		52.804	12.0117		47.804	16.373		47.804	45.2133		47.904	66.1797		47.748	60.5723		47.804	10.1985
	47.904	4.78906		52.904	12.0044		47.904	16.3828		47.904	45.2906		48.004	66.3105		47.848	60.7012		47.904	10.2086
	48.004	4.78906		53.004	12.0137		48.004	16.3926		48.004	45.3516		48.104	66.4297		47.948	60.8223		48.004	10.2281
	48.104	4.79883		53.104	12.0137		48.104	16.4023		48.104	45.4023		48.204	66.5391		48.048	60.9121		48.104	10.2477
	48.204	4.80823		53.204	12.0142		48.204	16.4121		48.204	45.4629		48.304	66.6797		48.148	61.0215		48.204	10.259
	48.304	4.78906		53.304	12.0229		48.304	16.4214		48.304	45.5336		48.404	66.7896		48.248	61.1406		48.304	10.2692
	48.404	4.79883		53.404	12.0137		48.404	16.4199		48.404	45.6113		48.504	66.9097		48.348	61.2617		48.404	10.2887
	48.504	4.79883		53.504	12.0137		48.504	16.4316		48.504	45.6914		48.604	67.0098		48.448	61.3711		48.504	10.3199
	48.604	4.80823		53.604	12.0142		48.604	16.4414		48.604	45.7614		48.704	67.1309		48.548	61.502		48.604	10.3395
	48.704	4.79919		53.704	12		48.704	16.4512		48.704	45.8324		48.804	67.27		48.648	61.6309		48.704	10.3508
	48.804	4.81995		53.804	12.0117		48.804	16.4609		48.804	45.9023		48.904	67.3887		48.748	61.7422		48.804	10.3727
	48.904	4.81055		53.904	12.0005		48.904	16.4707		48.904	45.9922		49.004	67.5		48.848	61.8459		48.904	10.3922
	49.004	4.81091		54.004	12.0098		49.004	16.4805		49.004	46.0531		49.104	67.6113		48.948	61.9395		49.004	10.4235
	49.104	4.83044		54.104	12.0098		49.104	16.4902		49.104	46.1422		49.204	67.7324		49.048	62.0344		49.104	10.443
	49.204	4.84961		54.204	12.0103		49.204	16.5		49.204	46.2227		49.304	67.8516		49.148	62.1504		49.204	10.4703
	49.304	4.84924		54.304	12.0195		49.304	16.5		49.304	46.3226		49.404	67.9609		49.248	62.2644		49.304	10.4899
	49.404	4.83984		54.404	12.0112		49.404	16.5195		49.404	46.4023		49.504	68.0825		49.348	62.386		49.404	10.5211
	49.504	4.84961		54.504	12		49.504	16.5313		49.504	46.4727		49.604	68.2104		49.448	62.4902		49.504	10.5406
	49.604	4.84961		54.604	12.001		49.604	16.541		49.604	46.5433		49.704	68.3125		49.548	62.5945		49.604	10.5715
	49.704	4.84961		54.704	12.021		49.704	16.5504		49.704	46.6234		49.804	68.4414		49.648	62.6965		49.704	10.582
	49.804	4.84924		54.804	12.0098		49.804	16.541		49.804	46.7008		49.904	68.563		49.748	62.825		49.804	10.5989
	49.904	4.84961		54.904	12.0098		49.904	16.5625		49.904	46.7621		50.004	68.6914		49.848	62.9395		49.904	10.6324
	50.004	4.85938		55.004	12.0103		50.004	16.5629		50.004	46.8418		50.104	68.8105		49.948	63.0703		50.004	10.652
	50.104	4.85938		55.104	12.0195		50.104	16.5918		50.104	46.9219		50.204	68.9414		50.048	63.2012		50.104	10.6516
	50.204	4.86914		55.204	12.0078		50.204	16.5911		50.204	46.9829		50.304	69.0503		50.148	63.3398		50.204	10.6617
	50.304	4.86951		55.304	12.0078		50.304	16.582		50.304	47.0645		50.404	69.1719		50.248	63.4609		50.304	10.6891
	50.404	4.87854		55.404	12.0083		50.404	16.5922		50.404	47.123		50.504	69.2715		50.348	63.5703		50.404	10.7317
	50.504	4.87891		55.504	12.0098		50.504	16.623		50.504	47.2031		50.604	69.3813		50.448	63.6895		50.504	10.7418
	50.604	4.87891		55.604	12.0098		50.604	16.623		50.604	47.2734		50.704	69.502		50.548	63.8301		50.604	10.7727
	50.704	4.87891		55.704	12.0098		50.704	16.6328		50.704	47.3633		50.804	69.6206		50.648	63.9451		50.704	10.7828
	50.804	4.89063		55.804	12.022		50.804	16.6426		50.804	47.4238		50.904	69.7324		50.748	64.0559		50.804	10.8027
	50.904	4.89063		55.904	12.0332		50.904	16.6426		50.904	47.4938		51.004	69.8516		50.848	64.1843		50.904	10.8312
	51.004	4.90039		56.004	12.0215		51.004	16.6621		51.004	47.5551		51.104	69.9609		50.948	64.3157		51.004	10.8512
	51.104	4.90002		56.104	12.0215		51.104	16.6715		51.104	47.6348		51.204	70.0513		51.048	64.4148		51.104	10.8824
	51.204	4.90039		56.204	12.022		51.204	16.6625		51.204	47.7152		51.304	70.1719		51.148	64.5195		51.204	10.902
	51.304	4.89063		56.304	12.0308		51.304	16.6816		51.304	47.7832		51.404	70.2813		51.248	64.6262		51.304	10.9293
	51.404	4.90039		56.404	12.0215		51.404	16.6914		51.404	47.8438		51.504	70.3906		51.348	64.7351		51.404	10.9528
	51.504	4.91052		56.504	12.022		51.504	16.7012		51.504	47.9238		51.604	70.502		51.448	64.8594		51.504	10.9801
	51.604	4.91016		56.604	12.0313		51.604	16.7109		51.604	47.9937		51.704	70.6113		51.548	64.9707		51.604	10.9996
	51.704	4.91943		56.704	12.0313		51.704	16.7207		51.704	48.0531		51.804	70.7305		51.648	65.0452		51.704	11.0309
	51.804	4.90833		56.804	12.0313		51.804	16.7324		51.804	48.123		51.904	70.832		51.748	65.1628		51.804	11.0504
	51.904	4.91992		56.904	12.0313		51.904	16.7324		51.904	48.1914		52.004	70.9219		51.848	65.2891		51.904	11.0703
	52.004	4.92029		57.004	12.0317		52.004	16.7422		52.004	48.2699		52.104	71.0317		51.948	65.4031		52.004	11.0989
	52.104	4.9292		57.104	12.0488		52.104	16.7614		52.104	48.3398		52.204	71.1719		52.048	65.5032		52.104	11.1207
	52.204	4.92773		57.204	12.0488		52.204	16.752		52.204	48.3906		52.304	71.3008		52.148	65.6121		52.204	11.1403
	52.304	4.93799		57.304	12.0483		52.304	16.7617		52.304	48.4414		52.404	71.4102		52.248	65.7336		52.304	11.1598
	52.404	4.93896		57.404	12.043		52.404	16.7715		52.404	48.5101		52.504	71.5195		52.348	65.8379		52.404	11.1793
	52.504	4.9375		57.504	12.043		52.504	16.7813		52.504	48.5898		52.604	71.6387		52.448	65.9421		52.504	11.2106
	52.604	4.93799		57.604	12.043		52.604	16.7813		52.604	48.6504		52.704	71.7593		52.548	66.0735		52.604	11.2223
	52.704	4.94922		57.704	12.0313		52.704	16.791		52.704	48.7109		52.804	71.8599		52.648	66.1895		52.704	11.2418
	52.804	4.96094		57.804	12.0313		52.804	16.8008		52.804	48.791		52.904	72		52.748	66.3157		52.804	11.2617
	52.904	4.96045		57.904	12.0195		52.904	16.8125		52.904	48.8617		53.004	72.1211		52.848	66.4255		52.904	11.2906
	53.004	4.95947		58.004	12.02		53.004	16.8219		53.004	48.9196		53.104	72.2402		52.948	66.5481		53.004	11.3102
	53.104	4.9707		58.104	12.041		53.104	16.8125		53.104	48.9712		53.204	72.3516		53.048	66.6379		53.104	11.3375
	53.204	4.98047		58.204	12.0293		53.204	16.832		53.204	49.0625		53.304	72.48		53.148	66.752		53.204	11.361
	53.304	4.98047		58.304	12.0293		53.304	16.8418		53.304	49.1426		53.404	72.5708		53.248	66.873		53.304	11.3805
	53.404	4.9801		58.404	12.0293		53.404	16.8418		53.404	49.2031		53.504	72.7109		53.348	66.9824		53.404	11.4117
	53.504	4.97107		58.504	12.0293		53.504	16.8519		53.504	49.2816		53.604	72.8101		53.448	67.0898		53.504	11.4313
	53.604	4.98083		58.604	12.041		53.604	16.8707		53.604	49.3414		53.704	72.9121		53.548	67.2197		53.604	11.4586
	53.704	5		58.704	12.041		53.704	16.8711		53.704	49.4023		53.804	73.041		53.648	67.3281		53.704	11.4781
	53.804	5.00977		58.804	12.041		53.804	16.8715		53.804	49.4727		53.904	73.1606		53.748	67.425		53.804	11.4977
	53.904	5.00977		58.904	12.0405		53.904	16.8906		53.904	49.543		54.004	73.291		53.848	67.5339		53.904	11.5094
	54.004	5.0094		59.004	12.0313		54.004	16.9027		54.004	49.623		54.104	73.4097		53.948	67.6484		54.004	11.5371
	54.104	5.01013		59.104	12.0396		54.104	16.9117		54.104	49.7035		54.204	73.5215		54.048	67.7434		54.104	11.5701
	54.204	5.01917		59.204	12.0488		54.204	16.9121		54.204	49.7805		54.304	73.6309		54.148	67.864		54.204	11.5914
	54.304	5.01013		59.304	12.0493		54.304	16.9219		54.304	49.8226		54.404	73.7402		54.248	67.9543		54.304	11.6227
	54.404	5.0293		59.404	12.0586		54.404	16.9414		54.404	49.8926		54.504	73.8711		54.348	68.0586		54.404	11.6418
	54.504	5.0293		59.504	12.0586		54.504	16.9515		54.504	49.973		54.604	73.9897		54.448	68.1895		54.504	11.6442
	54.604	5.0293		59.604	12.0586		54.604	16.9609		54.604	50.0625		54.704	74.1016		54.548	68.2988		54.604	11.6715
	54.704	5.04102		59.704	12.0513		54.704	16.9707		54.704	50.1328		54.804	74.2109		54.648	68.3984		54.704	11.6832
	54.804	5.04102		59.804	12.0601		54.804	16.9805		54.804	50.2129		54.904	74.3218		54.748	68.5391		54.804	11.7109
	54.904	5.04102		59.904	12.0508		54.904	17		54.904	50.293		55.004	74.4224		54.848	68.6648		54.904	11.7434
	55.004	5.04102		60.004	12.0503		55.004	17.0004		55.004	50.3418		55.104	74.541		54.948	68.7695		55.004	11.7614
	55.104	5.05078		60.104	12.0493		55.104	17.0195		55.104	50.402		55.204	74.6523		55.048	68.8994		55.104	11.7809
	55.204	5.06091		60.204	12.0586		55.204	17.0313		55.204	50.4633		55.304	74.772		55.148	69.0215		55.204	11.8004
	55.304	5.06055		60.304	12.0586		55.304	17.0414		55.304	50.5527		55.404	74.8901		55.248	69.136		55.304	11.8082
	55.404	5.06018		60.404	12.0586		55.404	17.0504		55.404	50.6227		55.504	75		55.348	69.2566		55.404	11.832
	55.504	5.07031		60.504	12.0591		55.504	17.0508		55.504	50.6934		55.604	75.1094		55.448	69.3655		55.504	11.8684
	55.604	5.06055		60.604	12.0703		55.604	17.0605		55.604	50.752		55.704	75.2095		55.548	69.4636		55.604	11.8707
	55.704	5.06091		60.704	12.0703		55.704	17.0609		55.704	50.832		55.804	75.3394		55.648	69.595		55.704	11.8942
	55.804	5.07971		60.804	12.0703		55.804	17.0801		55.804	50.9023		55.904	75.4302		55.748	69.6992		55.804	11.9215
	55.904	5.08008		60.904	12.0703		55.904	17.0898		55.904	50.9535		56.004	75.5586		55.848	69.8035		55.904	11.9489
	56.004	5.07031		61.004	12.0703		56.004	17.0996		56.004	51.0117		56.104	75.6797		55.948	69.9297		56.004	11.9688
	56.104	5.08044		61.104	12.0703		56.104	17.0996		56.104	51.0918		56.204	75.7891		56.048	70.0488		56.104	12.0094
	56.204	5.09924		61.204	12.0703		56.204	17.1094		56.204	51.1621		56.304	75.8794		56.148	70.175		56.204	12.0289
	56.304	5.08008		61.304	12.0703		56.304	17.1215		56.304	51.2028		56.404	76.0093		56.248	70.2839		56.304	12.0605
	56.404	5.08008		61.404	12.0625		56.404	17.1406		56.404	51.2734		56.504	76.1094		56.348	70.4004		56.404	12.0895
	56.504	5.09021		61.504	12.0708		56.504	17.1626		56.504	51.3223		56.604	76.2285		56.448	70.5098		56.504	12.1008
	56.604	5.09961		61.604	12.0723		56.604	17.1621		56.604	51.3929		56.704	76.3398		56.548	70.6289		56.604	12.1188
	56.704	5.10938		61.704	12.0801		56.704	17.1719		56.704	51.4828		56.804	76.4492		56.648	70.7546		56.704	12.15
	56.804	5.09961		61.804	12.0723		56.804	17.1934		56.804	51.5719		56.904	76.5605		56.748	70.845		56.804	12.1617
	56.904	5.10938		61.904	12.0723		56.904	17.1934		56.904	51.6328		57.004	76.6909		56.848	70.9683		56.904	12.193
	57.004	5.10901		62.004	12.0728		57.004	17.2028		57.004	51.7031		57.104	76.7817		56.948	71.095		57.004	12.2125
	57.104	5.09998		62.104	12.082		57.104	17.2031		57.104	51.7832		57.204	76.8926		57.048	71.1699		57.104	12.2395
	57.204	5.10938		62.204	12.082		57.204	17.2133		57.204	51.8633		57.304	77.021		57.148	71.2649		57.204	12.2617
	57.304	5.12109		62.304	12.0938		57.304	17.2227		57.304	51.9336		57.404	77.1216		57.248	71.3865		57.304	12.2828
	57.404	5.12109		62.404	12.0938		57.404	17.2227		57.404	52.002		57.504	77.2324		57.348	71.4973		57.404	12.3024
	57.504	5.12109		62.504	12.0942		57.504	17.2344		57.504	52.0625		57.604	77.3315		57.448	71.6062		57.504	12.3297
	57.604	5.12073		62.604	12.1035		57.604	17.2441		57.604	52.1328		57.704	77.4316		57.548	71.7278		57.604	12.3492
	57.704	5.12146		62.704	12.1035		57.704	17.2539		57.704	52.2227		57.804	77.5415		57.648	71.8315		57.704	12.3688
	57.804	5.13049		62.804	12.1035		57.804	17.2539		57.804	52.2731		57.904	77.6523		57.748	71.9629		57.804	12.3882
	57.904	5.12158		62.904	12.1035		57.904	17.264		57.904	52.3223		58.004	77.7617		57.848	72.0872		57.904	12.4176
	58.004	5.13281		63.004	12.0923		58.004	17.2832		58.004	52.373		58.104	77.8711		57.948	72.196		58.004	12.4489
	58.104	5.13281		63.104	12.1133		58.104	17.293		58.104	52.4531		58.204	77.9727		58.048	72.3203		58.104	12.4684
	58.204	5.14258		63.204	12.1133		58.204	17.3027		58.204	52.514		58.304	78.0918		58.148	72.4456		58.204	12.4996
	58.304	5.14221		63.304	12.1138		58.304	17.3125		58.304	52.5625		58.404	78.2012		58.248	72.5632		58.304	12.5195
	58.404	5.12305		63.404	12.123		58.404	17.3218		58.404	52.6523		58.504	78.3027		58.348	72.6777		58.404	12.5602
	58.504	5.13281		63.504	12.1113		58.504	17.3105		58.504	52.7422		58.604	78.4219		58.448	72.7891		58.504	12.5875
	58.604	5.13281		63.604	12.1118		58.604	17.3105		58.604	52.8027		58.704	78.5317		58.548	72.9082		58.604	12.6184
	58.704	5.14294		63.704	12.1211		58.704	17.3226		58.704	52.873		58.804	78.6621		58.648	73.0149		58.704	12.6403
	58.804	5.15234		63.804	12.1289		58.804	17.3418		58.804	52.9332		58.904	78.7612		58.748	73.1335		58.804	12.6598
	58.904	5.15234		63.904	12.1284		58.904	17.3418		58.904	52.9926		59.004	78.8711		58.848	73.2383		58.904	12.6793
	59.004	5.16211		64.004	12.1191		59.004	17.3516		59.004	53.0625		59.104	78.9707		58.948	73.3594		59.004	12.7102
	59.104	5.16211		64.104	12.1118		59.104	17.3711		59.104	53.1328		59.204	79.0894		59.048	73.4785		59.104	12.7203
	59.204	5.16162		64.204	12.1216		59.204	17.3711		59.204	53.2129		59.304	79.1895		59.148	73.5684		59.204	12.7477
	59.304	5.16052		64.304	12.1309		59.304	17.3812		59.304	53.2836		59.404	79.311		59.248	73.6807		59.304	12.7668
	59.404	5.16992		64.404	12.1309		59.404	17.4		59.404	53.3828		59.504	79.4199		59.348	73.7813		59.404	12.7814
	59.504	5.17969		64.504	12.1309		59.504	17.391		59.504	53.4531		59.604	79.541		59.448	73.8958		59.504	12.8199
	59.604	5.17969		64.604	12.1392		59.604	17.4		59.604	53.5215		59.704	79.6406		59.548	74.0066		59.604	12.8391
	59.704	5.17969		64.704	12.1499		59.704	17.4102		59.704	53.5922		59.804	79.7598		59.648	74.1113		59.704	12.861
	59.804	5.18945		64.804	12.1406		59.804	17.4219		59.804	53.6816		59.904	79.8706		59.748	74.2253		59.804	12.8922
	59.904	5.18945		64.904	12.1328		59.904	17.4215		59.904	53.7227		60.004	79.981		59.848	74.3372		59.904	12.9231
	60.004	5.18945		65.004	12.1445		60.004	17.4219		60.004	53.8125		60.104	80.1011		59.948	74.4512		60.004	12.9332
	60.104	5.20117		65.104	12.1445		60.104	17.432		60.104	53.8832		60.204	80.2114		60.048	74.541		60.104	12.9528
	60.204	5.20117		65.204	12.1211		60.204	17.4414		60.204	53.9727		60.304	80.3398		60.148	74.6565		60.204	12.9723
	60.304	5.2207		65.304	12.1328		60.304	17.4512		60.304	54.0433		60.404	80.4609		60.248	74.7695		60.304	13.0039
	60.404	5.22107		65.404	12.1328		60.404	17.4609		60.404	54.1211		60.504	80.5801		60.348	74.8809		60.404	13.0328
	60.504	5.23987		65.504	12.1328		60.504	17.4707		60.504	54.1914		60.604	80.6699		60.448	75.0051		60.504	13.0641
	60.604	5.23047		65.604	12.1328		60.604	17.4801		60.604	54.2617		60.704	80.7813		60.548	75.114		60.604	13.0914
	60.704	5.23047		65.704	12.1328		60.704	17.4805		60.704	54.2933		60.804	80.8906		60.648	75.2305		60.704	13.1223
	60.804	5.23047		65.804	12.1333		60.804	17.4918		60.804	54.3715		60.904	80.9907		60.748	75.3496		60.804	13.1442
	60.904	5.23987		65.904	12.1426		60.904	17.4824		60.904	54.4609		61.004	81.1011		60.848	75.4805		60.904	13.1633
	61.004	5.24023		66.004	12.1426		61.004	17.4922		61.004	54.541		61.104	81.1914		60.948	75.5898		61.004	13.1738
	61.104	5.23987		66.104	12.1426		61.104	17.502		61.104	54.5824		61.204	81.291		61.048	75.7063		61.104	13.2024
	61.204	5.23083		66.204	12.1426		61.204	17.5117		61.204	54.652		61.304	81.3906		61.148	75.8301		61.204	13.2203
	61.304	5.24023		66.304	12.1426		61.304	17.5117		61.304	54.7012		61.404	81.502		61.248	75.9297		61.304	13.2438
	61.404	5.25		66.404	12.1309		61.404	17.5215		61.404	54.7621		61.504	81.6016		61.348	76.0364		61.404	13.2633
	61.504	5.25		66.504	12.1313		61.504	17.5309		61.504	54.832		61.604	81.7109		61.448	76.156		61.504	13.2902
	61.604	5.26172		66.604	12.1406		61.604	17.5211		61.604	54.8711		61.704	81.8218		61.548	76.2688		61.604	13.2985
	61.704	5.26172		66.704	12.1406		61.704	17.5313		61.704	54.9321		61.804	81.9302		61.648	76.3828		61.704	13.3297
	61.804	5.26172		66.804	12.1528		61.804	17.5313		61.804	55.0234		61.904	82.0586		61.748	76.501		61.804	13.3606
	61.904	5.26172		66.904	12.1504		61.904	17.5508		61.904	55.0938		62.004	82.1699		61.848	76.5918		61.904	13.3711
	62.004	5.27148		67.004	12.1621		62.004	17.5625		62.004	55.1644		62.104	82.2793		61.948	76.6699		62.004	13.4
	62.104	5.27148		67.104	12.1597		62.104	17.5723		62.104	55.2324		62.204	82.3789		62.048	76.7859		62.104	13.4313
	62.204	5.28125		67.204	12.1509		62.204	17.5723		62.204	55.3125		62.304	82.5103		62.148	76.9004		62.204	13.4508
	62.304	5.28125		67.304	12.1602		62.304	17.5817		62.304	55.3734		62.404	82.6499		62.248	77.0051		62.304	13.47
	62.404	5.28125		67.404	12.1602		62.404	17.5824		62.404	55.4219		62.504	82.7329		62.348	77.1062		62.404	13.4879
	62.504	5.28125		67.504	12.168		62.504	17.6016		62.504	55.4902		62.604	82.8516		62.448	77.2043		62.504	13.5231
	62.604	5.28088		67.604	12.168		62.604	17.6113		62.604	55.5609		62.704	82.9609		62.548	77.3184		62.604	13.5504
	62.704	5.28198		67.704	12.168		62.704	17.6207		62.704	55.6504		62.804	83.0728		62.648	77.4395		62.704	13.5699
	62.804	5.30042		67.804	12.1685		62.804	17.6215		62.804	55.7207		62.904	83.1816		62.748	77.5586		62.804	13.5895
	62.904	5.29102		67.904	12.1777		62.904	17.6406		62.904	55.7816		63.004	83.2808		62.848	77.675		62.904	13.6129
	63.004	5.30078		68.004	12.1777		63.004	17.6523		63.004	55.8516		63.104	83.3813		62.948	77.7891		63.004	13.6406
	63.104	5.30078		68.104	12.1816		63.104	17.6523		63.104	55.9105		63.204	83.4922		63.048	77.925		63.104	13.6692
	63.204	5.30042		68.204	12.1816		63.204	17.6523		63.204	55.9801		63.304	83.6021		63.148	78.0293		63.204	13.6832
	63.304	5.30078		68.304	12.1836		63.304	17.6719		63.304	56.0219		63.404	83.7202		63.248	78.1504		63.304	13.7028
	63.404	5.30078		68.404	12.1836		63.404	17.6816		63.404	56.1113		63.504	83.813		63.348	78.2454		63.404	13.7301
	63.504	5.30078		68.504	12.1836		63.504	17.6914		63.504	56.2012		63.604	83.9414		63.448	78.3496		63.504	13.7496
	63.604	5.31055		68.604	12.1724		63.604	17.6914		63.604	56.2816		63.704	84.0605		63.548	78.4609		63.604	13.7731
	63.704	5.32031		68.704	12.1816		63.704	17.7109		63.704	56.3398		63.804	84.1621		63.648	78.5452		63.704	13.7922
	63.804	5.32031		68.804	12.1816		63.804	17.7203		63.804	56.4106		63.904	84.2617		63.748	78.6726		63.804	13.8024
	63.904	5.33167		68.904	12.1816		63.904	17.7109		63.904	56.4824		64.004	84.3594		63.848	78.7844		63.904	13.8297
	64.004	5.32227		69.004	12.1821		64.004	17.723		64.004	56.5433		64.104	84.4805		63.948	78.8789		64.004	13.8492
	64.104	5.32227		69.104	12.1909		64.104	17.752		64.104	56.623		64.204	84.5898		64.048	78.9832		64.104	13.861
	64.204	5.33191		69.204	12.1699		64.204	17.7617		64.204	56.6914		64.304	84.6997		64.148	79.0833		64.204	13.8805
	64.304	5.33008		69.304	12.1699		64.304	17.7711		64.304	56.7621		64.404	84.8296		64.248	79.1833		64.304	13.8997
	64.404	5.32971		69.404	12.1699		64.404	17.7617		64.404	56.8223		64.504	84.9199		64.348	79.3008		64.404	13.9137
	64.504	5.33044		69.504	12.1694		64.504	17.7715		64.504	56.8926		64.604	85.02		64.448	79.4055		64.504	13.941
	64.604	5.33984		69.604	12.1606		64.604	17.7813		64.604	56.9528		64.704	85.1191		64.548	79.5164		64.604	13.9524
	64.704	5.33948		69.704	12.1777		64.704	17.791		64.704	57.0023		64.804	85.2183		64.648	79.6211		64.704	13.9625
	64.804	5.33008		69.804	12.1777		64.804	17.791		64.804	57.082		64.904	85.3208		64.748	79.7351		64.804	13.9821
	64.904	5.32813		69.904	12.1699		64.904	17.8105		64.904	57.1523		65.004	85.4414		64.848	79.8398		64.904	13.9938
	65.004	5.32813		70.004	12.1626		65.004	17.8105		65.004	57.2035		65.104	85.5503		64.948	79.9395		65.004	14.0137
	65.104	5.34961		70.104	12.1719		65.104	17.8203		65.104	57.2926		65.204	85.6196		65.048	80.041		65.104	14.0426
	65.204	5.33789		70.204	12.1719		65.204	17.832		65.204	57.3516		65.304	85.7222		65.148	80.1602		65.204	14.0504
	65.304	5.33789		70.304	12.1714		65.304	17.8418		65.304	57.4125		65.404	85.8105		65.248	80.2859		65.304	14.0699
	65.404	5.34766		70.404	12.1621		65.404	17.8516		65.404	57.4821		65.504	85.9204		65.348	80.4004		65.404	14.093
	65.504	5.34766		70.504	12.1626		65.504	17.861		65.504	57.5527		65.604	86.0391		65.448	80.5242		65.504	14.111
	65.604	5.35706		70.604	12.1719		65.604	17.8519		65.604	57.6039		65.704	86.1504		65.548	80.6309		65.604	14.1227
	65.704	5.34766		70.704	12.1724		65.704	17.8812		65.704	57.6719		65.804	86.27		65.648	80.75		65.704	14.15
	65.804	5.35742		70.804	12.1816		65.804	17.9004		65.804	57.7227		65.904	86.3784		65.748	80.8594		65.804	14.1696
	65.904	5.35742		70.904	12.1816		65.904	17.9098		65.904	57.7832		66.004	86.4707		65.848	80.9609		65.904	14.1891
	66.004	5.35706		71.004	12.1812		66.004	17.9102		66.004	57.8418		66.104	86.5898		65.948	81.0703		66.004	14.2203
	66.104	5.34766		71.104	12.1602		66.104	17.9102		66.104	57.9219		66.204	86.6899		66.048	81.1895		66.104	14.2399
	66.204	5.35742		71.204	12.1602		66.204	17.9219		66.204	57.9824		66.304	86.8198		66.148	81.2966		66.204	14.2633
	66.304	5.35706		71.304	12.1602		66.304	17.932		66.304	58.0435		66.404	86.9395		66.248	81.4121		66.304	14.2902
	66.404	5.34766		71.404	12.1724		66.404	17.9609		66.404	58.1149		66.504	87.0513		66.348	81.5215		66.404	14.2906
	66.504	5.34766		71.504	12.1816		66.504	17.9512		66.504	58.1758		66.604	87.1797		66.448	81.6328		66.504	14.318
	66.604	5.33789		71.604	12.1816		66.604	17.9707		66.604	58.2242		66.704	87.3008		66.548	81.7324		66.604	14.3414
	66.704	5.33789		71.704	12.1816		66.704	17.9805		66.704	58.2758		66.804	87.4097		66.648	81.8613		66.704	14.361
	66.804	5.34961		71.804	12.1812		66.804	17.9805		66.804	58.3457		66.904	87.52		66.748	81.9358		66.804	14.3883
	66.904	5.34961		71.904	12.1724		66.904	17.9906		66.904	58.4141		67.004	87.6289		66.848	82.0313		66.904	14.4078
	67.004	5.34998		72.004	12.1812		67.004	18.0098		67.004	58.4945		67.104	87.7402		66.948	82.1309		67.004	14.4274
	67.104	5.36914		72.104	12.1719		67.104	18.0195		67.104	58.5723		67.204	87.8496		67.048	82.2402		67.104	14.4586
	67.204	5.36914		72.204	12.1719		67.204	18.041		67.204	58.6328		67.304	87.9712		67.148	82.3567		67.204	14.4781
	67.304	5.36914		72.304	12.1719		67.304	18.0405		67.304	58.6932		67.404	88.0991		67.248	82.4707		67.304	14.509
	67.404	5.37891		72.404	12.1724		67.404	18.0391		67.404	58.7617		67.504	88.1899		67.348	82.5754		67.404	14.5195
	67.504	5.37854		72.504	12.1836		67.504	18.0391		67.504	58.8418		67.604	88.2988		67.448	82.6765		67.504	14.5598
	67.604	5.37891		72.604	12.1836		67.604	18.0493		67.604	58.9102		67.704	88.3789		67.548	82.7864		67.604	14.5817
	67.704	5.37891		72.704	12.1836		67.704	18.0703		67.704	58.9808		67.804	88.4707		67.648	82.905		67.704	14.6133
	67.804	5.38867		72.804	12.1831		67.804	18.0801		67.804	59.0504		67.904	88.5703		67.748	83.0071		67.804	14.6422
	67.904	5.38867		72.904	12.1719		67.904	18.0801		67.904	59.1211		68.004	88.6602		67.848	83.1113		67.904	14.6692
	68.004	5.39844		73.004	12.1719		68.004	18.0898		68.004	59.1914		68.104	88.7617		67.948	83.2402		68.004	14.6989
	68.104	5.39844		73.104	12.1719		68.104	18.0996		68.104	59.2621		68.204	88.8711		68.048	83.3547		68.104	14.7297
	68.204	5.38867		73.204	12.1719		68.204	18.0996		68.204	59.332		68.304	88.9727		68.148	83.459		68.204	14.7477
	68.304	5.39807		73.304	12.1714		68.304	18.1094		68.304	59.4117		68.404	89.0718		68.248	83.5652		68.304	14.7711
	68.404	5.38867		73.404	12.1621		68.404	18.1191		68.404	59.4707		68.504	89.1621		68.348	83.6555		68.404	14.7985
	68.504	5.38867		73.504	12.1509		68.504	18.1191		68.504	59.5605		68.604	89.271		68.448	83.75		68.504	14.818
	68.604	5.39844		73.604	12.1597		68.604	18.1309		68.604	59.6211		68.704	89.3926		68.548	83.8691		68.604	14.8489
	68.704	5.39844		73.704	12.1509		68.704	18.141		68.704	59.6816		68.804	89.5117		68.648	83.9707		68.704	14.8707
	68.804	5.39893		73.804	12.168		68.804	18.1602		68.804	59.7614		68.904	89.623		68.748	84.0596		68.804	14.8903
	68.904	5.41016		73.904	12.168		68.904	18.1602		68.904	59.832		69.004	89.7222		68.848	84.1777		68.904	14.9293
	69.004	5.42188		74.004	12.168		69.004	18.1699		69.004	59.9027		69.104	89.8223		68.948	84.2988		69.004	14.9485
	69.104	5.41211		74.104	12.168		69.104	18.1797		69.104	59.9824		69.204	89.9316		69.048	84.4031		69.104	14.9707
	69.204	5.41211		74.204	12.168		69.204	18.1895		69.204	60.041		69.304	90.0435		69.148	84.5078		69.204	14.9996
	69.304	5.41211		74.304	12.168		69.304	18.2012		69.304	60.1016		69.404	90.1519		69.248	84.6182		69.304	15.0426
	69.404	5.42188		74.404	12.1797		69.404	18.2106		69.404	60.1719		69.504	90.2715		69.348	84.7258		69.404	15.05
	69.504	5.42151		74.504	12.1719		69.504	18.2109		69.504	60.2324		69.604	90.3906		69.448	84.825		69.504	15.0602
	69.604	5.41211		74.604	12.1719		69.604	18.2227		69.604	60.2813		69.704	90.4805		69.548	84.9512		69.604	15.1113
	69.704	5.41211		74.704	12.1724		69.704	18.2109		69.704	60.3414		69.804	90.5698		69.648	85.0559		69.704	15.152
	69.804	5.42188		74.804	12.1816		69.804	18.2207		69.804	60.3926		69.904	90.6406		69.748	85.155		69.804	15.1715
	69.904	5.42224		74.904	12.1816		69.904	18.2207		69.904	60.4531		70.004	90.7305		69.848	85.2793		69.904	15.191
	70.004	5.42188		75.004	12.1821		70.004	18.2305		70.004	60.5215		70.104	90.8398		69.948	85.3906		70.004	15.2219
	70.104	5.42188		75.104	12.1909		70.104	18.2402		70.104	60.5625		70.204	90.9512		70.048	85.4902		70.104	15.2477
	70.204	5.42188		75.204	12.1821		70.204	18.25		70.204	60.6328		70.304	91.0503		70.148	85.5801		70.204	15.2711
	70.304	5.43164		75.304	12.1914		70.304	18.25		70.304	60.6915		70.404	91.1504		70.248	85.6914		70.304	15.2906
	70.404	5.43201		75.404	12.2031		70.404	18.2601		70.404	60.7539		70.504	91.271		70.348	85.8105		70.404	15.318
	70.504	5.45117		75.504	12.2031		70.504	18.2793		70.504	60.8145		70.604	91.3418		70.448	85.9199		70.504	15.3492
	70.604	5.46094		75.604	12.2114		70.604	18.2793		70.604	60.8749		70.704	91.4414		70.548	86.0195		70.604	15.38
	70.704	5.46094		75.704	12.2202		70.704	18.2887		70.704	60.9316		70.804	91.5513		70.648	86.1067		70.704	15.3771
	70.804	5.46094		75.804	12.2109		70.804	18.291		70.804	60.9922		70.904	91.6504		70.748	86.2207		70.804	15.4196
	70.904	5.46094		75.904	12.2109		70.904	18.3008		70.904	61.0625		71.004	91.7715		70.848	86.3372		70.904	15.443
	71.004	5.46094		76.004	12.2109		71.004	18.3011		71.004	61.1019		71.104	91.9102		70.948	86.446		71.004	15.4703
	71.104	5.46094		76.104	12.2109		71.104	18.332		71.104	61.1816		71.204	92.0015		71.048	86.541		71.104	15.4821
	71.204	5.47107		76.204	12.2109		71.204	18.332		71.204	61.2711		71.304	92.1011		71.148	86.6621		71.204	15.5016
	71.304	5.48047		76.304	12.2109		71.304	18.3422		71.304	61.3226		71.404	92.2212		71.248	86.7463		71.304	15.5208
	71.404	5.48047		76.404	12.2109		71.404	18.361		71.404	61.3828		71.504	92.3101		71.348	86.8398		71.404	15.5309
	71.504	5.49023		76.504	12.2227		71.504	18.3519		71.504	61.4434		71.604	92.3999		71.448	86.9348		71.504	15.5504
	71.604	5.49023		76.604	12.2227		71.604	18.3707		71.604	61.5219		71.704	92.502		71.548	87.0339		71.604	15.5699
	71.704	5.49023		76.704	12.2227		71.704	18.3715		71.704	61.6016		71.804	92.6118		71.648	87.1458		71.704	15.5895
	71.804	5.4906		76.804	12.2231		71.804	18.3809		71.804	61.682		71.904	92.73		71.748	87.2598		71.804	15.6125
	71.904	5.5		76.904	12.2319		71.904	18.3906		71.904	61.752		72.004	92.8418		71.848	87.364		71.904	15.6227
	72.004	5.50977		77.004	12.2227		72.004	18.4004		72.004	61.8223		72.104	92.9414		71.948	87.4524		72.004	15.6309
	72.104	5.49963		77.104	12.2227		72.104	18.4121		72.104	61.9121		72.204	93.041		72.048	87.5488		72.104	15.6598
	72.204	5.4906		77.204	12.2114		72.204	18.4117		72.204	61.9629		72.304	93.1528		72.148	87.6633		72.204	15.6907
	72.304	5.51172		77.304	12.2402		72.304	18.4121		72.304	62.0316		72.404	93.271		72.248	87.7634		72.304	15.7012
	72.404	5.51172		77.404	12.2285		72.404	18.4219		72.404	62.1016		72.504	93.3594		72.348	87.8762		72.404	15.7418
	72.504	5.52148		77.504	12.2212		72.504	18.432		72.504	62.1816		72.604	93.4805		72.448	87.9949		72.504	15.7614
	72.604	5.52148		77.604	12.2324		72.604	18.4414		72.604	62.2617		72.704	93.5801		72.548	88.0852		72.604	15.7809
	72.704	5.53162		77.704	12.2324		72.704	18.4512		72.704	62.3004		72.804	93.689		72.648	88.196		72.704	15.8004
	72.804	5.54102		77.804	12.2329		72.804	18.4609		72.804	62.3422		72.904	93.7896		72.748	88.3008		72.804	15.8274
	72.904	5.54102		77.904	12.2305		72.904	18.4707		72.904	62.4023		73.004	93.9199		72.848	88.4199		72.904	15.8418
	73.004	5.55078		78.004	12.2305		73.004	18.4805		73.004	62.4829		73.104	94.0195		72.948	88.5313		73.004	15.8704
	73.104	5.55078		78.104	12.2417		73.104	18.4805		73.104	62.5524		73.204	94.1284		73.048	88.6355		73.104	15.8809
	73.204	5.55078		78.204	12.2212		73.204	18.4922		73.204	62.5938		73.304	94.2305		73.148	88.7402		73.204	15.9094
	73.304	5.56055		78.304	12.2305		73.304	18.4922		73.304	62.6429		73.404	94.3394		73.248	88.8613		73.304	15.9235
	73.404	5.55066		78.404	12.2305		73.404	18.502		73.404	62.7227		73.504	94.4395		73.348	88.9707		73.404	15.943
	73.504	5.54883		78.504	12.2305		73.504	18.5117		73.504	62.8125		73.604	94.561		73.448	89.0791		73.504	15.9707
	73.604	5.54883		78.604	12.23		73.604	18.5219		73.604	62.8711		73.704	94.6602		73.548	89.1777		73.604	16.0035
	73.704	5.55908		78.704	12.2207		73.704	18.5406		73.704	62.9316		73.804	94.769		73.648	89.2937		73.704	16.0305
	73.804	5.5708		78.804	12.2212		73.804	18.541		73.804	63.002		73.904	94.8691		73.748	89.4133		73.804	16.0406
	73.904	5.58203		78.904	12.2305		73.904	18.5313		73.904	63.0621		74.004	94.9609		73.848	89.5242		73.904	16.0723
	74.004	5.58154		79.004	12.2427		74.004	18.5508		74.004	63.123		74.104	95.0605		73.948	89.6047		74.004	16.1207
	74.104	5.5708		79.104	12.2402		74.104	18.5508		74.104	63.1816		74.204	95.1597		74.048	89.6992		74.104	16.152
	74.204	5.59131		79.204	12.2402		74.204	18.5609		74.204	63.2426		74.304	95.2598		74.148	89.824		74.204	16.1832
	74.304	5.58008		79.304	12.2515		74.304	18.5797		74.304	63.3223		74.404	95.3594		74.248	89.9609		74.304	16.2024
	74.404	5.58008		79.404	12.2427		74.404	18.5824		74.404	63.3926		74.504	95.4512		74.348	90.041		74.404	16.2203
	74.504	5.58044		79.504	12.2402		74.504	18.5918		74.504	63.4316		74.604	95.5703		74.448	90.1504		74.504	16.2637
	74.604	5.58984		79.604	12.252		74.604	18.6016		74.604	63.4727		74.704	95.6699		74.548	90.2571		74.604	16.2926
	74.704	5.59961		79.704	12.2402		74.704	18.6016		74.704	63.5219		74.804	95.7695		74.648	90.3418		74.704	16.3203
	74.804	5.59961		79.804	12.252		74.804	18.6113		74.804	63.582		74.904	95.8711		74.748	90.4707		74.804	16.361
	74.904	5.59998		79.904	12.2524		74.904	18.6301		74.904	63.6426		75.004	95.9629		74.848	90.582		74.904	16.3805
	75.004	5.61877		80.004	12.2617		75.004	18.6117		75.004	63.7109		75.104	96.0625		74.948	90.6765		75.004	16.3997
	75.104	5.60938		80.104	12.2534		75.104	18.6309		75.104	63.7617		75.204	96.1719		75.048	90.7864		75.104	16.4215
	75.204	5.61914		80.204	12.2314		75.204	18.6403		75.204	63.8125		75.304	96.2832		75.148	90.8953		75.204	16.4531
	75.304	5.61951		80.304	12.2637		75.304	18.6312		75.304	63.8929		75.404	96.4023		75.248	91.0071		75.304	16.4816
	75.404	5.62891		80.404	12.271		75.404	18.6504		75.404	63.9609		75.504	96.5122		75.348	91.0908		75.404	16.5016
	75.504	5.62891		80.504	12.252		75.504	18.6602		75.504	64.0313		75.604	96.6128		75.448	91.1992		75.504	16.5289
	75.604	5.62891		80.604	12.2593		75.604	18.6699		75.604	64.1016		75.704	96.7109		75.548	91.2942		75.604	16.549
	75.704	5.63867		80.704	12.25		75.704	18.6816		75.704	64.1626		75.804	96.8013		75.648	91.4004		75.704	16.5914
	75.804	5.63904		80.804	12.2505		75.804	18.682		75.804	64.2441		75.904	96.9199		75.748	91.5046		75.804	16.6305
	75.904	5.64807		80.904	12.2612		75.904	18.7012		75.904	64.3145		76.004	97.0215		75.848	91.6145		75.904	16.6497
	76.004	5.65039		81.004	12.2637		76.004	18.7109		76.004	64.3945		76.104	97.1309		75.948	91.7207		76.004	16.6637
	76.104	5.65039		81.104	12.2642		76.104	18.7109		76.104	64.4648		76.204	97.2407		76.048	91.8445		76.104	16.6836
	76.204	5.65039		81.204	12.2734		76.204	18.7207		76.204	64.5332		76.304	97.3398		76.148	91.9661		76.204	16.7125
	76.304	5.65039		81.304	12.2729		76.304	18.7305		76.304	64.5844		76.404	97.4297		76.248	92.0703		76.304	16.7321
	76.404	5.65039		81.404	12.252		76.404	18.7399		76.404	64.6445		76.504	97.5195		76.348	92.1853		76.404	16.7594
	76.504	5.65039		81.504	12.2524		76.504	18.7402		76.504	64.7148		76.604	97.6108		76.448	92.2961		76.504	16.7906
	76.604	5.65002		81.604	12.269		76.604	18.7598		76.604	64.7734		76.704	97.7212		76.548	92.4004		76.604	16.8024
	76.704	5.64063		81.704	12.2485		76.704	18.7715		76.704	64.8335		76.804	97.8101		76.648	92.4954		76.704	16.8293
	76.804	5.65076		81.804	12.2578		76.804	18.7715		76.804	64.8929		76.904	97.9102		76.748	92.6062		76.804	16.8278
	76.904	5.65979		81.904	12.2583		76.904	18.7816		76.904	64.9531		77.004	98.0215		76.848	92.7063		76.904	16.8516
	77.004	5.65076		82.004	12.2671		77.004	18.8008		77.004	65.0219		77.104	98.1211		76.948	92.7957		77.004	16.8688
	77.104	5.66052		82.104	12.27		77.104	18.8102		77.104	65.0918		77.204	98.2212		77.048	92.905		77.104	16.8879
	77.204	5.66992		82.204	12.2793		77.204	18.8011		77.204	65.1617		77.304	98.3301		77.148	92.9954		77.204	16.9215
	77.304	5.66992		82.304	12.2793		77.304	18.8207		77.304	65.2125		77.404	98.4414		77.248	93.0945		77.304	16.9215
	77.404	5.66992		82.404	12.2715		77.404	18.8297		77.404	65.2738		77.504	98.5605		77.348	93.2207		77.404	16.9414
	77.504	5.66992		82.504	12.2793		77.504	18.8301		77.504	65.3317		77.604	98.6606		77.448	93.3105		77.504	16.9817
	77.604	5.66992		82.604	12.2793		77.604	18.8301		77.604	65.3926		77.704	98.7813		77.548	93.4102		77.604	16.9918
	77.704	5.66992		82.704	12.2788		77.704	18.8398		77.704	65.443		77.804	98.8809		77.648	93.5		77.704	17.0114
	77.804	5.67969		82.804	12.2817		77.804	18.8398		77.804	65.4828		77.904	98.9902		77.748	93.5842		77.804	17.0309
	77.904	5.66992		82.904	12.291		77.904	18.8496		77.904	65.5527		78.004	99.0898		77.848	93.6843		77.904	17.0508
	78.004	5.66992		83.004	12.2915		78.004	18.861		78.004	65.6129		78.104	99.1797		77.948	93.7988		78.004	17.0793
	78.104	5.66992		83.104	12.3022		78.104	18.8617		78.104	65.6523		78.204	99.2813		78.048	93.9226		78.104	17.0973
	78.204	5.66992		83.204	12.291		78.204	18.8809		78.204	65.7031		78.304	99.3906		78.148	94.0391		78.204	17.1012
	78.304	5.67029		83.304	12.291		78.304	18.8906		78.304	65.7637		78.404	99.4883		78.248	94.1536		78.304	17.1282
	78.404	5.68005		83.404	12.3032		78.404	18.9004		78.404	65.834		78.504	99.5996		78.348	94.25		78.404	17.1383
	78.504	5.68945		83.504	12.3125		78.504	18.9098		78.504	65.9141		78.604	99.6992		78.448	94.3398		78.504	17.1578
	78.604	5.68945		83.604	12.312		78.604	18.9199		78.604	65.9926		78.704	99.8008		78.548	94.4688		78.604	17.1696
	78.704	5.68945		83.704	12.3105		78.704	18.9199		78.704	66.0625		78.804	99.8906		78.648	94.5684		78.704	17.1887
	78.804	5.68945		83.804	12.311		78.804	18.9203		78.804	66.1328		78.904	100.009		78.748	94.675		78.804	17.2109
	78.904	5.68945		83.904	12.3315		78.904	18.9293		78.904	66.2129		79.004	100.102		78.848	94.7751		78.904	17.2516
	79.004	5.68909		84.004	12.3101		79.004	18.9297		79.004	66.2738		79.104	100.201		78.948	94.8762		79.004	17.2711
	79.104	5.68005		84.104	12.3091		79.104	18.9414		79.104	66.3625		79.204	100.291		79.048	94.9824		79.104	17.3024
	79.204	5.69922		84.204	12.3184		79.204	18.9512		79.204	66.4141		79.304	100.41		79.148	95.0918		79.204	17.3219
	79.304	5.68005		84.304	12.3184		79.304	18.9512		79.304	66.4922		79.404	100.49		79.248	95.1914		79.304	17.3414
	79.404	5.69849		84.404	12.3296		79.404	18.9707		79.404	66.5414		79.504	100.583		79.348	95.2813		79.404	17.3605
	79.504	5.68042		84.504	12.3208		79.504	18.9707		79.504	66.6016		79.604	100.691		79.448	95.386		79.504	17.3688
	79.604	5.69922		84.604	12.3301		79.604	18.9805		79.604	66.65		79.704	100.801		79.548	95.4773		79.604	17.4117
	79.704	5.69922		84.704	12.3223		79.704	18.9805		79.704	66.7114		79.804	100.911		79.648	95.5918		79.704	17.4313
	79.804	5.70898		84.804	12.3301		79.804	18.9906		79.804	66.7832		79.904	101.021		79.748	95.7063		79.804	17.47
	79.904	5.69922		84.904	12.3301		79.904	19.0098		79.904	66.8633		80.004	101.092		79.848	95.8008		79.904	17.4723
	80.004	5.70898		85.004	12.3301		80.004	19.0195		80.004	66.9144		80.104	101.221		79.948	95.9023		80.004	17.4993
	80.104	5.70898		85.104	12.3413		80.104	19.0293		80.104	66.9922		80.204	101.33		80.048	96.0107		80.104	17.5289
	80.204	5.70898		85.204	12.3403		80.204	19.0406		80.204	67.0531		80.304	101.441		80.148	96.0996		80.204	17.5488
	80.304	5.70898		85.304	12.3418		80.304	19.0309		80.304	67.1323		80.404	101.531		80.248	96.209		80.304	17.5778
	80.404	5.70898		85.404	12.3423		80.404	19.0316		80.404	67.1816		80.504	101.62		80.348	96.3157		80.404	17.6086
	80.504	5.71875		85.504	12.3511		80.504	19.0504		80.504	67.2109		80.604	101.738		80.448	96.4246		80.504	17.6188
	80.604	5.71875		85.604	12.3418		80.604	19.0511		80.604	67.2813		80.704	101.828		80.548	96.5098		80.604	17.6376
	80.704	5.71875		85.704	12.3418		80.704	19.0605		80.704	67.3418		80.804	101.908		80.648	96.6047		80.704	17.65
	80.804	5.71875		85.804	12.3423		80.804	19.0703		80.804	67.4117		80.904	102.01		80.748	96.6895		80.804	17.6696
	80.904	5.72815		85.904	12.3594		80.904	19.0605		80.904	67.4707		81.004	102.109		80.848	96.8054		80.904	17.7008
	81.004	5.71912		86.004	12.3594		81.004	19.0703		81.004	67.5219		81.104	102.199		80.948	96.8958		81.004	17.7207
	81.104	5.71875		86.104	12.3594		81.104	19.0703		81.104	67.5918		81.204	102.299		81.048	96.9902		81.104	17.7731
	81.204	5.71875		86.204	12.3706		81.204	19.0801		81.204	67.6429		81.304	102.399		81.148	97.114		81.204	17.7883
	81.304	5.71875		86.304	12.354		81.304	19.0898		81.304	67.7109		81.404	102.51		81.248	97.2258		81.304	17.7985
	81.404	5.71875		86.404	12.373		81.404	19.0898		81.404	67.7719		81.504	102.599		81.348	97.325		81.404	17.8297
	81.504	5.71875		86.504	12.373		81.504	19.1016		81.504	67.832		81.604	102.7		81.448	97.4297		81.504	17.8489
	81.604	5.71875		86.604	12.373		81.604	19.1113		81.604	67.9219		81.704	102.801		81.548	97.5247		81.604	17.8707
	81.704	5.71875		86.704	12.373		81.704	19.1113		81.704	67.9899		81.804	102.922		81.648	97.6406		81.704	17.8903
	81.804	5.73096		86.804	12.373		81.804	19.1215		81.804	68.032		81.904	103.021		81.748	97.748		81.804	17.9215
	81.904	5.74219		86.904	12.3652		81.904	19.1406		81.904	68.111		82.004	103.131		81.848	97.8542		81.904	17.9407
	82.004	5.73047		87.004	12.3652		82.004	19.1504		82.004	68.1309		82.104	103.221		81.948	97.9492		82.004	17.9508
	82.104	5.73047		87.104	12.3735		82.104	19.1504		82.104	68.1825		82.204	103.341		82.048	98.0637		82.104	17.9703
	82.204	5.73047		87.204	12.3706		82.204	19.1602		82.204	68.2731		82.304	103.441		82.148	98.1797		82.204	17.9895
	82.304	5.73047		87.304	12.3594		82.304	19.1602		82.304	68.3223		82.404	103.541		82.248	98.2537		82.304	18.0114
	82.404	5.73047		87.404	12.3525		82.404	19.1797		82.404	68.3929		82.504	103.652		82.348	98.3613		82.404	18.0309
	82.504	5.7406		87.504	12.373		82.504	19.1895		82.504	68.4625		82.604	103.723		82.448	98.4512		82.504	18.0618
	82.604	5.75		87.604	12.373		82.604	19.1895		82.604	68.514		82.704	103.832		82.548	98.5364		82.604	18.0797
	82.704	5.75977		87.704	12.3726		82.704	19.209		82.704	68.584		82.804	103.932		82.648	98.6453		82.704	18.1227
	82.804	5.75977		87.804	12.3535		82.804	19.209		82.804	68.623		82.904	104.051		82.748	98.75		82.804	18.13
	82.904	5.75		87.904	12.3535		82.904	19.2207		82.904	68.6934		83.004	104.152		82.848	98.8516		82.904	18.15
	83.004	5.76013		88.004	12.3545		83.004	19.2305		83.004	68.7332		83.104	104.232		82.948	98.9558		83.004	18.1816
	83.104	5.76917		88.104	12.375		83.104	19.2399		83.104	68.8223		83.204	104.313		83.048	99.0754		83.104	18.2106
	83.204	5.75977		88.204	12.3745		83.204	19.2305		83.204	68.8828		83.304	104.412		83.148	99.1504		83.204	18.2496
	83.304	5.76953		88.304	12.3633		83.304	19.2402		83.304	68.9437		83.404	104.501		83.248	99.25		83.304	18.2688
	83.404	5.7699		88.404	12.3521		83.404	19.2402		83.404	69.0114		83.504	104.563		83.348	99.3757		83.404	18.2867
	83.504	5.77893		88.504	12.3618		83.504	19.25		83.504	69.0527		83.604	104.671		83.448	99.4749		83.504	18.3102
	83.604	5.7699		88.604	12.373		83.604	19.2598		83.604	69.0941		83.704	104.77		83.548	99.5801		83.604	18.3372
	83.704	5.76953		88.704	12.373		83.704	19.2797		83.704	69.1621		83.804	104.89		83.648	99.6992		83.704	18.3395
	83.804	5.7793		88.804	12.373		83.804	19.2891		83.804	69.2129		83.904	104.98		83.748	99.7988		83.804	18.3707
	83.904	5.7793		88.904	12.373		83.904	19.2988		83.904	69.2836		84.004	105.059		83.848	99.9004		83.904	18.3899
	84.004	5.76953		89.004	12.3647		84.004	19.3105		84.004	69.3441		84.104	105.148		83.948	100		84.004	18.4078
	84.104	5.7793		89.104	12.354		84.104	19.3105		84.104	69.4332		84.204	105.27		84.048	100.119		84.104	18.4274
	84.204	5.77966		89.204	12.3711		84.204	19.3203		84.204	69.4926		84.304	105.398		84.148	100.229		84.204	18.4586
	84.304	5.79883		89.304	12.3711		84.304	19.3301		84.304	69.5723		84.404	105.498		84.248	100.34		84.304	18.4899
	84.404	5.79846		89.404	12.3706		84.404	19.3297		84.404	69.6216		84.504	105.59		84.348	100.449		84.404	18.5094
	84.504	5.80078		89.504	12.3496		84.504	19.3304		84.504	69.6934		84.604	105.709		84.448	100.544		84.504	18.5403
	84.604	5.80078		89.604	12.3613		84.604	19.3492		84.604	69.752		84.704	105.82		84.548	100.648		84.604	18.5387
	84.704	5.79138		89.704	12.3501		84.704	19.3496		84.704	69.8414		84.804	105.91		84.648	100.761		84.704	18.5582
	84.804	5.80042		89.804	12.3594		84.804	19.3496		84.804	69.8926		84.904	105.98		84.748	100.842		84.804	18.5778
	84.904	5.80115		89.904	12.3594		84.904	19.3691		84.904	69.9434		85.004	106.07		84.848	100.947		84.904	18.6086
	85.004	5.81055		90.004	12.3599		85.004	19.3789		85.004	70.014		85.104	106.163		84.948	101.055		85.004	18.6188
	85.104	5.81055		90.104	12.3691		85.104	19.3906		85.104	70.1133		85.204	106.291		85.048	101.162		85.104	18.6497
	85.204	5.82031		90.204	12.3691		85.204	19.3906		85.204	70.1523		85.304	106.39		85.148	101.262		85.204	18.6715
	85.304	5.81055		90.304	12.3691		85.304	19.4008		85.304	70.2133		85.404	106.461		85.248	101.352		85.304	18.7028
	85.404	5.82031		90.404	12.3691		85.404	19.4316		85.404	70.2832		85.504	106.582		85.348	101.461		85.404	18.7223
	85.504	5.82031		90.504	12.3696		85.504	19.4297		85.504	70.3418		85.604	106.662		85.448	101.563		85.504	18.7496
	85.604	5.81995		90.604	12.3784		85.604	19.4414		85.604	70.4125		85.704	106.771		85.548	101.657		85.604	18.761
	85.704	5.82068		90.704	12.3696		85.704	19.4512		85.704	70.4922		85.804	106.872		85.648	101.752		85.704	18.7793
	85.804	5.83008		90.804	12.3696		85.804	19.4609		85.804	70.5328		85.904	106.971		85.748	101.846		85.804	18.8082
	85.904	5.82031		90.904	12.3706		85.904	19.4707		85.904	70.582		86.004	107.082		85.848	101.949		85.904	18.8395
	86.004	5.83008		91.004	12.3613		86.004	19.4703		86.004	70.6426		86.104	107.172		85.948	102.051		86.004	18.859
	86.104	5.82971		91.104	12.3618		86.104	19.4707		86.104	70.6934		86.204	107.291		86.048	102.145		86.104	18.8903
	86.204	5.82031		91.204	12.3711		86.204	19.4902		86.204	70.7426		86.304	107.381		86.148	102.223		86.204	18.9098
	86.304	5.82068		91.304	12.3711		86.304	19.4902		86.304	70.8125		86.404	107.461		86.248	102.343		86.304	18.9293
	86.404	5.83008		91.404	12.3711		86.404	19.502		86.404	70.8828		86.504	107.572		86.348	102.444		86.404	18.9489
	86.504	5.83008		91.504	12.3599		86.504	19.5122		86.504	70.9535		86.604	107.641		86.448	102.559		86.504	18.9801
	86.604	5.83984		91.604	12.3691		86.604	19.5229		86.604	71.0231		86.704	107.751		86.548	102.648		86.604	18.9996
	86.704	5.82971		91.704	12.3687		86.704	19.5215		86.704	71.0531		86.804	107.831		86.648	102.748		86.704	19.0188
	86.804	5.82031		91.804	12.3633		86.804	19.5313		86.804	71.1035		86.904	107.93		86.748	102.859		86.804	19.041
	86.904	5.83008		91.904	12.3628		86.904	19.541		86.904	71.1719		87.004	108.039		86.848	102.969		86.904	19.0696
	87.004	5.83093		92.004	12.3535		87.004	19.5508		87.004	71.2324		87.104	108.148		86.948	103.074		87.004	19.0797
	87.104	5.86133		92.104	12.3613		87.104	19.5605		87.104	71.293		87.204	108.241		87.048	103.17		87.104	19.111
	87.204	5.86133		92.204	12.3618		87.204	19.5703		87.204	71.3633		87.304	108.33		87.148	103.26		87.204	19.1387
	87.304	5.85156		92.304	12.3711		87.304	19.5801		87.304	71.4336		87.404	108.41		87.248	103.366		87.304	19.1715
	87.404	5.8512		92.404	12.3589		87.404	19.5918		87.404	71.5137		87.504	108.5		87.348	103.441		87.404	19.1989
	87.504	5.86133		92.504	12.3501		87.504	19.6016		87.504	71.5625		87.604	108.621		87.448	103.531		87.504	19.218
	87.604	5.86133		92.604	12.3594		87.604	19.6118		87.604	71.6323		87.704	108.711		87.548	103.626		87.604	19.2281
	87.704	5.86133		92.704	12.3594		87.704	19.6328		87.704	71.682		87.804	108.822		87.648	103.745		87.704	19.2594
	87.804	5.86133		92.804	12.3516		87.804	19.6426		87.804	71.7402		87.904	108.902		87.748	103.82		87.804	19.2789
	87.904	5.86169		92.904	12.3599		87.904	19.6421		87.904	71.832		88.004	109.012		87.848	103.9		87.904	19.2985
	88.004	5.87109		93.004	12.3726		88.004	19.6406		88.004	71.9		88.104	109.101		87.948	104		88.004	19.3293
	88.104	5.87109		93.104	12.3633		88.104	19.6406		88.104	71.9418		88.204	109.182		88.048	104.106		88.104	19.3395
	88.204	5.88281		93.204	12.3633		88.204	19.6509		88.204	72.0215		88.304	109.284		88.148	104.221		88.204	19.3633
	88.304	5.88318		93.304	12.3633		88.304	19.6714		88.304	72.0699		88.404	109.412		88.248	104.325		88.304	19.4
	88.404	5.89258		93.404	12.3638		88.404	19.67		88.404	72.1113		88.504	109.521		88.348	104.424		88.404	19.4235
	88.504	5.89258		93.504	12.3608		88.504	19.6836		88.504	72.1621		88.604	109.621		88.448	104.52		88.504	19.4426
	88.604	5.89258		93.604	12.3516		88.604	19.6836		88.604	72.2203		88.704	109.713		88.548	104.639		88.604	19.4528
	88.704	5.89258		93.704	12.3521		88.704	19.6934		88.704	72.2617		88.804	109.801		88.648	104.753		88.704	19.4727
	88.804	5.89209		93.804	12.3608		88.804	19.6934		88.804	72.3125		88.904	109.89		88.748	104.833		88.804	19.5016
	88.904	5.89063		93.904	12.3594		88.904	19.7031		88.904	72.3809		89.004	109.99		88.848	104.949		88.904	19.5211
	89.004	5.89099		94.004	12.3599		89.004	19.7129		89.004	72.422		89.104	110.08		88.948	105.068		89.004	19.5524
	89.104	5.90039		94.104	12.3711		89.104	19.7129		89.104	72.4727		89.204	110.17		89.048	105.173		89.104	19.5723
	89.204	5.90039		94.204	12.3633		89.204	19.7227		89.204	72.5527		89.304	110.291		89.148	105.265		89.204	19.6086
	89.304	5.90039		94.304	12.3516		89.304	19.7422		89.304	72.6031		89.404	110.391		89.248	105.355		89.304	19.6305
	89.404	5.90039		94.404	12.3711		89.404	19.7422		89.404	72.6641		89.504	110.49		89.348	105.471		89.404	19.6582
	89.504	5.91016		94.504	12.3594		89.504	19.752		89.504	72.7246		89.604	110.561		89.448	105.585		89.504	19.691
	89.604	5.90039		94.604	12.3696		89.604	19.7617		89.604	72.7832		89.704	110.669		89.548	105.67		89.604	19.7028
	89.704	5.90039		94.704	12.3789		89.704	19.7715		89.704	72.8438		89.804	110.76		89.648	105.781		89.704	19.7301
	89.804	5.91016		94.804	12.3784		89.804	19.7715		89.804	72.9039		89.904	110.859		89.748	105.885		89.804	19.7578
	89.904	5.90979		94.904	12.3691		89.904	19.7711		89.904	72.975		90.004	110.961		89.848	106		89.904	19.7903
	90.004	5.91016		95.004	12.3696		90.004	19.7734		90.004	73.0547		90.104	111.07		89.948	106.111		90.004	19.8004
	90.104	5.91016		95.104	12.3789		90.104	19.7832		90.104	73.123		90.204	111.159		90.048	106.211		90.104	19.8278
	90.204	5.90039		95.204	12.3789		90.204	19.793		90.204	73.1641		90.304	111.239		90.148	106.32		90.204	19.8512
	90.304	5.91016		95.304	12.3799		90.304	19.8027		90.304	73.2246		90.404	111.348		90.248	106.436		90.304	19.8711
	90.404	5.91016		95.404	12.3911		90.404	19.8031		90.404	73.2828		90.504	111.439		90.348	106.561		90.404	19.9114
	90.504	5.91016		95.504	12.3999		90.504	19.8219		90.504	73.3438		90.604	111.54		90.448	106.656		90.504	19.9301
	90.604	5.90979		95.604	12.3906		90.604	19.8226		90.604	73.3949		90.704	111.658		90.548	106.74		90.604	19.9915
	90.704	5.90039		95.704	12.3989		90.704	19.8418		90.704	73.4629		90.804	111.748		90.648	106.837		90.704	20.0016
	90.804	5.91016		95.804	12.3965		90.804	19.8516		90.804	73.5137		90.904	111.837		90.748	106.932		90.804	20.0289
	90.904	5.91016		95.904	12.3965		90.904	19.8516		90.904	73.5742		91.004	111.928		90.848	107.041		90.904	20.0524
	91.004	5.91992		96.004	12.4082		91.004	19.8613		91.004	73.6234		91.104	112.029		90.948	107.145		91.004	20.0719
	91.104	5.91992		96.104	12.4087		91.104	19.8613		91.104	73.6836		91.204	112.1		91.048	107.24		91.104	20.0914
	91.204	5.91992		96.204	12.418		91.204	19.873		91.204	73.7441		91.304	112.189		91.148	107.335		91.204	20.1227
	91.304	5.92969		96.304	12.4106		91.304	19.8828		91.304	73.8026		91.404	112.299		91.248	107.42		91.304	20.1497
	91.404	5.92969		96.404	12.4219		91.404	19.8922		91.404	73.8613		91.504	112.381		91.348	107.514		91.404	20.1676
	91.504	5.93945		96.504	12.4214		91.504	19.8832		91.504	73.9414		91.604	112.48		91.448	107.595		91.504	20.1871
	91.604	5.93945		96.604	12.4238		91.604	19.9023		91.604	74.002		91.704	112.581		91.548	107.701		91.604	20.2184
	91.704	5.94885		96.704	12.4121		91.704	19.9121		91.704	74.0508		91.804	112.679		91.648	107.806		91.704	20.2491
	91.804	5.93909		96.804	12.4238		91.804	19.9219		91.804	74.1211		91.904	112.762		91.748	107.912		91.804	20.2574
	91.904	5.92969		96.904	12.4126		91.904	19.9409		91.904	74.1918		92.004	112.861		91.848	108.031		91.904	20.277
	92.004	5.92932		97.004	12.4219		92.004	19.9297		92.004	74.2617		92.104	112.941		91.948	108.128		92.004	20.3004
	92.104	5.91992		97.104	12.4224		92.104	19.9399		92.104	74.3317		92.204	113.021		92.048	108.218		92.104	20.3199
	92.204	5.92969		97.204	12.4312		92.204	19.9507		92.204	74.3809		92.304	113.111		92.148	108.313		92.204	20.3512
	92.304	5.92969		97.304	12.4219		92.304	19.9508		92.304	74.4515		92.404	113.211		92.248	108.417		92.304	20.3707
	92.404	5.92969		97.404	12.4224		92.404	19.9512		92.404	74.5211		92.504	113.3		92.348	108.506		92.404	20.4098
	92.504	5.93945		97.504	12.4312		92.504	19.9512		92.504	74.5918		92.604	113.39		92.448	108.621		92.504	20.4293
	92.604	5.93945		97.604	12.4219		92.604	19.9609		92.604	74.6429		92.704	113.471		92.548	108.725		92.604	20.4371
	92.704	5.93909		97.704	12.4302		92.704	19.9613		92.704	74.6914		92.804	113.57		92.648	108.82		92.704	20.4684
	92.804	5.95117		97.804	12.4395		92.804	19.9902		92.804	74.7516		92.904	113.65		92.748	108.915		92.804	20.4875
	92.904	5.95117		97.904	12.4321		92.904	19.9902		92.904	74.791		93.004	113.771		92.848	109.01		92.904	20.4977
	93.004	5.95117		98.004	12.4414		93.004	20		93.004	74.832		93.104	113.852		92.948	109.126		93.004	20.5286
	93.104	5.95081		98.104	12.4419		93.104	20.0101		93.104	74.8833		93.204	113.951		93.048	109.216		93.104	20.5387
	93.204	5.94141		98.204	12.4629		93.204	20.0192		93.204	74.9531		93.304	114.061		93.148	109.325		93.204	20.5618
	93.304	5.94141		98.304	12.4512		93.304	20.0313		93.304	74.9938		93.404	114.182		93.248	109.425		93.304	20.5797
	93.404	5.95117		98.404	12.4512		93.404	20.041		93.404	75.0433		93.504	114.301		93.348	109.52		93.404	20.5992
	93.504	5.96094		98.504	12.4512		93.504	20.041		93.504	75.1227		93.604	114.4		93.448	109.619		93.504	20.6191
	93.604	5.95117		98.604	12.4512		93.604	20.0508		93.604	75.1547		93.704	114.493		93.548	109.695		93.604	20.6403
	93.704	5.95117		98.704	12.4634		93.704	20.0508		93.704	75.2227		93.804	114.621		93.648	109.791		93.704	20.6672
	93.804	5.96094		98.804	12.4688		93.804	20.0508		93.804	75.2832		93.904	114.701		93.748	109.891		93.804	20.6813
	93.904	5.96094		98.904	12.4688		93.904	20.0621		93.904	75.334		94.004	114.801		93.848	110		93.904	20.7008
	94.004	5.97034		99.004	12.4707		94.004	20.0527		94.004	75.4043		94.104	114.881		93.948	110.1		94.004	20.7207
	94.104	5.96094		99.104	12.4707		94.104	20.0723		94.104	75.4847		94.204	114.971		94.048	110.199		94.104	20.7496
	94.204	5.96094		99.204	12.4707		94.204	20.0723		94.204	75.5625		94.304	115.068		94.148	110.311		94.204	20.7614
	94.304	5.96094		99.304	12.4707		94.304	20.082		94.304	75.6328		94.404	115.16		94.248	110.396		94.304	20.7814
	94.404	5.96094		99.404	12.4707		94.404	20.082		94.404	75.6934		94.504	115.27		94.348	110.49		94.404	20.8121
	94.504	5.97034		99.504	12.4712		94.504	20.0922		94.504	75.7539		94.604	115.35		94.448	110.58		94.504	20.8317
	94.604	5.9707		99.604	12.4727		94.604	20.1016		94.604	75.8129		94.704	115.449		94.548	110.689		94.604	20.8512
	94.704	5.9707		99.704	12.4839		94.704	20.1113		94.704	75.873		94.804	115.529		94.648	110.791		94.704	20.8781
	94.804	5.9707		99.804	12.4727		94.804	20.1211		94.804	75.9336		94.904	115.6		94.748	110.886		94.804	20.8868
	94.904	5.9707		99.904	12.4736		94.904	20.1215		94.904	76.002		95.004	115.699		94.848	110.961		94.904	20.9215
	95.004	5.99219		100.004	12.4937		95.004	20.1403		95.004	76.0629		95.104	115.789		94.948	111.051		95.004	20.9327
	95.104	5.99182		100.104	12.4824		95.104	20.1429		95.104	76.1328		95.204	115.878		95.048	111.155		95.104	20.9489
	95.204	5.98242		100.204	12.4824		95.204	20.152		95.204	76.1836		95.304	115.98		95.148	111.25		95.204	20.9684
	95.304	5.99255		100.304	12.4907		95.304	20.1523		95.304	76.2516		95.404	116.08		95.248	111.334		95.304	20.9879
	95.404	6.00195		100.404	12.5		95.404	20.1523		95.404	76.2836		95.504	116.17		95.348	111.428		95.404	21.0074
	95.504	6.01172		100.504	12.4805		95.504	20.1621		95.504	76.3535		95.604	116.259		95.448	111.545		95.504	21.027
	95.604	6.00195		100.604	12.4888		95.604	20.1715		95.604	76.4121		95.704	116.359		95.548	111.656		95.604	21.0387
	95.704	6.00195		100.704	12.498		95.704	20.1719		95.704	76.4629		95.804	116.458		95.648	111.74		95.704	21.0582
	95.804	6.00195		100.804	12.4976		95.804	20.1816		95.804	76.5332		95.904	116.549		95.748	111.83		95.804	21.0895
	95.904	6.01172		100.904	12.4883		95.904	20.191		95.904	76.582		96.004	116.67		95.848	111.915		95.904	21.109
	96.004	6.01123		101.004	12.481		96.004	20.182		96.004	76.6523		96.104	116.76		95.948	112.021		96.004	21.1285
	96.104	6.00977		101.104	12.4863		96.104	20.2008		96.104	76.7133		96.204	116.869		96.048	112.111		96.104	21.1481
	96.204	6.0199		101.204	12.4858		96.204	20.1914		96.204	76.7832		96.304	116.969		96.148	112.201		96.204	21.1676
	96.304	6.0293		101.304	12.4766		96.304	20.2015		96.304	76.832		96.404	117.067		96.248	112.291		96.304	21.1798
	96.404	6.03906		101.404	12.4688		96.404	20.2223		96.404	76.8828		96.504	117.129		96.348	112.381		96.404	21.2106
	96.504	6.03906		101.504	12.4692		96.504	20.2129		96.504	76.9332		96.604	117.24		96.448	112.461		96.504	21.2297
	96.604	6.03906		101.604	12.4902		96.604	20.2227		96.604	76.9633		96.704	117.33		96.548	112.561		96.604	21.2516
	96.704	6.03906		101.704	12.4922		96.704	20.223		96.704	77.0527		96.804	117.41		96.648	112.66		96.704	21.2715
	96.804	6.03906		101.804	12.4805		96.804	20.2422		96.804	77.1035		96.904	117.49		96.748	112.755		96.804	21.2926
	96.904	6.0293		101.904	12.481		96.904	20.2516		96.904	77.152		97.004	117.589		96.848	112.866		96.904	21.3125
	97.004	6.04102		102.004	12.4897		97.004	20.2422		97.004	77.2031		97.104	117.67		96.948	112.966		97.004	21.3531
	97.104	6.04065		102.104	12.4731		97.104	20.252		97.104	77.252		97.204	117.791		97.048	113.051		97.104	21.361
	97.204	6.03125		102.204	12.4824		97.204	20.2621		97.204	77.3027		97.304	117.869		97.148	113.16		97.204	21.3883
	97.304	6.03125		102.304	12.4824		97.304	20.2715		97.304	77.3633		97.404	117.959		97.248	113.267		97.304	21.4
	97.404	6.03162		102.404	12.4824		97.404	20.2813		97.404	77.4337		97.504	118.06		97.348	113.352		97.404	21.4313
	97.504	6.04102		102.504	12.4712		97.504	20.2813		97.504	77.4941		97.604	118.16		97.448	113.455		97.504	21.4508
	97.604	6.04102		102.604	12.4805		97.604	20.3008		97.604	77.5527		97.704	118.25		97.548	113.565		97.604	21.4785
	97.704	6.04102		102.704	12.4805		97.704	20.3008		97.704	77.6426		97.804	118.359		97.648	113.66		97.704	21.5114
	97.804	6.04102		102.804	12.4888		97.804	20.3125		97.804	77.6934		97.904	118.449		97.748	113.74		97.804	21.5387
	97.904	6.04102		102.904	12.498		97.904	20.3223		97.904	77.7632		98.004	118.551		97.848	113.84		97.904	21.5582
	98.004	6.05078		103.004	12.4985		98.004	20.332		98.004	77.8129		98.104	118.65		97.948	113.93		98.004	21.5895
	98.104	6.05078		103.104	12.5		98.104	20.3418		98.104	77.8711		98.204	118.74		98.048	114.034		98.104	21.6086
	98.204	6.05078		103.204	12.5005		98.204	20.3516		98.204	77.9414		98.304	118.86		98.148	114.155		98.204	21.6227
	98.304	6.06055		103.304	12.5215		98.304	20.3418		98.304	78.0117		98.404	118.972		98.248	114.279		98.304	21.65
	98.404	6.06055		103.404	12.5093		98.404	20.3516		98.404	78.0504		98.504	119.063		98.348	114.365		98.404	21.6735
	98.504	6.05115		103.504	12.5005		98.504	20.3617		98.504	78.1019		98.604	119.171		98.448	114.461		98.504	21.7125
	98.604	6.07031		103.604	12.5117		98.604	20.3805		98.604	78.1719		98.704	119.243		98.548	114.566		98.604	21.7441
	98.704	6.07031		103.704	12.5039		98.704	20.3824		98.704	78.2109		98.804	119.351		98.648	114.66		98.704	21.7809
	98.804	6.07031		103.804	12.5039		98.804	20.3832		98.804	78.2516		98.904	119.422		98.748	114.771		98.804	21.7922
	98.904	6.07031		103.904	12.5039		98.904	20.4023		98.904	78.3125		99.004	119.512		98.848	114.881		98.904	21.8223
	99.004	6.08044		104.004	12.5039		99.004	20.4121		99.004	78.3711		99.104	119.589		98.948	114.986		99.004	21.8629
	99.104	6.08984		104.104	12.4922		99.104	20.4219		99.104	78.4418		99.204	119.682		99.048	115.084		99.104	21.8824
	99.204	6.08008		104.204	12.5039		99.204	20.4313		99.204	78.4918		99.304	119.781		99.148	115.187		99.204	21.9215
	99.304	6.08984		104.304	12.5044		99.304	20.4313		99.304	78.5527		99.404	119.861		99.248	115.252		99.304	21.9414
	99.404	6.07813		104.404	12.5137		99.404	20.4316		99.404	78.6016		99.504	119.951		99.348	115.356		99.404	21.9781
	99.504	6.07813		104.504	12.5142		99.504	20.4316		99.504	78.6715		99.604	120.061		99.448	115.455		99.504	22.0016
	99.604	6.07813		104.604	12.519		99.604	20.4434		99.604	78.7129		99.704	120.141		99.548	115.544		99.604	22.0289
	99.704	6.07813		104.704	12.5078		99.704	20.4535		99.704	78.7715		99.804	120.24		99.648	115.639		99.704	22.0485
	99.804	6.07849		104.804	12.5078		99.804	20.4625		99.804	78.8512		99.904	120.341		99.748	115.75		99.804	22.0797
	99.904	6.09766		104.904	12.5083		99.904	20.4625		99.904	78.9027		100.004	120.44		99.848	115.835		99.904	22.1106
	100.004	6.09766		105.004	12.5098		100.004	20.4633		100.004	78.9531		100.104	120.549		99.948	115.935		100.004	22.1207
	100.104	6.09766		105.104	12.5215		100.104	20.4824		100.104	79.0211		100.204	120.67		100.048	116.034		100.104	22.1523
	100.204	6.09766		105.204	12.5215		100.204	20.4922		100.204	79.0625		100.304	120.728		100.148	116.139		100.204	22.1809
	100.304	6.09766		105.304	12.522		100.304	20.5		100.304	79.1328		100.404	120.83		100.248	116.219		100.304	22.191
	100.404	6.10742		105.404	12.5313		100.404	20.5117		100.404	79.1621		100.504	120.91		100.348	116.32		100.404	22.2301
	100.504	6.09766		105.504	12.5313		100.504	20.5094		100.504	79.2227		100.604	121.02		100.448	116.415		100.504	22.2418
	100.604	6.09766		105.604	12.5391		100.604	20.5		100.604	79.293		100.704	121.109		100.548	116.51		100.604	22.2539
	100.704	6.09814		105.704	12.5273		100.704	20.5233		100.704	79.3628		100.804	121.209		100.648	116.594		100.704	22.2903
	100.804	6.11914		105.804	12.5273		100.804	20.5313		100.804	79.4102		100.904	121.318		100.748	116.695		100.804	22.3004
	100.904	6.11914		105.904	12.5273		100.904	20.5406		100.904	79.4613		101.004	121.398		100.848	116.796		100.904	22.3199
	101.004	6.11914		106.004	12.5195		101.004	20.541		101.004	79.5215		101.104	121.5		100.948	116.91		101.004	22.3395
	101.104	6.10938		106.104	12.5195		101.104	20.5508		101.104	79.5801		101.204	121.57		101.048	117.006		101.104	22.3707
	101.204	6.11914		106.204	12.52		101.204	20.5605		101.204	79.611		101.304	121.641		101.148	117.116		101.204	22.3903
	101.304	6.11951		106.304	12.5293		101.304	20.5703		101.304	79.6722		101.404	121.761		101.248	117.203		101.304	22.4098
	101.404	6.12891		106.404	12.5293		101.404	20.5699		101.404	79.7305		101.504	121.823		101.348	117.301		101.404	22.4211
	101.504	6.12891		106.504	12.5293		101.504	20.5703		101.504	79.8105		101.604	121.922		101.448	117.405		101.504	22.4391
	101.604	6.12854		106.604	12.5176		101.604	20.5824		101.604	79.8512		101.704	122.021		101.548	117.486		101.604	22.4625
	101.704	6.11914		106.704	12.5288		101.704	20.6016		101.704	79.8906		101.804	122.112		101.648	117.57		101.704	22.4817
	101.804	6.13086		106.804	12.5195		101.804	20.611		101.804	79.9512		101.904	122.201		101.748	117.696		101.804	22.4922
	101.904	6.13086		106.904	12.5195		101.904	20.6012		101.904	80.0023		102.004	122.303		101.848	117.786		101.904	22.5328
	102.004	6.12109		107.004	12.5195		102.004	20.6019		102.004	80.0602		102.104	122.383		101.948	117.866		102.004	22.5524
	102.104	6.12109		107.104	12.5195		102.104	20.6211		102.104	80.1211		102.204	122.463		102.048	117.932		102.104	22.5719
	102.204	6.12073		107.204	12.522		102.204	20.6309		102.204	80.1919		102.304	122.563		102.148	118.031		102.204	22.5914
	102.304	6.11169		107.304	12.5313		102.304	20.6309		102.304	80.2731		102.404	122.662		102.248	118.121		102.304	22.6105
	102.404	6.12073		107.404	12.5317		102.404	20.6406		102.404	80.3242		102.504	122.75		102.348	118.201		102.404	22.6305
	102.504	6.12146		107.504	12.5488		102.504	20.6504		102.504	80.3734		102.604	122.84		102.448	118.276		102.504	22.65
	102.604	6.13049		107.604	12.5488		102.604	20.65		102.604	80.4531		102.704	122.92		102.548	118.361		102.604	22.6696
	102.704	6.12109		107.704	12.5488		102.704	20.6523		102.704	80.5035		102.804	123.02		102.648	118.451		102.704	22.6891
	102.804	6.13086		107.804	12.5488		102.804	20.6617		102.804	80.5449		102.904	123.09		102.748	118.546		102.804	22.7086
	102.904	6.13086		107.904	12.5483		102.904	20.6527		102.904	80.5941		103.004	123.18		102.848	118.631		102.904	22.7402
	103.004	6.13086		108.004	12.5513		103.004	20.6715		103.004	80.6641		103.104	123.279		102.948	118.715		103.004	22.7802
	103.104	6.13086		108.104	12.5605		103.104	20.6621		103.104	80.7246		103.204	123.359		103.048	118.823		103.104	22.7887
	103.204	6.13086		108.204	12.5605		103.204	20.6719		103.204	80.7731		103.304	123.43		103.148	118.939		103.204	22.8121
	103.304	6.13086		108.304	12.5605		103.304	20.6816		103.304	80.8145		103.404	123.518		103.248	119.025		103.304	22.8395
	103.404	6.13086		108.404	12.5605		103.404	20.691		103.404	80.8633		103.504	123.6		103.348	119.124		103.404	22.8516
	103.504	6.13086		108.504	12.5605		103.504	20.6914		103.504	80.9027		103.604	123.701		103.448	119.238		103.504	22.8883
	103.604	6.14099		108.604	12.5527		103.604	20.7008		103.604	80.9629		103.704	123.811		103.548	119.338		103.604	22.9196
	103.704	6.15039		108.704	12.5527		103.704	20.6914		103.704	81.0117		103.804	123.9		103.648	119.445		103.704	22.9391
	103.804	6.15039		108.804	12.5527		103.804	20.7012		103.804	81.0723		103.904	123.991		103.748	119.539		103.804	22.9474
	103.904	6.15039		108.904	12.564		103.904	20.7012		103.904	81.1426		104.004	124.109		103.848	119.648		103.904	22.9781
	104.004	6.15979		109.004	12.5547		104.004	20.7129		104.004	81.2012		104.104	124.199		103.948	119.75		104.004	23.0094
	104.104	6.15039		109.104	12.5547		104.104	20.7227		104.104	81.2422		104.204	124.28		104.048	119.875		104.104	23.0406
	104.204	6.15039		109.204	12.5547		104.204	20.7324		104.204	81.2933		104.304	124.4		104.148	119.937		104.204	23.0602
	104.304	6.15076		109.304	12.5552		104.304	20.7324		104.304	81.3711		104.404	124.48		104.248	120.021		104.304	23.0797
	104.404	6.16016		109.404	12.5645		104.404	20.7422		104.404	81.4414		104.504	124.571		104.348	120.126		104.404	23.0992
	104.504	6.16016		109.504	12.5723		104.504	20.752		104.504	81.4922		104.604	124.68		104.448	120.211		104.504	23.1184
	104.604	6.16016		109.604	12.5645		104.604	20.7617		104.604	81.5425		104.704	124.759		104.548	120.325		104.604	23.1289
	104.704	6.15979		109.704	12.5703		104.704	20.7711		104.704	81.5996		104.804	124.85		104.648	120.432		104.704	23.1617
	104.804	6.16052		109.804	12.5586		104.804	20.7715		104.804	81.6605		104.904	124.939		104.748	120.517		104.804	23.1895
	104.904	6.16992		109.904	12.5708		104.904	20.7715		104.904	81.7207		105.004	125.029		104.848	120.621		104.904	23.2301
	105.004	6.16992		110.004	12.5698		105.004	20.7832		105.004	81.7598		105.104	125.121		104.948	120.701		105.004	23.2493
	105.104	6.17969		110.104	12.5728		105.104	20.793		105.104	81.8203		105.204	125.22		105.048	120.811		105.104	23.2594
	105.204	6.17969		110.204	12.582		105.204	20.8027		105.204	81.8711		105.304	125.301		105.148	120.9		105.204	23.2906
	105.304	6.18945		110.304	12.5703		105.304	20.8027		105.304	81.9199		105.404	125.401		105.248	121.026		105.304	23.3102
	105.404	6.18945		110.404	12.5698		105.404	20.8129		105.404	81.981		105.504	125.5		105.348	121.126		105.404	23.3414
	105.504	6.18945		110.504	12.5684		105.504	20.8317		105.504	82.0332		105.604	125.6		105.448	121.221		105.504	23.3489
	105.604	6.18909		110.604	12.5688		105.604	20.8324		105.604	82.1016		105.704	125.689		105.548	121.32		105.604	23.3707
	105.704	6.19104		110.704	12.5781		105.704	20.8516		105.704	82.1621		105.804	125.782		105.648	121.4		105.704	23.402
	105.804	6.18164		110.804	12.5703		105.804	20.861		105.804	82.2129		105.904	125.881		105.748	121.485		105.804	23.4215
	105.904	6.18201		110.904	12.5708		105.904	20.8636		105.904	82.2621		106.004	125.99		105.848	121.577		105.904	23.441
	106.004	6.19141		111.004	12.5801		106.004	20.8828		106.004	82.3512		106.104	126.08		105.948	121.667		106.004	23.4684
	106.104	6.20117		111.104	12.5806		106.104	20.8922		106.104	82.4023		106.204	126.17		106.048	121.762		106.104	23.4996
	106.204	6.19141		111.204	12.5894		106.204	20.8926		106.204	82.4531		106.304	126.27		106.148	121.847		106.204	23.5184
	106.304	6.19177		111.304	12.5918		106.304	20.8922		106.304	82.5137		106.404	126.35		106.248	121.946		106.304	23.5192
	106.404	6.20117		111.404	12.5923		106.404	20.8929		106.404	82.5723		106.504	126.449		106.348	122.031		106.404	23.5309
	106.504	6.20117		111.504	12.6011		106.504	20.9117		106.504	82.6039		106.604	126.531		106.448	122.121		106.504	23.5699
	106.604	6.21094		111.604	12.5923		106.604	20.9023		106.604	82.6832		106.704	126.629		106.548	122.205		106.604	23.5938
	106.704	6.21094		111.704	12.6016		106.704	20.9117		106.704	82.7324		106.804	126.729		106.648	122.299		106.704	23.6305
	106.804	6.21094		111.804	12.5981		106.804	20.9121		106.804	82.7734		106.904	126.83		106.748	122.382		106.804	23.6497
	106.904	6.21094		111.904	12.6069		106.904	20.9222		106.904	82.834		107.004	126.91		106.848	122.498		106.904	23.6715
	107.004	6.21057		112.004	12.6094		107.004	20.9313		107.004	82.8832		107.104	126.98		106.948	122.583		107.004	23.691
	107.104	6.20081		112.104	12.6021		107.104	20.9336		107.104	82.9531		107.204	127.07		107.048	122.664		107.104	23.7301
	107.204	6.20117		112.204	12.6206		107.204	20.9336		107.204	83.0137		107.304	127.141		107.148	122.784		107.204	23.7496
	107.304	6.20154		112.304	12.6113		107.304	20.9434		107.304	83.0625		107.404	127.24		107.248	122.859		107.304	23.7809
	107.404	6.21094		112.404	12.6118		107.404	20.9531		107.404	83.123		107.504	127.311		107.348	122.954		107.404	23.8004
	107.504	6.21057		112.504	12.6201		107.504	20.9629		107.504	83.184		107.604	127.41		107.448	123.054		107.504	23.8317
	107.604	6.20117		112.604	12.6138		107.604	20.9727		107.604	83.2633		107.704	127.471		107.548	123.15		107.604	23.8512
	107.704	6.21094		112.704	12.623		107.704	20.9722		107.704	83.293		107.804	127.551		107.648	123.266		107.704	23.8707
	107.804	6.21094		112.804	12.623		107.804	20.9707		107.804	83.3438		107.904	127.63		107.748	123.359		107.804	23.8903
	107.904	6.22107		112.904	12.6235		107.904	20.9813		107.904	83.4023		108.004	127.711		107.848	123.456		107.904	23.9098
	108.004	6.23047		113.004	12.6211		108.004	21.0117		108.004	83.4531		108.104	127.811		107.948	123.541		108.004	23.9528
	108.104	6.24023		113.104	12.6328		108.104	21.0117		108.104	83.5137		108.204	127.929		108.048	123.652		108.104	23.9723
	108.204	6.24023		113.204	12.6309		108.204	21.0234		108.204	83.5629		108.304	128		108.148	123.752		108.204	23.984
	108.304	6.24023		113.304	12.6309		108.304	21.0332		108.304	83.6328		108.404	128.111		108.248	123.842		108.304	24.0032
	108.404	6.24023		113.404	12.6309		108.404	21.0425		108.404	83.6832		108.504	128.192		108.348	123.937		108.404	24.0211
	108.504	6.24023		113.504	12.6309		108.504	21.0309		108.504	83.7227		108.604	128.291		108.448	124.031		108.504	24.0449
	108.604	6.24023		113.604	12.6387		108.604	21.0313		108.604	83.7734		108.704	128.381		108.548	124.121		108.604	24.0739
	108.704	6.24963		113.704	12.6387		108.704	21.041		108.704	83.8441		108.804	128.51		108.648	124.221		108.704	24.093
	108.804	6.2406		113.804	12.6309		108.804	21.0511		108.804	83.9023		108.904	128.611		108.748	124.307		108.804	24.111
	108.904	6.24927		113.904	12.6304		108.904	21.0605		108.904	83.9727		109.004	128.689		108.848	124.405		108.904	24.1227
	109.004	6.24292		114.004	12.6216		109.004	21.0699		109.004	84.0211		109.104	128.77		108.948	124.51		109.004	24.15
	109.104	6.26172		114.104	12.6309		109.104	21.0609		109.104	84.0824		109.204	128.85		109.048	124.6		109.104	24.1696
	109.204	6.26172		114.204	12.6309		109.204	21.0797		109.204	84.1406		109.304	128.941		109.148	124.668		109.204	24.2012
	109.304	6.26172		114.304	12.6304		109.304	21.082		109.304	84.2012		109.404	129.051		109.248	124.753		109.304	24.2297
	109.404	6.26172		114.404	12.6216		109.404	21.0918		109.404	84.2617		109.504	129.131		109.348	124.843		109.404	24.2399
	109.504	6.26172		114.504	12.6304		109.504	21.0922		109.504	84.3204		109.604	129.221		109.448	124.933		109.504	24.259
	109.604	6.26172		114.604	12.6211		109.604	21.1113		109.604	84.3926		109.704	129.33		109.548	125.032		109.604	24.2809
	109.704	6.27112		114.704	12.6211		109.704	21.1207		109.704	84.4629		109.804	129.41		109.648	125.139		109.704	24.3004
	109.804	6.26172		114.804	12.6289		109.804	21.1211		109.804	84.5137		109.904	129.471		109.748	125.229		109.804	24.3317
	109.904	6.25195		114.904	12.6289		109.904	21.1309		109.904	84.5938		110.004	129.57		109.848	125.318		109.904	24.3503
	110.004	6.25232		115.004	12.6289		110.004	21.1403		110.004	84.6426		110.104	129.65		109.948	125.404		110.004	24.361
	110.104	6.26172		115.104	12.6294		110.104	21.1309		110.104	84.6836		110.204	129.742		110.048	125.488		110.104	24.3805
	110.204	6.27112		115.204	12.6387		110.204	21.1406		110.204	84.7321		110.304	129.833		110.148	125.603		110.204	24.3922
	110.304	6.26135		115.304	12.6387		110.304	21.1504		110.304	84.8027		110.404	129.924		110.248	125.685		110.304	24.4117
	110.404	6.25195		115.404	12.6387		110.404	21.1504		110.404	84.8535		110.504	130.004		110.348	125.777		110.404	24.4313
	110.504	6.26172		115.504	12.6304		110.504	21.1621		110.504	84.9047		110.604	130.104		110.448	125.866		110.504	24.4504
	110.604	6.26172		115.604	12.6216		110.604	21.1722		110.604	84.9819		110.704	130.183		110.548	125.961		110.604	24.4723
	110.704	6.26172		115.704	12.6309		110.704	21.1816		110.704	85.0215		110.804	130.272		110.648	126.066		110.704	24.4996
	110.804	6.26172		115.804	12.6387		110.804	21.1914		110.804	85.082		110.904	130.371		110.748	126.15		110.804	24.5192
	110.904	6.26172		115.904	12.6382		110.904	21.2012		110.904	85.141		111.004	130.461		110.848	126.245		110.904	24.5504
	111.004	6.26172		116.004	12.6289		111.004	21.2106		111.004	85.1816		111.104	130.539		110.948	126.325		111.004	24.5778
	111.104	6.27148		116.104	12.6289		111.104	21.2012		111.104	85.2207		111.204	130.619		111.048	126.415		111.104	24.6012
	111.204	6.27148		116.204	12.6289		111.204	21.2207		111.204	85.2617		111.304	130.709		111.148	126.507		111.204	24.6204
	111.304	6.28125		116.304	12.6289		111.304	21.2305		111.304	85.3109		111.404	130.809		111.248	126.596		111.304	24.6383
	111.404	6.28125		116.404	12.6294		111.404	21.2297		111.404	85.3711		111.504	130.898		111.348	126.691		111.404	24.6699
	111.504	6.28125		116.504	12.6406		111.504	21.2207		111.504	85.4316		111.604	130.991		111.448	126.78		111.504	24.7102
	111.604	6.28125		116.604	12.6328		111.604	21.2324		111.604	85.4609		111.704	131.09		111.548	126.879		111.604	24.7207
	111.704	6.29102		116.704	12.6328		111.704	21.2422		111.704	85.502		111.804	131.199		111.648	126.969		111.704	24.7496
	111.804	6.29102		116.804	12.6328		111.804	21.2426		111.804	85.5602		111.904	131.27		111.748	127.059		111.804	24.7688
	111.904	6.29102		116.904	12.6333		111.904	21.2711		111.904	85.6019		112.004	131.378		111.848	127.163		111.904	24.8024
	112.004	6.29102		117.004	12.6426		112.004	21.2614		112.004	85.6621		112.104	131.459		111.948	127.279		112.004	24.818
	112.104	6.29102		117.104	12.6426		112.104	21.2617		112.104	85.7207		112.204	131.549		112.048	127.365		112.104	24.8492
	112.204	6.30042		117.204	12.6426		112.204	21.2715		112.204	85.7809		112.304	131.65		112.148	127.449		112.204	24.8805
	112.304	6.29138		117.304	12.6426		112.304	21.2715		112.304	85.8418		112.404	131.74		112.248	127.539		112.304	24.9117
	112.404	6.31995		117.404	12.6426		112.404	21.2816		112.404	85.9222		112.504	131.84		112.348	127.648		112.404	24.9313
	112.504	6.31055		117.504	12.6543		112.504	21.3008		112.504	85.9922		112.604	131.939		112.448	127.733		112.504	24.9625
	112.604	6.31055		117.604	12.6543		112.604	21.3129		112.604	86.0508		112.704	132.02		112.548	127.84		112.604	25.0016
	112.704	6.31055		117.704	12.6426		112.704	21.3414		112.704	86.1117		112.804	132.121		112.648	127.915		112.704	25.0211
	112.804	6.31055		117.804	12.6309		112.804	21.332		112.804	86.1715		112.904	132.201		112.748	128		112.804	25.0406
	112.904	6.31055		117.904	12.6426		112.904	21.3418		112.904	86.2207		113.004	132.291		112.848	128.095		112.904	25.0719
	113.004	6.32031		118.004	12.6426		113.004	21.3516		113.004	86.291		113.104	132.381		112.948	128.201		113.004	25.0914
	113.104	6.32068		118.104	12.6426		113.104	21.3613		113.104	86.3422		113.204	132.492		113.048	128.277		113.104	25.1227
	113.204	6.33008		118.204	12.6431		113.204	21.3613		113.204	86.4023		113.304	132.583		113.148	128.371		113.204	25.1422
	113.304	6.31995		118.304	12.6523		113.304	21.3711		113.304	86.4703		113.404	132.681		113.248	128.471		113.304	25.1731
	113.404	6.31055		118.404	12.6328		113.404	21.3809		113.404	86.502		113.504	132.752		113.348	128.558		113.404	25.191
	113.504	6.31055		118.504	12.6328		113.504	21.3809		113.504	86.5508		113.604	132.833		113.448	128.652		113.504	25.2184
	113.604	6.31055		118.604	12.6328		113.604	21.3903		113.604	86.6016		113.704	132.922		113.548	128.752		113.604	25.2379
	113.704	6.31055		118.704	12.6328		113.704	21.391		113.704	86.6527		113.804	133.001		113.648	128.852		113.704	25.2692
	113.804	6.31055		118.804	12.6309		113.804	21.4004		113.804	86.7324		113.904	133.072		113.748	128.941		113.804	25.2809
	113.904	6.30078		118.904	12.6309		113.904	21.4121		113.904	86.7906		114.004	133.152		113.848	129.017		113.904	25.3004
	114.004	6.30078		119.004	12.6191		114.004	21.4219		114.004	86.8423		114.104	133.223		113.948	129.102		114.004	25.3199
	114.104	6.30115		119.104	12.6191		114.104	21.4316		114.104	86.8949		114.204	133.301		114.048	129.198		114.104	25.3434
	114.204	6.32227		119.204	12.6191		114.204	21.4313		114.204	86.9531		114.304	133.381		114.148	129.307		114.204	25.3707
	114.304	6.32227		119.304	12.6196		114.304	21.4313		114.304	87.0035		114.404	133.461		114.248	129.391		114.304	25.3903
	114.404	6.32227		119.404	12.6289		114.404	21.432		114.404	87.0433		114.504	133.55		114.348	129.461		114.404	25.4137
	114.504	6.32263		119.504	12.6211		114.504	21.4508		114.504	87.123		114.604	133.651		114.448	129.565		114.504	25.4332
	114.604	6.3418		119.604	12.6216		114.604	21.4418		114.604	87.1832		114.704	133.74		114.548	129.658		114.604	25.441
	114.704	6.3418		119.704	12.6309		114.704	21.4606		114.704	87.2344		114.804	133.811		114.648	129.753		114.704	25.4723
	114.804	6.3418		119.804	12.6309		114.804	21.4609		114.804	87.293		114.904	133.9		114.748	129.853		114.804	25.4918
	114.904	6.35156		119.904	12.6274		114.904	21.4727		114.904	87.3242		115.004	133.98		114.848	129.939		114.904	25.511
	115.004	6.34216		120.004	12.6284		115.004	21.4727		115.004	87.394		115.104	134.08		114.948	130.024		115.004	25.5215
	115.104	6.35156		120.104	12.6191		115.104	21.4821		115.104	87.4437		115.204	134.17		115.048	130.129		115.104	25.5305
	115.204	6.35156		120.204	12.6191		115.204	21.4727		115.204	87.502		115.304	134.26		115.148	130.204		115.204	25.5485
	115.304	6.3606		120.304	12.6274		115.304	21.4824		115.304	87.5524		115.404	134.371		115.248	130.289		115.304	25.5723
	115.404	6.34216		120.404	12.6387		115.404	21.4922		115.404	87.6019		115.504	134.48		115.348	130.384		115.404	25.6012
	115.504	6.36133		120.504	12.6387		115.504	21.4922		115.504	87.6621		115.604	134.551		115.448	130.505		115.504	25.6207
	115.604	6.36133		120.604	12.6309		115.604	21.502		115.604	87.7227		115.704	134.64		115.548	130.605		115.604	25.6285
	115.704	6.36133		120.704	12.6309		115.704	21.5117		115.704	87.7719		115.804	134.711		115.648	130.684		115.704	25.652
	115.804	6.36133		120.804	12.6313		115.804	21.5121		115.804	87.8418		115.904	134.82		115.748	130.77		115.804	25.6715
	115.904	6.36133		120.904	12.6406		115.904	21.5313		115.904	87.873		116.004	134.92		115.848	130.854		115.904	25.6832
	116.004	6.35156		121.004	12.6406		116.004	21.5406		116.004	87.9219		116.104	135		115.948	130.969		116.004	25.7109
	116.104	6.36133		121.104	12.6406		116.104	21.543		116.104	87.9512		116.204	135.09		116.048	131.075		116.104	25.7399
	116.204	6.35193		121.204	12.6406		116.204	21.5433		116.204	88.002		116.304	135.18		116.148	131.144		116.204	25.7516
	116.304	6.37109		121.304	12.6406		116.304	21.5625		116.304	88.0703		116.404	135.281		116.248	131.242		116.304	25.7906
	116.404	6.37109		121.404	12.6523		116.404	21.5723		116.404	88.1426		116.504	135.34		116.348	131.342		116.404	25.8024
	116.504	6.37146		121.504	12.6523		116.504	21.582		116.504	88.1914		116.604	135.419		116.448	131.441		116.504	25.8219
	116.604	6.38086		121.604	12.6523		116.604	21.582		116.604	88.25		116.704	135.5		116.548	131.527		116.604	25.8492
	116.704	6.38086		121.704	12.6523		116.704	21.5914		116.704	88.3105		116.804	135.59		116.648	131.592		116.704	25.861
	116.804	6.38086		121.804	12.6523		116.804	21.5824		116.804	88.3613		116.904	135.68		116.748	131.662		116.804	25.8883
	116.904	6.38049		121.904	12.6523		116.904	21.6008		116.904	88.4297		117.004	135.771		116.848	131.757		116.904	25.9117
	117.004	6.37109		122.004	12.6523		117.004	21.5918		117.004	88.5		117.104	135.861		116.948	131.842		117.004	25.9313
	117.104	6.38123		122.104	12.6411		117.104	21.5918		117.104	88.5703		117.204	135.941		117.048	131.922		117.104	25.9508
	117.204	6.38123		122.204	12.6504		117.204	21.6019		117.204	88.6403		117.304	136.021		117.148	132.006		117.204	25.9781
	117.304	6.38049		122.304	12.6577		117.304	21.6215		117.304	88.7017		117.404	136.101		117.248	132.1		117.304	25.9899
	117.404	6.38086		122.404	12.6489		117.404	21.6211		117.404	88.752		117.504	136.172		117.348	132.189		117.404	26.0094
	117.504	6.38123		122.504	12.6577		117.504	21.6328		117.504	88.8027		117.604	136.282		117.448	132.279		117.504	26.0403
	117.604	6.39063		122.604	12.6606		117.604	21.6422		117.604	88.8727		117.704	136.383		117.548	132.355		117.604	26.0426
	117.704	6.39063		122.704	12.6582		117.704	21.6426		117.704	88.9121		117.804	136.482		117.648	132.439		117.704	26.0739
	117.804	6.39111		122.804	12.6587		117.804	21.6527		117.804	88.9629		117.904	136.563		117.748	132.544		117.804	26.0934
	117.904	6.40234		122.904	12.6797		117.904	21.6617		117.904	89.0234		118.004	136.652		117.848	132.636		117.904	26.1129
	118.004	6.39063		123.004	12.6792		118.004	21.6625		118.004	89.0527		118.104	136.743		117.948	132.73		118.004	26.1324
	118.104	6.39063		123.104	12.6621		118.104	21.6816		118.104	89.0938		118.204	136.832		118.048	132.82		118.104	26.1641
[truncated: 2,820 more rows]
