# Supplementary material for: Multivalent insulin receptor activation using insulin–DNA origami nanostructures
Source: Nat Nanotechnol. 2023 Oct 9;19(2):237–45. doi: 10.1038/s41565-023-01507-y (PMC10873203; doi:10.1038/s41565-023-01507-y)
Supplement: Supplementary file 8 — Statistical source data. [file 41565_2023_1507_MOESM8_ESM.xlsx]

## Sheet: Sheet1
	Fig. 4c										Fig. 4f										Fig. 4j										Fig. 4l									Fig. 4m							Fig. 4n
		Ctrl	NR	NR-1	NR-2	NR-4	NR-7	NR-15				Ctrl	NR	NR-1	NR-2	NR-4	NR-7	NR-15				ctrl	NR	NR-1	NR-2 (7nm)	NR-4 (7nm)	NR-7 (7nm)	NR-15 (7nm)						Normalized pIR/GAPDH							NR-4	NR-7	NR-15	Insulin					Normalized pIR/GAPDH
	pIR/GAPDH	n.d	n.d	0.0554515	0.168673	0.685416	1	0.748748			pIR/GAPDH	n.d	0.019954	0.0199147	0.0675518	0.213824	1	1.53087			pIR/GAPDH	0.104908	0.143065	0.23693	0.367448	0.78471	1	1.42504			Insulin (nM)	0	1	5	10	20	50			pIR/GAPDH	0.346602	0.614224	0.463761	1			Time (min)	0	5
		n.d	0.014359	0.0525465	0.150644	0.581779	1	0.726397				0.024269	0.021642	0.0460026	0.0711634	0.29324	1	2.07445				0.0737446	0.199349	0.150116	0.256306	0.593048	1	1.05754				0	21.8965	48.9602	72.5678	73.7273	100				0.432542	0.490998	0.400523	0.901881				0	81.0061
		n.d	0.017125	0.0387653	0.404688	0.569728	1	0.551939				n.d	0.01198	0.0657405	0.104987	0.322153	1	1.48914				0.126655	0.154115	0.254376	0.426117	0.6878	1	1.07246			NR-4	0	14.7427	52.6679	57.8375	75.8756	100				0.423996	0.64898	0.548885	0.920671			NR-4	0	49.3165
		0.004277	0.044528	0.306735	0.616769	0.627259	1	0.480724				n.d	n.d	n.d	0.0409214	0.153521	1	0.533327			mean	0.1018	0.1655	0.2138	0.35	0.6885	1	1.185				0	13.3679	34.6199	66.8521	100	92.3178			mean	0.401	0.5847	0.4711	0.9409				0	67.1719
		0.124035	0.199831	0.183524	0.676316	0.481398	1	0.257496			mean	0.02427	0.01786	0.04389	0.07116	0.2457	1	1.407			S.E.M.	0.01535	0.01722	0.03224	0.04979	0.05533	0	0.1201			mean	0	16.669	45.416	65.7525	83.201	97.4393			S.E.M.	0.02733	0.04793	0.04298	0.03007			mean	0	65.8315
		0.002869	0.007162	0.0606561	0.511191	0.556047	1				S.E.M.	0	0.002979	0.01327	0.01314	0.03832	0	0.3203													S.E.M.	0	2.6437	5.50315	4.28766	8.42237	2.56073										S.E.M.	0	9.17251
	mean	0.04373	0.0566	0.1163	0.4214	0.5836	1	0.5531
	S.E.M.	0.04016	0.03636	0.04384	0.09104	0.02809	0	0.0897
																																		Normalized pIR/GAPDH															Normalized pIR/GAPDH
		n.d: signal not detected																													Insulin (nM)	0	1	5	10	20	50										Time (min)	0	5
																																0	6.24735	39.0114	75.5453	100	94.5407											0	100
																															NR-7	0	11.7718	60.4772	100	83.7653	79.2477										NR-7	0	93.6863
																																0	4.63023	70.8097	80.4489	98.8949	100											0	100
	Fig. 4d										Fig. 4g										Fig. 4k										mean	0	7.54981	56.7661	85.3314	94.22	91.2628										mean	0	97.8954
																															S.E.M.	0	2.16202	9.36503	7.46966	5.23711	6.21083										S.E.M.	0	2.10458
		Ctrl	NR	NR-1	NR-2	NR-4	NR-7	NR-15				Ctrl	NR	NR-1	NR-2	NR-4	NR-7	NR-15				ctrl	NR	NR-1	NR-2 (7nm)	NR-4 (7nm)	NR-7 (7nm)	NR-15 (7nm)
	pAKT/GAPDH	n.d	n.d	0.095072	0.478812	0.901891	1	0.618046			pAKT/GAPDH	n.d	n.d	n.d	0.0387218	0.289487	1	1.61			pAKT/GAPDH	0.0357907	0.0130226	0.129937	0.32534	0.792494	1	1.14507
		n.d	n.d	0.1474	0.460722	0.807684	1	0.649235				n.d	n.d	n.d	0.0393459	0.370047	1	1.45906				0.0412783	0.0570957	0.279947	0.481375	0.965877	1	0.863545						Normalized pIR/GAPDH															Normalized pIR/GAPDH
		n.d	n.d	0.220442	0.752441	0.861703	1	0.580065				n.d	n.d	n.d	0.0442131	0.253535	1	1.16559				0.173652	0.0889636	0.341225	0.713086	1.064	1	0.922395			Insulin (nM)	0	1	5	10	20	50										Time (min)	0	5
		n.d	n.d	0.2659	0.738013	0.809523	1	0.370873				n.d	n.d	n.d	0.0199861	0.119214	1	0.52437			mean	0.08357	0.05303	0.2504	0.5066	0.9408	1	0.977				0	28.7022	72.7434	100	87.0567	77.9781											0	69.947
		n.d	n.d	0.049658	0.66762	0.479723	1	0.39433			mean				0.03557	0.2581	1	1.19			S.E.M.	0.04507	0.02202	0.06276	0.1126	0.07937	0	0.08573			NR-15	0	16.3033	54.147	84.8694	89.0583	100										NR-15	0	82.604
		n.d	n.d	n.d	0.291438	0.260209	1				S.E.M.				0.005337	0.0523	0	0.2402														0	11.8663	61.3562	77.1651	100	84.4371											0	86.5627
	mean			0.1557	0.5648	0.6868	1	0.5225																							mean	0	18.9572	62.7489	87.3448	92.0383	87.4717										mean	0	79.7046
	S.E.M.			0.03958	0.075	0.1051	0	0.05828																							S.E.M.	0	5.038	5.41329	6.70707	4.02255	6.53574										S.E.M.	0	5.01084
																																		Normalized pIR/GAPDH															Normalized pIR/GAPDH
																															Insulin (nM)	0	1	5	10	20	50										Time (min)	0	5
																																0	27.3473	72.6827	81.3025	100	90.9612											0	100
																															Insulin	0	18.1485	66.6702	84.0531	82.4306	100										Insulin	0	98.6804
																																0	20.7934	90.7353	94.8559	100	91.0622											0	89.581
																															mean	0	22.0964	76.6961	86.7372	94.1435	94.0078										mean	0	96.0871
																															S.E.M.	0	2.73422	7.231	4.13628	5.85645	2.99624										S.E.M.	0	3.2753
[truncated: 4 more columns]
