# Supplementary material for: Multivalent insulin receptor activation using insulin–DNA origami nanostructures
Source: Nat Nanotechnol. 2023 Oct 9;19(2):237–45. doi: 10.1038/s41565-023-01507-y (PMC10873203; doi:10.1038/s41565-023-01507-y)
Supplement: Supplementary file 10 — Statistical source data. [file 41565_2023_1507_MOESM10_ESM.xlsx]

## Sheet: Sheet1
	Fig. 5b
	Intersect of samples	Number of DE Genes
	NR-7 (100 nM)	3058
	NR-7 (10 nM)	2841
	NR-7 (10 nM) AND NR-7 (100 nM)	2605
	Insulin (100 nM)	2185
	Insulin (100 nM) AND NR-7 (100 nM)	2016
	Insulin (100 nM) AND NR-7 (10 nM)	1999
	Insulin (100 nM) AND NR-7 (10 nM) AND NR-7 (100 nM)	1954
	NR-1 (10 nM)	1372
	NR-7 (10 nM) AND NR-1 (10 nM)	1311
	NR-7 (100 nM) AND NR-1 (10 nM)	1299
	NR-7 (10 nM) AND NR-7 (100 nM) AND NR-1 (10 nM)	1287
	Insulin (100 nM) AND NR-1 (10 nM)	1256
	Insulin (100 nM) AND NR-7 (10 nM) AND NR-1 (10 nM)	1237
	Insulin (100 nM) AND NR-7 (100 nM) AND NR-1 (10 nM)	1230
	Insulin (100 nM) AND NR-7 (10 nM) AND NR-7 (100 nM) AND NR-1 (10 nM)	1224
