# Supplementary material for: Multivalent insulin receptor activation using insulin–DNA origami nanostructures
Source: Nat Nanotechnol. 2023 Oct 9;19(2):237–45. doi: 10.1038/s41565-023-01507-y (PMC10873203; doi:10.1038/s41565-023-01507-y)
Supplement: Supplementary file 11 — Statistical source data. [file 41565_2023_1507_MOESM11_ESM.xlsx]

## Sheet: Sheet1
		Fig. 6c									Fig. 6d
				# Beta cells							Total Glucose level relative to NR
		Non-ablated		Ablated							NR	NR-1	NR-7
			Non-injected	NR	NR-1	NR-7				replicate #1	1	0.970993	0.711434
		26	6	4	8	8				replicate #2	1	0.876883	0.475164
		29	6	12	12	12				replicate #3	1	1.0864	0.669679
		31	4	3	18	9				mean	1	0.9781	0.6188
		21	4	10	10	13				S.D.	0	0.1049	0.1261
		22	6	8	4	4
		33	9	9	17	3
		25	13	10	5	14
		30	7			15
						11
						12
	mean	27.13	6.875	8	10.57	10.1
	S.E.M	1.529	1.043	1.254	2.069	1.286
