# Supplementary material for: Multivalent insulin receptor activation using insulin–DNA origami nanostructures
Source: Nat Nanotechnol. 2023 Oct 9;19(2):237–45. doi: 10.1038/s41565-023-01507-y (PMC10873203; doi:10.1038/s41565-023-01507-y)
Supplement: Supplementary file 12 — Statistical source data. [file 41565_2023_1507_MOESM12_ESM.xlsx]

## Sheet: Sheet1
	Extended Data Fig. 1a				Extended Data Fig. 1d
	Localizations	# values				Control				10 nM Insulin
	(Bin Center)				ClusterID	NearestClusterID	EdgeDistance (nm)		ClusterID	NearestClusterID	EdgeDistance (nm)			EdgeDistance (nm)
	6	964			1	755	93.6485		1	1437	365.44			Control	+ insulin
	7	938			2	775	412.374		2	1707	170.988		Median	178.9	175.7
	8	1212			3	639	157.147		3	1594	204.143		25% Percentile	107	104.8
	9	1130			4	838	189.475		4	239	151.26		75% Percentile	269.5	265.9
	10	964			5	769	192.081		5	272	72.2995		95% CI of median
	11	973			6	47	345.939		6	1237	58.8635		Lower confidence limit	176.1	173.2
	12	839			7	552	81.5297		7	972	137.681		Upper confidence limit	181.4	178.3
	13	974			8	996	94.0839		8	1163	96.3827
	14	940			9	424	204.705		9	305	456.199
	15	1011			10	118	200.758		10	1667	102.522
	16	793			11	962	284.039		11	581	135.722
	17	704			12	801	356.271		12	1329	49.0384
	18	871			13	202	485.778		13	233	93.0482
	19	734			14	146	362.384		14	1573	74.9189
	20	676			15	770	330.776		15	1196	61.1802
	21	712			16	990	241.559		16	1446	155.951
	22	666			17	463	438.51		17	994	130.718
	23	784			18	997	367.305		18	1223	214.185
	24	716			19	666	142.832		19	242	99.4637
	25	702			20	353	30.6806		20	1050	79.5174
	26	669			21	364	133.804		21	1266	217.037
	27	599			22	244	170.799		22	167	90.5859
	28	644			23	1002	128.98		23	1334	326.047
	29	576			24	744	372.777		24	627	141.499
	30	618			25	227	230.539		25	1677	299.08
	31	564			26	791	248.461		26	488	554.559
	32	518			27	372	29.1423		27	651	297.848
	33	496			28	473	348.761		28	711	250.154
	34	487			29	360	92.0447		29	734	241.668
	35	507			30	818	562.768		30	1411	238.727
	36	390			31	142	438.155		31	244	287.409
	37	333			32	354	397.106		32	1369	149.492
	38	356			33	75	276.386		33	302	331.697
	39	301			34	550	236.407		34	1480	159.071
	40	321			35	857	128.678		35	613	182.847
	41	305			36	706	143.713		36	291	109.624
	42	269			37	157	398.768		37	1604	120.577
	43	256			38	219	137.981		38	545	76.2578
	44	235			39	963	447.391		39	658	290.232
	45	198			40	594	334.317		40	1408	231.22
	46	219			41	636	193.059		41	354	37.4194
	47	163			42	382	520.567		42	765	50.033
	48	167			43	727	237.462		43	1389	104.73
	49	154			44	427	374.813		44	439	81.1553
	50	153			45	753	267.066		45	1482	9.68715
	51	145			46	426	524.561		46	832	69.1462
	52	148			47	6	345.939		47	1351	76.0598
	53	120			48	844	50.6866		48	755	155.554
	54	129			49	683	483.911		49	38	265.186
	55	111			50	681	266.762		50	1506	214.987
	56	108			51	402	88.5761		51	517	174.548
	57	124			52	674	180.69		52	741	292.479
	58	126			53	262	233.834		53	347	176.664
	59	90			54	785	70.5528		54	225	75.6909
	60	83			55	233	302.752		55	1528	133.728
	61	69			56	692	151.062		56	1461	139.429
	62	80			57	457	318.349		57	1195	78.4823
	63	57			58	832	25.0629		58	1020	244.389
	64	60			59	796	465.942		59	45	509.115
	65	49			60	283	277.733		60	1435	210.918
	66	68			61	729	553.014		61	1378	106.336
	67	39			62	917	291.506		62	438	260.667
	68	62			63	973	31.3084		63	429	103.854
	69	48			64	395	424.296		64	419	373.329
	70	53			65	778	573.779		65	1727	441.295
	71	38			66	418	59.8265		66	1275	171.179
	72	36			67	431	192.965		67	88	211.736
	73	45			68	16	643.322		68	86	67.4827
	74	46			69	637	151.294		69	770	94.0879
	75	27			70	65	617.499		70	1729	89.0716
	76	30			71	680	309.073		71	437	196.689
	77	32			72	707	156.063		72	1426	138.557
	78	22			73	654	63.33		73	1203	157.401
	79	23			74	185	360.663		74	526	296.167
	80	21			75	33	276.386		75	999	220.686
	81	24			76	889	767.956		76	1351	206.258
	82	29			77	535	115.816		77	193	106.613
	83	25			78	865	416.703		78	1070	226.192
	84	20			79	744	257.968		79	494	189.959
	85	24			80	144	371.913		80	136	212.612
	86	20			81	46	599.764		81	88	110.237
	87	12			82	776	142.324		82	1324	398.158
	88	14			83	1001	313.885		83	166	277.028
	89	14			84	229	168.88		84	210	237.315
	90	11			85	859	73.9996		85	1046	30.445
	91	14			86	215	279.785		86	68	67.4827
	92	9			87	204	645.457		87	1025	326.966
	93	12			88	284	297.582		88	81	110.237
	94	12			89	783	419.046		89	1683	147.03
	95	4			90	900	116.438		90	783	119.63
	96	7			91	670	362.483		91	1605	198.85
	97	9			92	399	268.485		92	682	52.7592
	98	9			93	75	316.945		93	145	102.962
	99	7			94	382	175.644		94	1129	119.97
	100	7			95	829	490.478		95	1269	300.332
					96	1014	171.046		96	121	272.465
					97	404	604.13		97	56	333.058
					98	545	230.298		98	1421	305.399
					99	185	207.827		99	620	140.892
					100	307	175.181		100	384	198.324
					101	799	374.665		101	381	322.794
					102	965	428.449		102	1661	162.897
					103	1004	32.5235		103	1070	260.046
					104	377	734.249		104	327	339.479
					105	66	354.094		105	621	116.565
					106	883	5.46038		106	249	140.939
					107	756	525.634		107	1088	40.7756
					108	957	443.726		108	1290	272.364
					109	84	263.852		109	1447	229.653
					110	793	382.421		110	1512	157.975
					111	811	744.149		111	487	442.634
					112	178	182.804		112	966	133.305
					113	194	281.488		113	1633	132.22
					114	899	309.778		114	1190	107.676
					115	761	162.002		115	1565	168.998
					116	851	108.589		116	733	206.55
					117	661	318.605		117	514	187.131
					118	678	173.813		118	205	142.896
					119	115	330.032		119	226	278.682
					120	981	136.792		120	246	253.962
					121	510	240.537		121	950	166.121
					122	840	173.736		122	1269	130.922
					123	555	410.487		123	1312	415.126
					124	462	233.21		124	1709	186.867
					125	910	502.66		125	857	140.729
					126	887	264.437		126	1335	97.1155
					127	426	333.765		127	1492	278.273
					128	442	341.221		128	406	183.831
					129	243	41.9733		129	1678	148.646
					130	910	290.885		130	1633	167.195
					131	182	346.011		131	1320	177.325
					132	296	310.669		132	194	186.142
					133	550	757.924		133	497	163.661
					134	757	233.382		134	188	59.4668
					135	835	108.314		135	1520	176.147
					136	336	382.84		136	411	184.403
					137	658	367.033		137	734	179.431
					138	514	494.235		138	1335	60.414
					139	410	162.814		139	566	290.411
					140	956	55.0846		140	611	219.666
					141	927	158.716		141	157	223.396
					142	241	308.113		142	385	342.91
					143	436	282.599		143	881	282
					144	253	361.233		144	151	69.8117
					145	82	258.727		145	93	102.962
					146	217	338.386		146	1609	243.264
					147	346	301.179		147	47	252.006
					148	224	218.806		148	585	76.4721
					149	515	256.22		149	1527	79.8675
					150	963	561.734		150	602	235.786
					151	928	244.001		151	144	69.8117
					152	155	254.183		152	1673	230.59
					153	359	262.248		153	511	208.293
					154	788	121.269		154	1594	139.963
					155	785	35.4789		155	923	91.2425
					156	520	185.009		156	856	198.648
					157	37	398.768		157	462	119.76
					158	381	165.71		158	669	220.497
					159	503	387.401		159	1094	304.76
					160	1001	516.128		160	965	240.375
					161	951	261.975		161	1481	276.198
					162	736	277.066		162	1699	83.6709
					163	948	216.628		163	258	153.788
					164	570	96.6844		164	757	127.539
					165	84	257.524		165	542	287.223
					166	658	466.605		166	83	277.028
					167	686	368.652		167	22	90.5859
					168	334	500.984		168	1694	82.3889
					169	680	233.369		169	682	47.2108
					170	964	243.69		170	898	226.833
					171	953	362.96		171	168	159.783
					172	735	939.872		172	1532	312.759
					173	869	65.5867		173	603	232.82
					174	331	139.991		174	1178	103.004
					175	878	185.843		175	600	148.014
					176	647	428.992		176	412	95.7515
					177	515	289.274		177	371	326.994
					178	112	182.804		178	1303	167.698
					179	124	288.961		179	279	237.422
					180	676	510.746		180	720	223.848
					181	907	138.899		181	1167	250.797
					182	131	346.011		182	688	241.419
					183	268	285.039		183	1282	122.729
					184	565	257.491		184	769	728.586
					185	99	207.827		185	323	147.63
					186	645	442.816		186	757	116.798
					187	447	389.597		187	397	138.928
					188	724	85.8104		188	134	59.4668
					189	177	393.752		189	499	180.725
					190	591	281.274		190	1268	257.773
					191	332	383.509		191	1027	84.2087
					192	452	119.862		192	1088	231.951
					193	294	1151.69		193	77	106.613
					194	113	281.488		194	132	186.142
					195	587	344.557		195	400	311.049
					196	766	349.837		196	1109	70.3325
					197	862	469.172		197	1295	410.803
					198	303	98.2376		198	1726	115.999
					199	695	84.9536		199	579	183.944
					200	246	334.146		200	1136	206.717
					201	85	235.019		201	313	390.694
					202	977	238.861		202	462	117.804
					203	64	513.431		203	626	609.865
					204	472	298.611		204	577	46.2827
					205	867	270.092		205	118	142.896
					206	288	321.87		206	859	301.377
					207	746	288.675		207	1216	289.668
					208	825	254.374		208	362	270.75
					209	991	243.853		209	550	299.758
					210	840	597.344		210	818	87.2535
					211	751	205.65		211	1030	201.166
					212	842	270.987		212	1428	37.9895
					213	398	85.9801		213	1119	143.415
					214	743	150.414		214	1494	222.609
					215	86	279.785		215	1350	158.229
					216	896	670.262		216	1410	349.214
					217	146	338.386		217	555	54.1372
					218	729	70.0421		218	863	116.607
					219	38	137.981		219	721	177.251
					220	380	221.681		220	1745	416.317
					221	558	412.129		221	606	169.652
					222	894	262.371		222	829	214.788
					223	893	248.562		223	1459	117.383
					224	148	218.806		224	1742	168.295
					225	506	218.252		225	622	47.6962
					226	509	316.602		226	119	278.682
					227	25	230.539		227	1095	209.762
					228	507	137.128		228	935	223.421
					229	1007	134.846		229	880	143.394
					230	459	400.146		230	816	170.29
					231	863	104.178		231	343	94.4648
					232	336	214.152		232	612	335.037
					233	55	302.752		233	1518	62.3732
					234	913	298.763		234	1422	83.989
					235	266	294.437		235	779	119.2
					236	920	654.744		236	1690	82.6069
					237	60	413.391		237	510	70.291
					238	818	131.449		238	823	308.488
					239	715	74.7801		239	4	151.26
					240	619	255.201		240	245	199.672
					241	571	267.567		241	1150	174.623
					242	536	338.495		242	19	99.4637
					243	129	41.9733		243	511	385.615
					244	22	170.799		244	31	287.409
					245	440	689.213		245	409	146.236
					246	200	334.146		246	120	253.962
					247	511	275.118		247	1131	481.315
					248	855	304.63		248	1648	166.623
					249	787	180.995		249	106	140.939
					250	152	269.299		250	1555	162.713
					251	694	148.64		251	551	69.4204
					252	401	174.075		252	552	94.8615
					253	144	361.233		253	1606	133.865
					254	488	368.581		254	509	103.699
					255	365	14.576		255	917	371.093
					256	24	438.282		256	339	297.519
					257	667	449.458		257	340	286.39
					258	1010	38.2553		258	1285	105.29
					259	682	58.2117		259	1156	82.4937
					260	622	225.75		260	1596	64.0536
					261	50	411.492		261	591	130.138
					262	53	233.834		262	291	347.619
					263	651	364.752		263	1064	66.1295
					264	918	277.952		264	1714	244.753
					265	802	115.441		265	967	479.962
					266	235	294.437		266	334	425.034
					267	198	552.854		267	1369	224.364
					268	804	253.476		268	1406	88.376
					269	69	289.212		269	992	304.756
					270	733	365.184		270	1056	218.044
					271	827	74.3883		271	555	38.0241
					272	486	185.122		272	5	72.2995
					273	696	364.777		273	1619	185.672
					274	800	294.214		274	934	155.305
					275	306	287.925		275	1507	247.168
					276	779	396.257		276	1084	67.797
					277	309	387.884		277	1343	59.9337
					278	1000	244.581		278	470	259.546
					279	639	460.672		279	179	237.422
					280	99	229.893		280	872	77.9829
					281	531	209.715		281	770	90.6922
					282	493	30.9204		282	1292	56.0202
					283	60	277.733		283	1485	387.151
					284	322	280.549		284	606	312.169
					285	722	209.735		285	400	350.942
					286	135	136.297		286	1588	555.546
					287	975	60.2803		287	967	323.951
					288	206	321.87		288	861	64.5976
					289	945	160.943		289	240	268.461
					290	559	370.96		290	917	220.243
					291	272	403.946		291	644	62.9698
					292	774	539.76		292	255	405.355
					293	811	461.049		293	1400	198.475
					294	943	375.482		294	387	288.67
					295	428	168.991		295	1300	86.7637
					296	132	310.669		296	481	84.0884
					297	615	69.9117		297	104	358.423
					298	813	47.566		298	420	175.466
					299	970	323.678		299	149	82.5273
					300	331	199.375		300	1562	399.266
					301	539	282.555		301	452	153.804
					302	773	221.094		302	1416	269.101
					303	198	98.2376		303	969	444.301
					304	814	446.842		304	370	255.189
					305	593	24.7882		305	457	197.329
					306	275	287.925		306	805	121.811
					307	100	175.181		307	564	229.434
					308	1015	338.589		308	522	327.759
					309	277	387.884		309	722	52.7379
					310	692	120.641		310	923	112.38
					311	994	321.79		311	1739	160.419
					312	377	438.366		312	1580	19.8816
					313	592	254.319		313	1438	274.626
					314	561	354.246		314	373	246.45
					315	996	379.079		315	1657	320.96
					316	673	161.858		316	1234	258.713
					317	418	337.619		317	1507	226.777
					318	477	475.115		318	882	130.267
					319	302	236.744		319	118	165.317
					320	395	183.339		320	754	339.67
					321	567	29.4204		321	1375	287.018
					322	284	280.549		322	1601	78.5417
					323	769	84.3038		323	185	147.63
					324	207	820.07		324	908	66.8367
					325	160	721.117		325	168	93.9401
					326	566	130.025		326	701	88.3369
					327	496	395.21		327	127	320.056
					328	462	225.502		328	706	320.874
					329	17	441.063		329	1557	105.385
					330	126	272.211		330	775	142.876
					331	174	139.991		331	346	151.057
					332	385	245.524		332	505	170.06
					333	290	395.451		333	1101	63.4651
					334	940	59.4917		334	532	89.6932
					335	321	446.384		335	708	50.5068
					336	232	214.152		336	1042	175.474
					337	682	225.766		337	697	105.804
					338	1014	487.121		338	91	244.219
					339	25	268.936		339	256	297.519
					340	910	320.501		340	257	286.39
					341	336	438.549		341	1288	119.003
					342	932	505.637		342	1014	87.1769
					343	688	220.6		343	231	94.4648
					344	717	170.037		344	669	182.793
					345	750	398.641		345	1487	58.0701
					346	551	213.216		346	331	151.057
					347	367	338.843		347	53	176.664
					348	465	334.038		348	126	245.742
					349	407	122.877		349	419	451.411
					350	491	26.5647		350	1172	239.925
					351	473	705.011		351	305	206.1
					352	805	363.772		352	1672	52.1399
					353	20	30.6806		353	88	468.574
					354	32	397.106		354	41	37.4194
					355	92	407.717		355	1099	74.2561
					356	899	160.459		356	856	229.616
					357	961	643.065		357	1353	63.7606
					358	704	402.619		358	437	67.1665
					359	58	105.452		359	451	77.4483
					360	29	92.0447		360	960	126.434
					361	642	305.466		361	477	70.5568
					362	533	256.322		362	526	88.1601
					363	787	212.837		363	1050	375.276
					364	21	133.804		364	1555	482.164
					365	255	14.576		365	1693	195.181
					366	424	293.006		366	194	456.246
					367	265	253.243		367	1584	103.93
					368	957	102.489		368	1041	321.595
					369	65	658.626		369	1577	256.38
					370	595	220.719		370	304	255.189
					371	611	117.191		371	1643	244.246
					372	27	29.1423		372	663	230.656
					373	781	134.765		373	314	246.45
					374	538	325.389		374	1077	63.1405
					375	717	361.216		375	379	99.2663
					376	930	255.376		376	1592	335.481
					377	312	438.366		377	1241	166.824
					378	820	68.4063		378	1484	290.99
					379	476	62.9678		379	375	99.2663
					380	631	128.964		380	1632	181.532
					381	158	165.71		381	1609	220.275
					382	94	175.644		382	1634	245.303
					383	997	582.254		383	1659	358.719
					384	143	518.251		384	100	198.324
					385	332	245.524		385	513	76.9014
					386	485	147.718		386	428	275.726
					387	267	649.005		387	1109	95.9913
					388	627	327.759		388	1610	68.3886
					389	147	448.221		389	1602	348.744
					390	860	252.202		390	1493	55.5192
					391	959	90.4783		391	831	255.898
					392	1000	571.18		392	1409	197.98
					393	397	257.653		393	707	105.477
					394	894	308.189		394	603	282.481
					395	320	183.339		395	568	137.097
					396	922	112.391		396	1731	148.866
					397	480	30.1421		397	187	138.928
					398	213	85.9801		398	1730	373.385
					399	565	195.243		399	241	281.882
					400	794	552.743		400	447	164.865
					401	252	174.075		401	1347	229.019
					402	51	88.5761		402	681	300.096
					403	546	448.41		403	709	95.7224
					404	823	286.078		404	686	61.0079
					405	939	123.84		405	947	300.764
					406	903	267.102		406	128	183.831
					407	349	122.877		407	1325	443.862
					408	871	381.672		408	1674	112.525
					409	499	151.105		409	245	146.236
					410	139	162.814		410	100	217.401
					411	833	85.6357		411	1065	69.6316
					412	761	115.489		412	176	95.7515
					413	719	337.149		413	154	201.898
					414	907	56.981		414	1407	416.285
					415	730	53.1307		415	766	220.292
					416	508	107.141		416	633	368.934
					417	829	264.694		417	1124	126.543
					418	66	59.8265		418	740	99.1674
					419	537	61.1708		419	1570	307.16
					420	1018	40.5926		420	298	175.466
					421	939	456.423		421	1716	153.032
					422	993	314.766		422	989	125.842
					423	707	352.134		423	1043	51.2749
					424	9	204.705		424	1467	70.1076
					425	671	188.933		425	845	191.853
					426	127	333.765		426	1741	120.058
					427	44	374.813		427	1383	131.497
					428	698	151.033		428	474	136.124
					429	669	293.844		429	63	103.854
					430	435	480.26		430	200	244.161
					431	67	192.965		431	1398	161.81
					432	4	248.749		432	540	270.771
					433	733	291.039		433	1631	90.6892
					434	983	96.8624		434	1348	407.091
					435	725	46.0735		435	1118	85.0283
					436	285	216.679		436	794	139.698
					437	317	380.463		437	358	67.1665
					438	214	215.972		438	62	260.667
					439	648	129.413		439	44	81.1553
					440	805	161.79		440	1417	82.8174
					441	7	211.645		441	1521	376.817
					442	128	341.221		442	855	199.023
					443	828	245.023		443	683	163.345
					444	788	356.153		444	1045	278.449
					445	726	199.279		445	412	233.921
					446	93	333.092		446	1085	184.599
					447	187	389.597		447	400	164.865
					448	762	239.06		448	853	69.1116
					449	766	321.783		449	871	109.264
					450	80	750.455		450	518	189.571
					451	467	218.255		451	359	77.4483
					452	192	119.862		452	301	153.804
					453	952	482.035		453	1226	244.495
					454	56	184.832		454	1649	258.547
					455	638	598.512		455	1012	92.5318
					456	824	486.69		456	641	60.9497
					457	57	318.349		457	904	93.8201
					458	655	284.838		458	234	94.771
					459	230	400.146		459	873	156.977
					460	906	221.801		460	1398	97.8485
					461	205	302.334		461	1739	342.385
					462	328	225.502		462	202	117.804
					463	578	128.792		463	324	133.176
					464	655	340.512		464	1541	128.243
					465	893	156.98		465	1028	174.861
					466	209	360.304		466	1254	97.9611
					467	451	218.255		467	1437	221.164
					468	251	351.47		468	235	317.564
					469	712	179.841		469	1462	484.014
					470	624	163.371		470	687	161.513
					471	935	486.459		471	1136	41.3917
					472	523	42.3774		472	1423	189.501
					473	28	348.761		473	1112	85.1381
					474	905	109.856		474	428	136.124
					475	784	564.077		475	710	79.5975
					476	379	62.9678		476	1553	353.219
					477	924	275.357		477	361	70.5568
					478	726	156.308		478	485	270.508
					479	709	215.944		479	497	206.587
					480	397	30.1421		480	547	78.0879
					481	628	140.378		481	296	84.0884
					482	994	197.721		482	1388	198.424
					483	281	490.881		483	140	299.082
					484	1	179.288		484	1402	283.705
					485	386	147.718		485	478	270.508
					486	272	185.122		486	1321	202.714
					487	854	84.2449		487	504	182.859
					488	254	368.581		488	1578	179.283
					489	730	58.2687		489	1292	413.982
					490	717	187.403		490	420	258.729
					491	350	26.5647		491	810	51.9508
					492	843	401.487		492	897	267.541
					493	282	30.9204		493	1200	197.929
					494	220	535.433		494	987	108.504
					495	630	268.355		495	688	231.965
					496	327	395.21		496	1550	100.299
					497	977	494.641		497	133	163.661
					498	846	190.645		498	1140	426.737
					499	409	151.105		499	189	180.725
					500	362	281.582		500	1152	71.0679
					501	430	526.504		501	909	205.469
					502	555	82.8464		502	761	170.349
					503	159	387.401		503	719	115.619
					504	858	106.451		504	487	182.859
					505	95	585.247		505	332	170.06
					506	225	218.252		506	911	92.0992
					507	228	137.128		507	1178	191.093
					508	416	107.141		508	980	341.029
					509	226	316.602		509	254	103.699
					510	121	240.537		510	237	70.291
					511	247	275.118		511	153	208.293
					512	239	211.369		512	1262	288.642
					513	667	140.726		513	385	76.9014
					514	138	494.235		514	117	187.131
					515	149	256.22		515	93	111.676
					516	595	149.603		516	57	89.7974
					517	903	547.401		517	744	114.357
					518	806	439.919		518	450	189.571
					519	307	240.628		519	1500	76.6397
					520	156	185.009		520	1046	190.34
					521	175	284.84		521	1108	152.33
					522	143	300.297		522	1200	88.5884
					523	472	42.3774		523	1336	153.206
					524	863	340.906		524	1364	74.3117
					525	767	521.588		525	1242	260.136
					526	173	476.089		526	362	88.1601
					527	440	665.177		527	814	86.3207
					528	545	239.601		528	726	389.041
					529	812	516.665		529	1325	241.034
					530	304	656.972		530	805	64.4893
					531	281	209.715		531	1462	142.065
					532	861	255.522		532	334	89.6932
					533	362	256.322		533	642	234.356
					534	746	101.43		534	1055	48.0758
					535	77	115.816		535	1211	153.325
					536	242	338.495		536	1083	37.9848
					537	419	61.1708		537	250	247.325
					538	374	325.389		538	837	203.285
					539	301	282.555		539	1472	247.852
					540	205	539.895		540	14	107.154
					541	970	732.716		541	1629	204.002
					542	908	270.394		542	165	287.223
					543	968	487.601		543	762	376.293
					544	747	89.1444		544	1065	296.821
					545	98	230.298		545	38	76.2578
					546	208	266.467		546	1658	444.826
					547	10	275.496		547	480	78.0879
					548	759	185.695		548	658	123.098
					549	3	288.052		549	1371	98.8291
					550	34	236.407		550	209	299.758
					551	346	213.216		551	251	69.4204
					552	7	81.5297		552	252	94.8615
					553	847	163.854		553	423	196.668
					554	948	85.0172		554	1172	101.196
					555	502	82.8464		555	271	38.0241
					556	932	105.623		556	984	89.2166
					557	650	178.34		557	938	268.412
					558	748	233.614		558	1471	149.757
					559	290	370.96		559	580	143.389
					560	195	366.052		560	789	69.809
					561	314	354.246		561	126	179.787
					562	770	477.815		562	1449	354.294
					563	938	702.771		563	1043	108.705
					564	56	528.18		564	307	229.434
					565	399	195.243		565	807	68.2004
					566	326	130.025		566	139	290.411
					567	321	29.4204		567	1336	175.685
					568	492	430.028		568	395	137.097
					569	167	791.089		569	1092	138.26
					570	164	96.6844		570	1084	323.253
					571	241	267.567		571	1073	146.291
					572	902	364.078		572	1359	83.7478
					573	988	245.1		573	850	70.1133
					574	991	470.166		574	870	374.49
					575	593	374.164		575	1672	70.5723
					576	577	211.218		576	991	65.5451
					577	576	211.218		577	204	46.2827
					578	463	128.792		578	889	215.17
					579	151	390.212		579	1724	159.71
					580	895	204.171		580	559	143.389
					581	940	91.8718		581	11	135.722
					582	657	356.01		582	92	108.387
					583	328	368.328		583	70	213.172
					584	845	172.718		584	1032	51.7128
					585	261	465.455		585	148	76.4721
					586	737	209.973		586	829	469.15
					587	195	344.557		587	1288	98.6447
					588	114	418.095		588	1595	130.204
					589	724	341.915		589	902	44.931
					590	157	504.984		590	796	75.0146
					591	190	281.274		591	261	130.138
					592	313	254.319		592	424	160.243
					593	305	24.7882		593	163	180.437
					594	40	334.317		594	337	319.289
					595	516	149.603		595	446	242.626
					596	836	362.342		596	1685	171.734
					597	432	499.805		597	198	338.437
					598	478	194.455		598	852	29.1162
					599	365	43.4134		599	1641	156.07
					600	674	317.669		600	175	148.014
					601	808	453.17		601	1646	184.099
					602	390	365.72		602	150	235.786
					603	668	305.209		603	173	232.82
					604	955	335.128		604	846	70.0601
					605	18	403.005		605	1250	80.935
					606	633	505.857		606	1060	97.7109
					607	482	209.089		607	1054	155.535
					608	385	628.675		608	1721	492.132
					609	419	395.209		609	819	372.276
					610	391	517.597		610	1118	100.125
					611	371	117.191		611	140	219.666
					612	999	311.684		612	232	335.037
					613	405	185.501		613	35	182.847
					614	816	228.835		614	1315	144.472
					615	297	69.9117		615	778	246.422
					616	795	319.111		616	847	348.115
					617	1004	80.0407		617	1405	446.913
					618	989	164.034		618	1599	196.208
					619	240	255.201		619	668	514.113
					620	272	302.516		620	99	140.892
					621	254	399.779		621	105	116.565
					622	260	225.75		622	225	47.6962
					623	937	266.018		623	169	234.488
					624	470	163.371		624	1644	67.5179
					625	614	331.212		625	1111	55.315
					626	924	311.745		626	1404	186.798
					627	388	327.759		627	24	141.499
					628	481	140.378		628	693	50.9633
					629	876	103.726		629	1659	193.596
					630	495	268.355		630	414	423.734
					631	380	128.964		631	436	176.127
					632	498	585.908		632	1647	13.7909
					633	449	453.619		633	1334	251.974
					634	36	676.833		634	1231	104.263
					635	213	128.368		635	1419	174.137
					636	41	193.059		636	1006	171.858
					637	69	151.294		637	1193	238.676
					638	998	409.25		638	524	116.175
					639	3	157.147		639	341	328.992
					640	1007	199.01		640	1180	104.63
					641	300	268.265		641	456	60.9497
					642	361	305.466		642	404	193.13
					643	253	452.094		643	914	80.5899
					644	194	418.416		644	291	62.9698
					645	186	442.816		645	1657	546.836
					646	477	356.624		646	1052	143.118
					647	176	428.992		647	1167	365.74
					648	439	129.413		648	523	221.997
					649	495	580.622		649	1317	57.4057
					650	557	178.34		650	1500	460.375
					651	684	274.786		651	27	297.848
					652	958	370.847		652	227	628.664
					653	141	452.316		653	1550	187.613
					654	73	63.33		654	1561	273.696
					655	458	284.838		655	1089	344.155
					656	826	561.789		656	1340	98.4994
					657	582	356.01		657	1139	334.359
					658	137	367.033		658	548	123.098
					659	877	343.446		659	1736	317.573
					660	28	430.96		660	883	186.77
					661	750	25.2187		661	1418	76.2713
					662	441	319.821		662	204	65.5773
					663	720	299.514		663	1169	170.499
					664	687	360.215		664	1613	223.245
					665	880	337.641		665	1468	156.713
					666	19	142.832		666	1571	269.251
					667	513	140.726		667	1220	331.301
					668	603	305.209		668	1000	61.8864
					669	791	255.736		669	344	182.793
					670	91	362.483		670	44	134.068
					671	801	165.531		671	702	203.636
					672	163	259.233		672	803	74.4562
					673	316	161.858		673	5	85.5679
					674	52	180.69		674	1079	21.1402
					675	316	421.013		675	1281	298.703
					676	929	267.344		676	1346	371.226
					677	20	378.719		677	1293	161.601
					678	118	173.813		678	1611	134.039
					679	825	73.985		679	912	131.763
					680	169	233.369		680	1593	123.383
					681	50	266.762		681	1340	175.997
					682	259	58.2117		682	169	47.2108
					683	43	407.756		683	443	163.345
					684	651	274.786		684	1228	81.9682
					685	925	408.978		685	40	301.57
					686	700	175.395		686	404	61.0079
					687	664	360.215		687	1590	115.147
					688	343	220.6		688	495	231.965
					689	917	378.007		689	241	328.738
					690	217	430.334		690	1271	285.414
					691	280	356.726		691	1627	259.512
					692	310	120.641		692	894	176.946
					693	744	584.449		693	628	50.9633
					694	251	148.64		694	1427	348.175
					695	199	84.9536		695	142	398.635
					696	273	364.777		696	1105	131.94
					697	605	585.848		697	337	105.804
					698	428	151.033		698	791	144.723
					699	401	382.833		699	1163	101.611
					700	686	175.395		700	423	71.0426
					701	1002	44.3779		701	326	88.3369
					702	563	714.968		702	1231	70.0148
					703	547	288.502		703	1093	281.99
					704	358	402.619		704	759	242.731
					705	891	270.605		705	1287	86.6868
					706	36	143.713		706	1097	160.261
					707	72	156.063		707	393	105.477
					708	908	339.382		708	335	50.5068
					709	479	215.944		709	403	95.7224
					710	61	555.655		710	475	79.5975
					711	864	267.471		711	28	250.154
					712	469	179.841		712	1199	169.287
					713	796	384.512		713	958	408.937
					714	271	160.818		714	1508	20.0531
					715	239	74.7801		715	932	338.66
					716	586	345.825		716	205	194.795
					717	344	170.037		717	481	226.317
					718	464	533.891		718	1198	78.9339
					719	188	201.602		719	1395	90.599
					720	663	299.514		720	180	223.848
					721	789	559.532		721	1111	166.347
					722	285	209.735		722	309	52.7379
					723	354	517.142		723	1100	62.8087
					724	188	85.8104		724	230	245.959
					725	435	46.0735		725	1693	91.1031
					726	478	156.308		726	1674	92.3307
					727	43	237.462		727	1262	221.182
					728	414	242.882		728	931	231.371
					729	218	70.0421		729	1413	239.234
					730	415	53.1307		730	983	44.3309
					731	870	74.2389		731	753	86.9282
					732	618	246.532		732	1072	135.236
					733	433	291.039		733	116	206.55
					734	432	360.161		734	137	179.431
					735	237	601.297		735	1594	99.2078
					736	162	277.066		736	1632	73.6819
					737	586	209.973		737	1359	246.854
					738	966	241.836		738	66	214.807
					739	794	275.96		739	1111	97.9615
					740	779	331.075		740	418	99.1674
					741	1009	46.9172		741	1401	119.579
					742	895	558.805		742	1461	137.542
					743	214	150.414		743	1572	162.18
					744	79	257.968		744	517	114.357
					745	613	331.132		745	455	250.542
					746	534	101.43		746	13	259.28
					747	544	89.1444		747	921	91.1344
					748	558	233.614		748	1333	145.632
					749	773	53.9411		749	167	230.772
					750	661	25.2187		750	1556	85.3944
					751	211	205.65		751	1263	79.7775
					752	260	281.935		752	1243	298.618
					753	45	267.066		753	731	86.9282
					754	694	178.524		754	1473	274.802
					755	1	93.6485		755	48	155.554
					756	949	492.629		756	663	247.24
					757	134	233.382		757	186	116.798
					758	906	85.2387		758	362	106.08
					759	548	185.695		759	983	47.4607
					760	909	135.061		760	776	429.128
					761	412	115.489		761	984	165.319
					762	448	239.06		762	543	376.293
					763	445	326.265		763	1264	61.8844
					764	772	281.168		764	1735	103.275
					765	21	445.552		765	42	50.033
					766	449	321.783		766	751	139.958
					767	853	345.359		767	1243	319.407
					768	660	774.888		768	1661	351.389
					769	323	84.3038		769	1451	289.266
					770	15	330.776		770	281	90.6922
					771	100	549.08		771	883	264.119
					772	764	281.168		772	773	94.6373
					773	749	53.9411		773	772	94.6373
					774	292	539.76		774	1058	243.057
					775	140	363.848		775	1494	99.4735
					776	82	142.324		776	162	165.34
					777	190	387.801		777	1403	482.692
					778	738	360.445		778	571	184.651
					779	857	193.505		779	235	119.2
					780	786	373.707		780	797	488.141
					781	373	134.765		781	1683	302.807
					782	945	187.371		782	1189	303.884
					783	55	401.126		783	90	119.63
					784	475	564.077		784	1356	181.443
					785	155	35.4789		785	1624	214.444
					786	780	373.707		786	740	319.951
					787	249	180.995		787	1158	283.718
					788	154	121.269		788	1511	57.7724
					789	372	382.979		789	1224	60.9113
					790	233	534.137		790	365	208.922
					791	26	248.461		791	698	144.723
					792	200	551.622		792	84	241.883
					793	110	382.421		793	1161	70.3962
					794	739	275.96		794	436	139.698
					795	891	74.819		795	1622	379.641
					796	713	384.512		796	590	75.0146
					797	605	656.581		797	53	289.506
					798	83	481.769		798	1071	150.922
					799	101	374.665		799	1009	77.6303
					800	274	294.214		800	1143	162.597
					801	671	165.531		801	429	289.214
					802	265	115.441		802	1630	201.544
					803	288	424.565		803	672	74.4562
					804	268	253.476		804	610	244.654
					805	440	161.79		805	530	64.4893
					806	518	439.919		806	1445	343.806
					807	1001	124.226		807	565	68.2004
					808	931	382.76		808	1259	162.835
					809	311	389.944		809	1155	340.837
					810	506	226.465		810	491	51.9508
					811	293	461.049		811	1582	79.2874
					812	824	323.86		812	1423	200.981
					813	298	47.566		813	457	278.481
					814	304	446.842		814	527	86.3207
					815	939	130.232		815	1190	74.4754
					816	614	228.835		816	230	170.29
					817	382	405.545		817	301	154.132
					818	238	131.449		818	210	87.2535
					819	879	223.148		819	1642	323.924
					820	378	68.4063		820	1484	348.456
					821	900	367.123		821	1051	88.6961
					822	1011	50.6047		822	569	194.857
					823	404	286.078		823	1362	86.1944
					824	812	323.86		824	1217	90.8226
					825	679	73.985		825	1278	170.918
					826	645	462.195		826	1365	40.8749
					827	271	74.3883		827	1611	85.654
					828	443	245.023		828	741	150.821
					829	417	264.694		829	222	214.788
					830	745	581.783		830	1272	304.8
					831	7	664.321		831	391	255.898
					832	58	25.0629		832	1488	66.6497
					833	411	85.6357		833	793	357.743
					834	992	499.9		834	1671	188.609
					835	135	108.314		835	1255	163.866
					836	596	362.342		836	1205	380.409
					837	852	210.513		837	968	88.369
					838	4	189.475		838	881	212.227
					839	936	447.412		839	306	192.359
					840	122	173.736		840	1409	119.871
					841	905	285.557		841	680	131.946
					842	212	270.987		842	1241	230.442
					843	492	401.487		843	1691	722.764
					844	48	50.6866		844	848	461.976
					845	584	172.718		845	821	103.441
					846	498	190.645		846	604	70.0601
					847	553	163.854		847	1355	281.84
					848	709	255.957		848	844	461.976
					849	63	411.211		849	897	262.651
					850	549	334.853		850	573	70.1133
					851	116	108.589		851	1358	421.54
					852	837	210.513		852	598	29.1162
					853	484	179.734		853	448	69.1116
					854	487	84.2449		854	441	840.344
					855	956	143.932		855	1079	21.3564
					856	181	486.938		856	1698	80.6291
					857	35	128.678		857	125	140.729
					858	504	106.451		858	204	85.7923
					859	85	73.9996		859	995	200.279
					860	390	252.202		860	436	146.266
					861	532	255.522		861	288	64.5976
					862	1012	396.693		862	446	380.544
					863	231	104.178		863	1480	96.4868
					864	901	174.041		864	451	200.649
					865	372	358.645		865	1216	77.6437
					866	425	232.569		866	1722	168.439
					867	205	270.092		867	929	346.16
					868	810	269.057		868	1643	305.575
					869	173	65.5867		869	386	345.52
					870	731	74.2389		870	1654	308.12
					871	408	381.672		871	449	109.264
					872	870	149.614		872	280	77.9829
					873	981	128.249		873	976	142.607
					874	1016	189.107		874	707	167.719
					875	878	59.0507		875	342	158.331
					876	629	103.726		876	212	158.789
					877	659	343.446		877	358	277.1
					878	875	59.0507		878	997	183.037
					879	819	223.148		879	1484	259.157
					880	665	337.641		880	1366	136.21
					881	200	552.275		881	838	212.227
					882	314	447.71		882	318	130.267
					883	106	5.46038		883	660	186.77
					884	255	357.222		884	1612	81.7015
					885	822	103.806		885	981	342.455
					886	538	398.82		886	1404	332.842
					887	126	264.437		887	1201	81.6246
					888	880	577.149		888	1253	105.583
					889	747	627.085		889	1738	168.558
					890	106	376.61		890	1187	155.802
					891	795	74.819		891	1728	308.081
					892	992	391.754		892	1273	289.845
					893	465	156.98		893	967	94.2799
					894	222	262.371		894	692	176.946
					895	580	204.171		895	1186	307.17
					896	216	670.262		896	455	323.717
					897	943	996.92		897	849	262.651
					898	833	349.009		898	164	207.183
					899	356	160.459		899	1583	117.04
					900	90	116.438		900	1109	212.644
					901	864	174.041		901	491	361.513
					902	934	244.288		902	589	44.931
					903	406	267.102		903	268	224.826
					904	303	191.136		904	457	93.8201
					905	474	109.856		905	1688	178.622
					906	758	85.2387		906	1554	105.376
					907	414	56.981		907	1157	281.069
					908	542	270.394		908	324	66.8367
					909	760	135.061		909	501	205.469
					910	130	290.885		910	1360	273.677
					911	874	403.283		911	506	92.0992
					912	961	262.997		912	679	131.763
					913	234	298.763		913	1513	118.275
					914	722	505.484		914	643	80.5899
					915	968	264.287		915	6	185.815
					916	899	430.984		916	1585	205.078
					917	62	291.506		917	1699	101.088
					918	264	277.952		918	1177	352.115
					919	854	317.679		919	1080	108.01
					920	523	375.728		920	1005	70.1133
					921	101	606.278		921	747	91.1344
					922	396	112.391		922	950	80.6885
					923	755	234.034		923	155	91.2425
					924	477	275.357		924	214	356.894
					925	509	333.051		925	563	219.079
					926	688	373.786		926	535	180.891
					927	141	158.716		927	601	332.052
					928	151	244.001		928	395	211.433
					929	676	267.344		929	229	148.688
					930	376	255.376		930	559	345.786
					931	282	211.224		931	934	90.3709
					932	556	105.623		932	715	338.66
					933	576	215.807		933	953	47.8586
					934	902	244.288		934	931	90.3709
					935	48	128.663		935	228	223.421
					936	839	447.412		936	1132	470.675
					937	623	266.018		937	1220	355.242
					938	718	701.324		938	1465	133.021
					939	405	123.84		939	48	431.324
					940	334	59.4917		940	1551	84.8879
					941	729	274.348		941	1187	237.991
					942	885	490.988		942	1173	276.848
					943	294	375.482		943	1044	197.085
					944	953	261.982		944	543	397.264
					945	289	160.943		945	1696	129.368
					946	521	516.537		946	1201	224.849
					947	514	520.829		947	1332	129.589
					948	554	85.0172		948	951	232.145
					949	756	492.629		949	113	293.6
					950	660	460.81		950	922	80.6885
					951	161	261.975		951	948	232.145
					952	854	93.1862		952	1482	80.6511
					953	944	261.982		953	933	47.8586
					954	983	788.979		954	1276	198.798
					955	604	335.128		955	1608	91.5651
					956	140	55.0846		956	727	370.658
					957	368	102.489		957	1093	224.065
					958	425	250.104		958	1315	148.689
					959	391	90.4783		959	1141	299.913
					960	259	388.459		960	360	126.434
					961	912	262.997		961	408	332.515
					962	11	284.039		962	1030	74.2519
					963	39	447.391		963	1748	114.809
					964	170	243.69		964	1478	464.775
					965	141	274.648		965	160	240.375
					966	738	241.836		966	112	133.305
					967	500	426.482		967	893	94.2799
					968	915	264.287		968	1738	53.9985
					969	679	277.328		969	1558	256.698
					970	299	323.678		970	1547	277.594
					971	42	560.629		971	1259	69.407
					972	330	374.739		972	7	137.681
					973	63	31.3084		973	1258	199.704
					974	610	561.116		974	1431	266.64
					975	287	60.2803		975	1003	286.099
					976	536	387.382		976	873	142.607
					977	202	238.861		977	1073	172.033
					978	852	236.05		978	115	172.187
					979	964	486.535		979	1181	117.251
					980	1010	249.955		980	1570	115.713
					981	873	128.249		981	1436	331.583
					982	435	546.087		982	1455	88.683
					983	434	96.8624		983	730	44.3309
					984	1008	172.168		984	556	89.2166
					985	673	708.663		985	1171	109.947
					986	221	429.941		986	1653	184.659
					987	851	369.491		987	494	108.504
					988	573	245.1		988	1115	303.467
					989	618	164.034		989	422	125.842
					990	16	241.559		990	710	96.0136
					991	209	243.853		991	576	65.5451
					992	892	391.754		992	1635	249.812
					993	232	282.967		993	892	298.033
					994	482	197.721		994	17	130.718
					995	873	386.252		995	859	200.279
					996	8	94.0839		996	1261	70.1228
					997	751	208.833		997	878	183.037
					998	228	230.771		998	881	287.61
					999	612	311.684		999	75	220.686
					1000	278	244.581		1000	668	61.8864
					1001	807	124.226		1001	1261	63.8975
					1002	701	44.3779		1002	765	139.35
					1003	935	319.244		1003	975	286.099
					1004	103	32.5235		1004	21	250.081
					1005	34	367.612		1005	920	70.1133
					1006	344	485.516		1006	636	171.858
					1007	229	134.846		1007	1344	274.893
					1008	984	172.168		1008	1249	161.6
					1009	741	46.9172		1009	799	77.6303
					1010	258	38.2553		1010	1390	281.016
					1011	822	50.6047		1011	1294	171.024
					1012	862	396.693		1012	455	92.5318
					1013	534	230.421		1013	649	190.052
					1014	96	171.046		1014	342	87.1769
					1015	506	248.951		1015	334	126.814
					1016	874	189.107		1016	1363	74.1357
					1017	234	419.347		1017	1677	109.669
					1018	420	40.5926		1018	1240	265.368
					1	411	210.848		1019	1438	83.7219
					2	652	67.7955		1020	58	244.389
					3	90	168.293		1021	143	314.74
					4	1139	72.4703		1022	1701	407.036
					5	737	148.174		1023	1533	122.599
					6	1410	218.699		1024	1385	106.069
					7	1216	287.581		1025	1013	228.893
					8	1465	111.64		1026	893	164.104
					9	1420	297.152		1027	191	84.2087
					10	146	338.591		1028	1733	120.624
					11	1552	269.874		1029	1232	164.805
					12	286	94.1381		1030	962	74.2519
					13	686	234.829		1031	1102	501.568
					14	1751	136.672		1032	584	51.7128
					15	1608	422.062		1033	1202	73.6133
					16	1201	205.964		1034	1171	301.812
					17	922	157.313		1035	1744	69.8986
					18	318	376.278		1036	148	207.195
					19	478	402.086		1037	379	309.682
					20	1229	45.1281		1038	1726	61.064
					21	876	268.269		1039	1129	225.667
					22	653	100.279		1040	596	330.898
					23	360	109.886		1041	161	312.069
					24	276	225.356		1042	336	175.474
					25	1197	284.527		1043	423	51.2749
					26	488	444.765		1044	943	197.085
					27	31	476.687		1045	444	278.449
					28	1202	64.9878		1046	85	30.445
					29	44	105.529		1047	1107	80.1005
					30	672	124.659		1048	1581	294.172
					31	1663	268.744		1049	282	320.3
					32	295	238.537		1050	20	79.5174
					33	371	393.448		1051	821	88.6961
					34	683	277.308		1052	646	143.118
					35	329	155.619		1053	1324	55.5939
					36	1533	78.622		1054	607	155.535
					37	124	230.779		1055	534	48.0758
					38	1042	242.487		1056	270	218.044
					39	1016	385.55		1057	1194	43.1563
					40	595	259.418		1058	1733	166.794
					41	774	468.566		1059	1391	64.7354
					42	679	111.308		1060	606	97.7109
					43	1250	172.605		1061	261	429.345
					44	29	105.529		1062	878	329.562
					45	1351	252.777		1063	1270	213.444
					46	1045	271.859		1064	263	66.1295
					47	819	80.6267		1065	411	69.6316
					48	189	143.367		1066	1197	258.777
					49	1567	296.039		1067	1053	151.802
					50	1415	160.895		1068	388	84.9406
					51	868	216.978		1069	541	366.906
					52	642	75.2815		1070	78	226.192
					53	693	169.194		1071	798	150.922
					54	1062	405.253		1072	732	135.236
					55	1437	381.259		1073	571	146.291
					56	644	85.3978		1074	921	120.536
					57	871	147.037		1075	1266	214.206
					58	1682	270.216		1076	1625	137.348
					59	1701	99.0615		1077	374	63.1405
					60	1312	331.123		1078	1024	364.812
					61	1544	190.285		1079	674	21.1402
					62	994	428.285		1080	1384	75.4573
					63	434	159.821		1081	1475	90.0094
					64	495	473.418		1082	1091	178.071
					65	1553	56.0624		1083	536	37.9848
					66	1226	252.236		1084	276	67.797
					67	858	81.9602		1085	475	92.752
					68	1291	508.646		1086	1391	235.186
					69	1215	150.884		1087	1142	154.874
					70	885	231.471		1088	107	40.7756
					71	1264	210.247		1089	1326	343.464
					72	98	106.714		1090	988	335.406
					73	515	153.794		1091	1082	178.071
					74	1783	400.265		1092	569	138.26
					75	1203	205.816		1093	957	224.065
					76	957	131.357		1094	864	271.193
					77	955	76.0634		1095	1743	156.473
					78	1005	185.02		1096	1233	183.363
					79	1278	291.387		1097	706	160.261
					80	1334	188.265		1098	565	315.785
					81	1710	411.104		1099	355	74.2561
					82	659	204.495		1100	723	62.8087
					83	799	177.667		1101	333	63.4651
					84	867	99.1525		1102	342	116.091
					85	1311	186.842		1103	417	286.823
					86	271	289.729		1104	1256	267.749
					87	838	153.145		1105	696	131.94
					88	431	290.115		1106	1505	132.546
					89	256	354.734		1107	1047	80.1005
					90	977	114.569		1108	521	152.33
					91	479	84.7228		1109	196	70.3325
					92	394	83.0001		1110	938	206.428
					93	607	310.999		1111	625	55.315
					94	883	276.922		1112	473	85.1381
					95	783	97.953		1113	1548	288.196
					96	960	469.305		1114	222	358.438
					97	215	154.532		1115	1309	68.6083
					98	72	106.714		1116	622	363.005
					99	571	220.642		1117	1623	273.643
					100	270	428.088		1118	435	85.0283
					101	175	168.405		1119	213	143.415
					102	616	152.889		1120	668	132.387
					103	1632	348.904		1121	1634	339.533
					104	712	374.373		1122	1438	443.052
					105	521	276.174		1123	1275	127.633
					106	1014	138.117		1124	417	126.543
					107	1390	189.79		1125	1417	421.244
					108	212	72.1813		1126	1272	152.929
					109	673	138.066		1127	904	282.511
					110	1441	234.173		1128	1134	66.3144
					111	506	72.0071		1129	94	119.97
					112	300	229.141		1130	1508	83.9541
					113	1044	134.255		1131	1489	304.259
					114	1387	336.931		1132	497	452.17
					115	323	469.346		1133	1480	93.4281
					116	1437	213.933		1134	1128	66.3144
					117	152	121.02		1135	1291	143.935
					118	1501	136.499		1136	471	41.3917
					119	638	27.5855		1137	1370	246.168
					120	1301	82.0919		1138	1221	149.573
					121	455	287.254		1139	657	334.359
					122	806	155.964		1140	1124	267.815
					123	555	385.215		1141	947	142.442
					124	1327	31.1015		1142	1087	154.874
					125	1495	262.161		1143	800	162.597
					126	156	166.097		1144	1455	274.798
					127	236	323.12		1145	909	271.256
					128	876	335.937		1146	1426	233.395
					129	1412	31.2705		1147	1422	251.779
					130	794	13.4512		1148	41	153.052
					131	797	238.127		1149	1126	225.815
					132	1268	461.742		1150	241	174.623
					133	1055	390.501		1151	724	256.181
					134	401	217.692		1152	500	71.0679
					135	1298	165.105		1153	1715	192.309
					136	1582	408.416		1154	560	238.945
					137	349	323.194		1155	1349	54.1683
					138	1036	240.167		1156	259	82.4937
					139	1018	203.043		1157	907	281.069
					140	577	73.4399		1158	1401	141.747
					141	1563	135.528		1159	1386	407.781
					142	1403	228.15		1160	1690	121.964
					143	1345	316.222		1161	793	70.3962
					144	1275	273.365		1162	1425	94.9912
					145	1701	162.974		1163	8	96.3827
					146	10	338.591		1164	1277	157.901
					147	1292	161.365		1165	1479	206.903
					148	196	168.45		1166	1674	93.3092
					149	716	259.474		1167	1222	132.312
					150	2	297.655		1168	1663	173.681
					151	778	225.023		1169	1660	157.805
					152	117	121.02		1170	534	409.454
					153	210	269.032		1171	985	109.947
					154	289	134.206		1172	554	101.196
					155	905	233.918		1173	942	276.848
					156	126	166.097		1174	1399	100.832
					157	208	324.044		1175	1331	276.373
					158	495	361.785		1176	1204	68.2536
					159	175	301.567		1177	176	168.364
					160	1525	273.624		1178	174	103.004
					161	1304	105.19		1179	920	267.883
					162	391	207.931		1180	640	104.63
					163	1622	396.515		1181	979	117.251
					164	1480	90.9589		1182	501	210.832
					165	1469	87.0648		1183	1691	263.039
					166	1746	54.1137		1184	1247	101.603
					167	210	291.6		1185	366	539.555
					168	1675	47.0895		1186	499	263.728
					169	1442	256.143		1187	890	155.802
					170	1251	177.366		1188	1238	216.618
					171	557	290.588		1189	782	303.884
					172	1748	361.332		1190	815	74.4754
					173	944	354.704		1191	1449	193.231
					174	1235	92.9682		1192	31	437.858
					175	1398	130.932		1193	306	157.954
					176	1537	95.6919		1194	1057	43.1563
					177	1700	257.686		1195	57	78.4823
					178	378	470.593		1196	15	61.1802
					179	779	270.464		1197	1066	258.777
					180	1236	77.9071		1198	718	78.9339
					181	1726	271.527		1199	712	169.287
					182	394	113.551		1200	522	88.5884
					183	460	281.031		1201	887	81.6246
					184	1195	84.789		1202	1033	73.6133
					185	495	160.799		1203	73	157.401
					186	165	97.4016		1204	1176	68.2536
					187	1424	34.7344		1205	599	235.853
					188	1536	14.3613		1206	1213	279.801
					189	1212	56.0937		1207	1289	80.3995
					190	491	169.799		1208	1011	312.313
					191	833	309.015		1209	596	344.543
					192	1524	327.025		1210	192	756.106
					193	333	88.04		1211	535	153.325
					194	223	69.3289		1212	600	233.811
					195	1277	286.234		1213	1206	279.801
					196	737	91.4184		1214	1452	252.938
					197	1766	49.713		1215	1378	68.2878
					198	1217	76.0214		1216	865	77.6437
					199	956	44.8389		1217	824	90.8226
					200	1499	32.4714		1218	1735	142.304
					201	747	47.9135		1219	1542	225.014
					202	975	359.793		1220	667	331.301
					203	681	80.716		1221	1138	149.573
					204	1133	313.984		1222	1167	132.312
					205	1732	371.947		1223	1503	200.836
					206	36	205.441		1224	789	60.9113
					207	595	172.228		1225	1106	235.71
					208	157	324.044		1226	453	244.495
					209	918	121.022		1227	1410	514.973
					210	153	269.032		1228	684	81.9682
					211	1613	139.839		1229	245	195.977
					212	108	72.1813		1230	1447	241.018
					213	1136	569.359		1231	702	70.0148
					214	1135	234.832		1232	1029	164.805
					215	1104	82.74		1233	1096	183.363
					216	1428	131.329		1234	1237	258.298
					217	264	259.689		1235	1703	209.717
					218	1250	55.1735		1236	1249	322.676
					219	44	206.391		1237	6	58.8635
					220	1304	230.741		1238	1188	216.618
					221	1546	39.2374		1239	1284	112.356
					222	608	164.713		1240	1018	265.368
					223	194	69.3289		1241	377	166.824
					224	1088	233.718		1242	506	157.538
					225	1450	316.634		1243	752	298.618
					226	1190	250.607		1244	1280	238.959
					227	1744	246.718		1245	1523	263.195
					228	531	159.121		1246	1663	221.034
					229	1620	82.9453		1247	1184	101.603
					230	398	165.246		1248	409	211.183
					231	438	271.912		1249	1008	161.6
					232	667	243.427		1250	605	80.935
					233	1110	181.971		1251	579	333.326
					234	494	238.014		1252	756	273.68
					235	507	118.31		1253	888	105.583
					236	127	323.12		1254	466	97.9611
					237	994	258.086		1255	835	163.866
					238	399	507.953		1256	1104	267.749
					239	1178	169.535		1257	1328	213.305
					240	1781	112.524		1258	973	199.704
					241	460	125.481		1259	971	69.407
					242	1550	145.893		1260	1316	167.665
					243	1750	132.414		1261	1001	63.8975
					244	727	560.053		1262	727	221.182
					245	221	42.174		1263	751	79.7775
					246	808	280.213		1264	763	61.8844
					247	834	287.628		1265	1713	66.2519
					248	620	132.939		1266	1075	214.206
					249	1034	192.866		1267	1531	68.2364
					250	1410	205.122		1268	190	257.773
					251	1636	41.3533		1269	122	130.922
					252	1010	92.3272		1270	276	136.709
					253	595	146.453		1271	1573	117.283
					254	1540	267.962		1272	1126	152.929
					255	472	239.475		1273	1626	255.938
					256	1598	149.419		1274	1298	182.619
					257	642	390.201		1275	1123	127.633
					258	1295	41.8098		1276	954	198.798
					259	535	78.1235		1277	735	151.202
					260	386	159.882		1278	155	137.791
					261	1232	155.95		1279	1017	168.661
					262	1466	75.2329		1280	670	195.756
					263	382	329.963		1281	22	213.663
					264	217	259.689		1282	183	122.729
					265	939	186.632		1283	1000	140.884
					266	834	106.413		1284	1239	112.356
					267	1373	348.874		1285	258	105.29
					268	496	176.13		1286	29	291.874
					269	453	127.892		1287	1631	42.2597
					270	1286	162.497		1288	587	98.6447
					271	86	289.729		1289	1207	80.3995
					272	759	40.1119		1290	108	272.364
					273	38	427.547		1291	1581	26.6971
					274	960	179.876		1292	282	56.0202
					275	859	306.784		1293	677	161.601
					276	368	139.17		1294	1011	171.024
					277	837	192.015		1295	61	145.397
					278	1500	52.2094		1296	481	297.893
					279	164	298.309		1297	527	99.7648
					280	1223	145.585		1298	1274	182.619
					281	1692	197.059		1299	1184	179.423
					282	1337	120.19		1300	295	86.7637
					283	684	220.283		1301	1681	167.224
					284	1235	83.8625		1302	307	283.307
					285	1288	102.323		1303	178	167.698
					286	12	94.1381		1304	1082	204.723
					287	1774	124.223		1305	1430	169.775
					288	1698	240.341		1306	1539	167.891
					289	154	134.206		1307	876	210.539
					290	1040	213.286		1308	1534	202.151
					291	973	118.48		1309	1115	68.6083
					292	40	389.63		1310	1549	115.074
					293	966	108.425		1311	1669	307.652
					294	951	434.105		1312	1146	332.041
					295	32	238.537		1313	708	59.6112
					296	1515	367.279		1314	1663	186.382
					297	1213	186.878		1315	614	144.472
					298	709	283.945		1316	1260	167.665
					299	1167	153.27		1317	649	57.4057
					300	1125	72.9529		1318	406	412.041
					301	480	131.205		1319	1223	292.731
					302	1775	63.8849		1320	131	177.325
					303	705	327.321		1321	486	202.714
					304	508	286.08		1322	1533	76.2486
					305	741	223.798		1323	1645	217.956
					306	652	121.892		1324	1053	55.5939
					307	546	179.476		1325	529	241.034
					308	1783	155.474		1326	166	277.87
					309	551	189.279		1327	1431	210.878
					310	710	345.049		1328	1257	213.305
					311	355	23.1915		1329	12	49.0384
					312	1248	324.996		1330	1255	392.698
					313	1691	159.843		1331	1175	276.373
					314	1667	232.987		1332	1381	89.9729
					315	1327	157.386		1333	748	145.632
					316	852	183.82		1334	633	251.974
					317	1385	321.646		1335	138	60.414
					318	1573	114.566		1336	1687	143.467
					319	1635	127.914		1337	1239	115.204
					320	1281	226.748		1338	384	339.754
					321	708	287.757		1339	529	279.46
					322	1154	171.653		1340	656	98.4994
					323	1406	81.2361		1341	921	109.637
					324	974	411.801		1342	1016	189.24
					325	1221	176.942		1343	277	59.9337
					326	1170	171.746		1344	1007	274.893
					327	1336	308.674		1345	1429	81.262
					328	1135	105.852		1346	676	371.226
					329	35	155.619		1347	1285	161.267
					330	528	257.93		1348	1692	289.885
					331	1133	299.881		1349	1155	54.1683
					332	1717	125.043		1350	215	158.229
					333	193	88.04		1351	47	76.0598
					334	1522	89.7435		1352	1642	259.154
					335	147	371.307		1353	357	63.7606
					336	291	265.892		1354	1717	235.438
					337	24	533.645		1355	847	281.84
					338	507	108.986		1356	784	181.443
					339	1030	194.314		1357	126	258.001
					340	579	190.244		1358	1387	264.778
					341	1775	73.2006		1359	572	83.7478
					342	936	157.96		1360	1095	223.711
					343	687	247.268		1361	1053	97.0448
					344	626	145.123		1362	823	86.1944
					345	481	46.835		1363	1016	74.1357
					346	909	385.885		1364	524	74.3117
					347	603	425.685		1365	826	40.8749
					348	1782	151.157		1366	880	136.21
					349	137	323.194		1367	1742	126.199
					350	1691	192.776		1368	1380	257.499
					351	1144	461.277		1369	32	149.492
					352	1309	215.341		1370	1479	189.216
					353	1673	486.366		1371	549	98.8291
					354	632	286.981		1372	1697	133.02
					355	311	23.1915		1373	382	492.404
					356	1735	140.578		1374	947	144.097
					357	218	196.905		1375	464	211.996
					358	1133	383.95		1376	1495	77.3394
					359	319	266.888		1377	989	178.074
					360	23	109.886		1378	1215	68.2878
					361	1628	115.23		1379	1172	238.396
					362	1314	405.851		1380	1368	257.499
					363	932	102.836		1381	1464	51.0936
					364	725	342.781		1382	48	165.594
					365	1271	250.816		1383	427	131.497
					366	309	280.438		1384	1080	75.4573
					367	1483	91.277		1385	1024	106.069
					368	276	139.17		1386	1228	229.542
					369	1776	468.995		1387	1176	234.559
					370	188	296.489		1388	482	198.424
					371	1718	385.524		1389	43	104.73
					372	1258	133.093		1390	1010	281.016
					373	1237	210.808		1391	1059	64.7354
					374	951	76.0961		1392	1692	109.637
					375	1563	215.206		1393	1499	145.23
					376	987	212.074		1394	1725	120.943
					377	474	336.568		1395	719	90.599
					378	377	463.404		1396	544	335.384
					379	1347	84.1072		1397	576	366.391
					380	837	55.7194		1398	460	97.8485
					381	609	359.68		1399	1174	100.832
					382	263	329.963		1400	293	198.475
					383	1583	360.67		1401	741	119.579
					384	1468	99.7185		1402	484	283.705
					385	1021	105.471		1403	777	482.692
					386	260	159.882		1404	1052	162.742
					387	1346	64.2919		1405	1547	269.605
					388	196	221.716		1406	1702	71.7224
					389	617	443.945		1407	414	416.285
					390	1651	232.31		1408	40	231.22
					391	198	121.065		1409	840	119.871
					392	733	54.716		1410	1286	330.19
					393	1162	269.295		1411	784	206.227
					394	92	83.0001		1412	1743	361.495
					395	615	105.108		1413	600	238.824
					396	714	221.681		1414	595	354.523
					397	1030	174.709		1415	560	271.845
					398	230	165.246		1416	302	269.101
					399	1109	477.382		1417	440	82.8174
					400	1484	213.31		1418	661	76.2713
					401	134	217.692		1419	635	174.137
					402	1433	24.9025		1420	1190	251.186
					403	1049	258.89		1421	1253	298.614
					404	1206	89.0068		1422	234	83.989
					405	1219	429.362		1423	472	189.501
					406	810	286.293		1424	1733	245.978
					407	1644	179.785		1425	1162	94.9912
					408	931	141.2		1426	72	138.557
					409	1779	525.31		1427	1536	166.826
					410	976	150.946		1428	212	37.9895
					411	1	210.848		1429	1345	81.262
					412	1018	329.303		1430	1305	169.775
					413	820	52.523		1431	1327	210.878
					414	1512	99.396		1432	583	363.018
					415	866	236.748		1433	1240	284.136
					416	1420	143.044		1434	1516	107.127
					417	483	132.452		1435	60	210.918
					418	84	193.897		1436	981	331.583
					419	1636	107.559		1437	467	221.164
					420	1460	130.307		1438	1019	83.7219
					421	462	50.9221		1439	1707	102.403
					422	1562	37.0425		1440	1443	218.699
					423	1395	146.387		1441	503	215.319
					424	1586	335.543		1442	1606	240.34
					425	361	214.548		1443	1440	218.699
					426	421	281.123		1444	727	285.753
					427	634	122.889		1445	806	343.806
					428	537	63.4855		1446	16	155.951
					429	311	97.8278		1447	109	229.653
					430	289	265.844		1448	882	295.228
					431	88	290.115		1449	1191	193.231
					432	1413	309.116		1450	662	209.26
					433	1496	54.5106		1451	769	289.266
					434	63	159.821		1452	534	74.9166
					435	1379	240.259		1453	1502	82.9969
					436	1665	181.951		1454	438	476.009
					437	1176	311.393		1455	982	88.683
					438	231	271.912		1456	983	265.892
					439	855	184.945		1457	1434	381.887
					440	425	282.108		1458	672	116.468
					441	572	120.913		1459	223	117.383
					442	1478	285.884		1460	1700	160.641
					443	1776	457.172		1461	742	137.542
					444	1687	218.376		1462	531	142.065
					445	941	133.569		1463	1169	258.63
					446	886	197.684		1464	1381	51.0936
					447	952	421.504		1465	938	133.021
					448	764	214.465		1466	363	437.672
					449	694	345.666		1467	424	70.1076
					450	52	81.9396		1468	665	156.713
					451	670	232.787		1469	326	436.678
					452	812	335.978		1470	374	139.381
					453	269	127.892		1471	558	149.757
					454	791	105.081		1472	539	247.852
					455	121	287.254		1473	1587	205.602
					456	1370	165.466		1474	1745	102.302
					457	1510	224.606		1475	1081	90.0094
					458	1518	321.826		1476	1231	161.764
					459	1637	159.808		1477	1587	227.431
					460	241	125.481		1478	33	394.134
					461	1779	304.202		1479	1370	189.216
					462	421	50.9221		1480	1133	93.4281
					463	1222	143.409		1481	161	276.198
					464	1353	206.644		1482	45	9.68715
					465	411	320.195		1483	1184	159.687
					466	525	51.0329		1484	879	259.157
					467	853	181.548		1485	296	122.695
					468	834	265.951		1486	68	77.219
					469	1109	250.651		1487	345	58.0701
					470	1539	61.3659		1488	832	66.6497
					471	1002	81.3759		1489	1131	304.259
					472	255	239.475		1490	1613	498.535
					473	1191	330.128		1491	328	434.438
					474	377	336.568		1492	63	164.215
					475	83	353.402		1493	390	55.5192
					476	1006	60.4436		1494	775	99.4735
					477	1314	128.938		1495	1376	77.3394
					478	765	361.169		1496	350	359.78
					479	786	36.2247		1497	1002	150.083
					480	301	131.205		1498	695	430.973
					481	345	46.835		1499	1393	145.23
					482	106	220.032		1500	519	76.6397
					483	417	132.452		1501	694	417.344
					484	1534	222.286		1502	1453	82.9969
					485	1721	581.172		1503	1579	85.6951
					486	689	311.834		1504	1710	242.917
					487	256	260.064		1505	1106	132.546
					488	818	61.1629		1506	50	214.987
					489	522	94.3905		1507	317	226.777
					490	592	67.3641		1508	714	20.0531
					491	190	169.799		1509	1537	148.603
					492	563	235.361		1510	1715	88.6521
					493	1324	108.075		1511	788	57.7724
					494	1208	54.6891		1512	110	157.975
					495	185	160.799		1513	772	107.573
					496	268	176.13		1514	1010	302.102
					497	870	169.705		1515	19	109.86
					498	1664	103.088		1516	1434	107.127
					499	1439	194.916		1517	139	348.814
					500	1761	54.0306		1518	233	62.3732
					501	771	59.5545		1519	309	266.25
					502	1204	209.475		1520	135	176.147
					503	1571	157.141		1521	686	210.295
					504	942	54.2325		1522	238	339.749
					505	411	332.962		1523	1245	263.195
					506	111	72.0071		1524	1129	240.217
					507	338	108.986		1525	1165	260.527
					508	1116	239.019		1526	1276	264.525
					509	636	188.73		1527	149	79.8675
					510	1729	223.873		1528	55	133.728
					511	185	413.074		1529	1029	295.865
					512	635	303.638		1530	716	300.431
					513	359	283.397		1531	1267	68.2364
					514	1141	88.8971		1532	1674	93.7561
					515	1030	120.031		1533	1322	76.2486
					516	636	279.127		1534	428	190.21
					517	1021	248.926		1535	1662	215.27
					518	860	347.492		1536	1427	166.826
					519	1391	613.274		1537	1509	148.603
					520	802	64.3634		1538	725	339.594
					521	105	276.174		1539	1306	167.891
					522	489	94.3905		1540	271	287.276
					523	1711	256.521		1541	464	128.243
					524	1438	230.618		1542	1219	225.014
					525	466	51.0329		1543	1585	413.847
					526	895	441.46		1544	1152	113.781
					527	1060	173.819		1545	280	300.354
					528	1606	252.647		1546	1457	445.734
					529	1370	104.981		1547	1405	269.605
					530	1272	346.04		1548	1019	138.399
					531	747	80.5149		1549	1310	115.074
					532	1247	198.698		1550	496	100.299
					533	263	385.386		1551	940	84.8879
					534	770	254.505		1552	429	166.122
					535	1273	72.5601		1553	1092	145.393
					536	602	248.65		1554	906	105.376
					537	428	63.4855		1555	250	162.713
					538	768	181.16		1556	750	85.3944
					539	940	241.325		1557	329	105.385
					540	1181	130.193		1558	846	158.325
					541	1463	334.418		1559	1406	254.902
					542	958	47.3122		1560	1269	422.386
					543	1096	61.729		1561	107	166.087
					544	624	101.785		1562	300	399.266
					545	1241	171.927		1563	1594	260.113
					546	1168	164.941		1564	1462	290.936
					547	1508	161.683		1565	115	168.998
					548	661	234.506		1566	1301	481.324
					549	1752	95.717		1567	681	256.776
					550	530	480.334		1568	514	281.89
					551	245	65.4158		1569	1650	123.356
					552	1409	114.168		1570	980	115.713
					553	1619	289.127		1571	666	269.251
					554	1731	64.274		1572	743	162.18
					555	1339	277.857		1573	14	74.9189
					556	1270	67.5837		1574	1711	49.6221
					557	171	290.588		1575	581	235.394
					558	1726	81.0954		1576	533	287.724
					559	1590	137.172		1577	274	191.271
					560	791	118.673		1578	488	179.283
					561	1586	112.908		1579	1503	85.6951
					562	1536	51.8089		1580	312	19.8816
					563	1442	165.849		1581	1291	26.6971
					564	950	135.506		1582	811	79.2874
					565	1604	84.3056		1583	899	117.04
					566	758	97.0832		1584	367	103.93
					567	952	265.601		1585	916	205.078
					568	704	173.871		1586	1744	233.618
					569	1212	115.062		1587	1473	205.602
					570	815	39.2636		1588	471	314.439
					571	99	220.642		1589	5	92.4863
					572	441	120.913		1590	527	98.3476
					573	756	274.19		1591	933	81.4704
					574	671	477.746		1592	1181	285.843
					575	1732	141.347		1593	680	123.383
					576	1115	193.996		1594	735	99.2078
					577	1364	44.0075		1595	588	130.204
					578	1674	201.289		1596	260	64.0536
					579	561	187.894		1597	1614	343.47
					580	1259	197.603		1598	424	267.698
					581	1419	196.533		1599	853	124.962
					582	1233	242.554		1600	712	230.033
					583	1511	151.485		1601	322	78.5417
					584	463	360.799		1602	218	225.842
					585	1322	482.06		1603	189	212.84
					586	1730	35.9087		1604	37	120.577
					587	1356	394.712		1605	91	198.85
					588	1316	16.3167		1606	253	133.865
					589	623	149.532		1607	332	414.678
					590	877	152.512		1608	955	91.5651
					591	988	185.157		1609	381	220.275
					592	490	67.3641		1610	388	68.3886
					593	1049	145.543		1611	827	85.654
					594	1025	286.712		1612	884	81.7015
					595	253	146.453		1613	664	223.245
					596	1311	241.734		1614	1597	343.47
					597	1574	663.82		1615	1284	207.432
					598	1735	63.2964		1616	559	217.909
					599	1606	224.815		1617	871	444.531
					600	208	358.788		1618	360	314.148
					601	912	91.3304		1619	273	185.672
					602	536	248.65		1620	89	232.222
					603	1753	67.7934		1621	1075	362.38
					604	1011	279.167		1622	795	379.641
					605	130	274.299		1623	1107	178.357
					606	1176	45.8857		1624	1649	214.275
					607	93	310.999		1625	1076	137.348
					608	703	158.606		1626	1273	255.938
					609	509	193.794		1627	750	216.855
					610	1394	152.816		1628	1345	171.782
					611	937	245.327		1629	541	204.002
					612	926	206.314		1630	871	146.584
					613	1401	257.585		1631	1287	42.2597
					614	1619	143.998		1632	736	73.6819
					615	395	105.108		1633	113	132.22
					616	102	152.889		1634	382	245.303
					617	390	415.345		1635	992	249.812
					618	1239	389.153		1636	769	453.251
					619	726	160.196		1637	1683	372.519
					620	248	132.939		1638	1682	249.064
					621	1578	329.435		1639	920	143.409
					622	1298	453.927		1640	1290	310.714
					623	589	149.532		1641	599	156.07
					624	544	101.785		1642	1352	259.154
					625	1457	183.447		1643	371	244.246
					626	344	145.123		1644	624	67.5179
					627	1087	131.75		1645	1323	217.956
					628	1734	339.499		1646	601	184.099
					629	1688	203.385		1647	632	13.7909
					630	384	186.412		1648	248	166.623
					631	1729	163.249		1649	480	210.624
					632	354	286.981		1650	1569	123.356
					633	423	192.179		1651	1664	306.576
					634	427	122.889		1652	1709	116.083
					635	1120	88.2719		1653	986	184.659
					636	509	188.73		1654	1666	85.5192
					637	911	151.751		1655	999	348.064
					638	119	27.5855		1656	614	431.023
					639	1715	140.265		1657	315	320.96
					640	1513	298.221		1658	1666	101.373
					641	1082	245.73		1659	696	133.702
					642	52	75.2815		1660	1169	157.805
					643	539	266.958		1661	102	162.897
					644	1348	41.0801		1662	1276	203.431
					645	1363	156.589		1663	1168	173.681
					646	772	152.35		1664	1651	306.576
					647	108	397.19		1665	401	272.047
					648	1038	135.426		1666	1654	85.5192
					649	903	290.139		1667	1686	57.0311
					650	1396	173.512		1668	270	266.77
					651	893	116.762		1669	995	249.403
					652	2	67.7955		1670	11	281.132
					653	1699	97.1998		1671	834	188.609
					654	659	173.667		1672	352	52.1399
					655	915	190.642		1673	152	230.59
					656	1367	207.365		1674	726	92.3307
					657	665	158.597		1675	1722	48.4003
					658	753	196.22		1676	1508	119.468
					659	654	173.667		1677	1017	109.669
					660	645	375.304		1678	129	148.646
					661	548	234.506		1679	1247	158.702
					662	830	599.084		1680	632	49.8845
					663	1353	236.805		1681	1301	167.224
					664	840	93.2445		1682	1638	249.064
					665	657	158.597		1683	89	147.03
					666	1517	200.26		1684	1076	313.347
					667	232	243.427		1685	596	171.734
					668	1523	294.156		1686	1667	57.0311
					669	1022	169.607		1687	1336	143.467
					670	451	232.787		1688	573	72.9003
					671	1097	246.092		1689	367	213.786
					672	30	124.659		1690	236	82.6069
					673	109	138.066		1691	1183	263.039
					674	911	318.25		1692	1392	109.637
					675	975	71.5625		1693	725	91.1031
					676	1065	183.364		1694	168	82.3889
					677	1717	246.223		1695	1742	173.251
					678	1597	373.407		1696	1300	124.294
					679	42	111.308		1697	1372	133.02
					680	482	230.742		1698	856	80.6291
					681	203	80.716		1699	162	83.6709
					682	1112	53.7283		1700	1460	160.641
					683	1528	256.881		1701	1580	251.263
					684	1702	113.954		1702	1406	71.7224
					685	777	185.239		1703	1714	145.144
					686	13	234.829		1704	1383	264.152
					687	343	247.268		1705	1720	157.218
					688	1103	425.609		1706	658	128.084
					689	694	159.177		1707	1439	102.403
					690	1321	82.3275		1708	1256	607.615
					691	1494	174.334		1709	1652	116.083
					692	1182	207.237		1710	1504	242.917
					693	53	169.194		1711	1574	49.6221
					694	689	159.177		1712	1015	134.502
					695	969	84.5563		1713	1265	66.2519
					696	119	194.771		1714	1703	145.144
					697	1036	210.846		1715	1510	88.6521
					698	559	277.5		1716	421	153.032
					699	1300	92.4091		1717	1693	174.292
					700	677	392.078		1718	516	133.298
					701	1660	131.153		1719	1409	383.411
					702	1485	123.64		1720	1705	157.218
					703	1319	99.2685		1721	1546	458.202
					704	568	173.871		1722	1675	48.4003
					705	303	327.321		1723	623	283.469
					706	232	255.17		1724	579	159.71
					707	1200	218.414		1725	1394	120.943
					708	199	281.361		1726	1038	61.064
					709	298	283.945		1727	1713	146.499
					710	1035	298.614		1728	891	308.081
					711	1029	95.607		1729	70	89.0716
					712	1282	63.7341		1730	1725	320.714
					713	408	169.329		1731	396	148.866
					714	396	221.681		1732	1057	238.382
					715	89	468.87		1733	1028	120.624
					716	1547	184.006		1734	1263	226.775
					717	1448	35.0552		1735	764	103.275
					718	666	591.674		1736	659	317.573
					719	1694	147.701		1737	900	274.194
					720	246	290.488		1738	968	53.9985
					721	878	312.241		1739	311	160.419
					722	91	251.924		1740	512	341.183
					723	1764	209.782		1741	426	120.058
					724	1012	35.763		1742	1367	126.199
					725	1087	127.733		1743	1095	156.473
					726	619	160.196		1744	1035	69.8986
					727	356	437.616		1745	1474	102.302
					728	1691	117.835		1746	22	117.075
					729	752	217.725		1747	260	253.32
					730	278	244.275		1748	963	114.809
					731	1500	206.79		1749	613	252.469
					732	1035	319.084		1	467	169.047
					733	392	54.716		2	575	107.308
					734	724	173.163		3	599	135.003
					735	865	234.447		4	197	147.391
					736	945	43.7431		5	477	308.282
					737	196	91.4184		6	671	186.327
					738	30	201.379		7	116	155.828
					739	1143	93.1188		8	549	565.23
					740	966	351.841		9	974	115.569
					741	1388	38.6457		10	556	256.24
					742	1235	119.92		11	923	52.0395
					743	1362	197.888		12	49	90.285
					744	1004	171.91		13	305	993.356
					745	939	152.407		14	380	147.956
					746	1601	171.46		15	566	60.6778
					747	201	47.9135		16	534	245.275
					748	684	309.066		17	676	653.664
					749	698	373.286		18	88	299.148
					750	493	218.247		19	413	259.898
					751	1562	8.00628		20	316	82.7162
					752	729	217.725		21	958	52.3661
					753	658	196.22		22	706	309.766
					754	520	245.388		23	312	457.456
					755	756	121.647		24	887	306.842
					756	755	121.647		25	174	525.69
					757	1376	327.337		26	672	462.707
					758	566	97.0832		27	871	215.2
					759	272	40.1119		28	323	171.338
					760	1756	80.1567		29	519	135.784
					761	560	218.693		30	821	401.26
					762	1484	288.494		31	810	439.587
					763	782	395.325		32	346	75.1881
					764	1456	35.2967		33	950	52.8778
					765	478	361.169		34	502	103.025
					766	1569	165.17		35	675	115.87
					767	1067	116.177		36	596	148.448
					768	538	181.16		37	672	385.774
					769	1745	106.286		38	235	224.872
					770	534	254.505		39	56	473.606
					771	501	59.5545		40	215	366.611
					772	646	152.35		41	557	298.764
					773	940	68.9478		42	960	77.0743
					774	825	57.3122		43	162	64.2516
					775	996	139.795		44	649	47.1067
					776	1683	164.787		45	460	286.813
					777	685	185.239		46	835	183.629
					778	769	204.051		47	151	470.046
					779	818	122.716		48	771	500.797
					780	1117	88.7312		49	12	90.285
					781	284	115.47		50	392	165.838
					782	1511	169.039		51	946	199.162
					783	1314	30.3375		52	802	146.303
					784	862	98.6288		53	100	120.87
					785	529	199.042		54	172	255.806
					786	479	36.2247		55	966	562.588
					787	193	215.341		56	303	173.334
					788	1758	512.867		57	669	257.295
					789	1478	377.596		58	894	370.107
					790	1677	34.6068		59	668	192.854
					791	454	105.081		60	283	128.859
					792	1249	311.963		61	944	317.918
					793	1626	220.331		62	374	642.981
					794	130	13.4512		63	412	78.8414
					795	1634	158.848		64	340	216.118
					796	859	229.541		65	18	548.115
					797	131	238.127		66	523	140.195
					798	1723	60.6075		67	315	350.572
					799	83	177.667		68	609	84.2101
					800	1547	147.266		69	777	118.292
					801	903	403.094		70	194	136.545
					802	520	64.3634		71	78	105.913
					803	947	346.582		72	936	113.636
					804	327	474.771		73	253	328.122
					805	1781	29.7438		74	422	401.842
					806	122	155.964		75	963	85.9659
					807	911	102.993		76	304	149.057
					808	246	280.213		77	545	230.901
					809	1410	205.068		78	71	105.913
					810	406	286.293		79	128	136.8
					811	681	454.379		80	942	481.103
					812	1065	141.205		81	272	213.632
					813	1560	337.293		82	619	453.097
					814	477	254.649		83	221	352.682
					815	570	39.2636		84	636	281.981
					816	1661	114.163		85	40	367.902
					817	998	138.012		86	592	123.601
					818	488	61.1629		87	953	331.332
					819	1629	76.3173		88	731	150.133
					820	413	52.523		89	642	308.216
					821	43	269.524		90	192	161.894
					822	1533	381.589		91	226	198.646
					823	1695	227.39		92	458	320.581
					824	1007	361.74		93	927	324.572
					825	774	57.3122		94	604	159.409
					826	1084	305.498		95	873	143.84
					827	221	49.2569		96	401	123.277
					828	992	160.036		97	349	495.852
					829	1771	104.384		98	339	137.266
					830	1111	39.5119		99	271	103.753
					831	1015	195.067		100	53	120.87
					832	1050	171.235		101	782	323.329
					833	1611	228.272		102	411	123.31
					834	266	106.413		103	317	81.1564
					835	11	280.787		104	180	87.9299
					836	1222	82.5486		105	128	150.948
					837	380	55.7194		106	745	201.026
					838	87	153.145		107	199	191.595
					839	249	272.35		108	183	227.929
					840	664	93.2445		109	636	54.3531
					841	1411	472.461		110	334	434.125
					842	1106	291.832		111	647	591.824
					843	233	216.852		112	762	81.8532
					844	1494	580.981		113	940	93.8971
					845	1256	343.407		114	823	725.07
					846	303	556.89		115	783	383.204
					847	1186	250.767		116	7	155.828
					848	1449	70.0882		117	129	116.713
					849	1470	40.2353		118	932	415.05
					850	1697	279.876		119	66	602.719
					851	1209	408.404		120	416	100.93
					852	1438	84.1653		121	212	370.071
					853	1680	155.206		122	135	224.285
					854	162	272.682		123	139	345.143
					855	1077	109.819		124	355	338.089
					856	906	95.3253		125	265	125.738
					857	1122	205.516		126	702	274.65
					858	67	81.9602		127	495	421.718
					859	796	229.541		128	79	136.8
					860	1279	228.259		129	117	116.713
					861	1365	198.023		130	591	153.49
					862	675	81.4466		131	768	269.045
					863	1275	164.75		132	278	431.575
					864	809	301.595		133	207	47.0495
					865	735	234.447		134	809	152.237
					866	415	236.748		135	122	224.285
					867	84	99.1525		136	781	122.22
					868	51	216.978		137	559	421.573
					869	852	274.993		138	360	195.412
					870	497	169.705		139	872	288.899
					871	57	147.037		140	452	109.169
					872	1316	15.105		141	743	86.0649
					873	1043	256.833		142	661	170.99
					874	1102	288.469		143	33	171.933
					875	1041	156.252		144	600	191.026
					876	21	268.269		145	473	285.496
					877	590	152.512		146	328	428.242
					878	1446	137.519		147	662	299.507
					879	1081	288.082		148	505	181.719
					880	770	359.466		149	669	138.579
					881	1305	307.999		150	608	173.091
					882	916	361.377		151	649	399.712
					883	1392	115.403		152	145	573.011
					884	831	211.308		153	262	220.98
					885	70	231.471		154	700	444.088
					886	446	197.684		155	189	411.513
					887	1233	58.6089		156	738	135.476
					888	1152	103.613		157	533	96.3371
					889	410	207.843		158	164	131.76
					890	1345	98.5772		159	605	248.367
					891	704	267.203		160	622	157.059
					892	1287	175.158		161	343	130.989
					893	651	116.762		162	43	64.2516
					894	1617	329.974		163	561	196.089
					895	554	304.942		164	507	121.313
					896	855	190.127		165	551	356.841
					897	1292	237.887		166	546	128.651
					898	1445	93.9778		167	371	207.031
					899	984	235.928		168	195	325.569
					900	1497	123.362		169	757	151.24
					901	1543	403.054		170	654	151.738
					902	1609	286.144		171	972	89.1799
					903	649	290.139		172	524	212.475
					904	958	49.6705		173	964	209.878
					905	916	94.0403		174	680	142.32
					906	856	95.3253		175	178	297.551
					907	1670	193.957		176	700	307.986
					908	1197	74.6756		177	746	122.167
					909	168	139.914		178	695	152.644
					910	208	445.979		179	313	128.973
					911	807	102.993		180	104	87.9299
					912	601	91.3304		181	938	75.7249
					913	117	260.06		182	557	293.444
					914	263	355.357		183	108	227.929
					915	655	190.642		184	219	235.67
					916	905	94.0403		185	322	75.1434
					917	893	192.334		186	462	540.085
					918	209	121.022		187	792	130.526
					919	1721	275.862		188	972	206.988
					920	829	162.928		189	155	411.513
					921	266	169.302		190	274	648.307
					922	17	157.313		191	93	465.56
					923	1490	204.334		192	90	161.894
					924	1558	164.026		193	268	465.254
					925	1216	50.8338		194	70	136.545
					926	612	206.314		195	168	325.569
					927	1439	278.39		196	621	91.502
					928	648	155.538		197	4	147.391
					929	1565	120.022		198	141	254.713
					930	1257	69.4873		199	758	176.894
					931	408	141.2		200	593	508.012
					932	363	102.836		201	211	258.533
					933	817	206.958		202	385	244.927
					934	1356	67.1703		203	711	465.055
					935	1172	210.589		204	84	363.413
					936	342	157.96		205	657	102.39
					937	611	245.327		206	330	182.664
					938	1596	334.541		207	133	47.0495
					939	745	152.407		208	940	109.102
					940	773	68.9478		209	29	210.609
					941	445	133.569		210	257	99.321
					942	504	54.2325		211	201	258.533
					943	1659	276.904		212	842	165.157
					944	408	226.043		213	444	284.105
					945	736	43.7431		214	804	111.687
					946	1773	217.212		215	553	241.439
					947	336	280.171		216	528	162.564
					948	67	147.544		217	470	286.452
					949	1727	86.5248		218	713	341.198
					950	564	135.506		219	184	235.67
					951	374	76.0961		220	201	310.783
					952	1589	219.615		221	962	194.86
					953	1713	136.155		222	291	544.456
					954	1227	167.021		223	856	354.073
					955	77	76.0634		224	370	240.469
					956	199	44.8389		225	730	96.359
					957	1318	129.645		226	91	198.646
					958	542	47.3122		227	32	110.113
					959	1031	268.801		228	710	311.95
					960	274	179.876		229	409	290.794
					961	1762	144.298		230	853	296.954
					962	1441	317.159		231	938	311.831
					963	759	105.827		232	727	138.309
					964	1474	324.416		233	877	482.645
					965	738	427.403		234	829	171.016
					966	293	108.425		235	477	168.324
					967	1747	249.104		236	643	19.8271
					968	1779	171.501		237	345	360.117
					969	695	84.5563		238	249	191.692
					970	929	126.642		239	331	628.729
					971	1357	188.622		240	437	165.862
					972	1471	237.935		241	862	98.4842
					973	291	118.48		242	861	470.681
					974	20	178.181		243	424	111.995
					975	675	71.5625		244	257	648.328
					976	410	150.946		245	650	135.979
					977	90	114.569		246	905	362.014
					978	1686	84.6233		247	604	175.845
					979	1041	323.691		248	714	501.487
[truncated: 14,900 more rows]
