# Supplementary material for: Multivalent insulin receptor activation using insulin–DNA origami nanostructures
Source: Nat Nanotechnol. 2023 Oct 9;19(2):237–45. doi: 10.1038/s41565-023-01507-y (PMC10873203; doi:10.1038/s41565-023-01507-y)
Supplement: Supplementary file 14 — Statistical source data. [file 41565_2023_1507_MOESM14_ESM.xlsx]

## Sheet: Sheet1
	Ext Data Fig. 4c							Ext Data Fig. 4e										Ext Data Fig. 4g
	INSULIN			INS-DNA				NR-4 (NR 5.7 nM)			NR-7 (NR 5.7 nM)			NR-15 (NR 5.7 nM)				INSULIN				INS-DNA				NR-7
	Time (s)	SPR signal (RU)		Time (s)	SPR signal (RU)			Time (s)	SPR signal (RU)		Time (s)	SPR signal (RU)		Time (s)	SPR signal (RU)			Time (s)	SPR signal (RU)			Time (s)	SPR signal (RU)			Time (s)	SPR signal (RU)
	-81.652	0.121094		-81.496	0.521484			-72.196	-0.191406		-74.896	0.148438		-78.096	0.0473633				ECD-IR	ECD-IGF1R			ECD-IR	ECD-IGF1R			ECD-IR	ECD-IGF1R
	-81.552	0.160156		-81.396	0.551514			-72.096	-0.064209		-74.796	0.330444		-77.996	0.0158691			-5.048	0.433594	-0.0284424		-5.048	0.181152	0.172607		-81.096	0.633789	0.0693359
	-81.452	0.210938		-81.296	0.554688			-71.996	0.0688477		-74.696	0.322754		-77.896	0.115234			-4.948	0.453125	-0.0155029		-4.94801	0.232544	0.158081		-80.996	0.7854	0.10083
	-81.352	0.210938		-81.196	0.452393			-71.896	0.0395508		-74.596	0.362427		-77.796	0.0690918			-4.848	0.484375	-0.0264893		-4.848	0.232546	0.148438		-80.896	0.71167	0.0700684
	-81.252	0.207031		-81.096	0.499512			-71.796	0.0483398		-74.496	0.420654		-77.696	0.0786133			-4.748	0.493652	-0.005		-4.748	0.256714	0.138672		-80.796	0.739014	0.0693359
	-81.152	0.186523		-80.996	0.5			-71.696	0.0383301		-74.396	0.398071		-77.596	0.0783691			-4.648	0.489014	0		-4.648	0.251587	0.12793		-80.696	0.71875	0.00195
	-81.052	0.199463		-80.896	0.519653			-71.596	-0.000488		-74.296	0.380005		-77.496	0.0893555			-4.548	0.474121	0		-4.548	0.256714	0.128906		-80.596	0.72876	0
	-80.952	0.271118		-80.796	0.540527			-71.496	-0.0292969		-74.196	0.373413		-77.396	0.119385			-4.448	0.481201	0.00476		-4.44801	0.261353	0.124756		-80.496	0.737549	-0.0202637
	-80.852	0.283569		-80.696	0.528931			-71.396	-0.0288086		-74.096	0.382446		-77.296	0.130127			-4.348	0.496094	0.00977		-4.348	0.271606	0.125732		-80.396	0.71875	-0.0385742
	-80.752	0.279297		-80.596	0.538696			-71.296	-0.0307617		-73.996	0.361328		-77.196	0.136475			-4.248	0.519287	0		-4.248	0.266479	0.121094		-80.296	0.727783	-0.0385742
	-80.652	0.253906		-80.496	0.528564			-71.196	-0.0332031		-73.896	0.360596		-77.096	0.137207			-4.148	0.513306	0.00977		-4.148	0.271606	0.125732		-80.196	0.699219	-0.0385742
	-80.552	0.249268		-80.396	0.509766			-71.096	-0.0322266		-73.796	0.341797		-76.996	0.137207			-4.048	0.528564	0.00977		-4.048	0.297729	0.110352		-80.096	0.697266	-0.0292969
	-80.452	0.251099		-80.296	0.510132			-70.996	0.00928		-73.696	0.329956		-76.896	0.148438			-3.948	0.537842	0.00977		-3.94801	0.302368	0.109741		-79.996	0.677246	-0.0478516
	-80.352	0.254639		-80.196	0.518677			-70.896	0		-73.596	0.359009		-76.796	0.137695			-3.848	0.547729	0.0145264		-3.848	0.282473	0.0898438		-79.896	0.677734	-0.0405273
	-80.252	0.264526		-80.096	0.498047			-70.796	-0.000488		-73.496	0.337891		-76.696	0.160156			-3.748	0.575073	0.0195313		-3.748	0.30835	0.0706787		-79.796	0.688721	-0.0498047
	-80.152	0.261719		-79.996	0.488281			-70.696	-0.0117188		-73.396	0.349243		-76.596	0.166504			-3.648	0.597656	0.0292969		-3.648	0.341919	0.0413818		-79.696	0.669922	-0.03125
	-80.052	0.278809		-79.896	0.488403			-70.596	-0.00195		-73.296	0.351196		-76.496	0.178223			-3.548	0.583618	0.0245361		-3.548	0.344238	0.0158691		-79.596	0.67041	-0.0522461
	-79.952	0.290039		-79.796	0.5			-70.496	-0.00146		-73.196	0.330078		-76.396	0.166016			-3.448	0.566284	0.0335693		-3.44801	0.334839	-0.00476		-79.496	0.679199	-0.0522461
	-79.852	0.280762		-79.696	0.499268			-70.396	0.0200195		-73.096	0.3302		-76.296	0.168945			-3.348	0.527344	0.02771		-3.348	0.336425	-0.0247803		-79.396	0.681641	-0.0522461
	-79.752	0.263428		-79.596	0.480469			-70.296	0.0249023		-72.996	0.331665		-76.196	0.17041			-3.248	0.488647	0.0325928		-3.248	0.331665	-0.0401611		-79.296	0.669434	-0.0527344
	-79.652	0.261719		-79.496	0.480469			-70.196	0.015625		-72.896	0.321899		-76.096	0.169922			-3.148	0.464111	0.0651855		-3.148	0.327026	-0.0592041		-79.196	0.669189	-0.0625
	-79.552	0.268799		-79.396	0.490234			-70.096	0.00781		-72.796	0.312866		-75.996	0.160645			-3.048	0.468872	0.0797119		-3.048	0.321899	-0.05896		-79.096	0.650391	-0.0615234
	-79.452	0.251953		-79.296	0.480469			-69.996	0.0083		-72.696	0.321899		-75.896	0.148926			-2.948	0.483765	0.0996094		-2.94801	0.337158	-0.0445557		-78.996	0.650879	-0.0390625
	-79.352	0.244141		-79.196	0.480103			-69.896	0.00928		-72.596	0.312012		-75.796	0.149414			-2.848	0.479736	0.0898438		-2.848	0.351316	-0.0194092		-78.896	0.669434	-0.0703125
	-79.252	0.256592		-79.096	0.482056			-69.796	0		-72.496	0.301147		-75.696	0.169922			-2.748	0.499146	0.078125		-2.748	0.329956	0.0206299		-78.796	0.660156	-0.0791016
	-79.152	0.266357		-78.996	0.472534			-69.696	0.00781		-72.396	0.302368		-75.596	0.161133			-2.648	0.50708	0.0870361		-2.648	0.314941	0.0500488		-78.696	0.648438	-0.0795898
	-79.052	0.266846		-78.896	0.471069			-69.596	-0.00439		-72.296	0.28125		-75.496	0.177734			-2.548	0.513672	0.0821533		-2.548	0.344116	0.0853271		-78.596	0.648193	-0.0795898
	-78.952	0.268799		-78.796	0.489868			-69.496	-0.0136719		-72.196	0.280884		-75.396	0.168457			-2.448	0.513672	0.0772705		-2.44801	0.404175	0.110474		-78.496	0.638672	-0.0791016
	-78.852	0.263672		-78.696	0.470703			-69.396	0.00977		-72.096	0.282837		-75.296	0.168457			-2.348	0.508545	0.067749		-2.348	0.469138	0.139771		-78.396	0.638672	-0.0703125
	-78.752	0.258789		-78.596	0.470337			-69.296	0.00928		-71.996	0.269531		-75.196	0.15625			-2.248	0.498779	0.0529785		-2.248	0.469727	0.165283		-78.296	0.647949	-0.0893555
	-78.652	0.253174		-78.496	0.460938			-69.196	0		-71.896	0.262085		-75.096	0.146484			-2.148	0.470215	0.0422363		-2.148	0.411011	0.205566		-78.196	0.648438	-0.0776367
	-78.552	0.248047		-78.396	0.470703			-69.096	0		-71.796	0.270752		-74.996	0.135742			-2.048	0.480347	0.0324707		-2.048	0.372314	0.269897		-78.096	0.648438	-0.0874023
	-78.452	0.248047		-78.296	0.458618			-68.996	-0.000488		-71.696	0.240112		-74.896	0.156738			-1.948	0.438477	0.0273438		-1.94801	0.368042	0.334839		-77.996	0.647949	-0.0878906
	-78.352	0.247314		-78.196	0.448853			-68.896	-0.00977		-71.596	0.242188		-74.796	0.148926			-1.848	0.33374	0.0227051		-1.848	0.377194	0.389038		-77.896	0.648438	-0.0986328
	-78.252	0.246826		-78.096	0.449585			-68.796	-0.00977		-71.496	0.241821		-74.696	0.156738			-1.748	0.260132	0.0175781		-1.748	0.371826	0.463379		-77.796	0.638672	-0.0800781
	-78.152	0.249023		-77.996	0.458618			-68.696	-0.0131836		-71.396	0.240234		-74.596	0.156738			-1.648	0.243164	0.0128174		-1.648	0.384399	0.528687		-77.696	0.650391	-0.0991211
	-78.052	0.245361		-77.896	0.448853			-68.596	-0.00439		-71.296	0.228638		-74.496	0.156738			-1.548	0.192627	-0.00195		-1.548	0.358765	0.5896		-77.596	0.650391	-0.0888672
	-77.952	0.240234		-77.796	0.45166			-68.496	-0.0136719		-71.196	0.230469		-74.396	0.156738			-1.448	0.148071	-0.00757		-1.44801	0.316772	0.659424		-77.496	0.650391	-0.0800781
	-77.852	0.247314		-77.696	0.472168			-68.396	-0.0141602		-71.096	0.241821		-74.296	0.164551			-1.348	0.201538	-0.00342		-1.348	0.28186	0.714478		-77.396	0.647949	-0.0991211
	-77.752	0.242188		-77.596	0.448853			-68.296	-0.0234375		-70.996	0.224976		-74.196	0.156738			-1.248	0.243896	0.00317		-1.248	0.287964	0.783691		-77.296	0.638184	-0.0991211
	-77.652	0.242188		-77.496	0.439453			-68.196	-0.0117188		-70.896	0.234009		-74.096	0.15625			-1.148	0,283569*	-0.00757		-1.148	0.305908	0.848877		-77.196	0.629395	-0.0991211
	-77.552	0.230469		-77.396	0.449219			-68.096	-0.0117188		-70.796	0.212524		-73.996	0.147461			-1.048	0,369751*	-0.0281982		-1.048	0.297241	0.914063		-77.096	0.638672	-0.0893555
	-77.452	0.24292		-77.296	0.448853			-67.996	-0.0136719		-70.696	0.203125		-73.896	0.17041			-0.947998	0,453857*	-0.0323486		-0.948006	0.362793	0.953613		-76.996	0.638184	-0.0991211
	-77.352	0.234619		-77.196	0.439453			-67.896	-0.00195		-70.596	0.210571		-73.796	0.158203			-0.848	0,527344*	-0.0266113		-0.848	0.35901	1.00391		-76.896	0.628418	-0.0991211
	-77.252	0.240234		-77.096	0.449219			-67.796	0.0102539		-70.496	0.201538		-73.696	0.160645			-0.748001	0,66394*	-0.026123		-0.748001	0.483643	1.03442		-76.796	0.628906	-0.0878906
	-77.152	0.240234		-76.996	0.449219			-67.696	0.019043		-70.396	0.210938		-73.596	0.161133			-0.648003	0,807373*	-0.0456543		-0.648003	0.52124	1.04993		-76.696	0.630371	-0.0966797
	-77.052	0.247314		-76.896	0.458984			-67.596	0.00977		-70.296	0.211304		-73.496	0.169922			-0.547997	0,994507*	-0.0461426		-0.548004	0.419556	1.08398		-76.596	0.631348	-0.0878906
	-76.952	0.235107		-76.796	0.439453			-67.496	0.00977		-70.196	0.220215		-73.396	0.161133			-0.447998	1,26172*	-0.036377		-0.448006	0.394165	1.11926		-76.496	0.640137	-0.097168
	-76.852	0.223877		-76.696	0.449219			-67.396	0.00928		-70.096	0.201538		-73.296	0.17041			-0.348	0,598022*	-0.03125		-0.348	0,522713*	1.1543		-76.396	0.628906	-0.0869141
	-76.752	0.230469		-76.596	0.439453			-67.296	0.015625		-69.996	0.21875		-73.196	0.169922			-0.248001	0,413574*	-0.0148926		-0.248001	0,598267*	1.19434		-76.296	0.638184	-0.0878906
	-76.652	0.222656		-76.496	0.438965			-67.196	0.015625		-69.896	0.21875		-73.096	0.161133			-0.148003	-0,300781*	-0.0144043		-0.148003	1,55725*	1.21558		-76.196	0.629639	-0.0986328
	-76.552	0.230469		-76.396	0.439819			-67.096	0.0151367		-69.796	0.207031		-72.996	0.169922			-0.0479965	-3,31177*	-0.0266113		-0.0480042	5,23328*	1.22021		-76.096	0.638184	-0.0898438
	-76.452	0.22583		-76.296	0.439453			-66.996	0.00586		-69.696	0.207031		-72.896	0.160645			0.052002	-0,96167*	-0.026123		0.0519943	8,56348*	1.21594		-75.996	0.637939	-0.101074
	-76.352	0.208984		-76.196	0.439087			-66.896	0.00586		-69.596	0.210571		-72.796	0.148926			0.152	2,14465*	-0.0266113		0.152	8,06733*	1.20959		-75.896	0.619629	-0.101074
	-76.252	0.220703		-76.096	0.429688			-66.796	-0.00244		-69.496	0.20166		-72.696	0.149414			0.251999	8,76489*	-0.026123		0.251999	3,53809*	1.20984		-75.796	0.640625	-0.0908203
	-76.152	0.220703		-75.996	0.419556			-66.696	0.000488		-69.396	0.212524		-72.596	0.150391			0.351997	9,42969*	-0.0219727		0.351997	0,467285*	1.17957		-75.696	0.640625	-0.0820313
	-76.052	0.2229		-75.896	0.410645			-66.596	0.00977		-69.296	0.191772		-72.496	0.141113			0.452003	3,7666*	-0.0117188		0.451996	0,203369*	1.16418		-75.596	0.638672	-0.0913086
	-75.952	0.212158		-75.796	0.431274			-66.496	0.00977		-69.196	0.200806		-72.396	0.148438			0.552002	1,35217*	-0.0117188		0.551994	0.397705	1.14929		-75.496	0.638184	-0.0913086
	-75.852	0.204834		-75.696	0.421509			-66.396	0.00977		-69.096	0.195679		-72.296	0.131348			0.652	1,25769*	0.00464		0.652	0.470337	1.12048		-75.396	0.628906	-0.0913086
	-75.752	0.22583		-75.596	0.402344			-66.296	0.00977		-68.996	0.205078		-72.196	0.119629			0.751999	1,19092*	-0.00195		0.751999	0.576782	1.09009		-75.296	0.628418	-0.0917969
	-75.652	0.212891		-75.496	0.412109			-66.196	0.0175781		-68.896	0.201172		-72.096	0.119629			0.851997	1,10791*	-0.00195		0.851997	0.727661	1.05994		-75.196	0.628906	-0.100586
	-75.552	0.220703		-75.396	0.412109			-66.096	0.0175781		-68.796	0.201172		-71.996	0.119629			0.952003	1,01392*	-0.00195		0.951996	0.816895	1.02454		-75.096	0.628418	-0.0820313
	-75.452	0.220703		-75.296	0.411743			-65.996	0.0175781		-68.696	0.201172		-71.896	0.126953			1.052	0,957397*	-0.00195		1.05199	0.880737	0.994751		-74.996	0.629395	-0.0908203
	-75.352	0.220703		-75.196	0.40271			-65.896	0.0170898		-68.596	0.212769		-71.796	0.100098			1.152	1,07349*	-0.00903		1.152	0.916012	0.949951		-74.896	0.628906	-0.0898438
	-75.252	0.204346		-75.096	0.401855			-65.796	0.00781		-68.496	0.210938		-71.696	0.116211			1.252	1,09851*	0.000732		1.252	0.942627	0.890503		-74.796	0.638184	-0.0991211
	-75.152	0.206299		-74.996	0.390625			-65.696	0.00781		-68.396	0.21875		-71.596	0.117188			1.352	1,09155*	0.0129395		1.352	0.9823	0.856934		-74.696	0.619141	-0.0893555
	-75.052	0.196533		-74.896	0.400391			-65.596	0.00781		-68.296	0.210938		-71.496	0.10791			1.452	1.12732	-0.00659		1.452	0.985352	0.807251		-74.596	0.618652	-0.0991211
	-74.952	0.203125		-74.796	0.390259			-65.496	0.00732		-68.196	0.210938		-71.396	0.10791			1.552	1.15198	-0.00708		1.55199	1.00598	0.76709		-74.496	0.619629	-0.0893555
	-74.852	0.205322		-74.696	0.390625			-65.396	-0.00391		-68.096	0.210938		-71.296	0.10791			1.652	1.22888	-0.0183105		1.652	1.01611	0.717773		-74.396	0.628418	-0.0893555
	-74.752	0.199219		-74.596	0.390625			-65.296	-0.00391		-67.996	0.199219		-71.196	0.10791			1.752	1.25305	-0.00708		1.752	1.04126	0.662476		-74.296	0.619141	-0.0913086
	-74.652	0.19458		-74.496	0.390625			-65.196	-0.00391		-67.896	0.210938		-71.096	0.119629			1.852	1.28784	-0.0117188		1.852	1.04602	0.622803		-74.196	0.617188	-0.100586
	-74.552	0.196533		-74.396	0.400024			-65.096	0.00781		-67.796	0.211304		-70.996	0.10791			1.952	1.3269	-0.0117188		1.952	1.04541	0.577637		-74.096	0.619141	-0.0913086
	-74.452	0.191406		-74.296	0.390625			-64.996	0.00732		-67.696	0.220337		-70.896	0.119141			2.052	1.35071	-0.0117188		2.05199	1.05554	0.51416		-73.996	0.618652	-0.0908203
	-74.352	0.19458		-74.196	0.380859			-64.896	-0.00195		-67.596	0.207031		-70.796	0.118164			2.152	1.37769	-0.0117188		2.152	1.07153	0.468506		-73.896	0.599609	-0.0703125
	-74.252	0.184814		-74.096	0.391357			-64.796	-0.00195		-67.496	0.207153		-70.696	0.126953			2.252	1.40857	-0.0214844		2.252	1.0719	0.42334		-73.796	0.609375	-0.0791016
	-74.152	0.196045		-73.996	0.40979			-64.696	-0.00244		-67.396	0.220703		-70.596	0.117188			2.352	1.42334	-0.0214844		2.352	1.08826	0.383423		-73.696	0.611328	-0.0600586
	-74.052	0.201172		-73.896	0.400391			-64.596	-0.0112305		-67.296	0.213257		-70.496	0.10791			2.452	1.42908	-0.0158691		2.452	1.09558	0.349976		-73.596	0.620605	-0.0600586
	-73.952	0.193359		-73.796	0.40979			-64.496	0.00537		-67.196	0.223022		-70.396	0.10791			2.552	1.45984	-0.00977		2.55199	1.12646	0.310303		-73.496	0.609375	-0.0605469
	-73.852	0.188721		-73.696	0.400391			-64.396	-0.00391		-67.096	0.232422		-70.296	0.0961914			2.652	1.48206	-0.0195313		2.652	1.11194	0.258179		-73.396	0.609375	-0.0795898
	-73.752	0.183594		-73.596	0.38916			-64.296	0.00781		-66.996	0.232422		-70.196	0.10791			2.752	1.4928	-0.0195313		2.752	1.12744	0.22876		-73.296	0.618164	-0.0791016
	-73.652	0.185791		-73.496	0.412476			-64.196	0.00781		-66.896	0.232422		-70.096	0.10791			2.852	1.52783	-0.0195313		2.852	1.13049	0.208984		-73.196	0.598145	-0.0703125
	-73.552	0.179688		-73.396	0.431519			-64.096	0.00781		-66.796	0.240234		-69.996	0.10791			2.952	1.55737	-0.0195313		2.952	1.16211	0.188477		-73.096	0.607422	-0.0795898
	-73.452	0.191406		-73.296	0.418335			-63.996	0.00977		-66.696	0.240601		-69.896	0.107422			3.052	1.58362	-0.0148926		3.05199	1.17017	0.172974		-72.996	0.616699	-0.0698242
	-73.352	0.19458		-73.196	0.427734			-63.896	0.0175781		-66.596	0.25		-69.796	0.0981445			3.152	1.60852	-0.00977		3.152	1.15308	0.153442		-72.896	0.597656	-0.0703125
	-73.252	0.189453		-73.096	0.439087			-63.796	0.0170898		-66.496	0.261353		-69.696	0.0981445			3.252	1.62793	-0.00513		3.252	1.16772	0.143311		-72.796	0.597656	-0.0698242
	-73.152	0.184814		-72.996	0.429688			-63.696	0.00781		-66.396	0.251953		-69.596	0.0981445			3.352	1.64417	-0.00464		3.352	1.15588	0.124146		-72.696	0.609619	-0.0795898
	-73.052	0.192383		-72.896	0.429688			-63.596	0.00781		-66.296	0.240234		-69.496	0.090332			3.452	1.65906	-0.00513		3.452	1.17346	0.0996094		-72.596	0.609619	-0.0791016
	-72.952	0.201172		-72.796	0.429688			-63.496	0.00781		-66.196	0.251587		-69.396	0.090332			3.552	1.67847	0		3.55199	1.16772	0.0898438		-72.496	0.620605	-0.0600586
	-72.852	0.201172		-72.696	0.430054			-63.396	0.00781		-66.096	0.253174		-69.296	0.0786133			3.652	1.69897	-0.00977		3.652	1.17761	0.0837402		-72.396	0.651123	-0.0605469
	-72.752	0.201172		-72.596	0.448853			-63.296	0.0195313		-65.996	0.222168		-69.196	0.078125			3.752	1.72339	-0.00977		3.752	1.17761	0.0734863		-72.296	0.669922	-0.0698242
	-72.652	0.216675		-72.496	0.439087			-63.196	0.00781		-65.896	0.210938		-69.096	0.0688477			3.852	1.71814	-0.0144043		3.852	1.18835	0.0632324		-72.196	0.670654	-0.0693359
	-72.552	0.237915		-72.396	0.419067			-63.096	0.00781		-65.796	0.21875		-68.996	0.0688477			3.952	1.74414	-0.0148926		3.952	1.19885	0.0585938		-72.096	0.69043	-0.0488281
	-72.452	0.258301		-72.296	0.397217			-62.996	0.00781		-65.696	0.219116		-68.896	0.0688477			4.052	1.7832	-0.00977		4.05199	1.19714	0.0483398		-71.996	0.701172	-0.0581055
	-72.352	0.278931		-72.196	0.367554			-62.896	0		-65.596	0.230103		-68.796	0.0683594			4.152	1.80432	-0.00513		4.152	1.21106	0.0585938		-71.896	0.710449	-0.0581055
	-72.252	0.289063		-72.096	0.338989			-62.796	0.000488		-65.496	0.221069		-68.696	0.0712891			4.252	1.80432	0		4.252	1.2157	0.0339355		-71.796	0.700195	-0.0581055
	-72.152	0.284302		-71.996	0.307861			-62.696	0.0214844		-65.396	0.240601		-68.596	0.0800781			4.352	1.81812	0		4.352	1.21729	0.0292969		-71.696	0.671143	-0.0576172
	-72.052	0.279297		-71.896	0.290649			-62.596	0.0209961		-65.296	0.244507		-68.496	0.0683594			4.452	1.8269	-0.00464		4.452	1.22742	0.0241699		-71.596	0.70166	-0.0483398
	-71.952	0.291748		-71.796	0.280884			-62.496	0.0200195		-65.196	0.254272		-68.396	0.059082			4.552	1.85461	-0.00977		4.55199	1.23206	0.0339355		-71.496	0.708984	-0.0581055
	-71.852	0.287598		-71.696	0.271118			-62.396	0.0219727		-65.096	0.26355		-68.296	0.059082			4.652	1.88953	-0.00977		4.652	1.21631	0.0292969		-71.396	0.655762	-0.0600586
	-71.752	0.284424		-71.596	0.27063			-62.296	0.03125		-64.996	0.270386		-68.196	0.059082			4.752	1.90015	0.00464		4.752	1.22742	0.0144043		-71.296	0.546875	-0.0595703
	-71.652	0.254883		-71.496	0.259399			-62.196	0.03125		-64.896	0.291016		-68.096	0.0585938			4.852	1.9187	0.00977		4.852	1.23218	0.0144043		-71.196	0.43457	-0.050293
	-71.552	0.212158		-71.396	0.240234			-62.096	0.0195313		-64.796	0.283203		-67.996	0.0454102			4.952	1.94336	0.00513		4.952	1.23633	0.0144043		-71.096	0.314453	-0.050293
	-71.452	0.13623		-71.296	0.239868			-61.996	0.0195313		-64.696	0.283203		-67.896	0.0454102			5.052	1.97461	0		5.05199	1.23108	0.00977		-70.996	0.216309	-0.0595703
	-71.352	0.065918		-71.196	0.230469			-61.896	0.0195313		-64.596	0.291016		-67.796	0.0454102			5.152	2.00391	0		5.152	1.23682	0.00464		-70.896	0.165283	-0.0385742
	-71.252	0.0175781		-71.096	0.230835			-61.796	0.0307617		-64.496	0.283203		-67.696	0.0371094			5.252	2.00854	0.00464		5.252	1.23218	0.00464		-70.796	0.0996094	-0.0390625
	-71.152	-0.0157471		-70.996	0.240234			-61.696	0.0214844		-64.396	0.290649		-67.596	0.027832			5.352	2.0282	0		5.352	1.23718	0		-70.696	0.15332	-0.050293
	-71.052	-0.0465088		-70.896	0.240234			-61.596	0.0219727		-64.296	0.269531		-67.496	0.0356445			5.452	2.0321	-0.0144043		5.452	1.24182	-0.000488		-70.596	0.269531	-0.0600586
	-70.952	-0.0410156		-70.796	0.249634			-61.496	0.0195313		-64.196	0.273804		-67.396	0.0351563			5.552	2.04761	-0.00977		5.55199	1.23206	-0.000977		-70.496	0.331543	-0.050293
	-70.852	-0.0560303		-70.696	0.239868			-61.396	0.0195313		-64.096	0.289917		-67.296	0.0180664			5.652	2.078	-0.00977		5.652	1.24194	-0.0168457		-70.396	0.371582	-0.0605469
	-70.752	-0.0770264		-70.596	0.230103			-61.296	0.0200195		-63.996	0.269165		-67.196	0.0297852			5.752	2.09375	-0.00977		5.752	1.2478	-0.00708		-70.296	0.43042	-0.0698242
	-70.652	-0.0914307		-70.496	0.23938			-61.196	0.0366211		-63.896	0.271484		-67.096	0.0297852			5.852	2.11523	0		5.852	1.25171	-0.0117188		-70.196	0.449219	-0.0600586
	-70.552	-0.0710449		-70.396	0.219482			-61.096	0.0273438		-63.796	0.271118		-66.996	0.0297852			5.952	2.14355	-0.0195313		5.952	1.24194	-0.0168457		-70.096	0.439941	-0.0600586
	-70.452	-0.0357666		-70.296	0.237915			-60.996	0.0273438		-63.696	0.261353		-66.896	0.0375977			6.052	2.15198	0.00464		6.05199	1.24292	-0.0117188		-69.996	0.459717	-0.0605469
	-70.352	-0.000732		-70.196	0.238281			-60.896	0.0273438		-63.596	0.251465		-66.796	0.0380859			6.152	2.16211	0		6.152	1.23218	-0.00708		-69.896	0.481689	-0.0600586
	-70.252	0.0462646		-70.096	0.238647			-60.796	0.0390625		-63.496	0.240601		-66.696	0.0473633			6.252	2.18823	0.00464		6.252	1.22803	-0.00244		-69.796	0.510986	-0.0605469
	-70.152	0.0718994		-69.996	0.26062			-60.696	0.0273438		-63.396	0.256958		-66.596	0.0473633			6.352	2.18933	0.00977		6.352	1.22241	-0.00195		-69.696	0.540771	-0.0693359
	-70.052	0.0913086		-69.896	0.281616			-60.596	0.0385742		-63.296	0.23877		-66.496	0.059082			6.452	2.20874	0.0195313		6.452	1.22241	-0.00708		-69.596	0.580322	-0.0600586
	-69.952	0.0898438		-69.796	0.301147			-60.496	0.0175781		-63.196	0.247681		-66.396	0.059082			6.552	2.21765	0.0195313		6.55199	1.20654	0		-69.496	0.590332	-0.0605469
	-69.852	0.11792		-69.696	0.320313			-60.396	0.0292969		-63.096	0.237427		-66.296	0.059082			6.652	2.23242	0.0148926		6.652	1.21069	-0.00513		-69.396	0.609131	-0.0698242
	-69.752	0.123047		-69.596	0.330444			-60.296	0.0292969		-62.996	0.228638		-66.196	0.0551758			6.752	2.25391	0.00464		6.752	1.21289	0		-69.296	0.599609	-0.0698242
	-69.652	0.132446		-69.496	0.339478			-60.196	0.0292969		-62.896	0.230469		-66.096	0.0473633			6.852	2.2782	0.0238037		6.852	1.20752	-0.00977		-69.196	0.599121	-0.0600586
	-69.552	0.144287		-69.396	0.341797			-60.096	0.0292969		-62.796	0.230103		-65.996	0.0551758			6.952	2.29199	0.0930176		6.952	1.20276	-0.0195313		-69.096	0.599121	-0.0595703
	-69.452	0.155029		-69.296	0.351563			-59.996	0.0410156		-62.696	0.212524		-65.896	0.0551758			7.052	2.30237	-0.0454102		7.05199	1.19812	-0.0102539		-68.996	0.588867	-0.050293
	-69.352	0.155518		-69.196	0.351563			-59.896	0.0366211		-62.596	0.202271		-65.796	0.0668945			7.152	2.31445	-0.0795898		7.152	1.20288	-0.0144043		-68.896	0.567627	-0.0600586
	-69.252	0.145752		-69.096	0.35144			-59.796	0.027832		-62.496	0.180786		-65.696	0.046875			7.252	2.33875	0.357422		7.252	1.21265	-0.0344238		-68.796	0.54834	-0.0600586
	-69.152	0.152344		-68.996	0.349365			-59.696	0.0371094		-62.396	0.162476		-65.596	0.0375977			7.352	2.34473	0.512451		7.352	1.20593	-0.0344238		-68.696	0.53833	-0.0605469
	-69.052	0.151489		-68.896	0.341797			-59.596	0.0292969		-62.296	0.171509		-65.496	0.0488281			7.452	2.36487	0.0637207		7.452	1.20789	-0.0292969		-68.596	0.518555	-0.0698242
	-68.952	0.169922		-68.796	0.341797			-59.496	0.0292969		-62.196	0.162109		-65.396	0.0400391			7.552	2.36426	0.803589		7.55199	1.20691	-0.0390625		-68.496	0.508789	-0.0600586
	-68.852	0.172241		-68.696	0.341431			-59.396	0.0395508		-62.096	0.161743		-65.296	0.0380859			7.652	2.36792	0.0825195		7.652	1.20081	-0.0344238		-68.396	0.489258	-0.0605469
	-68.752	0.157349		-68.596	0.331299			-59.296	0.0561523		-61.996	0.160156		-65.196	0.0390625			7.752	2.39453	-0.00659		7.752	1.20227	-0.0246582		-68.296	0.478027	-0.0703125
	-68.652	0.152344		-68.496	0.322266			-59.196	0.0351563		-61.896	0.171509		-65.096	0.0297852			7.852	2.39929	0.161743		7.852	1.21765	-0.0148926		-68.196	0.478516	-0.0810547
	-68.552	0.160156		-68.396	0.321899			-59.096	0.0351563		-61.796	0.161743		-64.996	0.0375977			7.952	2.4187	0.178955		7.952	1.21252	-0.0148926		-68.096	0.477539	-0.0585938
	-68.452	0.164795		-68.296	0.322144			-58.996	0.0356445		-61.696	0.164429		-64.896	0.0380859			8.052	2.42383	0.0634766		8.05199	1.20789	-0.0205078		-67.996	0.467285	-0.0683594
	-68.352	0.153564		-68.196	0.310547			-58.896	0.046875		-61.596	0.173462		-64.796	0.0463867			8.152	2.43359	-0.0125732		8.152	1.20789	-0.0200195		-67.896	0.478027	-0.0678711
	-68.252	0.138184		-68.096	0.320313			-58.796	0.0390625		-61.496	0.163696		-64.696	0.0166016			8.252	2.44702	0.344727		8.252	1.20789	-0.0195313		-67.796	0.458496	-0.0683594
	-68.152	0.143311		-67.996	0.329346			-58.696	0.0390625		-61.396	0.162476		-64.596	0.0258789			8.352	2.46094	0.5354		8.352	1.21301	-0.00513		-67.696	0.438965	-0.0678711
	-68.052	0.137695		-67.896	0.310913			-58.596	0.0273438		-61.296	0.171875		-64.496	0.0258789			8.452	2.47229	0.373901		8.452	1.22644	-0.0148926		-67.596	0.441406	-0.0678711
	-67.952	0.126221		-67.796	0.319946			-58.496	0.0390625		-61.196	0.15979		-64.396	0.0375977			8.552	2.47729	0.369995		8.55199	1.21667	-0.0148926		-67.496	0.429199	-0.0678711
	-67.852	0.125732		-67.696	0.320313			-58.396	0.0395508		-61.096	0.162109		-64.296	0.0371094			8.652	2.49219	0.37561		8.652	1.21252	-0.0430908		-67.396	0.429688	-0.0776367
	-67.752	0.130859		-67.596	0.320313			-58.296	0.0483398		-60.996	0.153809		-64.196	0.0283203			8.752	2.50854	0.388916		8.752	1.21765	-0.131348		-67.296	0.430176	-0.0776367
	-67.652	0.126221		-67.496	0.329712			-58.196	0.03125		-60.896	0.150391		-64.096	0.0375977			8.852	2.51465	0.411011		8.852	1.21765	-0.209839		-67.196	0.438965	-0.078125
	-67.552	0.144531		-67.396	0.330078			-58.096	0.0317383		-60.796	0.150391		-63.996	0.0375977			8.952	2.52905	0.473145		8.952	1.22742	-0.320313		-67.096	0.427246	-0.0795898
	-67.452	0.128174		-67.296	0.330078			-57.996	0.0410156		-60.696	0.150024		-63.896	0.0454102			9.052	2.53015	0.488281		9.05199	1.22742	-0.0117188		-66.996	0.417969	-0.0917969
	-67.352	0.123047		-67.196	0.330078			-57.896	0.0410156		-60.596	0.140625		-63.796	0.0571289			9.152	2.54492	0.507813		9.152	1.21765	0.0895996		-66.896	0.427246	-0.101074
	-67.252	0.130859		-67.096	0.339111			-57.796	0.0405273		-60.496	0.159058		-63.696	0.0688477			9.252	2.57422	0.517578		9.252	1.2345	-0.100708		-66.796	0.417969	-0.0917969
	-67.152	0.136963		-66.996	0.331177			-57.696	0.03125		-60.396	0.130127		-63.596	0.0571289			9.352	2.57385	0.469238		9.352	1.23401	1.1427		-66.696	0.427734	-0.101563
	-67.052	0.130859		-66.896	0.319946			-57.596	0.03125		-60.296	0.142212		-63.496	0.0566406			9.452	2.57422	0.483643		9.452	1.22473	-0.0163574		-66.596	0.427002	-0.11084
	-66.952	0.130859		-66.796	0.321045			-57.496	0.0195313		-60.196	0.140625		-63.396	0.0473633			9.552	2.58862	0.469238		9.55199	1.22644	0.00464		-66.496	0.407715	-0.111572
	-66.852	0.123047		-66.696	0.339966			-57.396	0.03125		-60.096	0.144775		-63.296	0.0478516			9.652	2.60352	0.454346		9.652	1.22546	-0.0476074		-66.396	0.408203	-0.130859
	-66.752	0.123047		-66.596	0.341797			-57.296	0.0390625		-59.996	0.147705		-63.196	0.0566406			9.752	2.61011	0.458984		9.752	1.23523	0.0662842		-66.296	0.407715	-0.141113
	-66.652	0.123047		-66.496	0.339844			-57.196	0.0385742		-59.896	0.12854		-63.096	0.0395508			9.852	2.6106	0.5354		9.852	1.23523	0.0841064		-66.196	0.386719	-0.148438
	-66.552	0.126221		-66.396	0.340576			-57.096	0.0292969		-59.796	0.130493		-62.996	0.0473633			9.952	2.62866	0.537476		9.952	1.23621	0.297485		-66.096	0.376465	-0.150391
	-66.452	0.128906		-66.296	0.328613			-56.996	0.0292969		-59.696	0.123047		-62.896	0.0473633			10.052	2.63745	0.563232		10.052	1.23718	0.424927		-65.996	0.366699	-0.150391
	-66.352	0.124268		-66.196	0.340332			-56.896	0.0288086		-59.596	0.144531		-62.796	0.0478516			10.152	2.64258	0.593018		10.152	1.23254	0.0527344		-65.896	0.347656	-0.150391
	-66.252	0.118408		-66.096	0.349609			-56.796	0.0195313		-59.496	0.214478		-62.696	0.0688477			10.252	2.66211	0.58313		10.252	1.24182	0.0294189		-65.796	0.358887	-0.160156
	-66.152	0.116455		-65.996	0.35083			-56.696	0.019043		-59.396	0.201538		-62.596	0.0688477			10.352	2.67188	0.616333		10.352	1.2489	0.0611572		-65.696	0.349609	-0.169434
	-66.052	0.106689		-65.896	0.370728			-56.596	0.0214844		-59.296	0.210571		-62.496	0.0571289			10.452	2.69336	0.644531		10.452	1.23914	0.0847168		-65.596	0.361328	-0.169434
	-65.952	0.0852051		-65.796	0.370728			-56.496	0.0214844		-59.196	0.195435		-62.396	0.0688477			10.552	2.70776	0.629272		10.552	1.23914	0.09021		-65.496	0.351563	-0.157715
	-65.852	0.0800781		-65.696	0.428955			-56.396	0.0209961		-59.096	0.234009		-62.296	0.0683594			10.652	2.70776	0.574341		10.652	1.25403	0.128296		-65.396	0.351074	-0.156738
	-65.752	0.0847168		-65.596	0.459473			-56.296	0.00977		-58.996	0.271484		-62.196	0.0512695			10.752	2.70972	0.453125		10.752	1.25671	0.164307		-65.296	0.351563	-0.138672
	-65.652	0.0852051		-65.496	0.467529			-56.196	0.0175781		-58.896	0.252319		-62.096	0.0595703			10.852	2.74048	0.374634		10.852	1.25671	0.168091		-65.196	0.341309	-0.149902
	-65.552	0.0754395		-65.396	0.431641			-56.096	0.0175781		-58.796	0.25		-61.996	0.0820313			10.952	2.73999	0.39917		10.952	1.26184	0.210449		-65.096	0.328125	-0.149902
	-65.452	0.0773926		-65.296	0.44104			-55.996	0.0170898		-58.696	0.230469		-61.896	0.0732422			11.052	2.75391	0.474487		11.052	1.27112	0.239746		-64.996	0.328125	-0.149414
	-65.352	0.0605469		-65.196	0.428955			-55.896	0.0161133		-58.596	0.22229		-61.796	0.0898438			11.152	2.75854	0.557251		11.152	1.26648	0.27417		-64.896	0.339844	-0.138672
	-65.252	0.0637207		-65.096	0.40979			-55.796	0.0170898		-58.496	0.200806		-61.696	0.0786133			11.252	2.76831	0.621826		11.252	1.26282	0.279297		-64.796	0.349609	-0.137695
	-65.152	0.0529785		-64.996	0.391357			-55.696	0.00781		-58.396	0.180054		-61.596	0.078125			11.352	2.77856	0.662964		11.352	1.26941	0.27417		-64.696	0.349121	-0.128418
	-65.052	0.0585938		-64.896	0.358154			-55.596	0.00732		-58.296	0.180786		-61.496	0.0571289			11.452	2.79761	0.694092		11.452	1.26843	0.25		-64.596	0.337891	-0.129883
	-64.952	0.0554199		-64.796	0.338623			-55.496	-0.00146		-58.196	0.162476		-61.396	0.0688477			11.552	2.80981	0.677734		11.552	1.26843	0.317871		-64.496	0.347412	-0.120605
	-64.852	0.0722656		-64.696	0.298096			-55.396	0.00781		-58.096	0.150513		-61.296	0.0688477			11.652	2.82422	0.636719		11.652	1.28333	0.303467		-64.396	0.328613	-0.120117
	-64.752	0.0675049		-64.596	0.279297			-55.296	0.015625		-57.996	0.140991		-61.196	0.0644531			11.752	2.83862	0.624268		11.752	1.28284	0.317871		-64.296	0.348145	-0.111328
	-64.652	0.0554199		-64.496	0.290527			-55.196	0.00781		-57.896	0.128662		-61.096	0.046875			11.852	2.84375	0.69458		11.852	1.28137	0.354248		-64.196	0.36084	-0.11084
	-64.552	0.0605469		-64.396	0.300415			-55.096	0.0195313		-57.796	0.114136		-60.996	0.0498047			11.952	2.86328	0.711426		11.952	1.28601	0.347656		-64.096	0.352051	-0.120605
	-64.452	0.0559082		-64.296	0.28833			-54.996	0.0200195		-57.696	0.109009		-60.896	0.059082			12.052	2.86792	0.644653		12.052	1.28601	0.338257		-63.996	0.351563	-0.120605
	-64.352	0.0563965		-64.196	0.278442			-54.896	0.0307617		-57.596	0.0809326		-60.796	0.046875			12.152	2.87402	0.56543		12.152	1.29578	0.353394		-63.896	0.351563	-0.121094
	-64.252	0.0625		-64.096	0.268677			-54.796	0.0102539		-57.496	0.0897217		-60.696	0.0375977			12.252	2.88281	0.461182		12.252	1.29578	0.407715		-63.796	0.341797	-0.120117
	-64.152	0.0625		-63.996	0.239868			-54.696	0.0302734		-57.396	0.0788574		-60.596	0.0454102			12.352	2.89771	0.343384		12.352	1.3075	0.424927		-63.696	0.341797	-0.111328
	-64.052	0.0507813		-63.896	0.229736			-54.596	0.012207		-57.296	0.0699463		-60.496	0.0571289			12.452	2.9187	0.27832		12.452	1.29871	0.483154		-63.596	0.339844	-0.120117
	-63.952	0.0554199		-63.796	0.220337			-54.496	0.0214844		-57.196	0.0793457		-60.396	0.0571289			12.552	2.9187	0.188232		12.552	1.30945	0.514771		-63.496	0.330566	-0.11084
	-63.852	0.0527344		-63.696	0.207397			-54.396	0.0214844		-57.096	0.0812988		-60.296	0.0566406			12.652	2.92383	0.203491		12.652	1.30945	0.470703		-63.396	0.349121	-0.108887
	-63.752	0.0527344		-63.596	0.193237			-54.296	0.0292969		-56.996	0.132813		-60.196	0.046875			12.752	2.93359	0.276978		12.752	1.31921	0.444092		-63.296	0.339844	-0.108887
	-63.652	0.057373		-63.496	0.202026			-54.196	0.0292969		-56.896	0.14856		-60.096	0.0375977			12.852	2.948	0.326416		12.852	1.31824	0.398438		-63.196	0.349121	-0.108887
	-63.552	0.0625		-63.396	0.208618			-54.096	0.0410156		-56.796	0.154663		-59.996	0.0375977			12.952	2.95313	0.366821		12.952	1.31213	0.424194		-63.096	0.330078	-0.120605
	-63.452	0.0749512		-63.296	0.209473			-53.996	0.0405273		-56.696	0.152222		-59.896	0.0488281			13.052	2.97266	0.413452		13.052	1.32239	0.410034		-62.996	0.339844	-0.120605
	-63.352	0.0708008		-63.196	0.231201			-53.896	0.0307617		-56.596	0.157837		-59.796	0.0395508			13.152	2.97729	0.458252		13.152	1.31213	0.37085		-62.896	0.339844	-0.120605
	-63.252	0.0527344		-63.096	0.250732			-53.796	0.00781		-56.496	0.15271		-59.696	0.0395508			13.252	2.98242	0.511719		13.252	1.31262	0.344849		-62.796	0.339844	-0.120605
	-63.152	0.0527344		-62.996	0.260132			-53.696	0.0151367		-56.396	0.169556		-59.596	0.0473633			13.352	2.99512	0.537231		13.352	1.31018	0.387939		-62.696	0.349121	-0.11084
	-63.052	0.0527344		-62.896	0.260132			-53.596	0.00391		-56.296	0.140625		-59.496	0.0473633			13.452	3.00586	0.503174		13.452	1.31726	0.460693		-62.596	0.339844	-0.11084
	-62.952	0.0480957		-62.796	0.259399			-53.496	0.015625		-56.196	0.12854		-59.396	0.0473633			13.552	3.0105	0.567993		13.552	1.32239	0.571533		-62.496	0.339355	-0.110352
	-62.852	0.0429688		-62.696	0.231323			-53.396	0.00342		-56.096	0.112061		-59.296	0.0473633			13.652	3.01563	1,57813*		13.652	1.33166	0.56897		-62.396	0.32959	-0.101074
	-62.752	0.0429688		-62.596	0.262451			-53.296	-0.00537		-55.996	0.130859		-59.196	0.059082			13.752	3.01929	1,54456*		13.752	1.32239	0.510498		-62.296	0.330078	-0.101074
	-62.652	0.0500488		-62.496	0.280884			-53.196	0.00342		-55.896	0.130859		-59.096	0.0703125			13.852	3.0332	0,439941*		13.852	1.33167	0.451538		-62.196	0.330078	-0.101563
	-62.552	0.0471191		-62.396	0.280518			-53.096	-0.00586		-55.796	0.122314		-58.996	0.059082			13.952	3.04297	0,115234*		13.952	1.3219	0.446045		-62.096	0.330566	-0.101074
	-62.452	0.036377		-62.296	0.271851			-52.996	-0.00586		-55.696	0.119507		-58.896	0.046875			14.052	3.0625	-4,14331*		14.052	1.32605	0.464233		-61.996	0.339355	-0.100586
	-62.352	0.03125		-62.196	0.281128			-52.896	-0.00586		-55.596	0.12146		-58.796	0.0375977			14.152	3.07227	-2,28638*		14.152	1.32507	0.428589		-61.896	0.339844	-0.0820313
	-62.252	0.03125		-62.096	0.279297			-52.796	-0.00586		-55.496	0.138306		-58.696	0.0493164			14.252	3.08203	2,47644*		14.252	1.32605	0.451172		-61.796	0.349121	-0.0913086
	-62.152	0.0390625		-61.996	0.279297			-52.696	-0.00586		-55.396	0.12146		-58.596	0.0375977			14.352	3.10034	8,88745*		14.352	1.3219	0.455322		-61.696	0.339844	-0.0913086
	-62.052	0.0266113		-61.896	0.278931			-52.596	-0.00586		-55.296	0.130493		-58.496	0.0449219			14.452	3.10547	10,1328*		14.452	1.32239	0.405518		-61.596	0.349609	-0.0913086
	-61.952	0.0214844		-61.796	0.269531			-52.496	0.00586		-55.196	0.133179		-58.396	0.0273438			14.552	3.11987	4,10449*		14.552	1.32898	0.391602		-61.496	0.361328	-0.0893555
	-61.852	0.00977		-61.696	0.269531			-52.396	-0.00146		-55.096	0.130493		-58.296	0.0297852			14.652	3.12036	1,40955*		14.652	1.32898	0.354248		-61.396	0.36084	-0.0893555
	-61.752	0.0214844		-61.596	0.269165			-52.296	0.015625		-54.996	0.121094		-58.196	0.0297852			14.752	3.1394	1,18372*		14.752	1.33362	0.373413		-61.296	0.339844	-0.0893555
	-61.652	0.0214844		-61.496	0.259766			-52.196	0.015625		-54.896	0.121094		-58.096	0.0375977			14.852	3.14453	0.992676		14.852	1.32239	0.38208		-61.196	0.350098	-0.0878906
	-61.552	0.0214844		-61.396	0.259766			-52.096	0.0175781		-54.796	0.121094		-57.996	0.0371094			14.952	3.14917	0.862793		14.952	1.33679	0.388794		-61.096	0.358887	-0.0869141
	-61.452	0.0168457		-61.296	0.269531			-51.996	0.0175781		-54.696	0.112915		-57.896	0.0161133			15.052	3.16919	0.736084		15.052	1.3219	0.445313		-60.996	0.349609	-0.0683594
	-61.352	0.00708		-61.196	0.269531			-51.896	0.0170898		-54.596	0.111328		-57.796	0.027832			15.152	3.17847	0.724243		15.152	1.32239	0.488647		-60.896	0.349121	-0.0996094
	-61.252	0.0136719		-61.096	0.259399			-51.796	0.000488		-54.496	0.110962		-57.696	0.0273438			15.252	3.18262	0.748779		15.252	1.33167	0.468628		-60.796	0.351563	-0.108887
	-61.152	0.0136719		-60.996	0.259766			-51.696	0.00977		-54.396	0.0898438		-57.596	0.0161133			15.352	3.19336	0.743286		15.352	1.33215	0,429688*		-60.696	0.351563	-0.0888672
	-61.052	0.0136719		-60.896	0.259766			-51.596	0.00977		-54.296	0.101929		-57.496	0.0083			15.452	3.198	0.709229		15.452	1.33167	-0,390625*		-60.596	0.339844	-0.0800781
	-60.952	0.0168457		-60.796	0.25			-51.496	-0.00244		-54.196	0.111328		-57.396	0.0083			15.552	3.20825	0.714478		15.552	1.34387	1,08826*		-60.496	0.350098	-0.0893555
	-60.852	0.0117188		-60.696	0.249634			-51.396	-0.0112305		-54.096	0.111328		-57.296	-0.00293			15.652	3.21753	0.740601		15.652	1.33875	0,954102*		-60.396	0.361816	-0.0996094
	-60.752	-0.00464		-60.596	0.240234			-51.296	0.00928		-53.996	0.123047		-57.196	0.00635			15.752	3.22266	0.745728		15.752	1.33875	1,36426*		-60.296	0.371094	-0.0991211
	-60.652	-0.00977		-60.496	0.25			-51.196	0.000488		-53.896	0.130859		-57.096	0.00635			15.852	3.23706	0.748901		15.852	1.33875	5,61011*		-60.196	0.369141	-0.0991211
	-60.552	0.00195		-60.396	0.249634			-51.096	0.00195		-53.796	0.119141		-56.996	-0.00537			15.952	3.24731	0.762939		15.952	1.33362	9,72913*		-60.096	0.369141	-0.0893555
	-60.452	0.00195		-60.296	0.230469			-50.996	0.00195		-53.696	0.118774		-56.896	0.00684			16.052	3.25659	0.780518		16.052	1.32898	9,3031*		-59.996	0.369141	-0.0893555
	-60.352	0.00195		-60.196	0.230469			-50.896	0.00244		-53.596	0.121094		-56.796	0.0161133			16.152	3.27148	0.768433		16.152	1.33215	4,81482*		-59.896	0.390625	-0.0893555
	-60.252	0.00195		-60.096	0.220337			-50.796	0.0112305		-53.496	0.112915		-56.696	0.0161133			16.252	3.27148	0.774658		16.252	1.34143	1,46204*		-59.796	0.390137	-0.0996094
	-60.152	0.00195		-59.996	0.211304			-50.696	0.00195		-53.396	0.103516		-56.596	0.00781			16.352	3.28223	0.763306		16.352	1.35168	1,01892*		-59.696	0.380859	-0.0991211
	-60.052	-0.00366		-59.896	0.230103			-50.596	-0.00977		-53.296	0.103516		-56.496	-0.00146			16.452	3.29492	0.779785		16.452	1.34143	1,03357*		-59.596	0.380859	-0.0893555
	-59.952	-0.0214844		-59.796	0.232788			-50.496	0.00244		-53.196	0.103516		-56.396	-0.00146			16.552	3.29956	0.776001		16.552	1.34656	0,972656*		-59.496	0.380859	-0.0996094
	-59.852	-0.0307617		-59.696	0.241333			-50.396	0.0117188		-53.096	0.103516		-56.296	-0.00146			16.652	3.31641	0.782349		16.652	1.34656	1.00879		-59.396	0.380371	-0.0991211
	-59.752	-0.0410156		-59.596	0.211304			-50.296	0.0117188		-52.996	0.0917969		-56.196	-0.00146			16.752	3.31128	0.789429		16.752	1.34656	1.06689		-59.296	0.371582	-0.0996094
	-59.652	-0.0378418		-59.496	0.220703			-50.196	0.0117188		-52.896	0.0921631		-56.096	-0.00146			16.852	3.3313	0.798218		16.852	1.35828	1.11633		-59.196	0.390137	-0.109375
	-59.552	-0.0429688		-59.396	0.220703			-50.096	0.000488		-52.796	0.113281		-55.996	0.00586			16.952	3.3457	0.812012		16.952	1.34851	1.15991		-59.096	0.380859	-0.118652
	-59.452	-0.0437012		-59.296	0.220703			-49.996	0.00977		-52.696	0.101563		-55.896	-0.0107422			17.052	3.3396	0.813721		17.052	1.35828	1.14612		-58.996	0.380859	-0.119141
	-59.352	-0.0410156		-59.196	0.220337			-49.896	0.00977		-52.596	0.0898438		-55.796	-0.00146			17.152	3.35352	0.80896		17.152	1.34851	1.15076		-58.896	0.380859	-0.128418
	-59.252	-0.057373		-59.096	0.210938			-49.796	0.00977		-52.496	0.09021		-55.696	0.00586			17.252	3.35815	0.813354		17.252	1.34851	1.1521		-58.796	0.380859	-0.128418
	-59.152	-0.0507813		-58.996	0.210938			-49.696	0.00977		-52.396	0.110962		-55.596	-0.00342			17.352	3.37817	0.803711		17.352	1.35828	1.15491		-58.696	0.390625	-0.118652
	-59.052	-0.0390625		-58.896	0.220703			-49.596	0.00977		-52.296	0.101196		-55.496	-0.00293			17.452	3.37256	0.779663		17.452	1.3573	1.146		-58.596	0.390137	-0.118652
	-58.952	-0.0507813		-58.796	0.220703			-49.496	0.00977		-52.196	0.103516		-55.396	-0.00195			17.552	3.38794	0.782349		17.552	1.35632	1.1261		-58.496	0.380859	-0.118164
	-58.852	-0.0507813		-58.696	0.230103			-49.396	0.00928		-52.096	0.103516		-55.296	-0.0107422			17.652	3.38745	0.803955		17.652	1.34143	1.12048		-58.396	0.380859	-0.108887
	-58.752	-0.0437012		-58.596	0.220337			-49.296	0.000488		-51.996	0.103516		-55.196	-0.00146			17.752	3.40234	0.812744		17.752	1.35266	1.104		-58.296	0.380859	-0.118652
	-58.652	-0.0488281		-58.496	0.210938			-49.196	0.00977		-51.896	0.110962		-55.096	0.00635			17.852	3.40698	0.81958		17.852	1.3512	1.10461		-58.196	0.390625	-0.118652
	-58.552	-0.0534668		-58.396	0.221069			-49.096	0.00977		-51.796	0.101563		-54.996	-0.00488			17.952	3.41406	0.793579		17.952	1.34656	1.09253		-58.096	0.380859	-0.108887
	-58.452	-0.046875		-58.296	0.230835			-48.996	0.00977		-51.696	0.101563		-54.896	0.00439			18.052	3.42578	0.798828		18.052	1.35168	1.09998		-57.996	0.380371	-0.108887
	-58.352	-0.046875		-58.196	0.230469			-48.896	0.00977		-51.596	0.113647		-54.796	0.00439			18.152	3.43555	0.808594		18.152	1.34656	1.09961		-57.896	0.381348	-0.0996094
	-58.252	-0.0515137		-58.096	0.239868			-48.796	-0.00195		-51.496	0.122681		-54.696	0.00439			18.252	3.43042	0.80896		18.252	1.33679	1.09497		-57.796	0.390137	-0.108887
	-58.152	-0.0488281		-57.996	0.21875			-48.696	-0.00146		-51.396	0.113647		-54.596	0.00439			18.352	3.44531	0.787476		18.352	1.34338	1.11499		-57.696	0.380859	-0.0996094
	-58.052	-0.0559082		-57.896	0.228516			-48.596	0.00781		-51.296	0.110962		-54.496	0.015625			18.452	3.44995	0.783447		18.452	1.33875	1.10559		-57.596	0.390625	-0.111328
	-57.952	-0.0344238		-57.796	0.228516			-48.496	-0.00391		-51.196	0.109741		-54.396	0.00684			18.552	3.46484	0.772705		18.552	1.33875	1.10059		-57.496	0.380859	-0.120605
	-57.852	-0.0339355		-57.696	0.238281			-48.396	0		-51.096	0.130493		-54.296	0.0102539			18.652	3.47461	0.787964		18.652	1.33875	1.10461		-57.396	0.380859	-0.110352
	-57.752	-0.046875		-57.596	0.228516			-48.296	0		-50.996	0.12146		-54.196	0.0102539			18.752	3.48438	0.796021		18.752	1.34851	1.09961		-57.296	0.392578	-0.111328
	-57.652	-0.03125		-57.496	0.237915			-48.196	0.00781		-50.896	0.122681		-54.096	-0.000977			18.852	3.49414	0.802979		18.852	1.34851	1.10901		-57.196	0.380371	-0.120117
	-57.552	-0.0390625		-57.396	0.228149			-48.096	0.0083		-50.796	0.113281		-53.996	0.00781			18.952	3.50391	0.802002		18.952	1.34851	1.12048		-57.096	0.369141	-0.101563
	-57.452	-0.0390625		-57.296	0.208984			-47.996	0.00732		-50.696	0.121094		-53.896	-0.00146			19.052	3.51367	0.798828		19.052	1.35828	1.11804		-56.996	0.378906	-0.11084
	-57.352	-0.0437012		-57.196	0.218384			-47.896	-0.00195		-50.596	0.121094		-53.796	-0.00146			19.152	3.52246	0.818359		19.152	1.35364	1.13464		-56.896	0.378906	-0.0991211
	-57.252	-0.0534668		-57.096	0.199585			-47.796	-0.00195		-50.496	0.121094		-53.696	-0.00879			19.252	3.5332	0.837891		19.252	1.36292	1.11523		-56.796	0.368652	-0.0991211
	-57.152	-0.046875		-56.996	0.208618			-47.696	-0.00195		-50.396	0.120605		-53.596	-0.0112305			19.352	3.54297	0.835205		19.352	1.35632	1.10156		-56.696	0.358887	-0.108887
	-57.052	-0.046875		-56.896	0.208984			-47.596	0.00977		-50.296	0.101563		-53.496	-0.0107422			19.452	3.54761	0.842896		19.452	1.3512	1.09558		-56.596	0.350098	-0.108398
	-56.952	-0.046875		-56.796	0.208984			-47.496	0.00244		-50.196	0.101929		-53.396	-0.00146			19.552	3.55273	0.846802		19.552	1.35168	1.10522		-56.496	0.349121	-0.0996094
	-56.852	-0.0390625		-56.696	0.208984			-47.396	0.0117188		-50.096	0.110962		-53.296	-0.00146			19.652	3.55273	0.85083		19.652	1.35828	1.12476		-56.396	0.349609	-0.118652
	-56.752	-0.0400391		-56.596	0.198853			-47.296	0.0117188		-49.996	0.101929		-53.196	-0.00195			19.752	3.55737	0.843872		19.752	1.3573	1.11401		-56.296	0.339844	-0.119141
	-56.652	-0.0292969		-56.496	0.201538			-47.196	0.0112305		-49.896	0.118774		-53.096	-0.0151367			19.852	3.56958	0.839844		19.852	1.35632	1.125		-56.196	0.339844	-0.12793
	-56.552	-0.0292969		-56.396	0.201172			-47.096	0.0102539		-49.796	0.101563		-52.996	-0.0224609			19.952	3.58398	0.849609		19.952	1.36609	1.12476		-56.096	0.330078	-0.118652
	-56.452	-0.0175781		-56.296	0.200806			-46.996	0.0112305		-49.696	0.101563		-52.896	-0.0209961			20.052	3.58862	0.858398		20.052	1.3512	1.1499		-55.996	0.330078	-0.109375
	-56.352	-0.0129395		-56.196	0.201172			-46.896	0.00977		-49.596	0.112915		-52.796	-0.0205078			20.152	3.58398	0.848022		20.152	1.35169	1.15503		-55.896	0.339844	-0.118652
	-56.252	-0.0124512		-56.096	0.201538			-46.796	0.00977		-49.496	0.103516		-52.696	-0.00342			20.252	3.59375	0.847656		20.252	1.36609	1.1554		-55.796	0.339844	-0.12793
	-56.152	-0.0144043		-55.996	0.200806			-46.696	0.00977		-49.396	0.103882		-52.596	-0.00342			20.352	3.59839	0.862549		20.352	1.3512	1.14526		-55.696	0.339844	-0.116699
	-56.052	-0.0195313		-55.896	0.19104			-46.596	0.00928		-49.296	0.120728		-52.496	-0.00342			20.452	3.60352	0.853638		20.452	1.35632	1.16016		-55.596	0.349121	-0.106934
	-55.952	-0.0241699		-55.796	0.181641			-46.496	-0.00195		-49.196	0.0996094		-52.396	-0.0151367			20.552	3.60352	0.85376		20.552	1.36609	1.14465		-55.496	0.32959	-0.108887
	-55.852	-0.0292969		-55.696	0.182007			-46.396	-0.0209961		-49.096	0.0992432		-52.296	-0.0146484			20.652	3.61328	0.842896		20.652	1.3512	1.14331		-55.396	0.308594	-0.118164
	-55.752	-0.0292969		-55.596	0.19104			-46.296	-0.012207		-48.996	0.090332		-52.196	-0.00537			20.752	3.62305	0.849609		20.752	1.36145	1.14832		-55.296	0.318359	-0.0996094
	-55.652	-0.0292969		-55.496	0.181641			-46.196	-0.0214844		-48.896	0.101563		-52.096	0.00586			20.852	3.64258	0.859375		20.852	1.3512	1.14612		-55.196	0.317871	-0.108887
	-55.552	-0.0246582		-55.396	0.191406			-46.096	-0.0214844		-48.796	0.0933838		-51.996	-0.0107422			20.952	3.63745	0.854614		20.952	1.35632	1.13965		-55.096	0.296875	-0.108887
	-55.452	-0.0241699		-55.296	0.19104			-45.996	-0.0136719		-48.696	0.0843506		-51.896	-0.00146			21.052	3.64453	0.856445		21.052	1.3512	1.14368		-54.996	0.306152	-0.118652
	-55.352	-0.0222168		-55.196	0.172241			-45.896	-0.0136719		-48.596	0.101196		-51.796	-0.00195			21.152	3.66406	0.867554		21.152	1.34656	1.13855		-54.896	0.308594	-0.118652
	-55.252	-0.0344238		-55.096	0.19104			-45.796	-0.0136719		-48.496	0.0917969		-51.696	-0.0112305			21.252	3.66406	0.857422		21.252	1.34656	1.1355		-54.796	0.308105	-0.108398
	-55.152	-0.026123		-54.996	0.181641			-45.696	-0.00195		-48.396	0.0917969		-51.596	-0.0112305			21.352	3.67847	0.852661		21.352	1.35828	1.13086		-54.696	0.289063	-0.0996094
	-55.052	-0.03125		-54.896	0.181641			-45.596	-0.00146		-48.296	0.0916748		-51.496	-0.0229492			21.452	3.67383	0.858398		21.452	1.34656	1.13086		-54.596	0.288574	-0.120117
	-54.952	-0.0241699		-54.796	0.181152			-45.496	0.00732		-48.196	0.0898438		-51.396	-0.0224609			21.552	3.67383	0.849976		21.552	1.3512	1.13074		-54.496	0.288574	-0.111328
	-54.852	-0.0349121		-54.696	0.179321			-45.396	-0.00146		-48.096	0.0823975		-51.296	-0.0136719			21.652	3.68359	0.848633		21.652	1.33679	1.13464		-54.396	0.279785	-0.120605
	-54.752	-0.0410156		-54.596	0.169922			-45.296	0.00781		-47.996	0.0914307		-51.196	-0.0229492			21.752	3.68726	0.844971		21.752	1.34656	1.14832		-54.296	0.289063	-0.120117
	-54.652	-0.0456543		-54.496	0.169922			-45.196	0.00732		-47.896	0.0898438		-51.096	-0.0229492			21.852	3.70117	0.849609		21.852	1.33679	1.14832		-54.196	0.279297	-0.121094
	-54.552	-0.0461426		-54.396	0.179321			-45.096	-0.00195		-47.796	0.0898438		-50.996	-0.0229492			21.952	3.70117	0.844849		21.952	1.34656	1.14929		-54.096	0.288574	-0.120605
	-54.452	-0.0456543		-54.296	0.169922			-44.996	-0.00195		-47.696	0.0898438		-50.896	-0.0117188			22.052	3.69604	0.854736		22.052	1.33679	1.14246		-53.996	0.277344	-0.120117
	-54.352	-0.0507813		-54.196	0.169922			-44.896	-0.00195		-47.596	0.0898438		-50.796	-0.0209961			22.152	3.71094	0.847656		22.152	1.34656	1.12708		-53.896	0.269043	-0.120117
	-54.252	-0.0476074		-54.096	0.179321			-44.796	-0.00195		-47.496	0.10083		-50.696	-0.0205078			22.252	3.70581	0.857422		22.252	1.33679	1.11121		-53.796	0.260254	-0.0996094
	-54.152	-0.0354004		-53.996	0.169922			-44.696	-0.00244		-47.396	0.0820313		-50.596	-0.00146			22.352	3.69604	0.861572		22.352	1.33679	1.12097		-53.696	0.278809	-0.118164
	-54.052	-0.0292969		-53.896	0.181274			-44.596	-0.0117188		-47.296	0.0898438		-50.496	-0.00195			22.452	3.71802	0.867188		22.452	1.34656	1.10364		-53.596	0.259766	-0.108887
	-53.952	-0.0371094		-53.796	0.171875			-44.496	-0.0117188		-47.196	0.0898438		-50.396	-0.0112305			22.552	3.73242	0.857788		22.552	1.34192	1.08972		-53.496	0.259766	-0.108398
	-53.852	-0.0253906		-53.696	0.171509			-44.396	-0.0117188		-47.096	0.0898438		-50.296	-0.0117188			22.652	3.74219	0.852783		22.652	1.3512	1.07971		-53.396	0.259277	-0.0898438
	-53.752	-0.041748		-53.596	0.162109			-44.296	-0.012207		-46.996	0.101196		-50.196	-0.0302734			22.752	3.75391	0.857422		22.752	1.33679	1.09485		-53.296	0.260254	-0.108887
	-53.652	-0.0437012		-53.496	0.160156			-44.196	-0.0214844		-46.896	0.0921631		-50.096	-0.0209961			22.852	3.75854	0.852783		22.852	1.34656	1.08008		-53.196	0.259277	-0.0966797
	-53.552	-0.0605469		-53.396	0.160156			-44.096	-0.0214844		-46.796	0.101196		-49.996	-0.0332031			22.952	3.75391	0.848633		22.952	1.34143	1.07495		-53.096	0.25	-0.0874023
	-53.452	-0.0605469		-53.296	0.160156			-43.996	-0.0214844		-46.696	0.0999756		-49.896	-0.0419922			23.052	3.76367	0.843994		23.052	1.32703	1.07019		-52.996	0.25	-0.0991211
	-53.352	-0.0605469		-53.196	0.159668			-43.896	-0.0209961		-46.596	0.101196		-49.796	-0.0214844			23.152	3.77344	0.844849		23.152	1.32898	1.05847		-52.896	0.238281	-0.0991211
	-53.252	-0.0622559		-53.096	0.148438			-43.796	-0.00439		-46.496	0.0914307		-49.696	-0.0390625			23.252	3.7832	0.830078		23.252	1.33508	1.05542		-52.796	0.246094	-0.0893555
	-53.152	-0.0559082		-52.996	0.14856			-43.696	-0.0292969		-46.396	0.0823975		-49.596	-0.0478516			23.352	3.78784	0.849609		23.352	1.33875	1.05542		-52.696	0.246094	-0.0893555
	-53.052	-0.0554199		-52.896	0.150024			-43.596	-0.0214844		-46.296	0.0917969		-49.496	-0.0385742			23.452	3.79297	0.830444		23.452	1.33875	1.04468		-52.596	0.246094	-0.0893555
	-52.952	-0.0722656		-52.796	0.140625			-43.496	-0.0224609		-46.196	0.0917969		-49.396	-0.0385742			23.552	3.79297	0.839844		23.552	1.33875	1.03906		-52.496	0.248047	-0.0991211
	-52.852	-0.072998		-52.696	0.140625			-43.396	-0.0405273		-46.096	0.0917969		-49.296	-0.03125			23.652	3.8125	0.833252		23.652	1.33875	1.03955		-52.396	0.248047	-0.0991211
	-52.752	-0.0734863		-52.596	0.140259			-43.296	-0.03125		-45.996	0.0996094		-49.196	-0.0405273			23.752	3.8125	0.828125		23.752	1.34851	1.04565		-52.296	0.248047	-0.0986328
	-52.652	-0.0534668		-52.496	0.140259			-43.196	-0.03125		-45.896	0.0875244		-49.096	-0.0410156			23.852	3.83203	0.833252		23.852	1.34851	1.03906		-52.196	0.259277	-0.0898438
	-52.552	-0.0703125		-52.396	0.130493			-43.096	-0.03125		-45.796	0.0898438		-48.996	-0.0390625			23.952	3.83203	0.834717		23.952	1.35828	1.0437		-52.096	0.250488	-0.0888672
	-52.452	-0.0625		-52.296	0.121094			-42.996	-0.03125		-45.696	0.0898438		-48.896	-0.0595703			24.052	3.83203	0.834229		24.052	1.35828	1.0437		-51.996	0.259766	-0.0795898
	-52.352	-0.0461426		-52.196	0.121094			-42.896	-0.03125		-45.596	0.0933838		-48.796	-0.050293			24.152	3.85156	0.833252		24.152	1.34851	1.04565		-51.896	0.259277	-0.0795898
	-52.252	-0.0456543		-52.096	0.130859			-42.796	-0.0429688		-45.496	0.0917969		-48.696	-0.0429688			24.252	3.85156	0.837891		24.252	1.35828	1.04053		-51.796	0.240234	-0.0888672
	-52.152	-0.0422363		-51.996	0.120728			-42.696	-0.0424805		-45.396	0.0797119		-48.596	-0.0522461			24.352	3.87305	0.837891		24.352	1.35364	1.04468		-51.696	0.25	-0.0795898
	-52.052	-0.0456543		-51.896	0.111328			-42.596	-0.0332031		-45.296	0.0706787		-48.496	-0.0522461			24.452	3.87305	0.847656		24.452	1.35828	1.04468		-51.596	0.239746	-0.0795898
	-51.952	-0.0507813		-51.796	0.111328			-42.496	-0.0214844		-45.196	0.0914307		-48.396	-0.0527344			24.552	3.86792	0.847656		24.552	1.35217	1.04102		-51.496	0.230469	-0.0795898
	-51.852	-0.0554199		-51.696	0.111694			-42.396	-0.0219727		-45.096	0.0820313		-48.296	-0.0620117			24.652	3.86792	0.843018		24.652	1.33679	1.03589		-51.396	0.229004	-0.0917969
	-51.752	-0.0432129		-51.596	0.130371			-42.296	-0.0332031		-44.996	0.0820313		-48.196	-0.050293			24.752	3.875	0.843018		24.752	1.34656	1.03589		-51.296	0.247559	-0.0908203
	-51.652	-0.0427246		-51.496	0.128906			-42.196	-0.0332031		-44.896	0.0820313		-48.096	-0.050293			24.852	3.88477	0.835205		24.852	1.33679	1.02417		-51.196	0.23877	-0.0898438
	-51.552	-0.0651855		-51.396	0.119141			-42.096	-0.0332031		-44.796	0.0820313		-47.996	-0.0507813			24.952	3.88477	0.845459		24.952	1.33679	1.02417		-51.096	0.248047	-0.0986328
	-51.452	-0.0656738		-51.296	0.129272			-41.996	-0.0327148		-44.696	0.081665		-47.896	-0.0600586			25.052	3.89917	0.843994		25.052	1.33679	1.02417		-50.996	0.248047	-0.0795898
	-51.352	-0.0651855		-51.196	0.138672			-41.896	-0.0351563		-44.596	0.0722656		-47.796	-0.0605469			25.152	3.89453	0.847656		25.152	1.33215	1.03076		-50.896	0.248047	-0.0898438
	-51.252	-0.0539551		-51.096	0.148071			-41.796	-0.0351563		-44.496	0.0834961		-47.696	-0.0634766			25.252	3.9043	0.833252		25.252	1.34851	1.03125		-50.796	0.247559	-0.0893555
	-51.152	-0.0605469		-50.996	0.138672			-41.696	-0.0229492		-44.396	0.0726318		-47.596	-0.0429688			25.352	3.91406	0.833252		25.352	1.34851	1.03076		-50.696	0.23877	-0.0888672
	-51.052	-0.0559082		-50.896	0.12854			-41.596	-0.012207		-44.296	0.0898438		-47.496	-0.0522461			25.452	3.9187	0.832764		25.452	1.33679	1.02515		-50.596	0.247559	-0.0800781
	-50.952	-0.0554199		-50.796	0.119141			-41.496	-0.0332031		-44.196	0.0777588		-47.396	-0.0527344			25.552	3.90894	0.843018		25.552	1.34656	1.02417		-50.496	0.238281	-0.0893555
	-50.852	-0.0488281		-50.696	0.12854			-41.396	-0.0292969		-44.096	0.0687256		-47.296	-0.0732422			25.652	3.92383	0.842529		25.652	1.34192	1.03394		-50.396	0.25	-0.0986328
	-50.752	-0.0534668		-50.596	0.119141			-41.296	-0.0297852		-43.996	0.0898438		-47.196	-0.0522461			25.752	3.92383	0.859375		25.752	1.34802	1.0437		-50.296	0.239746	-0.0795898
	-50.652	-0.0539551		-50.496	0.118774			-41.196	-0.0307617		-43.896	0.0894775		-47.096	-0.0522461			25.852	3.93359	0.854736		25.852	1.35828	1.04272		-50.196	0.230469	-0.0795898
	-50.552	-0.0418701		-50.396	0.109375			-41.096	-0.0405273		-43.796	0.0875244		-46.996	-0.0444336			25.952	3.93823	0.859375		25.952	1.35828	1.03394		-50.096	0.230469	-0.0795898
	-50.452	-0.0585938		-50.296	0.118774			-40.996	-0.0239258		-43.696	0.078125		-46.896	-0.0444336			26.052	3.93823	0.859375		26.052	1.35828	1.03857		-49.996	0.239746	-0.0698242
	-50.352	-0.0554199		-50.196	0.120728			-40.896	-0.0327148		-43.596	0.078125		-46.796	-0.0449219			26.152	3.94531	0.864502		26.152	1.3634	1.04102		-49.896	0.221191	-0.0795898
	-50.252	-0.0559082		-50.096	0.111694			-40.796	-0.0234375		-43.496	0.0894775		-46.696	-0.0541992			26.252	3.94995	0.848633		26.252	1.35828	1.02612		-49.796	0.240234	-0.0698242
	-50.152	-0.0437012		-49.996	0.120728			-40.696	-0.03125		-43.396	0.0800781		-46.596	-0.0541992			26.352	3.95508	0.857422		26.352	1.35217	1.03589		-49.696	0.240234	-0.0698242
	-50.052	-0.0488281		-49.896	0.121094			-40.596	-0.03125		-43.296	0.0797119		-46.496	-0.0546875			26.452	3.95508	0.871826		26.452	1.34192	1.02612		-49.596	0.239746	-0.0703125
	-49.952	-0.0441895		-49.796	0.121094			-40.496	-0.03125		-43.196	0.0703125		-46.396	-0.0712891			26.552	3.96484	0.872314		26.552	1.33679	1.03076		-49.496	0.240234	-0.0791016
	-49.852	-0.0390625		-49.696	0.120605			-40.396	-0.0317383		-43.096	0.0706787		-46.296	-0.0620117			26.652	3.98438	0.874268		26.652	1.34656	1.02417		-49.396	0.240234	-0.0698242
	-49.752	-0.0446777		-49.596	0.109375			-40.296	-0.0288086		-42.996	0.0914307		-46.196	-0.0620117			26.752	3.98438	0.878906		26.752	1.33484	1.03394		-49.296	0.240234	-0.0581055
	-49.652	-0.0266113		-49.496	0.109741			-40.196	-0.0200195		-42.896	0.0742188		-46.096	-0.0620117			26.852	3.99414	0.876953		26.852	1.33582	1.03857		-49.196	0.239746	-0.0581055
	-49.552	-0.0339355		-49.396	0.118774			-40.096	-0.0214844		-42.796	0.0742188		-45.996	-0.0625			26.952	4.00391	0.862549		26.952	1.32703	1.03906		-49.096	0.230469	-0.0483398
	-49.452	-0.0437012		-49.296	0.109375			-39.996	-0.0209961		-42.696	0.0742188		-45.896	-0.0717773			27.052	4.00244	0.867188		27.052	1.32703	1.0437		-48.996	0.22998	-0.050293
	-49.352	-0.0354004		-49.196	0.119141			-39.896	-0.0117188		-42.596	0.0820313		-45.796	-0.0712891			27.152	3.99219	0.867188		27.152	1.33679	1.04932		-48.896	0.230957	-0.050293
	-49.252	-0.0292969		-49.096	0.119141			-39.796	-0.012207		-42.496	0.0820313		-45.696	-0.0620117			27.252	4.00195	0.872314		27.252	1.33215	1.0564		-48.796	0.239746	-0.0400391
	-49.152	-0.0175781		-48.996	0.119141			-39.696	-0.0327148		-42.396	0.081665		-45.596	-0.0620117			27.352	4.00195	0.867188		27.352	1.33679	1.05542		-48.696	0.230957	-0.0307617
	-49.052	-0.0222168		-48.896	0.128906			-39.596	-0.0234375		-42.296	0.0722656		-45.496	-0.0541992			27.452	4.02344	0.87793		27.452	1.35168	1.06519		-48.596	0.228027	-0.0307617
	-48.952	-0.0241699		-48.796	0.128906			-39.496	-0.012207		-42.196	0.0722656		-45.396	-0.0615234			27.552	4.02344	0.878906		27.552	1.35632	1.06982		-48.496	0.240234	-0.0307617
	-48.852	-0.0292969		-48.696	0.128906			-39.396	-0.0214844		-42.096	0.0722656		-45.296	-0.0507813			27.652	4.01831	0.874268		27.652	1.34656	1.07031		-48.396	0.228027	-0.0214844
	-48.752	-0.0339355		-48.596	0.138672			-39.296	-0.0209961		-41.996	0.0718994		-45.196	-0.0600586			27.752	4.02344	0.871094		27.752	1.36145	1.06006		-48.296	0.226563	-0.0307617
	-48.652	-0.0227051		-48.496	0.138306			-39.196	-0.0200195		-41.896	0.0625		-45.096	-0.0712891			27.852	4.0332	0.875244		27.852	1.36096	1.06323		-48.196	0.226563	-0.0209961
	-48.552	-0.0175781		-48.396	0.128906			-39.096	-0.0410156		-41.796	0.0625		-44.996	-0.0507813			27.952	4.0332	0.869141		27.952	1.34656	1.06323		-48.096	0.226563	-0.0214844
	-48.452	-0.0231934		-48.296	0.138306			-38.996	-0.0410156		-41.696	0.0703125		-44.896	-0.0595703			28.052	4.05469	0.869141		28.052	1.34656	1.06323		-47.996	0.226563	-0.0307617
	-48.352	-0.0292969		-48.196	0.129272			-38.896	-0.0327148		-41.596	0.0703125		-44.796	-0.0585938			28.152	4.04956	0.878906		28.152	1.35632	1.06519		-47.896	0.226563	-0.0307617
	-48.252	-0.0456543		-48.096	0.137939			-38.796	-0.0239258		-41.496	0.0621338		-44.696	-0.0673828			28.252	4.04492	0.888672		28.252	1.36145	1.06519		-47.796	0.236328	-0.0307617
	-48.152	-0.0461426		-47.996	0.109741			-38.696	-0.0351563		-41.396	0.0609131		-44.596	-0.0581055			28.352	4.06445	0.888672		28.352	1.36145	1.06616		-47.696	0.228027	-0.0209961
	-48.052	-0.0339355		-47.896	0.119141			-38.596	-0.0351563		-41.296	0.081665		-44.496	-0.0698242			28.452	4.06445	0.884033		28.452	1.37781	1.06714		-47.596	0.219238	-0.019043
	-47.952	-0.0273438		-47.796	0.12854			-38.496	-0.0424805		-41.196	0.0644531		-44.396	-0.0698242			28.552	4.06812	0.878906		28.552	1.37781	1.06714		-47.496	0.228027	-0.019043
	-47.852	-0.0358887		-47.696	0.119629			-38.396	-0.03125		-41.096	0.0640869		-44.296	-0.0698242			28.652	4.07227	0.884033		28.652	1.37781	1.06519		-47.396	0.228516	-0.00928
	-47.752	-0.036377		-47.596	0.130859			-38.296	-0.0317383		-40.996	0.0546875		-44.196	-0.0698242			28.752	4.08203	0.895264		28.752	1.36804	1.05444		-47.296	0.229004	-0.00928
	-47.652	-0.0405273		-47.496	0.130493			-38.196	-0.0405273		-40.896	0.0625		-44.096	-0.0693359			28.852	4.08203	0.895752		28.852	1.36804	1.05859		-47.196	0.237793	-0.00928
	-47.552	-0.0461426		-47.396	0.121094			-38.096	-0.03125		-40.796	0.0742188		-43.996	-0.0600586			28.952	4.0918	0.888672		28.952	1.36292	1.05811		-47.096	0.219238	-0.00977
	-47.452	-0.0456543		-47.296	0.130859			-37.996	-0.0200195		-40.696	0.0625		-43.896	-0.0605469			29.052	4.0918	0.893799		29.052	1.35828	1.06055		-46.996	0.228027	-0.0185547
	-47.352	-0.0507813		-47.196	0.121094			-37.896	-0.0292969		-40.596	0.0625		-43.796	-0.081543			29.152	4.09644	0.893311		29.152	1.34851	1.06006		-46.896	0.218262	-0.00928
	-47.252	-0.0273438		-47.096	0.121094			-37.796	-0.0332031		-40.496	0.0621338		-43.696	-0.0810547			29.252	4.10156	0.903564		29.252	1.35364	1.06055		-46.796	0.219238	-0.00977
	-47.152	-0.0319824		-46.996	0.120605			-37.696	-0.0327148		-40.396	0.0605469		-43.596	-0.0712891			29.352	4.10156	0.907227		29.352	1.35828	1.05542		-46.696	0.228027	-0.0185547
	-47.052	-0.0371094		-46.896	0.109375			-37.596	-0.0239258		-40.296	0.0483398		-43.496	-0.0625			29.452	4.11133	0.90625		29.452	1.35828	1.06006		-46.596	0.229004	0.00195
	-46.952	-0.0214844		-46.796	0.12146			-37.496	-0.0410156		-40.196	0.0605469		-43.396	-0.0849609			29.552	4.12109	0.901611		29.552	1.36145	1.06055		-46.496	0.228516	-0.00684
	-46.852	-0.0214844		-46.696	0.130493			-37.396	-0.0327148		-40.096	0.0601807		-43.296	-0.0761719			29.652	4.13086	0.910889		29.652	1.36096	1.06982		-46.396	0.238281	0.00195
	-46.752	-0.0214844		-46.596	0.121094			-37.296	-0.012207		-39.996	0.0390625		-43.196	-0.0927734			29.752	4.12573	0.923096		29.752	1.36609	1.06836		-46.296	0.238281	0.000488
	-46.652	-0.0214844		-46.496	0.12146			-37.196	-0.0288086		-39.896	0.0390625		-43.096	-0.0839844			29.852	4.13086	0.908203		29.852	1.36609	1.05859		-46.196	0.238281	0.000488
	-46.552	-0.0153809		-46.396	0.130859			-37.096	-0.0195313		-39.796	0.0390625		-42.996	-0.081543			29.952	4.14258	0.923096		29.952	1.36609	1.05249		-46.096	0.237793	0.000488
	-46.452	-0.0214844		-46.296	0.130493			-36.996	-0.0195313		-39.696	0.0390625		-42.896	-0.0927734			30.052	4.14258	0.912842		30.052	1.36609	1.05151		-45.996	0.237793	-0.00928
	-46.352	-0.0168457		-46.196	0.131226			-36.896	-0.0195313		-39.596	0.0390625		-42.796	-0.0834961			30.152	4.14258	0.923096		30.152	1.36609	1.05249		-45.896	0.228516	0
	-46.252	-0.0117188		-46.096	0.130859			-36.796	-0.012207		-39.496	0.0390625		-42.696	-0.0830078			30.252	4.16406	0.917969		30.252	1.37585	1.06055		-45.796	0.228027	0.000488
	-46.152	-0.00464		-45.996	0.130493			-36.696	-0.0209961		-39.396	0.050415		-42.596	-0.0737305			30.352	4.16406	0.927734		30.352	1.37585	1.06006		-45.696	0.219238	-0.00928
	-46.052	-0.00977		-45.896	0.130859			-36.596	-0.0117188		-39.296	0.0410156		-42.496	-0.0737305			30.452	4.17847	0.928711		30.452	1.36609	1.05542		-45.596	0.237793	-0.00928
	-45.952	-0.00977		-45.796	0.130493			-36.496	-0.012207		-39.196	0.0484619		-42.396	-0.081543			30.552	4.17383	0.929688		30.552	1.36609	1.05542		-45.496	0.228516	0.000488
	-45.852	-0.000977		-45.696	0.111328			-36.396	-0.0214844		-39.096	0.03125		-42.296	-0.081543			30.652	4.17383	0.925049		30.652	1.37585	1.05078		-45.396	0.238281	0
	-45.752	0.00708		-45.596	0.111328			-36.296	-0.0214844		-38.996	0.0429688		-42.196	-0.0810547			30.752	4.19336	0.919922		30.752	1.37585	1.06006		-45.296	0.228516	-0.00879
	-45.652	-0.00269		-45.496	0.120728			-36.196	-0.0214844		-38.896	0.0426025		-42.096	-0.0698242			30.852	4.20313	0.915283		30.852	1.37585	1.05542		-45.196	0.230469	0.000488
	-45.552	-0.0241699		-45.396	0.111328			-36.096	-0.0214844		-38.796	0.0332031		-41.996	-0.081543			30.952	4.20313	0.924561		30.952	1.37073	1.05078		-45.096	0.22998	0.0102539
	-45.452	-0.0175781		-45.296	0.111694			-35.996	-0.00977		-38.696	0.0413818		-41.896	-0.081543			31.052	4.20313	0.929688		31.052	1.36609	1.05029		-44.996	0.230957	0.000488
	-45.352	-0.0175781		-45.196	0.110962			-35.896	-0.00977		-38.596	0.050415		-41.796	-0.0810547			31.152	4.21289	0.933838		31.152	1.36609	1.04883		-44.896	0.239746	0.0107422
	-45.252	-0.0222168		-45.096	0.111328			-35.796	-0.00977		-38.496	0.0410156		-41.696	-0.0717773			31.252	4.22266	0.917969		31.252	1.36609	1.03857		-44.796	0.230469	0.0195313
	-45.152	-0.0195313		-44.996	0.111694			-35.696	-0.0102539		-38.396	0.0288086		-41.596	-0.0717773			31.352	4.23242	0.925049		31.352	1.36609	1.04883		-44.696	0.230957	0.000488
	-45.052	-0.0195313		-44.896	0.121094			-35.596	-0.0185547		-38.296	0.0175781		-41.496	-0.0717773			31.452	4.23242	0.924561		31.452	1.36609	1.05029		-44.596	0.249512	0.00977
	-44.952	-0.0241699		-44.796	0.130859			-35.496	0		-38.196	0.0179443		-41.396	-0.0717773			31.552	4.24219	0.930176		31.552	1.37585	1.04565		-44.496	0.228027	0.000977
	-44.852	-0.0175781		-44.696	0.130493			-35.396	0		-38.096	0.0273438		-41.296	-0.0644531			31.652	4.25195	0.934326		31.652	1.37585	1.05542		-44.396	0.21875	0.0117188
	-44.752	-0.0292969		-44.596	0.109741			-35.296	0		-37.996	0.03125		-41.196	-0.0698242			31.752	4.27344	0.934814		31.752	1.37585	1.05542		-44.296	0.218262	0.00244
	-44.652	-0.0246582		-44.496	0.118774			-35.196	0.00781		-37.896	0.03125		-41.096	-0.0698242			31.852	4.27344	0.939453		31.852	1.37585	1.05078		-44.196	0.221191	0.012207
	-44.552	-0.0195313		-44.396	0.119507			-35.096	0.00781		-37.796	0.03125		-40.996	-0.0620117			31.952	4.27954	0.923096		31.952	1.38245	1.04565		-44.096	0.22998	0.000977
	-44.452	-0.0195313		-44.296	0.128906			-34.996	0.0083		-37.696	0.0195313		-40.896	-0.0698242			32.052	4.28516	0.927734		32.052	1.37781	1.06006		-43.996	0.211426	0.0214844
	-44.352	-0.0251465		-44.196	0.128418			-34.896	0.0175781		-37.596	0.019165		-40.796	-0.0581055			32.152	4.29492	0.927734		32.152	1.37781	1.05078		-43.896	0.220703	0.000488
	-44.252	-0.0195313		-44.096	0.126953			-34.796	0.0170898		-37.496	0.0175781		-40.696	-0.0693359			32.252	4.30469	0.927734		32.252	1.37781	1.05029		-43.796	0.220703	0.000488
	-44.152	-0.0273438		-43.996	0.126953			-34.696	0.0083		-37.396	0.0175781		-40.596	-0.0488281			32.352	4.30469	0.932861		32.352	1.37268	1.05078		-43.696	0.208496	0.0107422
	-44.052	-0.0437012		-43.896	0.126953			-34.596	0.0175781		-37.296	0.0172119		-40.496	-0.0620117			32.452	4.31909	0.927734		32.452	1.37317	1.0437		-43.596	0.199707	0.0195313
	-43.952	-0.0324707		-43.796	0.138672			-34.496	0.00977		-37.196	0.000488		-40.396	-0.0620117			32.552	4.31445	0.932861		32.552	1.37781	1.0437		-43.496	0.208984	0.0083
	-43.852	-0.0273438		-43.696	0.137939			-34.396	0.00928		-37.096	0.0117188		-40.296	-0.0625			32.652	4.31958	0.917969		32.652	1.37781	1.0437		-43.396	0.199219	0.0083
	-43.752	-0.0319824		-43.596	0.109741			-34.296	0.0083		-36.996	0.0230713		-40.196	-0.0595703			32.752	4.33398	0.917969		32.752	1.37781	1.03394		-43.296	0.208496	-0.00146
	-43.652	-0.0292969		-43.496	0.119141			-34.196	0.0170898		-36.896	0.0136719		-40.096	-0.050293			32.852	4.34058	0.929688		32.852	1.37781	1.04565		-43.196	0.199219	-0.000977
	-43.552	-0.0292969		-43.396	0.119141			-34.096	0.0195313		-36.796	0.00159		-39.996	-0.0424805			32.952	4.33594	0.939453		32.952	1.37781	1.03589		-43.096	0.209473	0.0083
	-43.452	-0.0292969		-43.296	0.118774			-33.996	0.0195313		-36.696	-0.00781		-39.896	-0.0424805			33.052	4.33594	0.929688		33.052	1.38757	1.04565		-42.996	0.208496	0.0083
	-43.352	-0.0456543		-43.196	0.109009			-33.896	0.00781		-36.596	-0.00781		-39.796	-0.0429688			33.152	4.3457	0.939453		33.152	1.37781	1.03589		-42.896	0.199219	0.0083
	-43.252	-0.0507813		-43.096	0.109375			-33.796	0.00781		-36.496	-0.00818		-39.696	-0.0405273			33.252	4.3457	0.948242		33.252	1.37781	1.04565		-42.796	0.208496	-0.00195
	-43.152	-0.0461426		-42.996	0.109375			-33.696	0.00781		-36.396	-0.0175781		-39.596	-0.0410156			33.352	4.3457	0.947266		33.352	1.38293	1.03491		-42.696	0.199219	-0.0112305
	-43.052	-0.0410156		-42.896	0.109375			-33.596	0.00781		-36.296	-0.0175781		-39.496	-0.0424805			33.452	4.36523	0.947266		33.452	1.38757	1.0437		-42.596	0.189453	0
	-42.952	-0.0456543		-42.796	0.109009			-33.496	0.00781		-36.196	-0.0175781		-39.396	-0.0424805			33.552	4.36523	0.942627		33.552	1.37781	1.0293		-42.496	0.197266	-0.00928
	-42.852	-0.0507813		-42.696	0.0996094			-33.396	0.00781		-36.096	-0.0179443		-39.296	-0.0424805			33.652	4.37036	0.947266		33.652	1.37781	1.03955		-42.396	0.197266	-0.0185547
	-42.752	-0.0273438		-42.596	0.109375			-33.296	0.0083		-35.996	-0.015625		-39.196	-0.0307617			33.752	4.38477	0.957031		33.752	1.3927	1.03125		-42.296	0.196777	-0.00977
	-42.652	-0.0273438		-42.496	0.0996094			-33.196	0.0175781		-35.896	-0.0152588		-39.096	-0.0302734			33.852	4.39453	0.942627		33.852	1.39221	1.02417		-42.196	0.197754	-0.019043
	-42.552	-0.0319824		-42.396	0.0996094			-33.096	0.0175781		-35.796	-0.0140381		-38.996	-0.0209961			33.952	4.39453	0.951904		33.952	1.3927	1.02881		-42.096	0.189453	-0.00879
	-42.452	-0.0371094		-42.296	0.100098			-32.996	0.0175781		-35.696	-0.015625		-38.896	-0.00928			34.052	4.39453	0.957031		34.052	1.39734	1.03394		-41.996	0.188965	-0.00928
	-42.352	-0.0246582		-42.196	0.110474			-32.896	0.0170898		-35.596	-0.015625		-38.796	-0.00195			34.152	4.4043	0.964111		34.152	1.38757	1.0437		-41.896	0.189453	-0.00928
	-42.252	-0.0195313		-42.096	0.0800781			-32.796	0.0195313		-35.496	-0.0161133		-38.696	-0.0112305			34.252	4.4043	0.96875		34.252	1.38757	1.0293		-41.796	0.189453	-0.00928
	-42.152	-0.0148926		-41.996	0.0805664			-32.696	0.0195313		-35.396	-0.0268555		-38.596	-0.0107422			34.352	4.4043	0.958984		34.352	1.38757	1.02417		-41.696	0.179199	-0.00928
	-42.052	-0.026123		-41.896	0.0914307			-32.596	0.0195313		-35.296	-0.027832		-38.496	-0.00146			34.452	4.4043	0.954346		34.452	1.38245	1.02417		-41.596	0.179688	-0.00928
	-41.952	-0.03125		-41.796	0.0916748			-32.496	0.0273438		-35.196	-0.0386963		-38.396	0.00977			34.552	4.4043	0.958984		34.552	1.37781	1.03589		-41.496	0.179199	-0.00928
	-41.852	-0.0266113		-41.696	0.0894775			-32.396	0.0195313		-35.096	-0.0292969		-38.296	-0.000977			34.652	4.41919	0.958984		34.652	1.37781	1.02612		-41.396	0.169922	0.000488
	-41.752	-0.026123		-41.596	0.0800781			-32.296	0.0273438		-34.996	-0.0292969		-38.196	0.0161133			34.752	4.42383	0.958984		34.752	1.37781	1.03589		-41.296	0.17041	-0.00977
	-41.652	-0.03125		-41.496	0.090332			-32.196	0.0195313		-34.896	-0.0296631		-38.096	0.0161133			34.852	4.43359	0.958984		34.852	1.38245	1.02612		-41.196	0.179199	-0.019043
	-41.552	-0.0195313		-41.396	0.100586			-32.096	0.0273438		-34.796	-0.0507813		-37.996	0.0161133			34.952	4.42847	0.958984		34.952	1.36804	1.01636		-41.096	0.169922	-0.0185547
	-41.452	-0.0217285		-41.296	0.0786133			-31.996	0.0195313		-34.696	-0.0390625		-37.896	0.0161133			35.052	4.44067	0.942627		35.052	1.37317	1.021		-40.996	0.179199	-0.00977
	-41.352	-0.0212402		-41.196	0.0992432			-31.896	0.0200195		-34.596	-0.0390625		-37.796	0.0273438			35.152	4.44531	0.947266		35.152	1.37781	1.02148		-40.896	0.169922	-0.019043
	-41.252	-0.0390625		-41.096	0.0898438			-31.796	0.0390625		-34.496	-0.050415		-37.696	0.0180664			35.252	4.45508	0.947266		35.252	1.37781	1.01636		-40.796	0.169922	-0.019043
	-41.152	-0.0390625		-40.996	0.0800781			-31.696	0.0307617		-34.396	-0.0410156		-37.596	0.0297852			35.352	4.45508	0.957031		35.352	1.37781	1		-40.696	0.169434	-0.0195313
	-41.052	-0.0390625		-40.896	0.0800781			-31.596	0.0195313		-34.296	-0.0410156		-37.496	0.0375977			35.452	4.45508	0.962158		35.452	1.36609	1.00928		-40.596	0.160156	-0.0288086
	-40.952	-0.0437012		-40.796	0.0894775			-31.496	0.019043		-34.196	-0.0296631		-37.396	0.0375977			35.552	4.45508	0.957031		35.552	1.37585	1.00464		-40.496	0.150391	-0.0385742
	-40.852	-0.0441895		-40.696	0.0800781			-31.396	0.00781		-34.096	-0.050415		-37.296	0.0375977			35.652	4.46484	0.957031		35.652	1.36096	1.00366		-40.396	0.162109	-0.0288086
	-40.752	-0.0390625		-40.596	0.0800781			-31.296	-0.00391		-33.996	-0.0410156		-37.196	0.0375977			35.752	4.46484	0.966797		35.752	1.37122	1.01245		-40.296	0.160156	-0.0292969
	-40.652	-0.0390625		-40.496	0.0898438			-31.196	0.00781		-33.896	-0.0410156		-37.096	0.0375977			35.852	4.47461	0.961182		35.852	1.38098	1.00269		-40.196	0.148926	-0.0483398
	-40.552	-0.0437012		-40.396	0.0894775			-31.096	0.0083		-33.796	-0.0491943		-36.996	0.0493164			35.952	4.47974	0.955078		35.952	1.38562	0.998047		-40.096	0.167969	-0.0483398
	-40.452	-0.0488281		-40.296	0.0703125			-30.996	0.019043		-33.696	-0.0585938		-36.896	0.0371094			36.052	4.49414	0.966797		36.052	1.37585	1.00732		-39.996	0.16748	-0.0488281
	-40.352	-0.0534668		-40.196	0.0703125			-30.896	0.0175781		-33.596	-0.0582275		-36.796	0.0356445			36.152	4.48901	0.962158		36.152	1.38098	1.00269		-39.896	0.158203	-0.0581055
	-40.252	-0.0703125		-40.096	0.0703125			-30.796	0.00977		-33.496	-0.0371094		-36.696	0.0356445			36.252	4.48438	0.957031		36.252	1.38562	1.00781		-39.796	0.158203	-0.0478516
	-40.152	-0.0656738		-39.996	0.081665			-30.696	0.0175781		-33.396	-0.0488281		-36.596	0.046875			36.352	4.47461	0.962158		36.352	1.38562	1.00269		-39.696	0.158203	-0.0390625
	-40.052	-0.0605469		-39.896	0.0722656			-30.596	0.0170898		-33.296	-0.0374756		-36.496	0.0375977			36.452	4.48438	0.952393		36.452	1.38562	1.00269		-39.596	0.16748	-0.0600586
	-39.952	-0.0683594		-39.796	0.0722656			-30.496	0.00586		-33.196	-0.0582275		-36.396	0.0371094			36.552	4.49927	0.951904		36.552	1.39539	0.988281		-39.496	0.158691	-0.050293
	-39.852	-0.0566406		-39.696	0.0722656			-30.396	-0.00195		-33.096	-0.0488281		-36.296	0.027832			36.652	4.48901	0.966797		36.652	1.38562	0.999512		-39.396	0.158203	-0.0507813
	-39.752	-0.0683594		-39.596	0.0718994			-30.296	-0.00244		-32.996	-0.0488281		-36.196	0.027832			36.752	4.4895	0.966797		36.752	1.39075	1.00977		-39.296	0.167969	-0.0600586
	-39.652	-0.0637207		-39.496	0.0722656			-30.196	-0.0112305		-32.896	-0.0488281		-36.096	0.0161133			36.852	4.50391	0.966797		36.852	1.39539	0.994873		-39.196	0.16748	-0.0595703
	-39.552	-0.0515137		-39.396	0.0718994			-30.096	0		-32.796	-0.0566406		-35.996	0.0161133			36.952	4.50903	0.962158		36.952	1.39539	0.990234		-39.096	0.158203	-0.0410156
	-39.452	-0.0566406		-39.296	0.0625			-29.996	0		-32.696	-0.0566406		-35.896	0.0161133			37.052	4.52344	0.966797		37.052	1.40515	0.975342		-38.996	0.167969	-0.050293
	-39.352	-0.0605469		-39.196	0.0625			-29.896	-0.000488		-32.596	-0.0488281		-35.796	0.0161133			37.152	4.52344	0.966797		37.152	1.40515	0.985107		-38.896	0.157715	-0.050293
	-39.252	-0.072998		-39.096	0.0718994			-29.796	-0.00977		-32.496	-0.0484619		-35.696	0.027832			37.252	4.52344	0.966797		37.252	1.40002	0.975342		-38.796	0.148438	-0.0507813
	-39.152	-0.0734863		-38.996	0.0625			-29.696	-0.00977		-32.396	-0.0390625		-35.596	0.0161133			37.352	4.5332	0.966797		37.352	1.39539	0.985107		-38.696	0.148438	-0.0600586
	-39.052	-0.0808105		-38.896	0.0625			-29.596	-0.00977		-32.296	-0.0394287		-35.496	0.027832			37.452	4.5332	0.971924		37.452	1.39075	0.980469		-38.596	0.148926	-0.0600586
	-38.952	-0.0812988		-38.796	0.0722656			-29.496	-0.00977		-32.196	-0.0488281		-35.396	0.0219727			37.552	4.5332	0.976563		37.552	1.39026	0.963623		-38.496	0.158203	-0.0600586
	-38.852	-0.0683594		-38.696	0.0616455			-29.396	-0.0102539		-32.096	-0.0488281		-35.296	0.0292969			37.652	4.5332	0.976563		37.652	1.39075	0.973389		-38.396	0.16748	-0.0620117
	-38.752	-0.072998		-38.596	0.0415039			-29.296	-0.0195313		-31.996	-0.0605469		-35.196	0.0205078			37.752	4.53784	0.966797		37.752	1.39539	0.963623		-38.296	0.148926	-0.050293
	-38.652	-0.078125		-38.496	0.0527344			-29.196	-0.012207		-31.896	-0.0484619		-35.096	0.0175781			37.852	4.5332	0.976563		37.852	1.39734	0.963623		-38.196	0.167969	-0.0625
	-38.552	-0.0852051		-38.396	0.0625			-29.096	-0.0214844		-31.796	-0.0390625		-34.996	0.00879			37.952	4.5332	0.976563		37.952	1.40344	0.953857		-38.096	0.16748	-0.0712891
	-38.452	-0.0800781		-38.296	0.0517578			-28.996	-0.0214844		-31.696	-0.0273438		-34.896	0.0180664			38.052	4.5332	0.976563		38.052	1.40295	0.963623		-37.996	0.158203	-0.0600586
	-38.352	-0.0800781		-38.196	0.0292969			-28.896	-0.0214844		-31.596	-0.0273438		-34.796	0.0180664			38.152	4.5481	0.988281		38.152	1.38757	0.963623		-37.896	0.158691	-0.0605469
	-38.252	-0.0754395		-38.096	0.0390625			-28.796	-0.0209961		-31.496	-0.0394287		-34.696	0.0180664			38.252	4.54297	0.988281		38.252	1.39368	0.953857		-37.796	0.177734	-0.0698242
	-38.152	-0.0656738		-37.996	0.0390625			-28.696	-0.0234375		-31.396	-0.0483398		-34.596	0.0292969			38.352	4.54297	0.998047		38.352	1.39929	0.963623		-37.696	0.177246	-0.0600586
	-38.052	-0.0683594		-37.896	0.0386963			-28.596	-0.0117188		-31.296	-0.0371094		-34.496	0.0180664			38.452	4.53784	0.998047		38.452	1.41418	0.958496		-37.596	0.168457	-0.0605469
	-37.952	-0.0622559		-37.796	0.0297852			-28.496	-0.0117188		-31.196	-0.0371094		-34.396	-0.00146			38.552	4.54492	0.998047		38.552	1.41882	0.96875		-37.496	0.177734	-0.0693359
	-37.852	-0.0800781		-37.696	0.0410156			-28.396	-0.0117188		-31.096	-0.0371094		-34.296	0.00977			38.652	4.54492	0.993408		38.652	1.40906	0.963623		-37.396	0.188965	-0.0605469
	-37.752	-0.0800781		-37.596	0.0410156			-28.296	0.000488		-30.996	-0.0296631		-34.196	0.000977			38.752	4.54492	0.993408		38.752	1.40906	0.965576		-37.296	0.179688	-0.0581055
	-37.652	-0.0847168		-37.496	0.0307617			-28.196	-0.00244		-30.896	-0.0390625		-34.096	0.00977			38.852	4.55469	0.988281		38.852	1.40906	0.960938		-37.196	0.169922	-0.0585938
	-37.552	-0.0842285		-37.396	0.0196533			-28.096	-0.0117188		-30.796	-0.0269775		-33.996	0.000488			38.952	4.55469	0.998047		38.952	1.40906	0.955811		-37.096	0.169922	-0.0795898
	-37.452	-0.078125		-37.296	0.0214844			-27.996	-0.0117188		-30.696	-0.0253906		-33.896	0.000488			39.052	4.55469	0.998047		39.052	1.41882	0.955811		-36.996	0.158691	-0.0791016
	-37.352	-0.0827637		-37.196	0.0214844			-27.896	-0.0229492		-30.596	-0.0253906		-33.796	-0.0112305			39.152	4.56958	1.00317		39.152	1.41882	0.95166		-36.896	0.181152	-0.0698242
	-37.252	-0.0871582		-37.096	0.0214844			-27.796	-0.0131836		-30.496	-0.0175781		-33.696	-0.0112305			39.252	4.58398	1.00781		39.252	1.41882	0.967529		-36.796	0.169922	-0.0795898
	-37.152	-0.0898438		-36.996	0.0214844			-27.696	-0.00391		-30.396	-0.0292969		-33.596	-0.00293			39.352	4.58398	1.00781		39.352	1.41882	0.967529		-36.696	0.169922	-0.0703125
	-37.052	-0.0852051		-36.896	0.0214844			-27.596	-0.00391		-30.296	-0.0292969		-33.496	0.00586			39.452	4.59375	1.00781		39.452	1.41882	0.955811		-36.596	0.159668	-0.0795898
	-36.952	-0.0847168		-36.796	0.0214844			-27.496	-0.00391		-30.196	-0.0410156		-33.396	-0.00342			39.552	4.59375	1.01294		39.552	1.41882	0.955811		-36.496	0.150879	-0.0795898
	-36.852	-0.0898438		-36.696	0.0308838			-27.396	-0.012207		-30.096	-0.0294189		-33.296	-0.00293			39.652	4.58862	1.00317		39.652	1.42859	0.946045		-36.396	0.160156	-0.0888672
	-36.752	-0.0852051		-36.596	0.0117188			-27.296	-0.0214844		-29.996	-0.03125		-33.196	0.00586			39.752	4.59375	0.998047		39.752	1.41882	0.955811		-36.296	0.150391	-0.0795898
	-36.652	-0.0800781		-36.496	0.0117188			-27.196	-0.00928		-29.896	-0.0386963		-33.096	-0.00342			39.852	4.60352	0.998047		39.852	1.42346	0.955811		-36.196	0.150391	-0.0698242
	-36.552	-0.0964355		-36.396	0.0117188			-27.096	0		-29.796	-0.0296631		-32.996	-0.00342			39.952	4.59741	1.00781		39.952	1.41418	0.946045		-36.096	0.149902	-0.0795898
	-36.452	-0.0898438		-36.296	0.0117188			-26.996	0		-29.696	-0.0390625		-32.896	-0.0112305			40.052	4.60767	1.00317		40.052	1.4137	0.946045		-35.996	0.150391	-0.0791016
	-36.352	-0.0852051		-36.196	0.0117188			-26.896	0		-29.596	-0.0394287		-32.796	0.000977			40.152	4.60718	0.993408		40.152	1.41882	0.955811		-35.896	0.150879	-0.0600586
	-36.252	-0.0847168		-36.096	0.00195			-26.796	0		-29.496	-0.0371094		-32.696	0.00977			40.252	4.60156	0.988281		40.252	1.41882	0.960449		-35.796	0.160156	-0.0600586
	-36.152	-0.0898438		-35.996	0.00195			-26.696	-0.000488		-29.396	-0.0488281		-32.596	0.000488			40.352	4.61133	0.983643		40.352	1.41882	0.965576		-35.696	0.150391	-0.0698242
	-36.052	-0.0898438		-35.896	0.0117188			-26.596	-0.00928		-29.296	-0.0410156		-32.496	-0.0112305			40.452	4.61133	0.990234		40.452	1.42859	0.950195		-35.596	0.150391	-0.0703125
	-35.952	-0.0898438		-35.796	0.00195			-26.496	-0.0117188		-29.196	-0.0410156		-32.396	-0.0112305			40.552	4.61133	1		40.552	1.42859	0.953857		-35.496	0.150391	-0.0795898
	-35.852	-0.0898438		-35.696	0.00195			-26.396	-0.0117188		-29.096	-0.0491943		-32.296	-0.0112305			40.652	4.62109	1		40.652	1.42859	0.953857		-35.396	0.140625	-0.0698242
	-35.752	-0.0944824		-35.596	0.00195			-26.296	-0.0117188		-28.996	-0.0465088		-32.196	-0.0117188			40.752	4.63086	1		40.752	1.42859	0.953857		-35.296	0.140625	-0.0698242
	-35.652	-0.107422		-35.496	0.00195			-26.196	-0.0117188		-28.896	-0.0371094		-32.096	-0.0131836			40.852	4.63745	1.01953		40.852	1.42859	0.944092		-35.196	0.140625	-0.0703125
	-35.552	-0.102783		-35.396	-0.00977			-26.096	-0.0195313		-28.796	-0.0367432		-31.996	-0.0131836			40.952	4.63281	1.01953		40.952	1.422	0.944092		-35.096	0.150391	-0.0800781
	-35.452	-0.0820313		-35.296	0.00195			-25.996	-0.019043		-28.696	-0.02771		-31.896	-0.0136719			41.052	4.63281	1.00977		41.052	1.43835	0.94873		-34.996	0.138184	-0.0893555
	-35.352	-0.0773926		-35.196	-0.0101318			-25.896	-0.00195		-28.596	-0.0410156		-31.796	-0.0229492			41.152	4.64771	1.00928		41.152	1.43127	0.944092		-34.896	0.128906	-0.0800781
	-35.252	-0.0847168		-35.096	-0.0198975			-25.796	-0.00244		-28.496	-0.0405273		-31.696	-0.0307617			41.252	4.65234	0.998047		41.252	1.42664	0.953857		-34.796	0.13916	-0.0883789
	-35.152	-0.0820313		-34.996	-0.0292969			-25.696	-0.0117188		-28.396	-0.0292969		-31.596	-0.019043			41.352	4.65698	1.00781		41.352	1.42664	0.944092		-34.696	0.138672	-0.0800781
	-35.052	-0.0656738		-34.896	-0.0172119			-25.596	-0.0112305		-28.296	-0.0179443		-31.496	-0.019043			41.452	4.65234	1.00781		41.452	1.42664	0.944092		-34.596	0.138672	-0.0893555
	-34.952	-0.0683594		-34.796	-0.00781			-25.496	-0.0136719		-28.196	-0.0273438		-31.396	-0.0195313			41.552	4.65747	1.00781		41.552	1.4364	0.94873		-34.496	0.138672	-0.0888672
	-34.852	-0.072998		-34.696	-0.00818			-25.396	-0.0136719		-28.096	-0.0351563		-31.296	-0.0405273			41.652	4.67188	1.01758		41.652	1.4364	0.952393		-34.396	0.138672	-0.0703125
	-34.752	-0.0898438		-34.596	-0.0175781			-25.296	-0.0136719		-27.996	-0.0269775		-31.196	-0.0405273			41.752	4.68164	1.01294		41.752	1.4364	0.963623		-34.296	0.138184	-0.0893555
	-34.652	-0.0725098		-34.496	-0.0179443			-25.196	-0.00195		-27.896	-0.0175781		-31.096	-0.0405273			41.852	4.68164	0.998047		41.852	1.4364	0.965576		-34.196	0.128906	-0.0893555
	-34.552	-0.0720215		-34.396	-0.0390625			-25.096	-0.00195		-27.796	-0.0292969		-30.996	-0.0410156			41.952	4.67651	1.00781		41.952	1.4303	0.955811		-34.096	0.118652	-0.0791016
	-34.452	-0.0898438		-34.296	-0.0273438			-24.996	-0.0214844		-27.696	-0.0289307		-30.896	-0.0522461			42.052	4.68164	1.01758		42.052	1.42468	0.960449		-33.996	0.107422	-0.0698242
	-34.352	-0.0898438		-34.196	-0.0273438			-24.896	-0.0214844		-27.596	-0.00818		-30.796	-0.0444336			42.152	4.68774	1.00781		42.152	1.42468	0.965576		-33.896	0.117676	-0.0600586
	-34.252	-0.0898438		-34.096	-0.0273438			-24.796	-0.00977		-27.496	-0.0175781		-30.696	-0.0444336			42.252	4.70313	1.01294		42.252	1.43445	0.959961		-33.796	0.126953	-0.0698242
	-34.152	-0.0852051		-33.996	-0.0390625			-24.696	-0.0214844		-27.396	-0.0175781		-30.596	-0.0444336			42.352	4.71289	0.998047		42.352	1.42468	0.94873		-33.696	0.126953	-0.0698242
	-34.052	-0.0800781		-33.896	-0.0390625			-24.596	-0.0214844		-27.296	-0.0175781		-30.496	-0.0327148			42.452	4.71289	1.00781		42.452	1.42468	0.963623		-33.596	0.128906	-0.0678711
	-33.952	-0.083252		-33.796	-0.0386963			-24.496	-0.0214844		-27.196	-0.00989		-30.396	-0.0209961			42.552	4.72266	1.00781		42.552	1.4364	0.963623		-33.496	0.128418	-0.0581055
	-33.852	-0.0827637		-33.696	-0.0292969			-24.396	-0.0214844		-27.096	-0.0195313		-30.296	-0.0209961			42.652	4.72266	1.0022		42.652	1.4364	0.953857		-33.396	0.109375	-0.0463867
	-33.752	-0.0878906		-33.596	-0.0297852			-24.296	-0.00977		-26.996	-0.0117188		-30.196	-0.0214844			42.752	4.73755	1.00586		42.752	1.42664	0.954834		-33.296	0.108887	-0.0463867
	-33.652	-0.0949707		-33.496	-0.0410156			-24.196	-0.0209961		-26.896	-0.0117188		-30.096	-0.019043			42.852	4.74878	1.00586		42.852	1.42664	0.955811		-33.196	0.0996094	-0.0561523
	-33.552	-0.0820313		-33.396	-0.0410156			-24.096	-0.0117188		-26.796	0.0113525		-29.996	-0.0307617			42.952	4.74414	1.01563		42.952	1.4364	0.965576		-33.096	0.0991211	-0.0561523
	-33.452	-0.0703125		-33.296	-0.0410156			-23.996	-0.0117188		-26.696	-0.00977		-29.896	-0.019043			43.052	4.74365	1.01563		43.052	1.4364	0.965576		-32.996	0.0805664	-0.0566406
	-33.352	-0.0703125		-33.196	-0.0406494			-23.896	0		-26.596	-0.00977		-29.796	-0.0112305			43.152	4.7395	1.01563		43.152	1.43127	0.960449		-32.896	0.0996094	-0.0673828
	-33.252	-0.0703125		-33.096	-0.0214844			-23.796	0		-26.496	-0.0094		-29.696	-0.0112305			43.252	4.74927	1.01099		43.252	1.42664	0.965576		-32.796	0.100098	-0.0581055
	-33.152	-0.0703125		-32.996	-0.0214844			-23.696	-0.0112305		-26.396	-0.000366		-29.596	-0.0112305			43.352	4.75391	1.00586		43.352	1.42664	0.960449		-32.696	0.0996094	-0.0693359
	-33.052	-0.0749512		-32.896	-0.0214844			-23.596	-0.00195		-26.296	0.00195		-29.496	-0.00342			43.452	4.76367	1.01563		43.452	1.42664	0.975342		-32.596	0.0996094	-0.0605469
	-32.952	-0.0917969		-32.796	-0.0316162			-23.496	0.00537		-26.196	0.0214844		-29.396	-0.00342			43.552	4.76367	1.01563		43.552	1.4364	0.975342		-32.496	0.0996094	-0.0698242
	-32.852	-0.0800781		-32.696	-0.0308838			-23.396	-0.00342		-26.096	0.0133057		-29.296	-0.00342			43.652	4.76367	1.01563		43.652	1.4364	0.97998		-32.396	0.0991211	-0.0693359
	-32.752	-0.0754395		-32.596	-0.0214844			-23.296	0		-25.996	-0.00781		-29.196	-0.00342			43.752	4.76367	1.02734		43.752	1.4364	0.980469		-32.296	0.078125	-0.0600586
	-32.652	-0.0703125		-32.496	-0.0214844			-23.196	0.0117188		-25.896	0		-29.096	-0.00293			43.852	4.77344	1.02271		43.852	1.44617	0.963623		-32.196	0.0898438	-0.0698242
	-32.552	-0.0703125		-32.396	-0.0214844			-23.096	0.0117188		-25.796	0		-28.996	0.0180664			43.952	4.77344	1.01758		43.952	1.45593	0.973389		-32.096	0.090332	-0.0703125
	-32.452	-0.0585938		-32.296	-0.0214844			-22.996	0.0117188		-25.696	0		-28.896	0.0180664			44.052	4.77344	1.01758		44.052	1.45593	0.973389		-31.996	0.0996094	-0.0693359
	-32.352	-0.0632324		-32.196	-0.0117188			-22.896	0		-25.596	-0.000366		-28.796	0.0175781			44.152	4.77344	1.00781		44.152	1.45593	0.978027		-31.896	0.0996094	-0.0600586
	-32.252	-0.0683594		-32.096	-0.0117188			-22.796	-0.000488		-25.496	0.00195		-28.696	0.0083			44.252	4.77344	1.00781		44.252	1.45593	0.987793		-31.796	0.0898438	-0.0698242
	-32.152	-0.0800781		-31.996	-0.0117188			-22.696	-0.00342		-25.396	0.00195		-28.596	0.0083			44.352	4.77344	1.00781		44.352	1.45593	0.99292		-31.696	0.0991211	-0.0703125
	-32.052	-0.0612793		-31.896	-0.0117188			-22.596	-0.00195		-25.296	0.00232		-28.496	0.0083			44.452	4.77808	1.01758		44.452	1.46057	0.99292		-31.596	0.090332	-0.0791016
	-31.952	-0.0664063		-31.796	-0.0214844			-22.496	-0.00146		-25.196	0.0113525		-28.396	0.0161133			44.552	4.77856	1.01294		44.552	1.45081	0.99292		-31.496	0.0996094	-0.0698242
	-31.852	-0.0617676		-31.696	-0.0117188			-22.396	0.00732		-25.096	0.00977		-28.296	0.015625			44.652	4.7832	1.00781		44.652	1.45129	0.99292		-31.396	0.0996094	-0.0703125
	-31.752	-0.0566406		-31.596	-0.0211182			-22.296	-0.00195		-24.996	0.00977		-28.196	0.00684			44.752	4.79297	1.01758		44.752	1.45081	1.00269		-31.296	0.0996094	-0.0698242
	-31.652	-0.072998		-31.496	-0.012085			-22.196	0.00977		-24.896	0.0101318		-28.096	0.015625			44.852	4.7981	1.00781		44.852	1.45129	0.998047		-31.196	0.0976563	-0.0795898
	-31.552	-0.078125		-31.396	-0.0214844			-22.096	-0.00244		-24.796	0.0195313		-27.996	0.00684			44.952	4.80933	1.00781		44.952	1.45593	0.983154		-31.096	0.0981445	-0.0791016
	-31.452	-0.078125		-31.296	-0.0214844			-21.996	-0.012207		-24.696	0.0195313		-27.896	0.027832			45.052	4.81445	1.00781		45.052	1.45593	0.983154		-30.996	0.106934	-0.0703125
	-31.352	-0.078125		-31.196	-0.0117188			-21.896	-0.0136719		-24.596	0.0195313		-27.796	0.0273438			45.152	4.81958	1.00781		45.152	1.45081	0.987793		-30.896	0.0878906	-0.0795898
	-31.252	-0.0749512		-31.096	-0.0117188			-21.796	-0.00146		-24.496	0.0195313		-27.696	0.0180664			45.252	4.82422	1.00781		45.252	1.44104	0.99292		-30.796	0.0883789	-0.0791016
	-31.152	-0.0800781		-30.996	-0.012085			-21.696	0.00781		-24.396	0.0195313		-27.596	0.0180664			45.352	4.83398	1.00781		45.352	1.4364	1.00464		-30.696	0.109375	-0.0703125
	-31.052	-0.0800781		-30.896	-0.0214844			-21.596	-0.000488		-24.296	0.03125		-27.496	0.0175781			45.452	4.83398	1.01758		45.452	1.44617	1.00928		-30.596	0.118652	-0.0893555
	-30.952	-0.0754395		-30.796	-0.0214844			-21.496	-0.0214844		-24.196	0.03125		-27.396	0.0083			45.552	4.82227	1.01758		45.552	1.44617	1.00977		-30.496	0.109375	-0.0791016
	-30.852	-0.0749512		-30.696	-0.0214844			-21.396	-0.00977		-24.096	0.019043		-27.296	0.0083			45.652	4.83911	1.00781		45.652	1.4513	0.994873		-30.396	0.109375	-0.0678711
	-30.752	-0.0800781		-30.596	-0.0214844			-21.296	-0.00977		-23.996	0.00781		-27.196	0.0200195			45.752	4.84375	1.00781		45.752	1.4657	1.00464		-30.296	0.119141	-0.0683594
	-30.652	-0.0800781		-30.496	-0.0214844			-21.196	-0.00977		-23.896	0.0205078		-27.096	0.027832			45.852	4.84375	1.00781		45.852	1.4657	1.00464		-30.196	0.118652	-0.0776367
	-30.552	-0.0683594		-30.396	-0.012085			-21.096	-0.00928		-23.796	0.0428467		-26.996	0.027832			45.952	4.84375	1.00781		45.952	1.4657	1.00464		-30.096	0.109375	-0.0678711
	-30.452	-0.0739746		-30.296	-0.0214844			-20.996	-0.0117188		-23.696	0.0410156		-26.896	0.027832			46.052	4.85352	1.02319		46.052	1.46057	0.994873		-29.996	0.0996094	-0.0683594
	-30.352	-0.0878906		-30.196	-0.0218506			-20.896	0		-23.596	0.0491943		-26.796	0.027832			46.152	4.85352	1.01953		46.152	1.45129	0.994873		-29.896	0.0996094	-0.0776367
	-30.252	-0.083252		-30.096	-0.03125			-20.796	0		-23.496	0.0582275		-26.696	0.0395508			46.252	4.85864	1.0293		46.252	1.45593	0.994873		-29.796	0.108887	-0.0776367
	-30.152	-0.0749512		-29.996	-0.03125			-20.696	-0.0117188		-23.396	0.0410156		-26.596	0.0317383			46.352	4.87305	1.0293		46.352	1.45593	0.994873		-29.696	0.0996094	-0.0776367
	-30.052	-0.0800781		-29.896	-0.0214844			-20.596	-0.00391		-23.296	0.0406494		-26.496	0.0473633			46.452	4.87305	1.0293		46.452	1.45593	1.00464		-29.596	0.100098	-0.0776367
	-29.952	-0.0800781		-29.796	-0.0218506			-20.496	-0.00391		-23.196	0.03125		-26.396	0.0395508			46.552	4.87305	1.02466		46.552	1.45593	0.994873		-29.496	0.109375	-0.0776367
	-29.852	-0.0847168		-29.696	-0.0214844			-20.396	-0.0117188		-23.096	0.03125		-26.296	0.0395508			46.652	4.88281	1.01953		46.652	1.45081	1.00464		-29.396	0.119141	-0.0795898
	-29.752	-0.078125		-29.596	-0.0214844			-20.296	-0.0117188		-22.996	0.0308838		-26.196	0.0473633			46.752	4.88281	1.02417		46.752	1.45129	1.00464		-29.296	0.119629	-0.0698242
	-29.652	-0.0725098		-29.496	-0.0214844			-20.196	-0.00391		-22.896	0.0214844		-26.096	0.0473633			46.852	4.88281	1.0293		46.852	1.45593	1.00977		-29.196	0.128418	-0.0698242
	-29.552	-0.078125		-29.396	-0.0214844			-20.096	0		-22.796	0.0211182		-25.996	0.0478516			46.952	4.89258	1.03442		46.952	1.44617	0.994873		-29.096	0.118652	-0.0791016
	-29.452	-0.0827637		-29.296	-0.00977			-19.996	0		-22.696	0.000366		-25.896	0.0571289			47.052	4.89771	1.01953		47.052	1.45593	0.994873		-28.996	0.109863	-0.0698242
	-29.352	-0.0878906		-29.196	-0.0094			-19.896	0		-22.596	0.00977		-25.796	0.0571289			47.152	4.89722	1.01953		47.152	1.45593	0.994873		-28.896	0.119141	-0.0698242
	-29.252	-0.0935059		-29.096	0			-19.796	0		-22.496	0.0101318		-25.696	0.0688477			47.252	4.90234	1.01953		47.252	1.45593	0.994873		-28.796	0.108887	-0.0698242
	-29.152	-0.0979004		-28.996	0			-19.696	0.00781		-22.396	0.0234375		-25.596	0.0688477			47.352	4.90234	1.01953		47.352	1.45593	0.994873		-28.696	0.0996094	-0.0698242
	-29.052	-0.104248		-28.896	-0.000366			-19.596	0.00781		-22.296	0.03125		-25.496	0.0688477			47.452	4.90234	1.01953		47.452	1.45593	0.994873		-28.596	0.0996094	-0.0605469
	-28.952	-0.109375		-28.796	-0.00977			-19.496	0.019043		-22.196	0.0313721		-25.396	0.0610352			47.552	4.89258	1.01953		47.552	1.45593	0.994873		-28.496	0.0996094	-0.0795898
	-28.852	-0.109375		-28.696	-0.00977			-19.396	0.0102539		-22.096	0.0213623		-25.296	0.0610352			47.652	4.89258	1.00977		47.652	1.45593	0.994873		-28.396	0.100098	-0.0795898
	-28.752	-0.109375		-28.596	-0.00977			-19.296	0.0195313		-21.996	0.0195313		-25.196	0.0610352			47.752	4.89258	1.0144		47.752	1.46106	1.00464		-28.296	0.108887	-0.0791016
	-28.652	-0.0976563		-28.496	-0.00977			-19.196	0.0268555		-21.896	0.0238037		-25.096	0.0493164			47.852	4.89771	1.0293		47.852	1.4657	1		-28.196	0.111328	-0.0600586
	-28.552	-0.0976563		-28.396	-0.00977			-19.096	0.0175781		-21.796	0.0214844		-24.996	0.0493164			47.952	4.90234	1.0293		47.952	1.46765	0.994873		-28.096	0.111328	-0.0605469
	-28.452	-0.0976563		-28.296	0			-18.996	0.0297852		-21.696	0.0296631		-24.896	0.0493164			48.052	4.90698	1.0293		48.052	1.47742	0.994873		-27.996	0.111328	-0.0795898
	-28.352	-0.0976563		-28.196	0			-18.896	0.0463867		-21.596	0.0316162		-24.796	0.0493164			48.152	4.90234	1.01953		48.152	1.46765	0.994873		-27.896	0.119141	-0.0693359
	-28.252	-0.0976563		-28.096	0			-18.796	0.0292969		-21.496	0.0406494		-24.696	0.0488281			48.252	4.89258	1.0293		48.252	1.46765	0.980469		-27.796	0.119141	-0.0698242
	-28.152	-0.109375		-27.996	0			-18.696	0.0292969		-21.396	0.0230713		-24.596	0.0400391			48.352	4.90234	1.01953		48.352	1.46252	0.97998		-27.696	0.0996094	-0.0605469
	-28.052	-0.114014		-27.896	-0.000366			-18.596	0.0292969		-21.296	0.0137939		-24.496	0.059082			48.452	4.90747	1.01953		48.452	1.45789	0.985107		-27.596	0.0996094	-0.0698242
	-27.952	-0.111328		-27.796	-0.0094			-18.496	0.0410156		-21.196	0.00464		-24.396	0.059082			48.552	4.92188	1.0293		48.552	1.44299	0.985107		-27.496	0.0996094	-0.0693359
	-27.852	-0.115967		-27.696	0.00928			-18.396	0.0410156		-21.096	0.0230713		-24.296	0.059082			48.652	4.92188	1.0293		48.652	1.42664	0.985107		-27.396	0.109375	-0.0698242
	-27.752	-0.121094		-27.596	-0.00195			-18.296	0.0410156		-20.996	0.00964		-24.196	0.059082			48.752	4.92188	1.03394		48.752	1.43176	0.985107		-27.296	0.109863	-0.0703125
	-27.652	-0.121094		-27.496	-0.00195			-18.196	0.0410156		-20.896	0.0198975		-24.096	0.059082			48.852	4.93359	1.03906		48.852	1.44812	0.994873		-27.196	0.118652	-0.0795898
	-27.552	-0.109375		-27.396	-0.00195			-18.096	0.0483398		-20.796	0.0214844		-23.996	0.059082			48.952	4.93359	1.03906		48.952	1.4364	0.983154		-27.096	0.0981445	-0.0678711
	-27.452	-0.104736		-27.296	-0.00195			-17.996	0.027832		-20.696	0.0300293		-23.896	0.059082			49.052	4.93359	1.02271		49.052	1.44812	0.983154		-26.996	0.106934	-0.0678711
	-27.352	-0.107422		-27.196	-0.00195			-17.896	0.0371094		-20.596	0.0484619		-23.796	0.0473633			49.152	4.93359	1.02222		49.152	1.44812	0.983154		-26.896	0.0976563	-0.0678711
	-27.252	-0.113037		-27.096	-0.00195			-17.796	0.0288086		-20.496	0.02771		-23.696	0.0473633			49.252	4.9397	1.03906		49.252	1.43835	0.987793		-26.796	0.10791	-0.0683594
	-27.152	-0.119141		-26.996	-0.00195			-17.696	0.0195313		-20.396	0.0489502		-23.596	0.0473633			49.352	4.95508	1.03906		49.352	1.43835	0.99292		-26.696	0.119141	-0.0776367
	-27.052	-0.114502		-26.896	-0.00195			-17.596	0.0195313		-20.296	0.0429688		-23.496	0.0395508			49.452	4.94995	1.03906		49.452	1.44348	0.99292		-26.596	0.118652	-0.0678711
	-26.952	-0.0976563		-26.796	0.00781			-17.496	0.0195313		-20.196	0.0429688		-23.396	0.0512695			49.552	4.95508	1.0293		49.552	1.44812	0.99292		-26.496	0.109375	-0.0683594
	-26.852	-0.102295		-26.696	0.00781			-17.396	0		-20.096	0.0429688		-23.296	0.0390625			49.652	4.95508	1.0293		49.652	1.45276	0.987793		-26.396	0.119141	-0.0771484
	-26.752	-0.102783		-26.596	0.00745			-17.296	0		-19.996	0.0426025		-23.196	0.027832			49.752	4.94531	1.0293		49.752	1.44348	0.988281		-26.296	0.118652	-0.0678711
	-26.652	-0.0976563		-26.496	-0.00195			-17.196	0.00781		-19.896	0.0408936		-23.096	0.0356445			49.852	4.96484	1.0293		49.852	1.44299	0.999512		-26.196	0.109375	-0.0581055
	-26.552	-0.0898438		-26.396	-0.00195			-17.096	0.019043		-19.796	0.0390625		-22.996	0.027832			49.952	4.95874	1.03906		49.952	1.44348	0.994873		-26.096	0.121094	-0.0581055
	-26.452	-0.101563		-26.296	-0.00195			-16.996	0.00781		-19.696	0.0426025		-22.896	0.0395508			50.052	4.95313	1.03394		50.052	1.44812	0.994873		-25.996	0.108887	-0.0683594
	-26.352	-0.101563		-26.196	-0.00195			-16.896	0.00781		-19.596	0.0289307		-22.796	0.0395508			50.152	4.97266	1.05859		50.152	1.43836	0.994873		-25.896	0.0996094	-0.0683594
	-26.252	-0.101563		-26.096	-0.00195			-16.796	0.00781		-19.496	0.0198975		-22.696	0.0390625			50.252	4.97778	1.05396		50.252	1.44812	0.994873		-25.796	0.100098	-0.0791016
	-26.152	-0.101563		-25.996	-0.00232			-16.696	0.00781		-19.396	0.0290527		-22.596	0.0375977			50.352	4.98242	1.04883		50.352	1.43835	0.980469		-25.696	0.108887	-0.0698242
	-26.052	-0.101563		-25.896	-0.0117188			-16.596	0.0083		-19.296	0.0332031		-22.496	0.0258789			50.452	4.98242	1.03906		50.452	1.43835	0.975342		-25.596	0.109375	-0.0698242
	-25.952	-0.0898438		-25.796	-0.0117188			-16.496	0.0175781		-19.196	0.0332031		-22.396	0.0380859			50.552	4.98242	1.03906		50.552	1.44446	0.975342		-25.496	0.0991211	-0.0698242
	-25.852	-0.0898438		-25.696	-0.0117188			-16.396	0.0175781		-19.096	0.0213623		-22.296	0.0473633			50.652	4.97729	1.0437		50.652	1.45984	0.975342		-25.396	0.0976563	-0.0698242
	-25.752	-0.0852051		-25.596	-0.0117188			-16.296	0.0175781		-18.996	0.0113525		-22.196	0.046875			50.752	4.98242	1.04419		50.752	1.45984	0.970703		-25.296	0.0976563	-0.0698242
	-25.652	-0.0847168		-25.496	-0.0117188			-16.196	0.0175781		-18.896	0.0101318		-22.096	0.0380859			50.852	4.99219	1.05347		50.852	1.45984	0.955811		-25.196	0.0981445	-0.0703125
	-25.552	-0.0898438		-25.396	-0.00195			-16.096	0.0175781		-18.796	0.019165		-21.996	0.0395508			50.952	4.99219	1.05859		50.952	1.44299	0.960449		-25.096	0.097168	-0.0795898
	-25.452	-0.0773926		-25.296	0			-15.996	0.0175781		-18.696	0.0214844		-21.896	0.0400391			51.052	4.99219	1.06323		51.052	1.43835	0.965576		-24.996	0.0981445	-0.0795898
	-25.352	-0.0769043		-25.196	-0.000366			-15.896	0.0175781		-18.596	0.00977		-21.796	0.0371094			51.152	5.00195	1.05859		51.152	1.43836	0.965576		-24.896	0.106934	-0.0795898
	-25.252	-0.0820313		-25.096	-0.00977			-15.796	0.0175781		-18.496	0.00977		-21.696	0.027832			51.252	5.00195	1.05859		51.252	1.44812	0.955811		-24.796	0.0976563	-0.0698242
	-25.152	-0.0749512		-24.996	-0.0101318			-15.696	0.0175781		-18.396	0.00159		-21.596	0.027832			51.352	4.99683	1.06836		51.352	1.44348	0.965576		-24.696	0.0883789	-0.0698242
	-25.052	-0.0744629		-24.896	-0.0195313			-15.596	0.0175781		-18.296	-0.00732		-21.496	0.0273438			51.452	4.99219	1.06836		51.452	1.44812	0.965576		-24.596	0.10791	-0.0698242
	-24.952	-0.072998		-24.796	-0.0195313			-15.496	0.0258789		-18.196	0.0113525		-21.396	0.0302734			51.552	4.99731	1.05859		51.552	1.44812	0.951172		-24.496	0.116699	-0.0703125
	-24.852	-0.078125		-24.696	-0.00928			-15.396	0.0351563		-18.096	0.0135498		-21.296	0.0273438			51.652	5.01685	1.05859		51.652	1.44812	0.950684		-24.396	0.107422	-0.0698242
	-24.752	-0.0734863		-24.596	0.00195			-15.296	0.046875		-17.996	0		-21.196	0.00635			51.752	5.01636	1.05859		51.752	1.44812	0.970215		-24.296	0.106934	-0.0791016
	-24.652	-0.0683594		-24.496	0.00195			-15.196	0.046875		-17.896	0.0117188		-21.096	0.0180664			51.852	5.01172	1.06372		51.852	1.44812	0.975342		-24.196	0.0976563	-0.0698242
	-24.552	-0.0683594		-24.396	0.00195			-15.096	0.0390625		-17.796	-0.000366		-20.996	0.00977			51.952	5.01172	1.05859		51.952	1.44812	0.975342		-24.096	0.107422	-0.0600586
	-24.452	-0.0683594		-24.296	0.00195			-14.996	0.0390625		-17.696	-0.0094		-20.896	0.0083			52.052	5.02344	1.05859		52.052	1.43323	0.970215		-23.996	0.107422	-0.0600586
	-24.352	-0.0683594		-24.196	0.00195			-14.896	0.0195313		-17.596	0.0113525		-20.796	0.0083			52.152	5.02344	1.06836		52.152	1.43835	0.975342		-23.896	0.097168	-0.0605469
	-24.252	-0.0739746		-24.096	-0.0101318			-14.796	0.034668		-17.496	-0.00977		-20.696	0.00635			52.252	5.0332	1.073		52.252	1.42859	0.975342		-23.796	0.0976563	-0.0810547
	-24.152	-0.0878906		-23.996	-0.00781			-14.696	0.0175781		-17.396	-0.00977		-20.596	-0.00537			52.352	5.02344	1.07813		52.352	1.42859	0.975342		-23.696	0.0976563	-0.0698242
	-24.052	-0.0800781		-23.896	-0.00781			-14.596	0.0175781		-17.296	-0.00977		-20.496	-0.0131836			52.452	5.02344	1.07813		52.452	1.42859	0.975342		-23.596	0.0976563	-0.0600586
	-23.952	-0.0800781		-23.796	-0.00745			-14.496	0.0170898		-17.196	-0.0101318		-20.396	-0.0112305			52.552	5.03833	1.07349		52.552	1.42859	0.975342		-23.496	0.108887	-0.0600586
	-23.852	-0.0800781		-23.696	0.00195			-14.396	-0.00342		-17.096	-0.019165		-20.296	-0.0112305			52.652	5.04297	1.06836		52.652	1.43835	0.97998		-23.396	0.0878906	-0.0600586
	-23.752	-0.083252		-23.596	0			-14.296	0.00586		-16.996	-0.0179443		-20.196	0.000488			52.752	5.04761	1.06836		52.752	1.44348	0.975342		-23.296	0.0883789	-0.0595703
	-23.652	-0.0827637		-23.496	0.0113525			-14.196	0.00537		-16.896	-0.0269775		-20.096	0.000488			52.852	5.04297	1.07813		52.852	1.44812	0.975342		-23.196	0.0991211	-0.0410156
	-23.552	-0.0800781		-23.396	-0.0094			-14.096	-0.0112305		-16.796	-0.00586		-19.996	0			52.952	5.04297	1.07813		52.952	1.44299	0.975342		-23.096	0.0996094	-0.0600586
	-23.452	-0.0754395		-23.296	0.00903			-13.996	0.000488		-16.696	-0.0180664		-19.896	-0.0131836			53.052	5.05273	1.07813		53.052	1.43835	0.975342		-22.996	0.0996094	-0.0595703
	-23.352	-0.0585938		-23.196	-0.0094			-13.896	0.00977		-16.596	-0.0410156		-19.796	-0.0131836			53.152	5.05786	1.07813		53.152	1.43836	0.970703		-22.896	0.0991211	-0.0507813
	-23.252	-0.0539551		-23.096	-0.000488			-13.796	0.00977		-16.496	-0.0410156		-19.696	-0.0126953			53.252	5.0625	1.08276		53.252	1.43835	0.953857		-22.796	0.0800781	-0.0498047
	-23.152	-0.0534668		-22.996	-0.0113525			-13.696	-0.00146		-16.396	-0.0406494		-19.596	-0.00342			53.352	5.05737	1.09766		53.352	1.43835	0.968262		-22.696	0.0893555	-0.0410156
	-23.052	-0.0585938		-22.896	-0.00232			-13.596	0.00781		-16.296	-0.0316162		-19.496	0.00781			53.452	5.04761	1.09766		53.452	1.43835	0.96875		-22.596	0.0703125	-0.050293
	-22.952	-0.0539551		-22.796	-0.00195			-13.496	0.00781		-16.196	-0.0410156		-19.396	-0.00146			53.552	5.05786	1.09766		53.552	1.43835	0.968262		-22.496	0.0703125	-0.050293
	-22.852	-0.0456543		-22.696	-0.0117188			-13.396	0.000488		-16.096	-0.0288086		-19.296	-0.000977			53.652	5.0625	1.09766		53.652	1.43835	0.973389		-22.396	0.0805664	-0.050293
	-22.752	-0.0412598		-22.596	-0.0117188			-13.296	0.00977		-15.996	-0.0292969		-19.196	0			53.752	5.0625	1.10278		53.752	1.43835	0.963623		-22.296	0.0893555	-0.050293
	-22.652	-0.0319824		-22.496	0			-13.196	0.00977		-15.896	-0.0175781		-19.096	-0.00928			53.852	5.07227	1.09766		53.852	1.43835	0.969238		-22.196	0.0805664	-0.050293
	-22.552	-0.041748		-22.396	0.000366			-13.096	-0.00195		-15.796	-0.0175781		-18.996	-0.00146			53.952	5.07227	1.09766		53.952	1.43835	0.969727		-22.096	0.0898438	-0.0488281
	-22.452	-0.0539551		-22.296	0.0094			-12.996	-0.00195		-15.696	-0.0250244		-18.896	-0.0126953			54.052	5.07227	1.09204		54.052	1.43835	0.953857		-21.996	0.0898438	-0.0600586
	-22.352	-0.0488281		-22.196	-0.00977			-12.896	-0.00146		-15.596	-0.015625		-18.796	0.0083			54.152	5.08203	1.09155		54.152	1.44348	0.959473		-21.896	0.0991211	-0.0698242
	-22.252	-0.0488281		-22.096	-0.00977			-12.796	0.00781		-15.496	-0.00781		-18.696	0.0083			54.252	5.08203	1.10181		54.252	1.45788	0.975342		-21.796	0.0898438	-0.0600586
	-22.152	-0.0380859		-21.996	-0.0101318			-12.696	0.00781		-15.396	-0.015625		-18.596	0.00781			54.352	5.09375	1.08594		54.352	1.45789	0.97998		-21.696	0.090332	-0.0595703
	-22.052	-0.0390625		-21.896	-0.0101318			-12.596	0.00781		-15.296	-0.00745		-18.496	0.00635			54.452	5.0918	1.0957		54.452	1.46301	0.985107		-21.596	0.109375	-0.0507813
	-21.952	-0.0390625		-21.796	-0.0292969			-12.496	0.00781		-15.196	0.00159		-18.396	0.00635			54.552	5.0918	1.0957		54.552	1.46765	0.985107		-21.496	0.11084	-0.0600586
	-21.852	-0.0390625		-21.696	-0.0292969			-12.396	-0.00391		-15.096	-0.015625		-18.296	0.00635			54.652	5.09692	1.0957		54.652	1.47742	0.985107		-21.396	0.100098	-0.0698242
	-21.752	-0.0554199		-21.596	-0.0196533			-12.296	-0.00391		-14.996	-0.0152588		-18.196	-0.00146			54.752	5.10156	1.0957		54.752	1.47742	0.975342		-21.296	0.0976563	-0.0698242
	-21.652	-0.0559082		-21.496	-0.0209961			-12.196	-0.00391		-14.896	-0.00586		-18.096	0.00977			54.852	5.10815	1.0957		54.852	1.47742	0.985107		-21.196	0.100098	-0.0605469
	-21.552	-0.0507813		-21.396	-0.0195313			-12.096	-0.00391		-14.796	-0.0175781		-17.996	-0.000977			54.952	5.10352	1.09106		54.952	1.47742	0.985107		-21.096	0.118652	-0.0791016
	-21.452	-0.0461426		-21.296	-0.00977			-11.996	0.00781		-14.696	-0.0175781		-17.896	0.0083			55.052	5.10962	1.08594		55.052	1.47742	0.985107		-20.996	0.109863	-0.0600586
	-21.352	-0.0410156		-21.196	-0.00977			-11.896	0.00732		-14.596	-0.0179443		-17.796	0.00781			55.152	5.11523	1.08594		55.152	1.47742	0.985107		-20.896	0.118652	-0.0698242
	-21.252	-0.0488281		-21.096	-0.00977			-11.796	-0.00195		-14.496	-0.0273438		-17.696	-0.00146			55.252	5.125	1.10229		55.252	1.48913	0.985107		-20.796	0.109863	-0.0585938
	-21.152	-0.0488281		-20.996	-0.00977			-11.696	-0.00146		-14.396	-0.0273438		-17.596	-0.00146			55.352	5.125	1.10742		55.352	1.48914	0.985107		-20.696	0.119141	-0.0673828
	-21.052	-0.0471191		-20.896	-0.00977			-11.596	0.00781		-14.296	-0.0269775		-17.496	-0.000977			55.452	5.13477	1.10278		55.452	1.47937	0.985107		-20.596	0.109863	-0.0698242
	-20.952	-0.0534668		-20.796	-0.0195313			-11.496	0		-14.196	-0.0175781		-17.396	0.0083			55.552	5.13477	1.09766		55.552	1.47937	0.985107		-20.496	0.118652	-0.0703125
	-20.852	-0.0585938		-20.696	-0.019165			-11.396	0		-14.096	-0.0175781		-17.296	0.0083			55.652	5.13477	1.10229		55.652	1.47937	0.985107		-20.396	0.109375	-0.0791016
	-20.752	-0.0632324		-20.596	0			-11.296	0.0083		-13.996	-0.0175781		-17.196	0.0083			55.752	5.13477	1.10742		55.752	1.47937	0.980469		-20.296	0.119141	-0.0698242
	-20.652	-0.0637207		-20.496	-0.0094			-11.196	0.0170898		-13.896	-0.0175781		-17.096	0.0083			55.852	5.13477	1.10742		55.852	1.46765	0.97998		-20.196	0.109375	-0.0585938
	-20.552	-0.0585938		-20.396	0.0094			-11.096	0.00781		-13.796	-0.0179443		-16.996	0.0083			55.952	5.13477	1.11719		55.952	1.4696	0.980469		-20.096	0.108887	-0.0776367
	-20.452	-0.0664063		-20.296	0			-10.996	-0.00391		-13.696	-0.0269775		-16.896	0.0083			56.052	5.14453	1.11255		56.052	1.47473	0.975342		-19.996	0.100098	-0.0869141
	-20.352	-0.0664063		-20.196	-0.000366			-10.896	-0.00391		-13.596	-0.0292969		-16.796	0.0083			56.152	5.14453	1.10742		56.152	1.4845	0.975342		-19.896	0.119141	-0.0683594
	-20.252	-0.0827637		-20.096	-0.0195313			-10.796	-0.00391		-13.496	-0.0296631		-16.696	0.0102539			56.252	5.14966	1.11304		56.252	1.47888	0.975342		-19.796	0.106934	-0.0776367
	-20.152	-0.083252		-19.996	-0.0101318			-10.696	0.00732		-13.396	-0.0390625		-16.596	0.0102539			56.352	5.1543	1.10938		56.352	1.47937	0.985107		-19.696	0.107422	-0.0795898
	-20.052	-0.078125		-19.896	-0.00793			-10.596	-0.0136719		-13.296	-0.0386963		-16.496	0.0180664			56.452	5.1543	1.11914		56.452	1.47937	0.985107		-19.596	0.107422	-0.0698242
	-19.952	-0.0908203		-19.796	-0.00928			-10.496	-0.0136719		-13.196	-0.0292969		-16.396	0.00586			56.552	5.1543	1.11914		56.552	1.47937	0.975342		-19.496	0.107422	-0.0791016
	-19.852	-0.0996094		-19.696	0.00195			-10.396	-0.0136719		-13.096	-0.0292969		-16.296	-0.00342			56.652	5.16772	1.11914		56.652	1.4696	0.975342		-19.396	0.0976563	-0.0605469
	-19.752	-0.0917969		-19.596	0			-10.296	-0.00146		-12.996	-0.0410156		-16.196	-0.00391			56.752	5.15747	1.11914		56.752	1.4696	0.975342		-19.296	0.108887	-0.0693359
	-19.652	-0.0871582		-19.496	0			-10.196	0		-12.896	-0.0292969		-16.096	-0.0151367			56.852	5.16211	1.12378		56.852	1.47473	0.97998		-19.196	0.090332	-0.0605469
	-19.552	-0.0820313		-19.396	0			-10.096	0		-12.796	-0.0292969		-15.996	-0.0151367			56.952	5.16211	1.12427		56.952	1.47937	0.985107		-19.096	0.109863	-0.081543
	-19.452	-0.0852051		-19.296	0.0094			-9.996	0.000488		-12.696	-0.0292969		-15.896	-0.00293			57.052	5.17188	1.10938		57.052	1.47937	0.990234		-18.996	0.109375	-0.081543
	-19.352	-0.0964355		-19.196	-0.00977			-9.896	0.0117188		-12.596	-0.0292969		-15.796	-0.00342			57.152	5.17188	1.1001		57.152	1.48914	0.985107		-18.896	0.0996094	-0.0917969
	-19.252	-0.101563		-19.096	-0.00977			-9.796	0.0117188		-12.496	-0.0292969		-15.696	0.0083			57.252	5.18677	1.09448		57.252	1.47937	0.975342		-18.796	0.0991211	-0.0908203
	-19.152	-0.0898438		-18.996	-0.0101318			-9.696	-0.000488		-12.396	-0.0292969		-15.596	0.0083			57.352	5.19141	1.10425		57.352	1.48914	0.975342		-18.696	0.0803223	-0.0795898
	-19.052	-0.0898438		-18.896	-0.0195313			-9.596	-0.00977		-12.296	-0.0292969		-15.496	0.000488			57.452	5.19141	1.10938		57.452	1.48914	0.975342		-18.596	0.0874023	-0.0795898
	-18.952	-0.076416		-18.796	-0.0292969			-9.496	-0.00977		-12.196	-0.0292969		-15.396	0.000488			57.552	5.18628	1.10938		57.552	1.48914	0.985107		-18.496	0.0766602	-0.0795898
	-18.852	-0.0703125		-18.696	-0.019165			-9.396	-0.00244		-12.096	-0.0292969		-15.296	0.0083			57.652	5.19849	1.10938		57.652	1.48914	0.975342		-18.396	0.0876465	-0.0898438
	-18.752	-0.0617676		-18.596	-0.00977			-9.296	-0.0112305		-11.996	-0.0371094		-15.196	0.0083			57.752	5.19336	1.10938		57.752	1.48914	0.975342		-18.296	0.0683594	-0.0869141
	-18.652	-0.0566406		-18.496	-0.00977			-9.196	-0.00195		-11.896	-0.0292969		-15.096	0.0083			57.852	5.19336	1.11914		57.852	1.49426	0.969727		-18.196	0.0688477	-0.0776367
	-18.552	-0.0488281		-18.396	-0.0195313			-9.096	-0.00195		-11.796	-0.0292969		-14.996	0.0083			57.952	5.20313	1.11914		57.952	1.49377	0.963623		-18.096	0.0683594	-0.0874023
	-18.452	-0.0605469		-18.296	-0.00977			-8.996	0.00977		-11.696	-0.0292969		-14.896	0.0083			58.052	5.20313	1.10938		58.052	1.48914	0.963623		-17.996	0.0593262	-0.0874023
	-18.352	-0.0605469		-18.196	-0.0195313			-8.896	0.00195		-11.596	-0.0288086		-14.796	-0.00342			58.152	5.20825	1.10938		58.152	1.49426	0.963623		-17.896	0.078125	-0.0776367
	-18.252	-0.0441895		-18.096	-0.0296631			-8.796	0.000488		-11.496	-0.0175781		-14.696	-0.00342			58.252	5.20776	1.11914		58.252	1.48401	0.963623		-17.796	0.078125	-0.0771484
	-18.152	-0.046875		-17.996	-0.0292969			-8.696	0.0117188		-11.396	-0.0175781		-14.596	-0.00342			58.352	5.20825	1.11914		58.352	1.47937	0.963623		-17.696	0.0698242	-0.0581055
	-18.052	-0.0446777		-17.896	-0.0289307			-8.596	0.0117188		-11.296	-0.0175781		-14.496	-0.00293			58.452	5.21289	1.11914		58.452	1.47937	0.963623		-17.596	0.0610352	-0.0581055
	-17.952	-0.0380859		-17.796	-0.0195313			-8.496	0.012207		-11.196	-0.00623		-14.396	0.00635			58.552	5.22266	1.1145		58.552	1.47937	0.963623		-17.496	0.0605469	-0.0673828
	-17.852	-0.041748		-17.696	-0.0195313			-8.396	0.00977		-11.096	-0.0152588		-14.296	0.00635			58.652	5.21753	1.10425		58.652	1.47937	0.975342		-17.396	0.0585938	-0.0581055
	-17.752	-0.0539551		-17.596	-0.0198975			-8.296	-0.00195		-10.996	-0.00623		-14.196	-0.00146			58.752	5.21289	1.11914		58.752	1.47937	0.963623		-17.296	0.0585938	-0.0585938
	-17.652	-0.0488281		-17.496	-0.0289307			-8.196	0.00977		-10.896	-0.015625		-14.096	-0.00195			58.852	5.21289	1.11914		58.852	1.4845	0.963623		-17.196	0.0488281	-0.0698242
	-17.552	-0.0441895		-17.396	-0.0195313			-8.096	0.0102539		-10.796	-0.0152588		-13.996	-0.0107422			58.952	5.21802	1.10425		58.952	1.49426	0.963623		-17.096	0.0488281	-0.0795898
	-17.452	-0.0390625		-17.296	-0.0308838			-7.99599	0.0083		-10.696	-0.00586		-13.896	-0.00146			59.052	5.22729	1.10474		59.052	1.50867	0.958984		-16.996	0.0375977	-0.0795898
	-17.352	-0.0437012		-17.196	-0.012207			-7.896	0.00537		-10.596	-0.00586		-13.796	-0.00146			59.152	5.22266	1.09961		59.152	1.4989	0.953857		-16.896	0.0463867	-0.0698242
	-17.252	-0.036377		-17.096	-0.0332031			-7.796	0.0195313		-10.496	0.00195		-13.696	-0.00146			59.252	5.22266	1.10425		59.252	1.4989	0.953857		-16.796	0.0371094	-0.0698242
	-17.152	-0.0461426		-16.996	-0.0234375			-7.696	0.019043		-10.396	0.00159		-13.596	0.00977			59.352	5.22266	1.10938		59.352	1.4989	0.953857		-16.696	0.0385742	-0.0693359
	-17.052	-0.0332031		-16.896	-0.0233154			-7.596	0.00977		-10.296	-0.00781		-13.496	0.000977			59.452	5.23242	1.10938		59.452	1.4989	0.953857		-16.596	0.0288086	-0.0605469
	-16.952	-0.0285645		-16.796	-0.0214844			-7.49599	-0.00146		-10.196	0		-13.396	-0.00146			59.552	5.23242	1.10938		59.552	1.4989	0.944092		-16.496	0.00781	-0.0698242
	-16.852	-0.0234375		-16.696	-0.0218506			-7.396	0.00732		-10.096	0		-13.296	-0.00146			59.652	5.24219	1.10938		59.652	1.48914	0.944092		-16.396	0.0083	-0.0595703
	-16.752	-0.0163574		-16.596	-0.03125			-7.296	-0.00391		-9.996	0		-13.196	-0.00146			59.752	5.24219	1.10425		59.752	1.49377	0.944092		-16.296	0.00781	-0.050293
	-16.652	-0.0214844		-16.496	-0.0308838			-7.196	-0.00391		-9.896	0		-13.096	-0.0131836			59.852	5.25195	1.10938		59.852	1.49426	0.953857		-16.196	0.00781	-0.0507813
	-16.552	-0.0158691		-16.396	-0.010498			-7.096	-0.00391		-9.79601	0		-12.996	-0.0131836			59.952	5.25195	1.09961		59.952	1.50403	0.963623		-16.096	0.00781	-0.0595703
	-16.452	-0.0144043		-16.296	-0.0292969			-6.99599	-0.00391		-9.696	0		-12.896	-0.0131836			60.052	5.26172	1.09961		60.052	1.50354	0.963623		-15.996	-0.00195	-0.050293
	-16.352	-0.0205078		-16.196	-0.0289307			-6.896	-0.00439		-9.596	-0.000488		-12.796	-0.0131836			60.152	5.26782	1.09961		60.152	1.4989	0.963623		-15.896	-0.00195	-0.050293
	-16.252	-0.00977		-16.096	-0.0316162			-6.796	-0.0136719		-9.496	-0.0117188		-12.696	-0.000977			60.252	5.27808	1.09961		60.252	1.50403	0.963623		-15.796	-0.00171	-0.050293
	-16.152	-0.00977		-15.996	-0.0410156			-6.696	-0.0136719		-9.396	-0.0112305		-12.596	0.0083			60.352	5.27344	1.10425		60.352	1.50354	0.958984		-15.696	-0.00195	-0.050293
	-16.052	-0.00977		-15.896	-0.0413818			-6.596	-0.0136719		-9.29601	0.000366		-12.496	0.0083			60.452	5.27344	1.10938		60.452	1.4989	0.949219		-15.596	-0.00146	-0.0405273
	-15.952	0.00977		-15.796	-0.0383301			-6.49599	-0.0249023		-9.196	0.00977		-12.396	0.000488			60.552	5.26367	1.10938		60.552	1.4989	0.938965		-15.496	0.00781	-0.0405273
	-15.852	-0.00977		-15.696	-0.0198975			-6.396	-0.015625		-9.096	0.00977		-12.296	0.0083			60.652	5.28003	1.10938		60.652	1.50403	0.939453		-15.396	0.00732	-0.0405273
	-15.752	0.00195		-15.596	-0.0292969			-6.296	-0.015625		-8.996	0.00159		-12.196	0.0083			60.752	5.28052	1.10938		60.752	1.50867	0.938965		-15.296	-0.0112305	-0.0410156
	-15.652	0.00977		-15.496	-0.0292969			-6.196	-0.015625		-8.896	-0.00781		-12.096	0.0083			60.852	5.27539	1.09961		60.852	1.50867	0.944092		-15.196	-0.00195	-0.050293
	-15.552	0.00977		-15.396	-0.0289307			-6.096	-0.015625		-8.79601	-0.00745		-11.996	0.000488			60.952	5.27539	1.09961		60.952	1.50867	0.944092		-15.096	0.000488	-0.0405273
	-15.452	0.00977		-15.296	-0.0195313			-5.99599	-0.0234375		-8.696	0.00159		-11.896	0			61.052	5.28003	1.09961		61.052	1.50867	0.939453		-14.996	-0.000488	-0.0405273
	-15.352	0.00977		-15.196	-0.0094			-5.896	-0.0112305		-8.596	-0.00781		-11.796	-0.00879			61.152	5.27539	1.10425		61.152	1.51843	0.929688		-14.896	0.00195	-0.0400391
	-15.252	0.00977		-15.096	0			-5.796	-0.00195		-8.496	0.00391		-11.696	0.000488			61.252	5.28516	1.10474		61.252	1.51379	0.924561		-14.796	0.00146	-0.03125
	-15.152	0.00977		-14.996	-0.00977			-5.696	-0.00195		-8.396	-0.00781		-11.596	0.000488			61.352	5.29028	1.09961		61.352	1.51648	0.924561		-14.696	-0.0195313	-0.0405273
	-15.052	0.0168457		-14.896	-0.00977			-5.596	-0.00195		-8.29601	0.00354		-11.496	0.000488			61.452	5.29492	1.09961		61.452	1.5282	0.914795		-14.596	-0.0195313	-0.0405273
	-14.952	0.0195313		-14.796	-0.0101318			-5.49599	-0.00146		-8.196	-0.0172119		-11.396	-0.0112305			61.552	5.29492	1.09961		61.552	1.5282	0.919434		-14.496	-0.00732	-0.0400391
	-14.852	0.0241699		-14.696	-0.0200195			-5.396	0.00781		-8.096	-0.019165		-11.296	-0.0112305			61.652	5.29858	1.09961		61.652	1.5282	0.924561		-14.396	0.00146	-0.0288086
	-14.752	0.0246582		-14.596	-0.03125			-5.296	0.00781		-7.996	0.00195		-11.196	-0.0112305			61.752	5.2981	1.09961		61.752	1.51135	0.934326		-14.296	-0.00977	-0.0288086
	-14.652	0.0148926		-14.496	-0.0214844			-5.196	0.015625		-7.896	0.00195		-11.096	-0.0112305			61.852	5.30273	1.09961		61.852	1.51843	0.924561		-14.196	-0.00977	-0.0288086
	-14.552	0.0214844		-14.396	-0.0214844			-5.096	0.015625		-7.79601	0.00195		-10.996	-0.0112305			61.952	5.30273	1.10425		61.952	1.52356	0.919922		-14.096	-0.0102539	-0.0288086
	-14.452	0.0214844		-14.296	-0.0214844			-4.99599	0.015625		-7.696	0.00232		-10.896	0.000488			62.052	5.30737	1.09961		62.052	1.5282	0.929199		-13.996	-0.0195313	-0.0185547
	-14.352	0.0292969		-14.196	-0.0214844			-4.896	0.0161133		-7.596	0.0117188		-10.796	0.000488			62.152	5.2981	1.08521		62.152	1.52625	0.934326		-13.896	-0.03125	-0.019043
	-14.252	0.0292969		-14.096	-0.0211182			-4.796	0.00781		-7.496	0.0117188		-10.696	-0.0112305			62.252	5.3125	1.08008		62.252	1.52625	0.934326		-13.796	-0.0307617	-0.00928
	-14.152	0.0410156		-13.996	-0.0117188			-4.696	0		-7.396	0.0117188		-10.596	-0.0117188			62.352	5.3125	1.08008		62.352	1.52625	0.924561		-13.696	-0.03125	-0.00928
	-14.052	0.0471191		-13.896	-0.0117188			-4.596	0.00781		-7.29601	0.0198975		-10.496	-0.0205078			62.452	5.32227	1.08008		62.452	1.52625	0.924561		-13.596	-0.0214844	-0.00977
	-13.952	0.0410156		-13.796	-0.0117188			-4.49599	0		-7.196	0.0289307		-10.396	-0.0117188			62.552	5.32227	1.08472		62.552	1.51648	0.919922		-13.496	-0.0214844	-0.019043
	-13.852	0.0410156		-13.696	-0.0117188			-4.396	-0.00195		-7.096	0.0198975		-10.296	-0.00928			62.652	5.32227	1.08984		62.652	1.52258	0.919434		-13.396	-0.0214844	-0.019043
	-13.752	0.0410156		-13.596	-0.00195			-4.296	0		-6.996	0.0289307		-10.196	-0.0205078			62.752	5.33203	1.06641		62.752	1.5282	0.924561		-13.296	-0.00977	-0.0185547
	-13.652	0.0410156		-13.496	-0.0117188			-4.196	0		-6.896	0.03125		-10.096	0			62.852	5.3269	1.06641		62.852	1.52307	0.924561		-13.196	-0.00977	-0.00977
	-13.552	0.036377		-13.396	-0.00195			-4.096	0		-6.79601	0.0195313		-9.996	-0.0209961			62.952	5.33716	1.07813		62.952	1.51843	0.924561		-13.096	-0.0214844	-0.019043
	-13.452	0.03125		-13.296	-0.00195			-3.99599	0		-6.696	0.0195313		-9.896	-0.00928			63.052	5.3418	1.07813		63.052	1.5282	0.924561		-12.996	-0.0214844	-0.0185547
	-13.352	0.0429688		-13.196	-0.00195			-3.896	0.000488		-6.596	0.0316162		-9.796	-0.00928			63.152	5.3418	1.07813		63.152	1.51843	0.924561		-12.896	-0.0214844	-0.00977
	-13.252	0.0383301		-13.096	0.00745			-3.796	0.0170898		-6.496	0.0402832		-9.696	-0.00879			63.252	5.34375	1.07813		63.252	1.53796	0.914795		-12.796	-0.0214844	-0.019043
	-13.152	0.026123		-12.996	-0.00232			-3.696	0.00781		-6.396	0.0214844		-9.596	0.00781			63.352	5.35352	1.08374		63.352	1.5282	0.914795		-12.696	-0.0214844	-0.019043
	-13.052	0.0297852		-12.896	-0.0117188			-3.596	0.0131836		-6.29601	0.0214844		-9.496	-0.00391			63.452	5.34375	1.08984		63.452	1.5282	0.914795		-12.596	-0.00977	-0.019043
	-12.952	0.0195313		-12.796	-0.0117188			-3.49599	0.00391		-6.196	0.0214844		-9.396	-0.0209961			63.552	5.33862	1.08521		63.552	1.5282	0.914795		-12.496	-0.0102539	-0.019043
	-12.852	0.0195313		-12.696	0			-3.396	0.015625		-6.096	0.0214844		-9.296	-0.0327148			63.652	5.33398	1.08008		63.652	1.5282	0.919434		-12.396	-0.019043	-0.00977
	-12.752	0.0195313		-12.596	0			-3.296	-0.00391		-5.996	0.0332031		-9.196	-0.0322266			63.752	5.34375	1.08008		63.752	1.53332	0.924561		-12.296	0.000488	-0.00928
	-12.652	0.0195313		-12.496	0			-3.196	-0.0161133		-5.896	0.0332031		-9.096	-0.0214844			63.852	5.35352	1.08008		63.852	1.53186	0.914795		-12.196	0.00879	-0.00928
	-12.552	0.0148926		-12.396	-0.000366			-3.096	-0.0327148		-5.79601	0.0131836		-8.996	-0.0327148			63.952	5.35352	1.08008		63.952	1.52625	0.914795		-12.096	-0.00977	-0.00928
	-12.452	0.00513		-12.296	-0.00977			-2.99599	-0.0292969		-5.696	0.0136719		-8.896	-0.0249023			64.052	5.35352	1.07446		64.052	1.53601	0.914795		-11.996	-0.00977	-0.019043
	-12.352	0.0163574		-12.196	0			-2.896	-0.0214844		-5.596	0.00195		-8.796	-0.0126953			64.152	5.36328	1.06836		64.152	1.53601	0.924561		-11.896	-0.00977	-0.019043
	-12.252	0.0168457		-12.096	-0.0117188			-2.796	-0.0209961		-5.496	0.00195		-8.696	-0.0151367			64.252	5.36792	1.06836		64.252	1.53601	0.919922		-11.796	-0.00928	-0.019043
	-12.152	0.0117188		-11.996	-0.000366			-2.696	0.00781		-5.396	0.00195		-8.596	-0.00342			64.352	5.36841	1.073		64.352	1.54578	0.914795		-11.696	0	-0.019043
	-12.052	0.00708		-11.896	0			-2.596	0.000488		-5.29601	0.00195		-8.496	-0.00391			64.452	5.37769	1.07813		64.452	1.54578	0.910156		-11.596	0	-0.0195313
	-11.952	0.00977		-11.796	0			-2.49599	0.0175781		-5.196	0.00195		-8.396	-0.0131836			64.552	5.37305	1.07813		64.552	1.5509	0.895264		-11.496	0	-0.0307617
	-11.852	0.00513		-11.696	0			-2.396	0.0253906		-5.096	0.00232		-8.296	-0.0126953			64.652	5.37305	1.07813		64.652	1.55554	0.899902		-11.396	0.00977	-0.0302734
	-11.752	0		-11.596	0			-2.296	0.0102539		-4.996	0.0117188		-8.196	-0.00342			64.752	5.37305	1.07349		64.752	1.54578	0.905029		-11.296	0.00928	-0.019043
	-11.652	0		-11.496	0			-2.196	0.0390625		-4.896	0.00391		-8.096	-0.00342			64.852	5.38281	1.05859		64.852	1.54578	0.905029		-11.196	-0.00977	-0.0195313
	-11.552	0		-11.396	0.000366			-2.096	0.0385742		-4.79601	0.0113525		-7.996	-0.00342			64.952	5.38794	1.05859		64.952	1.54578	0.905029		-11.096	-0.00977	-0.0185547
	-11.452	0.0117188		-11.296	0.0094			-1.99599	0.0686035		-4.696	0.00195		-7.896	-0.0112305			65.052	5.39722	1.05859		65.052	1.54578	0.905029		-10.996	-0.0102539	-0.00928
	-11.352	0.0117188		-11.196	0			-1.896	0.0581055		-4.596	-0.0094		-7.796	0.000488			65.152	5.39258	1.06836		65.152	1.55554	0.905029		-10.896	-0.019043	-0.019043
	-11.252	0.0117188		-11.096	0.00977			-1.796	0.216064		-4.496	0.0113525		-7.696	-0.0117188			65.252	5.39258	1.05859		65.252	1.55554	0.905029		-10.796	-0.00977	-0.019043
	-11.152	0.0117188		-10.996	0			-1.696	0.131104		-4.396	0.00195		-7.596	-0.0209961			65.352	5.40234	1.05859		65.352	1.55554	0.909668		-10.696	-0.00977	-0.019043
	-11.052	0.00708		-10.896	0			-1.596	0.100098		-4.29601	0.00977		-7.496	-0.0205078			65.452	5.39722	1.05396		65.452	1.55554	0.924561		-10.596	-0.00977	-0.019043
	-10.952	0.00977		-10.796	0			-1.49599	0.114502		-4.196	0.0094		-7.396	-0.0229492			65.552	5.39258	1.04883		65.552	1.55554	0.919922		-10.496	-0.00977	-0.019043
	-10.852	-0.00195		-10.696	0			-1.396	-0.252197		-4.096	0.000732		-7.296	-0.0112305			65.652	5.39868	1.06323		65.652	1.55554	0.919434		-10.396	-0.00977	-0.019043
	-10.752	-0.00195		-10.596	0			-1.296	-0.141113		-3.996	0.0195313		-7.196	-0.0234375			65.752	5.41406	1.073		65.752	1.56726	0.919922		-10.296	-0.00977	-0.00879
	-10.652	0.00513		-10.496	-0.000732			-1.196	-0.102783		-3.896	0.0109863		-7.096	-0.0249023			65.852	5.41406	1.06372		65.852	1.56726	0.919434		-10.196	-0.00977	0.000488
	-10.552	0		-10.396	-0.0211182			-1.096	-0.102539		-3.79601	0.00354		-6.996	-0.0244141			65.952	5.41406	1.06836		65.952	1.55237	0.924561		-10.096	0	0
	-10.452	-0.00464		-10.296	-0.0117188			-0.995995	-0.0820313		-3.696	0.00159		-6.896	-0.0209961			66.052	5.40796	1.06836		66.052	1.55286	0.914795		-9.99599	0	-0.0209961
	-10.352	-0.0129395		-10.196	-0.0117188			-0.895996	-0.0197754		-3.596	-0.00745		-6.796	-0.0214844			66.152	5.40234	1.06836		66.152	1.5575	0.914795		-9.896	0	-0.0205078
	-10.252	-0.0124512		-10.096	0			-0.795998	-0.00317		-3.496	-0.00696		-6.696	-0.0307617			66.252	5.41406	1.06836		66.252	1.5575	0.924561		-9.796	0	-0.00928
	-10.152	-0.0175781		-9.996	0.00977			-0.695999	-0.120117		-3.396	-0.0585938		-6.596	-0.0307617			66.352	5.41406	1.06836		66.352	1.5575	0.914795		-9.696	0	0.000488
	-10.052	-0.0175781		-9.896	0.00977			-0.596001	-0.00854		-3.29601	-0.0594482		-6.496	-0.0307617			66.452	5.41406	1.06836		66.452	1.5575	0.92041		-9.596	0	0.000488
	-9.952	-0.00977		-9.796	0.00977			-0.495995	-0.243164		-3.196	-0.0292969		-6.396	-0.0307617			66.552	5.42896	1.06836		66.552	1.5575	0.926514		-9.49599	-0.00977	0
	-9.852	-0.00269		-9.696	0.00903			-0.395996	0.375977		-3.096	-0.0495605		-6.296	-0.0307617			66.652	5.43359	1.073		66.652	1.55237	0.926514		-9.396	-0.0102539	-0.0083
	-9.752	-0.00317		-9.596	-0.03125			-0.295998	-0.0178223		-2.996	-0.0875244		-6.196	-0.0419922			66.752	5.42383	1.07813		66.752	1.54773	0.926514		-9.296	-0.0195313	0.00977
	-9.652	0.00195		-9.496	-0.0195313			-0.195999	-1.04639		-2.896	-0.0378418		-6.096	-0.0327148			66.852	5.42847	1.07349		66.852	1.54773	0.921875		-9.196	-0.019043	0.000488
	-9.552	0.00195		-9.396	-0.0214844			-0.0960007	0.186523		-2.79601	-0.0297852		-5.996	-0.0209961			66.952	5.42896	1.06836		66.952	1.54773	0.916748		-9.096	0	0.000488
	-9.452	0.00195		-9.296	-0.0218506			0.00401	1.55469		-2.696	-0.038208		-5.896	-0.0205078			67.052	5.43823	1.07813		67.052	1.54773	0.916748		-8.99599	-0.00977	0.000488
	-9.352	0.00659		-9.196	-0.03125			0.104004	1.31104		-2.596	0.00195		-5.796	-0.0112305			67.152	5.43359	1.06836		67.152	1.55286	0.916748		-8.896	-0.00977	-0.00928
	-9.252	0.0117188		-9.096	-0.0410156			0.204002	1.61865		-2.496	0.00146		-5.696	-0.0195313			67.252	5.43359	1.08276		67.252	1.55237	0.921387		-8.796	-0.00977	-0.00928
	-9.152	0.0234375		-8.996	-0.0410156			0.304001	2.37964		-2.396	0.0108643		-5.596	-0.0288086			67.352	5.44336	1.08789		67.352	1.54773	0.926514		-8.696	-0.00977	-0.00879
	-9.052	0.0234375		-8.896	-0.03125			0.403999	2.98389		-2.29601	0.0532227		-5.496	-0.0288086			67.452	5.44336	1.08325		67.452	1.54773	0.926514		-8.596	0	0.0102539
	-8.952	0.0256348		-8.796	-0.03125			0.504005	3.5293		-2.196	0.0646973		-5.396	-0.0288086			67.552	5.43823	1.07349		67.552	1.53796	0.926514		-8.49599	-0.00928	0.0102539
	-8.852	0.0227051		-8.696	-0.0316162			0.604004	3.9873		-2.096	0.0219727		-5.296	-0.0288086			67.652	5.43359	1.073		67.652	1.54773	0.926514		-8.396	-0.0117188	0.0102539
	-8.752	0.00977		-8.596	-0.050415			0.704002	4.44727		-1.996	0.0546875		-5.196	-0.0283203			67.752	5.45313	1.06836		67.752	1.54773	0.926514		-8.296	-0.0117188	0.0102539
	-8.652	0.00977		-8.496	-0.0413818			0.804001	4.87012		-1.896	0.0280762		-5.096	-0.0195313			67.852	5.44336	1.06836		67.852	1.54773	0.926514		-8.196	-0.0117188	0.00977
	-8.552	0.00977		-8.396	-0.0507813			0.903999	5.19775		-1.79601	-0.120483		-4.996	-0.0283203			67.952	5.44336	1.06836		67.952	1.54773	0.921875		-8.096	-0.0117188	-0.00879
	-8.452	0.00513		-8.296	-0.0507813			1.00401	5.55884		-1.696	-0.223633		-4.896	-0.0307617			68.052	5.46802	1.06836		68.052	1.54773	0.916748		-7.99599	-0.0214844	0.0107422
	-8.352	0		-8.196	-0.0507813			1.104	5.77881		-1.596	0.145874		-4.796	-0.019043			68.152	5.46753	1.07813		68.152	1.54773	0.905029		-7.896	-0.0209961	0.0102539
	-8.252	-0.00464		-8.096	-0.0507813			1.204	6.00024		-1.496	-0.126343		-4.696	-0.019043			68.252	5.47266	1.07813		68.252	1.54773	0.905029		-7.796	-0.0117188	0.0102539
	-8.152	-0.00977		-7.996	-0.0605469			1.304	6.14893		-1.396	0.129883		-4.596	-0.0307617			68.352	5.47266	1.07813		68.352	1.54773	0.905029		-7.696	-0.0117188	0.0102539
	-8.052	-0.00977		-7.896	-0.0507813			1.404	6.33887		-1.29601	0.143433		-4.496	-0.0307617			68.452	5.47266	1.07813		68.452	1.54773	0.905029		-7.596	-0.0214844	0.00977
	-7.952	-0.00977		-7.796	-0.0507813			1.50401	6.50732		-1.196	0.0303955		-4.396	-0.0307617			68.552	5.47266	1.07813		68.552	1.54773	0.905029		-7.49599	-0.012207	0.000977
	-7.852	-0.00659		-7.696	-0.0507813			1.604	6.67822		-1.096	0.0106201		-4.296	-0.0307617			68.652	5.46753	1.07813		68.652	1.54773	0.909668		-7.396	-0.0214844	0.0200195
	-7.752	-0.00708		-7.596	-0.0507813			1.704	6.85571		-0.996002	0.0440674		-4.196	-0.0302734			68.752	5.46289	1.09253		68.752	1.54773	0.914795		-7.296	-0.0214844	0.0200195
	-7.652	-0.00659		-7.496	-0.0511475			1.804	7.03589		-0.896004	0.0499268		-4.096	-0.0209961			68.852	5.46289	1.09766		68.852	1.54773	0.910156		-7.196	-0.0214844	0.0102539
	-7.552	-0.00708		-7.396	-0.0605469			1.904	7.13525		-0.796005	0.0632324		-3.996	-0.0131836			68.952	5.47461	1.09302		68.952	1.54773	0.905029		-7.096	-0.03125	0.0102539
	-7.452	-0.00977		-7.296	-0.0511475			2.00401	7.31055		-0.695999	0.0739746		-3.896	-0.0131836			69.052	5.47974	1.08789		69.052	1.54773	0.905029		-6.99599	-0.0214844	0.0205078
	-7.352	-0.00269		-7.196	-0.0601807			2.104	7.47046		-0.596001	0.0323486		-3.796	-0.0200195			69.152	5.49414	1.09351		69.152	1.54773	0.905029		-6.896	-0.0214844	0.0292969
	-7.252	-0.0195313		-7.096	-0.0507813			2.204	7.62549		-0.496002	0.238281		-3.696	-0.00928			69.252	5.48901	1.09961		69.252	1.55749	0.905029		-6.796	-0.0307617	0.0102539
	-7.152	-0.0195313		-6.996	-0.0605469			2.304	7.80029		-0.396004	-0.254395		-3.596	-0.00195			69.352	5.48438	1.09961		69.352	1.54773	0.905029		-6.696	-0.0219727	0.0205078
	-7.052	-0.0195313		-6.896	-0.0605469			2.404	7.92554		-0.296005	-0.191284		-3.496	-0.0112305			69.452	5.49414	1.10938		69.452	1.5575	0.905029		-6.596	-0.03125	0.0200195
	-6.952	-0.0195313		-6.796	-0.0605469			2.50401	8.07031		-0.195999	0.0673828		-3.396	-0.0112305			69.552	5.49414	1.10938		69.552	1.5575	0.905029		-6.49599	-0.03125	0.0200195
	-6.852	-0.0195313		-6.696	-0.0605469			2.604	8.23804		-0.0960007	1.39783		-3.296	0			69.652	5.49414	1.10938		69.652	1.56262	0.905029		-6.396	-0.03125	0.0200195
	-6.752	-0.0195313		-6.596	-0.0605469			2.704	8.40771		0.004	3.57361		-3.196	-0.0131836			69.752	5.49414	1.10938		69.752	1.56726	0.895264		-6.296	-0.03125	0.0200195
	-6.652	-0.03125		-6.496	-0.0605469			2.804	8.56641		0.103996	3.09436		-3.096	-0.000977			69.852	5.50391	1.09961		69.852	1.56726	0.895264		-6.196	-0.03125	0.0200195
	-6.552	-0.03125		-6.396	-0.0703125			2.904	8.72021		0.203995	3.75952		-2.996	0.00781			69.952	5.50391	1.09961		69.952	1.56726	0.895264		-6.096	-0.0410156	0.0205078
	-6.452	-0.03125		-6.296	-0.0703125			3.00401	8.87646		0.304001	3.6095		-2.896	-0.00928			70.052	5.49927	1.09961		70.052	1.56726	0.899902		-5.99599	-0.03125	0.0415039
	-6.352	-0.0219727		-6.196	-0.0699463			3.104	9.04712		0.403999	3.52783		-2.796	-0.00879			70.152	5.50391	1.09961		70.152	1.57239	0.905029		-5.896	-0.03125	0.0410156
	-6.252	-0.0163574		-6.096	-0.0605469			3.204	9.229		0.503998	3.93884		-2.696	0.0200195			70.252	5.51367	1.09961		70.252	1.57703	0.914795		-5.796	-0.0317383	0.0317383
	-6.152	-0.0214844		-5.996	-0.0605469			3.304	9.40039		0.603996	4.49255		-2.596	0.0395508			70.352	5.5188	1.10425		70.352	1.57703	0.919434		-5.696	-0.0410156	0.0317383
	-6.052	0.000488		-5.896	-0.0605469			3.404	9.56006		0.703995	5.09717		-2.496	0.0166016			70.452	5.52344	1.10938		70.452	1.57703	0.914795		-5.596	-0.0410156	0.0219727
	-5.952	-0.00464		-5.796	-0.0605469			3.50401	9.70947		0.804001	5.76013		-2.396	0.0454102			70.552	5.52344	1.11914		70.552	1.57703	0.934326		-5.49599	-0.0410156	0.0322266
	-5.852	-0.00977		-5.696	-0.0609131			3.604	9.88721		0.903999	6.04297		-2.296	0.0371094			70.652	5.52344	1.11914		70.652	1.5719	0.934326		-5.396	-0.0410156	0.0322266
	-5.752	-0.00977		-5.596	-0.0605469			3.704	10.0588		1.004	6.45081		-2.196	0.0473633			70.752	5.52344	1.10376		70.752	1.57703	0.934326		-5.296	-0.0410156	0.0415039
	-5.652	0.00195		-5.496	-0.0610352			3.804	10.2285		1.104	6.80005		-2.096	0.0561523			70.852	5.52344	1.11206		70.852	1.57703	0.934326		-5.196	-0.0405273	0.0415039
	-5.552	-0.0175781		-5.396	-0.0722656			3.904	10.3809		1.20399	7.11096		-1.996	0.059082			70.952	5.5332	1.10742		70.952	1.57703	0.934326		-5.096	-0.0200195	0.0512695
	-5.452	-0.0222168		-5.296	-0.0820313			4.00401	10.5471		1.304	7.41907		-1.896	0.0473633			71.052	5.52344	1.10742		71.052	1.58215	0.934326		-4.99599	-0.0268555	0.0610352
	-5.352	-0.0195313		-5.196	-0.0820313			4.104	10.6851		1.404	7.7301		-1.796	-0.0209961			71.152	5.52344	1.10742		71.152	1.58167	0.934326		-4.896	-0.0175781	0.0512695
	-5.252	-0.0195313		-5.096	-0.0820313			4.204	10.8286		1.504	8.04211		-1.696	-0.112793			71.252	5.52954	1.10742		71.252	1.57703	0.934326		-4.796	-0.0175781	0.0512695
	-5.152	-0.0251465		-4.996	-0.081543			4.304	10.9883		1.604	8.33008		-1.596	0.291748			71.352	5.54492	1.12183		71.352	1.58215	0.934326		-4.696	-0.0180664	0.0512695
	-5.052	-0.03125		-4.896	-0.0708008			4.404	11.1482		1.70399	8.65198		-1.496	0.127441			71.452	5.55469	1.12695		71.452	1.58679	0.924561		-4.596	-0.0410156	0.0512695
	-4.952	-0.0148926		-4.796	-0.0820313			4.50401	11.3105		1.804	8.94153		-1.396	0.0976563			71.552	5.55981	1.12695		71.552	1.5719	0.924561		-4.49599	-0.03125	0.0512695
	-4.852	-0.0144043		-4.696	-0.0917969			4.604	11.4395		1.904	9.24451		-1.296	0.000488			71.652	5.57104	1.12231		71.652	1.58215	0.914795		-4.396	-0.0317383	0.0517578
	-4.752	-0.0390625		-4.596	-0.0722656			4.704	11.5881		2.004	9.53943		-1.196	-0.0983887			71.752	5.56641	1.12183		71.752	1.58167	0.914795		-4.296	-0.0415039	0.0610352
	-4.652	-0.03125		-4.496	-0.0726318			4.804	11.7676		2.104	9.8512		-1.096	-0.0524902			71.852	5.56641	1.13672		71.852	1.58679	0.914795		-4.196	-0.0415039	0.0517578
	-4.552	-0.03125		-4.396	-0.0722656			4.904	11.9299		2.20399	10.1605		-0.996002	-0.0498047			71.952	5.56641	1.13672		71.952	1.57703	0.919434		-4.096	-0.050293	0.0605469
	-4.452	-0.0344238		-4.296	-0.0722656			5.00401	12.1001		2.304	10.4618		-0.895996	-0.0537109			72.052	5.5813	1.13672		72.052	1.57703	0.938965		-3.99599	-0.0507813	0.0517578
	-4.352	-0.0292969		-4.196	-0.0820313			5.104	12.2773		2.404	10.7715		-0.795998	0.0273438			72.152	5.59106	1.13672		72.152	1.57703	0.925049		-3.896	-0.0512695	0.0512695
	-4.252	-0.0246582		-4.096	-0.0722656			5.204	12.4297		2.504	11.041		-0.695999	0.010498			72.252	5.59058	1.14136		72.252	1.58215	0.914795		-3.796	-0.0507813	0.0419922
	-4.152	-0.0241699		-3.996	-0.0605469			5.304	12.5977		2.604	11.3418		-0.596001	-0.284912			72.352	5.58594	1.14185		72.352	1.59656	0.914795		-3.696	-0.0605469	0.0512695
	-4.052	-0.0246582		-3.896	-0.0600586			5.404	12.7617		2.70399	11.6235		-0.496002	0.122314			72.452	5.59106	1.14136		72.452	1.59656	0.914795		-3.596	-0.0605469	0.0615234
	-3.952	-0.03125		-3.796	-0.0683594			5.50401	12.9063		2.804	11.9027		-0.395996	-0.00293			72.552	5.60547	1.14648		72.552	1.59143	0.914795		-3.49599	-0.0522461	0.0708008
	-3.852	-0.0266113		-3.696	-0.0777588			5.604	13.0801		2.904	12.2212		-0.295998	0.219238			72.652	5.59937	1.13672		72.652	1.58679	0.914795		-3.396	-0.0327148	0.0615234
	-3.752	-0.0214844		-3.596	-0.0683594			5.704	13.2192		3.004	12.52		-0.195999	-3.72607			72.752	5.60352	1.13208		72.752	1.58679	0.919434		-3.296	-0.0234375	0.0683594
	-3.652	-0.0339355		-3.496	-0.0793457			5.804	13.3887		3.104	12.8224		-0.0960007	0.209961			72.852	5.61841	1.12695		72.852	1.57507	0.924561		-3.196	-0.0131836	0.0708008
	-3.552	-0.0302734		-3.396	-0.0687256			5.904	13.5293		3.20399	13.0941		0.004	0.977051			72.952	5.62305	1.12695		72.952	1.57507	0.924561		-3.096	-0.00244	0.0703125
	-3.452	-0.0495605		-3.296	-0.0875244			6.00401	13.6777		3.304	13.3793		0.104004	1.34424			73.052	5.61792	1.12183		73.052	1.58679	0.934326		-2.99599	-0.00195	0.0610352
	-3.352	-0.0617676		-3.196	-0.0793457			6.104	13.8188		3.404	13.6812		0.204002	1.89087			73.152	5.61328	1.13208		73.152	1.59192	0.934326		-2.896	-0.00244	0.0810547
	-3.252	-0.0668945		-3.096	-0.050415			6.204	13.9648		3.504	13.949		0.304001	2.18188			73.252	5.62817	1.12695		73.252	1.59143	0.934326		-2.796	-0.0209961	0.090332
	-3.152	-0.0566406		-2.996	-0.0511475			6.304	14.1177		3.604	14.2113		0.403999	2.89136			73.352	5.63281	1.12695		73.352	1.58679	0.934326		-2.696	-0.00146	0.0893555
	-3.052	-0.0402832		-2.896	-0.0507813			6.404	14.2793		3.70399	14.4828		0.503998	3.19775			73.452	5.63281	1.12695		73.452	1.58679	0.934326		-2.596	0.0168457	0.0810547
	-2.952	-0.0180664		-2.796	-0.098877			6.50401	14.4224		3.804	14.7843		0.604004	3.88745			73.552	5.62305	1.12695		73.552	1.58679	0.934326		-2.49599	0.000488	0.0917969
	-2.852	0.00854		-2.696	-0.0875244			6.604	14.5601		3.904	15.0488		0.704002	4.22852			73.652	5.64258	1.12891		73.652	1.59192	0.934326		-2.396	0.00977	0.0825195
	-2.752	0.0214844		-2.596	-0.0238037			6.704	14.6797		4.004	15.3184		0.804001	4.41602			73.752	5.64771	1.12891		73.752	1.59656	0.929199		-2.296	0.010498	0.0830078
	-2.652	0.057373		-2.496	-0.0910645			6.804	14.8208		4.104	15.6075		0.903999	4.46924			73.852	5.64258	1.12891		73.852	1.59143	0.929688		-2.196	0.0195313	0.0922852
	-2.552	0.0563965		-2.396	-0.141846			6.904	14.9785		4.20399	15.9139		1.004	4.56982			73.952	5.65234	1.12891		73.952	1.58679	0.924561		-2.096	0.0117188	0.0898438
	-2.452	0.0625		-2.296	-0.147705			7.00401	15.1167		4.304	16.2008		1.104	4.66772			74.052	5.65234	1.12891		74.052	1.58215	0.929199		-1.99599	0	0.0908203
	-2.352	0.0749512		-2.196	-0.119141			7.104	15.2488		4.404	16.4727		1.204	4.7793			74.152	5.66211	1.12891		74.152	1.59143	0.939453		-1.896	-0.00122	0.100098
	-2.252	0.0793457		-2.096	-0.0421143			7.204	15.4077		4.504	16.7496		1.304	4.79785			74.252	5.67188	1.13452		74.252	1.59192	0.934326		-1.796	-0.000977	0.102051
	-2.152	0.0693359		-1.996	0.00317			7.304	15.5474		4.604	17.0293		1.404	4.88916			74.352	5.67188	1.13599		74.352	1.59143	0.934326		-1.696	0.0512695	0.0927734
	-2.052	0.0628662		-1.896	0.131348			7.404	15.709		4.70399	17.3218		1.504	4.94775			74.452	5.66675	1.13086		74.452	1.58679	0.934326		-1.596	0.0571289	0.100098
	-1.952	-0.0820313		-1.796	0.209351			7.50401	15.8652		4.804	17.6196		1.604	4.9707			74.552	5.66724	1.13086		74.552	1.58679	0.934326		-1.49599	-0.060791	0.102051
	-1.852	0.0134277		-1.696	0.128418			7.604	16.02		4.904	17.9117		1.704	4.98975			74.652	5.68359	1.13086		74.652	1.58679	0.934326		-1.396	0.0588379	0.141113
	-1.752	0.120605		-1.596	0.00635			7.704	16.1699		5.004	18.1793		1.804	5.06836			74.752	5.69336	1.12622		74.752	1.58679	0.938965		-1.296	-1.13306	0.150879
	-1.652	0.335938		-1.496	-0.143433			7.804	16.3066		5.104	18.4437		1.904	5.08618			74.852	5.69336	1.12573		74.852	1.58679	0.94873		-1.196	-1.17065	0.160645
	-1.552	0.135376		-1.396	-0.222656			7.904	16.4473		5.20399	18.7305		2.004	5.11914			74.952	5.70313	1.13086		74.952	1.58679	0.953857		-1.096	-0.181885	0.167725
	-1.452	0.265259		-1.296	-0.230469			8.00401	16.5806		5.304	18.9996		2.104	5.12964			75.052	5.70313	1.12891		75.052	1.59192	0.953857		-0.995995	0.0180664	0.13916
	-1.352	0.0979004		-1.196	-0.23877			8.104	16.7266		5.404	19.2836		2.204	5.14771			75.152	5.70776	1.12427		75.152	1.60632	0.944092		-0.895996	0.160889	0.129395
	-1.252	0.03479		-1.096	-0.220337			8.204	16.8794		5.504	19.5547		2.304	5.20581			75.252	5.70313	1.11914		75.252	1.60632	0.944092		-0.795998	0.160156	0.13916
	-1.152	0.0428467		-0.996002	-0.107788			8.304	17.0298		5.604	19.8516		2.404	5.21899			75.352	5.69946	1.11914		75.352	1.59656	0.944092		-0.695999	0.173828	0.158691
	-1.052	0.0299072		-0.896004	-0.09021			8.404	17.1758		5.70399	20.1294		2.504	5.22925			75.452	5.71484	1.12378		75.452	1.59656	0.944092		-0.596001	0.0495605	0.161377
	-0.951996	0.0637207		-0.795998	0.00903			8.50401	17.3223		5.804	20.4253		2.604	5.2583			75.552	5.71948	1.12891		75.552	1.60266	0.944092		-0.495995	0.0715332	0.131348
	-0.851997	0.0992432		-0.695999	0.0406494			8.604	17.4634		5.904	20.6992		2.704	5.30493			75.652	5.72461	1.12891		75.652	1.60217	0.939453		-0.395996	0.139404	0.119629
	-0.751999	0.0845947		-0.596001	-0.0202637			8.704	17.6094		6.004	20.9993		2.804	5.33203			75.752	5.72974	1.11353		75.752	1.60266	0.94873		-0.295998	0.34082	0.12207
	-0.652	0.834839		-0.496002	-0.118408			8.804	17.7505		6.104	21.2617		2.904	5.3479			75.852	5.74414	1.11206		75.852	1.59241	0.958496		-0.195999	0.795654	0.130859
	-0.552002	0.0134277		-0.396004	-0.173828			8.904	17.8887		6.20399	21.5625		3.004	5.35034			75.952	5.74878	1.11719		75.952	1.5929	0.958984		-0.0960007	0.0842285	0.122559
	-0.451996	-0.182861		-0.295998	-0.32251			9.00401	18.0415		6.304	21.8317		3.104	5.37524			76.052	5.74414	1.11719		76.052	1.59851	0.953857		0.00401	-0.0551758	0.160645
	-0.351997	0.0275879		-0.195999	-0.675415			9.104	18.1914		6.404	22.1234		3.204	5.40039			76.152	5.75391	1.11255		76.152	1.59851	0.94873		0.104004	-0.129395	0.199951
	-0.251999	-0.0986328		-0.0960007	-0.663086			9.204	18.3594		6.504	22.4102		3.304	5.39917			76.252	5.74414	1.12183		76.252	1.59241	0.949219		0.204002	-1.34204	0.1521
	-0.152	-0.0977783		0.004	-0.552368			9.304	18.5078		6.604	22.7108		3.404	5.44775			76.352	5.7605	1.11719		76.352	1.58679	0.944092		0.304001	-0.917969	0.17041
	-0.052002	-0.103516		0.103996	0.083374			9.404	18.6387		6.70399	22.9906		3.504	5.46729			76.452	5.74609	1.11719		76.452	1.58679	0.944092		0.403999	1.72339	0.187012
	0.0480042	0.0372314		0.204002	0.634399			9.50401	18.7871		6.804	23.3011		3.604	5.49878			76.552	5.75586	1.11719		76.552	1.58679	0.94873		0.504005	2.55713	0.303467
	0.148003	0.0744629		0.304001	0.72937			9.604	18.9277		6.904	23.5793		3.704	5.52808			76.652	5.74976	1.10742		76.652	1.58679	0.953857		0.604004	2.49023	0.158691
	0.248001	-0.405029		0.403999	0.787476			9.704	19.0806		7.004	23.8384		3.804	5.55713			76.752	5.75391	1.10742		76.752	1.57703	0.953857		0.704002	2.56323	0.076416
	0.348	-0.183105		0.503998	0.788696			9.804	19.2378		7.104	24.111		3.904	5.57666			76.852	5.76367	1.10742		76.852	1.58313	0.944092		0.804001	2.49146	0.48877
	0.447998	0.111816		0.603996	0.824219			9.904	19.3853		7.20399	24.391		4.004	5.61938			76.952	5.77344	1.10278		76.952	1.58875	0.944092		0.903999	2.93481	1.23853
	0.548004	0.663452		0.704002	0.921143			10.004	19.5547		7.304	24.6816		4.104	5.62695			77.052	5.77344	1.10229		77.052	1.58875	0.944092		1.00401	3.00732	1.62817
	0.648003	1.12769		0.804001	0.989136			10.104	19.6992		7.404	24.9512		4.204	5.65283			77.152	5.7832	1.10742		77.152	1.59851	0.960449		1.104	3.10791	2.07666
	0.748001	1.46729		0.903999	0.998047			10.204	19.8364		7.504	25.2285		4.304	5.6665			77.252	5.78784	1.11719		77.252	1.59851	0.965576		1.204	3.11133	2.45679
	0.848	1.91272		1.004	1.00977			10.304	19.981		7.604	25.5101		4.404	5.68555			77.352	5.7832	1.10742		77.352	1.59851	0.965576		1.304	3.13696	2.66577
	0.947998	2.14136		1.104	1.04114			10.404	20.1387		7.70399	25.8004		4.504	5.69971			77.452	5.77808	1.10742		77.452	1.59851	0.953857		1.404	3.26855	2.62671
	1.048	2.36816		1.204	1.08228			10.504	20.2676		7.804	26.0723		4.604	5.72705			77.552	5.77856	1.10742		77.552	1.60364	0.953857		1.50401	3.35791	2.80298
	1.148	2.5708		1.304	1.12891			10.604	20.4282		7.904	26.3304		4.704	5.74976			77.652	5.7832	1.09302		77.652	1.60828	0.949219		1.604	3.40967	3.34937
	1.248	2.79004		1.404	1.1676			10.704	20.5776		8.004	26.6323		4.804	5.74707			77.752	5.7832	1.09766		77.752	1.59241	0.955811		1.704	3.40625	3.42529
	1.348	2.92749		1.504	1.20044			10.804	20.6978		8.104	26.891		4.904	5.77979			77.852	5.7832	1.08789		77.852	1.5929	0.960449		1.804	3.46777	3.31689
	1.448	3.13831		1.604	1.2207			10.904	20.8398		8.20399	27.1813		5.004	5.81104			77.952	5.78784	1.08789		77.952	1.59851	0.965576		1.904	3.52734	3.25513
	1.548	3.3385		1.704	1.24915			11.004	20.9692		8.304	27.4414		5.104	5.83838			78.052	5.77344	1.08789		78.052	1.59851	0.955811		2.00401	3.59009	3.17944
	1.648	3.54944		1.804	1.27148			11.104	21.0879		8.404	27.7262		5.204	5.8623			78.152	5.77344	1.08789		78.152	1.59851	0.955811		2.104	3.65723	3.20166
	1.748	3.73608		1.904	1.30078			11.204	21.2598		8.504	28.002		5.304	5.88672			78.252	5.79028	1.08789		78.252	1.59851	0.955811		2.204	3.69971	3.23193
	1.848	3.89294		2.004	1.32959			11.304	21.4082		8.604	28.2677		5.404	5.90869			78.352	5.78979	1.08325		78.352	1.58875	0.955811		2.304	3.74683	3.26074
	1.948	4.09045		2.104	1.34729			11.404	21.5376		8.70399	28.5195		5.504	5.92822			78.452	5.78052	1.08276		78.452	1.59387	0.955811		2.404	3.76953	3.29053
	2.048	4.28198		2.204	1.36926			11.504	21.6875		8.804	28.7813		5.604	5.94727			78.552	5.78516	1.08325		78.552	1.60828	0.961426		2.50401	3.84961	3.2915
	2.148	4.45288		2.304	1.40039			11.604	21.8398		8.904	29.0547		5.704	5.96875			78.652	5.78516	1.07813		78.652	1.59851	0.977295		2.604	3.91992	3.30127
	2.248	4.59497		2.404	1.44177			11.704	21.9683		9.004	29.332		5.804	5.99072			78.752	5.78516	1.07813		78.752	1.59851	0.972656		2.704	4.00854	3.32007
	2.348	4.74683		2.504	1.48828			11.804	22.1079		9.104	29.5938		5.904	6.01758			78.852	5.79492	1.07813		78.852	1.59851	0.957764		2.804	4.02661	3.31177
	2.448	4.90198		2.604	1.52942			11.904	22.2656		9.20399	29.8711		6.004	6.03174			78.952	5.80469	1.08789		78.952	1.59851	0.967529		2.904	4.06836	3.33008
	2.548	5.04102		2.704	1.55042			12.004	22.4063		9.304	30.1523		6.104	6.05811			79.052	5.80469	1.09253		79.052	1.59851	0.967529		3.00401	4.13843	3.32056
	2.648	5.16992		2.804	1.58948			12.104	22.5469		9.404	30.4219		6.204	6.0459			79.152	5.80005	1.09302		79.152	1.59851	0.957764		3.104	4.17749	3.35205
	2.748	5.28625		2.904	1.60107			12.204	22.707		9.504	30.6914		6.304	6.08594			79.252	5.80469	1.08789		79.252	1.58362	0.957764		3.204	4.21875	3.34009
	2.848	5.42102		3.004	1.60938			12.304	22.8477		9.604	30.9609		6.404	6.1001			79.352	5.79956	1.08789		79.352	1.58411	0.957764		3.304	4.28955	3.35132
	2.948	5.5614		3.104	1.63989			12.404	22.9883		9.70399	31.2535		6.504	6.12744			79.452	5.79492	1.09766		79.452	1.58362	0.947998		3.404	4.32935	3.3418
	3.048	5.66492		3.204	1.64099			12.504	23.1489		9.804	31.5328		6.604	6.13525			79.552	5.80981	1.09302		79.552	1.57898	0.947998		3.50401	4.38086	3.33252
	3.148	5.79883		3.304	1.67932			12.604	23.3086		9.904	31.7813		6.704	6.16602			79.652	5.81445	1.09766		79.652	1.58875	0.952637		3.604	4.46094	3.35229
	3.248	5.91687		3.404	1.68945			12.704	23.4414		10.004	32.0542		6.804	6.18848			79.752	5.82422	1.09351		79.752	1.58875	0.961914		3.704	4.50928	3.35205
	3.348	6.04773		3.504	1.70862			12.804	23.5898		10.104	32.3281		6.904	6.22803			79.852	5.82422	1.10938		79.852	1.58875	0.946045		3.804	4.54858	3.3501
	3.448	6.17456		3.604	1.72107			12.904	23.7188		10.204	32.6136		7.004	6.23682			79.952	5.82422	1.10938		79.952	1.58875	0.946045		3.904	4.59766	3.35938
	3.548	6.28589		3.704	1.74951			13.004	23.8672		10.304	32.8727		7.104	6.24854			80.052	5.82422	1.09961		80.052	1.58875	0.946045		4.00401	4.63989	3.3479
	3.648	6.39429		3.804	1.76025			13.104	24.0078		10.404	33.1289		7.204	6.2793			80.152	5.82422	1.09399		80.152	1.59387	0.955811		4.104	4.67188	3.34033
	3.748	6.505		3.904	1.80042			13.204	24.1567		10.504	33.4098		7.304	6.30078			80.252	5.8125	1.08789		80.252	1.59851	0.946045		4.204	4.7207	3.32007
	3.848	6.58679		4.004	1.82031			13.304	24.3066		10.604	33.6621		7.404	6.31934			80.352	5.8125	1.08789		80.352	1.59338	0.946045		4.304	4.78125	3.29199
	3.948	6.68945		4.104	1.82971			13.404	24.4702		10.704	33.9117		7.504	6.3667			80.452	5.82837	1.09766		80.452	1.58875	0.950684		4.404	4.82935	3.30078
	4.048	6.77759		4.204	1.83984			13.504	24.5781		10.804	34.1719		7.604	6.37744			80.552	5.83398	1.10742		80.552	1.58875	0.955811		4.50401	4.87891	3.28174
	4.148	6.87854		4.304	1.86133			13.604	24.7188		10.904	34.4492		7.704	6.39648			80.652	5.82422	1.10229		80.652	1.58875	0.955811		4.604	4.91846	3.27197
	4.248	6.98328		4.404	1.88086			13.704	24.8633		11.004	34.7308		7.804	6.42578			80.752	5.82422	1.10742		80.752	1.58875	0.965576		4.704	4.97803	3.2627
	4.348	7.05396		4.504	1.90002			13.804	25.0112		11.104	34.9899		7.904	6.43652			80.852	5.82422	1.10742		80.852	1.58874	0.965576		4.804	5.01807	3.26221
	4.448	7.13965		4.604	1.92029			13.904	25.1367		11.204	35.2426		8.004	6.47656			80.952	5.83398	1.10474		80.952	1.57898	0.955811		4.904	5.07861	3.24805
	4.548	7.21558		4.704	1.95862			14.004	25.2695		11.304	35.5215		8.104	6.49805			81.052	5.84888	1.10425		81.052	1.58874	0.955811		5.00401	5.13623	3.23877
	4.648	7.31055		4.804	1.9707			14.104	25.3789		11.404	35.8219		8.204	6.52783			81.152	5.85352	1.10474		81.152	1.58875	0.955811		5.104	5.18799	3.229
	4.748	7.40039		4.904	1.98279			14.204	25.5273		11.504	36.0941		8.304	6.54736			81.252	5.84888	1.09961		81.252	1.58875	0.955811		5.204	5.23877	3.21875
	4.848	7.48242		5.004	2.01135			14.304	25.6563		11.604	36.3691		8.404	6.57422			81.352	5.84839	1.09961		81.352	1.58362	0.955811		5.304	5.31006	3.20947
	4.948	7.573		5.104	2.03125			14.404	25.7964		11.704	36.65		8.504	6.60791			81.452	5.84888	1.09961		81.452	1.58875	0.955811		5.404	5.36182	3.20947
	5.048	7.64844		5.204	2.05078			14.504	25.9082		11.804	36.8793		8.604	6.62695			81.552	5.84839	1.10938		81.552	1.58875	0.955811		5.50401	5.44092	3.20898
	5.148	7.71704		5.304	2.05078			14.604	26.0801		11.904	37.1504		8.704	6.64502			81.652	5.84375	1.1145		81.652	1.58875	0.965576		5.604	5.48047	3.18994
	5.248	7.78198		5.404	2.07068			14.704	26.2217		12.004	37.3997		8.804	6.67627			81.752	5.84375	1.10938		81.752	1.58875	0.955811		5.704	5.54102	3.18994
	5.348	7.8623		5.504	2.09912			14.804	26.3706		12.104	37.6504		8.904	6.70703			81.852	5.854	1.10938		81.852	1.58875	0.960938		5.804	5.5918	3.19043
	5.448	7.92188		5.604	2.10938			14.904	26.5078		12.204	37.9434		9.004	6.72705			81.952	5.86328	1.10938		81.952	1.58875	0.960449		5.904	5.68018	3.19922
	5.548	8.01172		5.704	2.11914			15.004	26.6602		12.304	38.2012		9.104	6.76611			82.052	5.86792	1.11914		82.052	1.58874	0.955811		6.00401	5.73584	3.18018
	5.648	8.09448		5.804	2.13867			15.104	26.8086		12.404	38.4785		9.204	6.77734			82.152	5.85352	1.10425		82.152	1.59851	0.965576		6.104	5.77734	3.17041
	5.748	8.17383		5.904	2.1582			15.204	26.9487		12.504	38.7285		9.304	6.80713			82.252	5.85864	1.1145		82.252	1.59851	0.965576		6.204	5.83789	3.17041
	5.848	8.22534		6.004	2.16797			15.304	27.0879		12.604	38.9902		9.404	6.82666			82.352	5.86328	1.10938		82.352	1.59851	0.955811		6.304	5.91797	3.16992
	5.948	8.31323		6.104	2.18909			15.404	27.2363		12.704	39.252		9.504	6.84619			82.452	5.86328	1.10938		82.452	1.59851	0.955811		6.404	5.95654	3.15088
	6.048	8.38867		6.204	2.20898			15.504	27.3652		12.804	39.5332		9.604	6.87744			82.552	5.87354	1.10938		82.552	1.59851	0.960938		6.50401	6.0083	3.1416
	6.148	8.45117		6.304	2.21838			15.604	27.5059		12.904	39.818		9.704	6.89648			82.652	5.87769	1.12891		82.652	1.59851	0.955811		6.604	6.06836	3.15039
	6.248	8.5293		6.404	2.23047			15.704	27.627		13.004	40.0703		9.804	6.91455			82.752	5.86328	1.12427		82.752	1.60217	0.955811		6.704	6.10742	3.12988
	6.348	8.60522		6.504	2.25			15.804	27.7559		13.104	40.3516		9.904	6.93799			82.852	5.86328	1.11914		82.852	1.59656	0.955811		6.804	6.14844	3.14111
	6.448	8.66919		6.604	2.26953			15.904	27.9199		13.204	40.6016		10.004	6.95947			82.952	5.86328	1.11914		82.952	1.59656	0.955811		6.904	6.20654	3.13086
	6.548	8.74683		6.704	2.27942			16.004	28.0483		13.304	40.8594		10.104	6.97461			83.052	5.86841	1.11914		83.052	1.59656	0.938965		7.00401	6.24854	3.12158
	6.648	8.81519		6.804	2.29102			16.104	28.168		13.404	41.1406		10.204	6.98877			83.152	5.87305	1.12378		83.152	1.59656	0.939453		7.104	6.31006	3.11182
	6.748	8.87109		6.904	2.31055			16.204	28.3086		13.504	41.3832		10.304	7.02783			83.252	5.87305	1.12891		83.252	1.59143	0.934326		7.204	6.36914	3.1001
	6.848	8.94604		7.004	2.32031			16.304	28.4609		13.604	41.6422		10.404	7.04688			83.352	5.87305	1.12427		83.352	1.58679	0.934326		7.304	6.42969	3.10938
	6.948	9.02148		7.104	2.33167			16.404	28.582		13.704	41.902		10.504	7.06104			83.452	5.88989	1.11914		83.452	1.58679	0.934326		7.404	6.48047	3.09033
	7.048	9.07227		7.204	2.33203			16.504	28.7188		13.804	42.1816		10.604	7.09229			83.552	5.88477	1.11914		83.552	1.59656	0.934326		7.50401	6.54102	3.08057
	7.148	9.1355		7.304	2.3512			16.604	28.8403		13.904	42.4398		10.704	7.11182			83.652	5.89453	1.12891		83.652	1.59656	0.944092		7.604	6.59961	3.08105
	7.248	9.20532		7.404	2.36133			16.704	28.9785		14.004	42.6992		10.804	7.13916			83.752	5.89453	1.12891		83.752	1.59143	0.944092		7.704	6.66064	3.08008
	7.348	9.25464		7.504	2.38086			16.804	29.0874		14.104	42.9805		10.904	7.1582			83.852	5.89453	1.12891		83.852	1.58679	0.944092		7.804	6.73047	3.0708
	7.448	9.30444		7.604	2.39099			16.904	29.2305		14.204	43.2422		11.004	7.18018			83.952	5.89453	1.11914		83.952	1.59656	0.944092		7.904	6.80029	3.06104
	7.548	9.38867		7.704	2.41992			17.004	29.3398		14.304	43.5199		11.104	7.19971			84.052	5.90063	1.11914		84.052	1.59656	0.944092		8.00401	6.84766	3.04932
	7.648	9.43848		7.804	2.43127			17.104	29.4805		14.404	43.7793		11.204	7.21924			84.152	5.90015	1.12378		84.152	1.59143	0.944092		8.104	6.89844	3.04004
	7.748	9.49609		7.904	2.42188			17.204	29.6289		14.504	44.0289		11.304	7.24658			84.252	5.9043	1.13867		84.252	1.58679	0.944092		8.204	6.95898	3.03955
	7.848	9.53906		8.004	2.44336			17.304	29.7695		14.604	44.2891		11.404	7.25781			84.352	5.9043	1.13867		84.352	1.60828	0.944092		8.304	7.00781	3.04932
	7.948	9.60938		8.104	2.45313			17.404	29.8984		14.704	44.5703		11.504	7.26807			84.452	5.9043	1.14331		84.452	1.60828	0.944092		8.404	7.05908	3.05908
	8.048	9.67261		8.204	2.47266			17.504	30.0391		14.804	44.8203		11.604	7.29199			84.552	5.89917	1.14844		84.552	1.60315	0.955811		8.50401	7.12891	3.04932
	8.148	9.70898		8.304	2.4917			17.604	30.1602		14.904	45.0703		11.704	7.3208			84.652	5.89453	1.14844		84.652	1.59851	0.955811		8.604	7.1875	3.04932
	8.248	9.76758		8.404	2.49023			17.704	30.3086		15.004	45.3398		11.804	7.32861			84.752	5.89966	1.13867		84.752	1.60364	0.955811		8.704	7.23828	3.03955
	8.348	9.81836		8.504	2.5			17.804	30.4492		15.104	45.6016		11.904	7.35938			84.852	5.91406	1.13867		84.852	1.60828	0.955811		8.804	7.31787	3.05078
	8.448	9.86694		8.604	2.51953			17.904	30.5977		15.204	45.8711		12.004	7.37549			84.952	5.90894	1.13867		84.952	1.60828	0.955811		8.904	7.35938	3.03174
	8.548	9.93164		8.704	2.5293			18.004	30.7383		15.304	46.1328		12.104	7.38672			85.052	5.9043	1.13867		85.052	1.60315	0.955811		9.00401	7.41797	3.02197
	8.648	9.98242		8.804	2.55078			18.104	30.8906		15.404	46.3711		12.204	7.4165			85.152	5.9043	1.13867		85.152	1.59851	0.955811		9.104	7.48828	3.03125
	8.748	10.0457		8.904	2.56055			18.204	31.0469		15.504	46.641		12.304	7.44727			85.252	5.90942	1.12891		85.252	1.60828	0.955811		9.204	7.53906	3.01221
	8.848	10.0938		9.004	2.58008			18.304	31.168		15.604	46.9121		12.404	7.45752			85.352	5.91406	1.13452		85.352	1.6134	0.955811		9.304	7.60938	3.01221
	8.948	10.157		9.104	2.58008			18.404	31.3086		15.704	47.182		12.504	7.48877			85.452	5.91406	1.14063		85.452	1.61804	0.955811		9.404	7.6582	3.00244
	9.048	10.2402		9.204	2.60938			18.504	31.4487		15.804	47.4492		12.604	7.5083			85.552	5.91406	1.14063		85.552	1.60828	0.960449		9.50401	7.72852	3.00977
	9.148	10.2715		9.304	2.60938			18.604	31.5991		15.904	47.7109		12.704	7.54688			85.652	5.9187	1.14526		85.652	1.60315	0.965576		9.604	7.77881	2.98877
	9.248	10.3223		9.404	2.61963			18.704	31.7114		16.004	47.9684		12.804	7.56934			85.752	5.91406	1.14575		85.752	1.60828	0.965576		9.704	7.83008	2.99854
	9.348	10.373		9.504	2.64063			18.804	31.8379		16.104	48.2211		12.904	7.59766			85.852	5.91406	1.14063		85.852	1.60828	0.953857		9.804	7.89844	2.98828
	9.448	10.4373		9.604	2.6499			18.904	31.959		16.204	48.4922		13.004	7.61963			85.952	5.91406	1.14063		85.952	1.59851	0.975342		9.904	7.94922	2.97949
	9.548	10.4941		9.704	2.65039			19.004	32.0996		16.304	48.7617		13.104	7.63965			86.052	5.90894	1.12891		86.052	1.60876	0.97998		10.004	8.02881	2.979
	9.648	10.5378		9.804	2.66016			19.104	32.2402		16.404	49.0117		13.204	7.68799			86.152	5.9043	1.14526		86.152	1.61804	0.963623		10.104	8.05078	2.979
	9.748	10.6133		9.904	2.67969			19.204	32.3608		16.504	49.2422		13.304	7.71143			86.252	5.90942	1.15503		86.252	1.61804	0.975342		10.204	8.10938	2.98096
	9.848	10.6641		10.004	2.68945			19.304	32.4766		16.604	49.4922		13.404	7.73877			86.352	5.91406	1.1438		86.352	1.61804	0.975342		10.304	8.16992	2.9707
	9.948	10.7195		10.104	2.70898			19.404	32.6094		16.704	49.7543		13.504	7.75049			86.452	5.92383	1.14844		86.452	1.61804	0.975342		10.404	8.19727	2.97168
	10.048	10.7637		10.204	2.71875			19.504	32.7383		16.804	50.0137		13.604	7.77002			86.552	5.92383	1.14331		86.552	1.61292	0.970703		10.504	8.25781	2.98242
	10.148	10.8027		10.304	2.72852			19.604	32.8672		16.904	50.2793		13.704	7.80176			86.652	5.9187	1.16992		86.652	1.60315	0.965576		10.604	8.31836	2.96338
	10.248	10.8511		10.404	2.73792			19.704	32.9766		17.004	50.5289		13.804	7.83789			86.752	5.92383	1.15259		86.752	1.6134	0.965576		10.704	8.37891	2.95166
	10.348	10.9043		10.504	2.75159			19.804	33.1172		17.104	50.7703		13.904	7.84814			86.852	5.91406	1.14648		86.852	1.61292	0.965576		10.804	8.4375	2.95166
	10.448	10.9363		10.604	2.76172			19.904	33.2578		17.204	51.0383		14.004	7.87891			86.952	5.91919	1.15112		86.952	1.6134	0.970215		10.904	8.48779	2.96094
	10.548	11		10.704	2.77148			20.004	33.3789		17.304	51.2816		14.104	7.88916			87.052	5.9187	1.16797		87.052	1.61292	0.970703		11.004	8.5293	2.93994
	10.648	11.0476		10.804	2.78125			20.104	33.5254		17.404	51.5406		14.204	7.9082			87.152	5.91406	1.16333		87.152	1.6134	0.975342		11.104	8.56836	2.94043
	10.748	11.0918		10.904	2.79102			20.204	33.6152		17.504	51.793		14.304	7.93848			87.252	5.92578	1.1582		87.252	1.61804	0.97998		11.204	8.61914	2.93945
	10.848	11.1355		11.004	2.80078			20.304	33.7559		17.604	52.0629		14.404	7.9668			87.352	5.91406	1.16284		87.352	1.61804	0.985107		11.304	8.68945	2.93018
	10.948	11.1719		11.104	2.81018			20.404	33.8843		17.704	52.3301		14.504	7.98828			87.452	5.92383	1.17773		87.452	1.6134	0.980469		11.404	8.75	2.93018
	11.048	11.2156		11.204	2.81055			20.504	34.0278		17.804	52.5801		14.604	8.01025			87.552	5.92383	1.17773		87.552	1.61804	0.97998		11.504	8.79883	2.92041
	11.148	11.2598		11.304	2.82031			20.604	34.1577		17.904	52.8496		14.704	8.02979			87.652	5.93359	1.16602		87.652	1.61291	0.990234		11.604	8.87891	2.93018
	11.248	11.2988		11.404	2.83936			20.704	34.2891		18.004	53.0996		14.804	8.05713			87.752	5.93359	1.17773		87.752	1.60828	0.985107		11.704	8.93896	2.9209
	11.348	11.3301		11.504	2.82813			20.804	34.4297		18.104	53.3613		14.904	8.08838			87.852	5.93359	1.18237		87.852	1.60828	0.985107		11.804	9	2.92822
	11.448	11.3738		11.604	2.83984			20.904	34.5469		18.204	53.6191		15.004	8.10742			87.952	5.94336	1.1875		87.952	1.60828	0.985107		11.904	9.04883	2.92773
	11.548	11.4102		11.704	2.85938			21.004	34.6875		18.304	53.8887		15.104	8.11719			88.052	5.94336	1.17578		88.052	1.61804	0.985107		12.004	9.10938	2.91846
	11.648	11.4539		11.804	2.86877			21.104	34.8286		18.404	54.1309		15.204	8.13916			88.152	5.93823	1.17578		88.152	1.61804	0.999512		12.104	9.16992	2.9082
	11.748	11.5027		11.904	2.86914			21.204	34.9487		18.504	54.4009		15.304	8.15918			88.252	5.94336	1.17578		88.252	1.61804	1.00464		12.204	9.24023	2.89893
	11.848	11.5508		12.004	2.87891			21.304	35.0879		18.604	54.6738		15.404	8.19971			88.352	5.94336	1.17578		88.352	1.62781	1.00464		12.304	9.30029	2.88916
	11.948	11.5586		12.104	2.8988			21.404	35.2207		18.704	54.9434		15.504	8.23096			88.452	5.95313	1.17578		88.452	1.62781	1		12.404	9.34033	2.87988
	12.048	11.5977		12.204	2.91797			21.504	35.3457		18.804	55.1735		15.604	8.25049			88.552	5.94702	1.17114		88.552	1.62781	0.994873		12.504	9.38086	2.90039
	12.148	11.6335		12.304	2.92737			21.604	35.4785		18.904	55.4023		15.704	8.27783			88.652	5.9563	1.18237		88.652	1.62781	0.994873		12.604	9.44141	2.88184
	12.248	11.6777		12.404	2.92773			21.704	35.6079		19.004	55.6523		15.804	8.29736			88.752	5.96094	1.1875		88.752	1.62317	0.994873		12.704	9.50977	2.89111
	12.348	11.7168		12.504	2.93945			21.804	35.7451		19.104	55.9023		15.904	8.31689			88.852	5.96289	1.1875		88.852	1.62268	1.00464		12.804	9.54883	2.88086
	12.448	11.7537		12.604	2.95862			21.904	35.8672		19.204	56.1406		16.004	8.33643			88.952	5.96289	1.1875		88.952	1.61292	1.00464		12.904	9.59912	2.86963
	12.548	11.8044		12.704	2.95898			22.004	36.0078		19.304	56.3906		16.104	8.36768			89.052	5.96289	1.1875		89.052	1.6134	1.00928		13.004	9.6582	2.86963
	12.648	11.8496		12.804	2.96875			22.104	36.1284		19.404	56.6215		16.204	8.38721			89.152	5.96753	1.1875		89.152	1.61291	1.00977		13.104	9.69971	2.87012
	12.748	11.8777		12.904	2.97852			22.204	36.248		19.504	56.8926		16.304	8.41797			89.252	5.96289	1.19263		89.252	1.60828	1.0144		13.204	9.75977	2.87939
	12.848	11.9219		13.004	2.99805			22.304	36.3887		19.604	57.1309		16.404	8.43994			89.352	5.95313	1.1875		89.352	1.60828	1.0144		13.304	9.81836	2.86963
	12.948	11.9414		13.104	3.01953			22.404	36.4976		19.704	57.3496		16.504	8.45947			89.452	5.96802	1.19312		89.452	1.60828	1.0144		13.404	9.87891	2.87939
	13.048	11.989		13.204	3.03125			22.504	36.6211		19.804	57.5918		16.604	8.49121			89.552	5.96753	1.19922		89.552	1.6134	1.01904		13.504	9.93945	2.86914
	13.148	12.0215		13.304	3.03174			22.604	36.75		19.904	57.8613		16.704	8.5083			89.652	5.96802	1.19458		89.652	1.61804	1.02417		13.604	10.0098	2.85986
	13.248	12.0652		13.404	3.06213			22.704	36.8906		20.004	58.1113		16.804	8.53955			89.752	5.98242	1.18945		89.752	1.61804	1.01953		13.704	10.0698	2.8501
	13.348	12.1016		13.504	3.0625			22.804	37.0229		20.104	58.3418		16.904	8.5708			89.852	5.98242	1.19409		89.852	1.61804	1.0144		13.804	10.1196	2.85059
	13.448	12.1406		13.604	3.07227			22.904	37.1191		20.204	58.5918		17.004	8.58984			89.952	5.96753	1.20898		89.952	1.62268	1.01904		13.904	10.1797	2.84961
	13.548	12.1836		13.704	3.08203			23.004	37.2632		20.304	58.834		17.104	8.6001			90.052	5.97266	1.20435		90.052	1.61804	1.01953		14.004	10.2305	2.83057
	13.648	12.2202		13.804	3.09143			23.104	37.3711		20.404	59.0918		17.204	8.61963			90.152	5.98755	1.19922		90.152	1.60828	1.01904		14.104	10.2783	2.83252
	13.748	12.2695		13.904	3.0918			23.204	37.5044		20.504	59.3418		17.304	8.65088			90.252	5.99219	1.19922		90.252	1.60828	1.03125		14.204	10.3481	2.82275
	13.848	12.3054		14.004	3.1012			23.304	37.6504		20.604	59.5918		17.404	8.68213			90.352	6.00195	1.20898		90.352	1.60828	1.0144		14.304	10.418	2.81299
	13.948	12.3496		14.104	3.10156			23.404	37.7988		20.704	59.834		17.504	8.70166			90.452	5.99683	1.20435		90.452	1.60828	1.0144		14.404	10.4883	2.81299
	14.048	12.4004		14.204	3.11328			23.504	37.9585		20.804	60.084		17.604	8.729			90.552	5.99829	1.19922		90.552	1.60828	1.0144		14.504	10.5293	2.80322
	14.148	12.4409		14.304	3.11328			23.604	38.0684		20.904	60.334		17.704	8.75977			90.652	6.01367	1.19922		90.652	1.60828	1.00464		14.604	10.5879	2.80322
	14.248	12.4902		14.404	3.11328			23.704	38.1973		21.004	60.584		17.804	8.76807			90.752	6.00391	1.20337		90.752	1.60828	1.00464		14.704	10.646	2.80127
	14.348	12.5215		14.504	3.13269			23.804	38.3613		21.104	60.8344		17.904	8.7876			90.852	6.0105	1.19727		90.852	1.60828	1.00464		14.804	10.6978	2.79199
	14.448	12.5652		14.604	3.15039			23.904	38.4897		21.204	61.0859		18.004	8.81885			90.952	6.01099	1.19727		90.952	1.60828	1.00928		14.904	10.7676	2.81104
	14.548	12.5898		14.704	3.15039			24.004	38.6094		21.304	61.3633		18.104	8.83838			91.052	6.02539	1.19727		91.052	1.60828	1.02417		15.004	10.8281	2.7915
	14.648	12.6328		14.804	3.15002			24.104	38.7505		21.404	61.6019		18.204	8.86963			91.152	6.01563	1.20703		91.152	1.60828	1.02417		15.104	10.8965	2.80127
	14.748	12.6719		14.904	3.16016			24.204	38.8999		21.504	61.8414		18.304	8.90039			91.252	6.01563	1.20703		91.252	1.60315	1.0144		15.204	10.9663	2.80127
	14.848	12.6992		15.004	3.18164			24.304	39.0117		21.604	62.0703		18.404	8.91064			91.352	6.02539	1.20239		91.352	1.59851	1.0144		15.304	10.998	2.7915
	14.948	12.7422		15.104	3.18127			24.404	39.1406		21.704	62.3121		18.504	8.93799			91.452	6.03516	1.1875		91.452	1.60364	1.02002		15.404	11.0586	2.7915
	15.048	12.7813		15.204	3.20117			24.504	39.2813		21.804	62.541		18.604	8.95752			91.552	6.03516	1.19263		91.552	1.60315	1.02051		15.504	11.0879	2.79102
	15.148	12.8228		15.304	3.20081			24.604	39.4102		21.904	62.7832		18.704	8.97705			91.652	6.03516	1.18237		91.652	1.59338	1.01025		15.604	11.1582	2.78174
	15.248	12.873		15.404	3.20117			24.704	39.5391		22.004	63.0219		18.804	8.99658			91.752	6.03516	1.1875		91.752	1.60364	1.01074		15.704	11.2285	2.77197
	15.348	12.9043		15.504	3.21057			24.804	39.6875		22.104	63.2617		18.904	9.01611			91.852	6.05005	1.19727		91.852	1.60315	1.01025		15.804	11.2788	2.77002
	15.448	12.9316		15.604	3.21094			24.904	39.7969		22.204	63.5039		19.004	9.03564			91.952	6.05469	1.19727		91.952	1.59851	1.01636		15.904	11.3184	2.76953
	15.548	12.9707		15.704	3.2207			25.004	39.9302		22.304	63.7621		19.104	9.06738			92.052	6.05469	1.19263		92.052	1.59851	1.00659		16.004	11.3496	2.75049
	15.648	13.0066		15.804	3.23987			25.104	40.0601		22.404	63.9902		19.204	9.10742			92.152	6.04492	1.1875		92.152	1.59851	1.01074		16.104	11.4175	2.75049
	15.748	13.043		15.904	3.23279			25.204	40.1719		22.504	64.2402		19.304	9.10986			92.252	6.05469	1.17773		92.252	1.59851	1.00464		16.204	11.4785	2.75098
	15.848	13.0742		16.004	3.24182			25.304	40.3008		22.604	64.4824		19.404	9.12988			92.352	6.05469	1.18237		92.352	1.60364	0.994873		16.304	11.5293	2.76025
	15.948	13.1016		16.104	3.25232			25.404	40.418		22.704	64.7321		19.504	9.15869			92.452	6.06445	1.18286		92.452	1.61194	1.00464		16.404	11.5898	2.77002
	16.048	13.1328		16.204	3.27112			25.504	40.5469		22.804	64.9847		19.604	9.17822			92.552	6.05786	1.18237		92.552	1.60632	1.00464		16.504	11.6479	2.76025
	16.148	13.1765		16.304	3.27112			25.604	40.6489		22.904	65.2441		19.704	9.19727			92.652	6.07886	1.1875		92.652	1.60632	1.0144		16.604	11.7188	2.75977
	16.248	13.2129		16.404	3.27185			25.704	40.7793		23.004	65.4902		19.804	9.21924			92.752	6.07422	1.17773		92.752	1.61609	1.01025		16.704	11.7676	2.75049
	16.348	13.2449		16.504	3.29102			25.804	40.896		23.104	65.7321		19.904	9.24707			92.852	6.0625	1.17773		92.852	1.61609	1.01636		16.804	11.8179	2.75098
	16.448	13.2766		16.604	3.30078			25.904	40.9883		23.204	65.9805		20.004	9.27588			92.952	6.08398	1.16797		92.952	1.61609	1.01636		16.904	11.8789	2.74854
	16.548	13.291		16.704	3.31055			26.004	41.1172		23.304	66.2035		20.104	9.2876			93.052	6.07739	1.17773		93.052	1.61096	1.00659		17.004	11.918	2.7583
	16.648	13.3269		16.804	3.31995			26.104	41.2388		23.404	66.4199		20.204	9.31445			93.152	6.08203	1.17773		93.152	1.60632	1.00659		17.104	11.9785	2.76025
	16.748	13.3594		16.904	3.32031			26.204	41.3765		23.504	66.6816		20.304	9.34912			93.252	6.08716	1.17261		93.252	1.61609	1.00659		17.204	12.0488	2.75049
	16.848	13.4023		17.004	3.32227			26.304	41.4888		23.604	66.9199		20.404	9.37891			93.352	6.08569	1.17773		93.352	1.61609	1.00659		17.304	12.0874	2.75
	16.948	13.4219		17.104	3.33154			26.404	41.627		23.704	67.1699		20.504	9.39697			93.452	6.0918	1.1731		93.452	1.62122	1.00146		17.404	12.1392	2.75049
	17.048	13.4539		17.204	3.33008			26.504	41.7676		23.804	67.4237		20.604	9.40918			93.552	6.08203	1.16797		93.552	1.63562	1.00659		17.504	12.1895	2.75049
	17.148	13.4949		17.304	3.33984			26.604	41.8965		23.904	67.6724		20.704	9.43799			93.652	6.08203	1.17261		93.652	1.63562	0.991211		17.604	12.2476	2.74072
	17.248	13.5266		17.404	3.34961			26.704	42.0181		24.004	67.9336		20.804	9.45752			93.752	6.08813	1.17773		93.752	1.62073	0.990723		17.704	12.2871	2.75
	17.348	13.5535		17.504	3.35938			26.804	42.168		24.104	68.1914		20.904	9.47705			93.852	6.09375	1.17773		93.852	1.62585	0.996826		17.804	12.3379	2.74072
	17.448	13.5898		17.604	3.36914			26.904	42.2969		24.204	68.4331		21.004	9.49658			93.952	6.08862	1.17773		93.952	1.62585	0.996826		17.904	12.3965	2.74072
	17.548	13.6094		17.704	3.37854			27.004	42.4375		24.304	68.7113		21.104	9.52783			94.052	6.08398	1.17773		94.052	1.62585	0.987061		18.004	12.4663	2.73877
	17.648	13.6328		17.804	3.36914			27.104	42.5781		24.404	68.9824		21.204	9.55566			94.152	6.09375	1.18945		94.152	1.62585	0.987061		18.104	12.5176	2.75049
	17.748	13.6602		17.904	3.38123			27.204	42.7192		24.504	69.1813		21.304	9.58398			94.252	6.09888	1.17969		94.252	1.62073	0.975342		18.204	12.5781	2.74072
	17.848	13.6914		18.004	3.40039			27.304	42.8691		24.604	69.4219		21.404	9.59424			94.352	6.10352	1.17969		94.352	1.61609	0.97998		18.304	12.6387	2.74072
	17.948	13.7156		18.104	3.40979			27.404	42.9897		24.704	69.6293		21.504	9.62549			94.452	6.09839	1.17969		94.452	1.61609	0.985107		18.404	12.6968	2.74072
	18.048	13.7566		18.204	3.41016			27.504	43.0898		24.804	69.8809		21.604	9.64502			94.552	6.09888	1.19507		94.552	1.62585	0.985107		18.504	12.7285	2.74072
	18.148	13.793		18.304	3.41992			27.604	43.2188		24.904	70.0996		21.704	9.65674			94.652	6.10352	1.17969		94.652	1.61609	0.965576		18.604	12.7988	2.75
	18.248	13.8132		18.404	3.42932			27.704	43.3481		25.004	70.3184		21.804	9.68848			94.752	6.10352	1.17969		94.752	1.61609	0.965576		18.704	12.8477	2.74072
	18.348	13.8379		18.504	3.42969			27.804	43.498		25.104	70.5609		21.904	9.71631			94.852	6.10352	1.17969		94.852	1.61609	0.965576		18.804	12.8975	2.74121
	18.448	13.8613		18.604	3.43005			27.904	43.6191		25.204	70.793		22.004	9.71729			94.952	6.11841	1.17969		94.952	1.61609	0.965576		18.904	12.9395	2.75049
	18.548	13.8887		18.704	3.44885			28.004	43.748		25.304	71.0387		22.104	9.74463			95.052	6.12305	1.18945		95.052	1.61609	0.965576		19.004	12.979	2.75049
	18.648	13.9255		18.804	3.45117			28.104	43.8696		25.404	71.2598		22.204	9.77588			95.152	6.12817	1.19409		95.152	1.62585	0.960938		19.104	13.0288	2.75049
	18.748	13.9512		18.904	3.46094			28.204	43.9902		25.504	71.4902		22.304	9.80713			95.252	6.14258	1.18945		95.252	1.62585	0.94873		19.204	13.0796	2.75049
	18.848	13.9856		19.004	3.4801			28.304	44.1309		25.604	71.7399		22.404	9.83447			95.352	6.14258	1.19409		95.352	1.61609	0.939453		19.304	13.1387	2.75244
	18.948	14.0093		19.104	3.48047			28.404	44.252		25.704	71.9805		22.504	9.8584			95.452	6.13745	1.19458		95.452	1.61609	0.934326		19.404	13.1777	2.76221
	19.048	14.0554		19.204	3.49023			28.504	44.3691		25.804	72.2188		22.604	9.88867			95.552	6.13794	1.19409		95.552	1.62585	0.934326		19.504	13.2285	2.77148
	19.148	14.0801		19.304	3.49023			28.604	44.5103		25.904	72.4492		22.704	9.89893			95.652	6.15234	1.18481		95.652	1.62585	0.934326		19.604	13.2964	2.76025
	19.248	14.1113		19.404	3.49963			28.704	44.6289		26.004	72.6793		22.804	9.91846			95.752	6.13745	1.17969		95.752	1.62585	0.934326		19.704	13.3379	2.76025
	19.348	14.1355		19.504	3.5			28.804	44.769		26.104	72.9204		22.904	9.94971			95.852	6.14258	1.17969		95.852	1.61609	0.934326		19.804	13.3887	2.77002
	19.448	14.1594		19.604	3.50928			28.904	44.8618		26.204	73.1699		23.004	9.96924			95.952	6.14258	1.19873		95.952	1.63562	0.934326		19.904	13.4468	2.76025
	19.548	14.1738		19.704	3.50818			29.004	44.9805		26.304	73.4004		23.104	10.001			96.052	6.14771	1.20898		96.052	1.63562	0.938965		20.004	13.4888	2.77002
	19.648	14.2012		19.804	3.51758			29.104	45.1172		26.404	73.6309		23.204	10.0298			96.152	6.14722	1.18481		96.152	1.63562	0.944092		20.104	13.5684	2.77002
	19.748	14.2324		19.904	3.52734			29.204	45.2383		26.504	73.8809		23.304	10.0488			96.252	6.13281	1.18945		96.252	1.62585	0.929688		20.204	13.6479	2.76025
	19.848	14.252		20.004	3.53906			29.304	45.3594		26.604	74.123		23.404	10.0591			96.352	6.14258	1.18433		96.352	1.62585	0.924561		20.304	13.6895	2.77002
	19.948	14.2761		20.104	3.53906			29.404	45.4766		26.704	74.3496		23.504	10.0669			96.452	6.14258	1.18945		96.452	1.62586	0.924561		20.404	13.748	2.77197
	20.048	14.3125		20.204	3.55823			29.504	45.5903		26.804	74.6		23.604	10.0981			96.552	6.14771	1.18945		96.552	1.63562	0.924561		20.504	13.8179	2.76221
	20.148	14.3438		20.304	3.55859			29.604	45.7207		26.904	74.8391		23.704	10.1182			96.652	6.15234	1.19873		96.652	1.63562	0.934326		20.604	13.8594	2.76221
	20.248	14.3594		20.404	3.55859			29.704	45.8301		27.004	75.0824		23.804	10.147			96.752	6.15234	1.20435		96.752	1.63049	0.924561		20.704	13.9102	2.77197
	20.348	14.3906		20.504	3.56836			29.804	45.9707		27.104	75.334		23.904	10.1587			96.852	6.15234	1.18945		96.852	1.62585	0.924561		20.804	13.9902	2.77002
	20.448	14.4055		20.604	3.56836			29.904	46.0996		27.204	75.5524		24.004	10.1899			96.952	6.15332	1.18945		96.952	1.62585	0.924561		20.904	14.0488	2.77002
	20.548	14.4128		20.704	3.57813			30.004	46.2524		27.304	75.7734		24.104	10.2173			97.052	6.16602	1.18945		97.052	1.62585	0.934326		21.004	14.1094	2.77002
	20.648	14.4585		20.804	3.57813			30.104	46.3906		27.404	76.0121		24.204	10.229			97.152	6.16602	1.19409		97.152	1.62585	0.934326		21.104	14.1504	2.77002
	20.748	14.4883		20.904	3.58752			30.204	46.5		27.504	76.252		24.304	10.2485			97.252	6.16089	1.19922		97.252	1.62073	0.929688		21.204	14.1992	2.78027
	20.848	14.5117		21.004	3.58789			30.304	46.6094		27.604	76.494		24.404	10.2681			97.352	6.16138	1.19922		97.352	1.62122	0.924561		21.304	14.25	2.77979
	20.948	14.5313		21.104	3.59961			30.404	46.7383		27.704	76.7109		24.504	10.2856			97.452	6.16602	1.19922		97.452	1.62586	0.936279		21.404	14.2983	2.7793
	21.048	14.5625		21.204	3.59961			30.504	46.8574		27.804	76.9414		24.604	10.3169			97.552	6.15991	1.21362		97.552	1.63757	0.936279		21.504	14.3477	2.76025
	21.148	14.575		21.304	3.60938			30.604	46.998		27.904	77.1602		24.704	10.3364			97.652	6.16406	1.21875		97.652	1.63757	0.936279		21.604	14.4087	2.76221
	21.248	14.6028		21.404	3.61914			30.704	47.1191		28.004	77.4105		24.804	10.356			97.752	6.16406	1.21875		97.752	1.62781	0.936279		21.704	14.4785	2.7627
	21.348	14.6211		21.504	3.61877			30.804	47.248		28.104	77.6309		24.904	10.3872			97.852	6.17383	1.21875		97.852	1.62781	0.936279		21.804	14.5391	2.76025
	21.448	14.6345		21.604	3.61914			30.904	47.3574		28.204	77.8883		25.004	10.4067			97.952	6.1687	1.20898		97.952	1.62781	0.946045		21.904	14.5781	2.75977
	21.548	14.6602		21.704	3.62939			31.004	47.4785		28.304	78.1016		25.104	10.4258			98.052	6.1543	1.20898		98.052	1.63757	0.936279		22.004	14.6284	2.75098
	21.648	14.6882		21.804	3.65039			31.104	47.5996		28.404	78.3398		25.204	10.4365			98.152	6.14917	1.2146		98.152	1.63757	0.936279		22.104	14.6895	2.75977
	21.748	14.7175		21.904	3.65002			31.204	47.7109		28.504	78.5625		25.304	10.4653			98.252	6.14966	1.21313		98.252	1.63757	0.936279		22.204	14.75	2.75049
	21.848	14.7468		22.004	3.65076			31.304	47.8281		28.604	78.793		25.404	10.4697			98.352	6.16406	1.21875		98.352	1.63757	0.936279		22.304	14.7993	2.76025
	21.948	14.7832		22.104	3.66992			31.404	47.9688		28.704	79.0199		25.504	10.5132			98.452	6.16406	1.20703		98.452	1.64734	0.936279		22.404	14.8784	2.76025
	22.048	14.791		22.204	3.68164			31.504	48.0786		28.804	79.2715		25.604	10.5264			98.552	6.15894	1.20703		98.552	1.64734	0.946045		22.504	14.9297	2.75049
	22.148	14.8105		22.304	3.68164			31.604	48.2207		28.904	79.5016		25.704	10.5669			98.652	6.16919	1.21216		98.652	1.63245	0.94043		22.604	14.9707	2.75049
	22.248	14.8301		22.404	3.69141			31.704	48.3501		29.004	79.7109		25.804	10.5859			98.752	6.17383	1.20703		98.752	1.62781	0.934326		22.704	15.02	2.74072
	22.348	14.8535		22.504	3.69177			31.804	48.4878		29.104	79.9301		25.904	10.6157			98.852	6.16406	1.21167		98.852	1.62781	0.924561		22.804	15.0703	2.74268
	22.448	14.8777		22.604	3.70081			31.904	48.6118		29.204	80.1699		26.004	10.6353			98.952	6.15894	1.2168		98.952	1.62781	0.924561		22.904	15.1406	2.74219
	22.548	14.8906		22.704	3.69141			32.004	48.7305		29.304	80.4004		26.104	10.647			99.052	6.16406	1.22192		99.052	1.62781	0.924561		23.004	15.209	2.73096
	22.648	14.9102		22.804	3.70117			32.104	48.8477		29.404	80.6305		26.204	10.6777			99.152	6.16406	1.2168		99.152	1.62781	0.919922		23.104	15.2891	2.74072
	22.748	14.9297		22.904	3.71082			32.204	48.9688		29.504	80.8594		26.304	10.688			99.252	6.1687	1.2168		99.252	1.62781	0.914795		23.204	15.3374	2.73096
	22.848	14.9375		23.004	3.70898			32.304	49.0972		29.604	81.1094		26.404	10.7075			99.352	6.16406	1.22144		99.352	1.62781	0.914795		23.304	15.3696	2.74072
	22.948	14.9492		23.104	3.71875			32.404	49.2168		29.704	81.3478		26.504	10.7349			99.452	6.17896	1.23828		99.452	1.62781	0.924561		23.404	15.437	2.74072
	23.048	14.9851		23.204	3.72815			32.504	49.3267		29.804	81.5918		26.604	10.7661			99.552	6.18359	1.23828		99.552	1.60779	0.934326		23.504	15.4692	2.73047
	23.148	15.0098		23.304	3.71875			32.604	49.4873		29.904	81.8301		26.704	10.7969			99.652	6.18359	1.23828		99.652	1.59851	0.929688		23.604	15.5093	2.71973
	23.248	15.0371		23.404	3.72888			32.704	49.5903		30.004	82.0797		26.804	10.8071			99.752	6.19019	1.23364		99.752	1.59851	0.924561		23.704	15.5488	2.73096
	23.348	15.0535		23.504	3.74805			32.804	49.709		30.104	82.3011		26.904	10.8384			99.852	6.18555	1.22852		99.852	1.59851	0.924561		23.804	15.5996	2.74072
	23.448	15.0898		23.604	3.7594			32.904	49.8184		30.204	82.5527		27.004	10.8579			99.952	6.18555	1.22852		99.952	1.59851	0.924561		23.904	15.6387	2.74072
	23.548	15.114		23.704	3.76013			33.004	49.9277		30.304	82.8031		27.104	10.877			100.052	6.19067	1.22852		100.052	1.59387	0.919922		24.004	15.6797	2.74268
	23.648	15.1426		23.804	3.76953			33.104	50.0562		30.404	83.0504		27.204	10.8872			100.152	6.19995	1.21411		100.152	1.59851	0.924561		24.104	15.7207	2.74268
	23.748	15.1699		23.904	3.77893			33.204	50.147		30.504	83.291		27.304	10.9106			100.252	6.19531	1.20898		100.252	1.59851	0.924561		24.204	15.7603	2.74072
	23.848	15.1895		24.004	3.7793			33.304	50.2969		30.604	83.5336		27.404	10.9453			100.352	6.20508	1.21362		100.352	1.60364	0.924561		24.304	15.8105	2.74072
	23.948	15.209		24.104	3.7793			33.404	50.4067		30.704	83.7614		27.504	10.9536			100.452	6.20972	1.21875		100.452	1.60828	0.919922		24.404	15.8784	2.75049
	24.048	15.2402		24.204	3.7887			33.504	50.5508		30.804	83.9633		27.604	10.9844			100.552	6.20508	1.21875		100.552	1.61804	0.924561		24.504	15.9102	2.75049
	24.148	15.2644		24.304	3.78906			33.604	50.6675		30.904	84.2031		27.704	10.9951			100.652	6.21021	1.20898		100.652	1.61804	0.938965		24.604	15.9712	2.76025
	24.248	15.2891		24.404	3.79919			33.704	50.7681		31.004	84.4137		27.804	11.0352			100.752	6.22461	1.21411		100.752	1.61804	0.944092		24.704	16.0488	2.76025
	24.348	15.3086		24.504	3.80823			33.804	50.8789		31.104	84.6348		27.904	11.0532			100.852	6.22461	1.20898		100.852	1.61292	0.944092		24.804	16.1187	2.75
	24.448	15.3281		24.604	3.80859			33.904	51.0078		31.204	84.8656		28.004	11.0845			100.952	6.22461	1.20898		100.952	1.61438	0.939453		24.904	16.1685	2.73828
	24.548	15.3477		24.704	3.81995			34.004	51.1362		31.304	85.0902		28.104	11.104			101.052	6.20874	1.21362		101.052	1.60828	0.934326		25.004	16.2383	2.73145
	24.648	15.3672		24.804	3.81055			34.104	51.2603		31.404	85.3024		28.204	11.1353			101.152	6.20313	1.21411		101.152	1.60828	0.924561		25.104	16.2896	2.75049
	24.748	15.3962		24.904	3.82031			34.204	51.3979		31.504	85.5039		28.304	11.1763			101.252	6.21289	1.19922		101.252	1.62976	0.938965		25.204	16.3613	2.74951
	24.848	15.4219		25.004	3.82031			34.304	51.5215		31.604	85.7152		28.404	11.1958			101.352	6.20776	1.19922		101.352	1.62976	0.934326		25.304	16.4297	2.72949
	24.948	15.4414		25.104	3.83008			34.404	51.6509		31.704	85.9316		28.504	11.2271			101.452	6.21289	1.19922		101.452	1.62976	0.934326		25.404	16.4805	2.73828
	25.048	15.4609		25.204	3.84033			34.504	51.769		31.804	86.1426		28.604	11.2578			101.552	6.21802	1.19922		101.552	1.61804	0.929688		25.504	16.5215	2.729
	25.148	15.468		25.304	3.86096			34.604	51.8813		31.904	86.3612		28.704	11.2681			101.652	6.22266	1.18945		101.652	1.62976	0.934326		25.604	16.5801	2.73877
	25.248	15.4871		25.404	3.8418			34.704	52.0078		32.004	86.582		28.804	11.2798			101.752	6.23242	1.18945		101.752	1.62976	0.934326		25.704	16.6499	2.729
	25.348	15.5039		25.504	3.85156			34.804	52.1294		32.104	86.813		28.904	11.3184			101.852	6.22266	1.19922		101.852	1.62976	0.924561		25.804	16.6802	2.72852
	25.448	15.5234		25.604	3.86169			34.904	52.2793		32.204	87.0122		29.004	11.3286			101.952	6.23242	1.18945		101.952	1.63953	0.943604		25.904	16.7207	2.70947
	25.548	15.5593		25.704	3.87109			35.004	52.397		32.304	87.2534		29.104	11.3594			102.052	6.23242	1.19922		102.052	1.63953	0.944092		26.004	16.7793	2.71875
	25.648	15.584		25.804	3.88086			35.104	52.5278		32.404	87.4844		29.204	11.3892			102.152	6.23242	1.19922		102.152	1.63953	0.953857		26.104	16.8188	2.71143
	25.748	15.5964		25.904	3.87109			35.204	52.6465		32.504	87.7113		29.304	11.4082			102.252	6.24414	1.19458		102.252	1.63953	0.953857		26.204	16.8887	2.71191
	25.848	15.6211		26.004	3.89258			35.304	52.7563		32.604	87.9434		29.404	11.4185			102.352	6.24414	1.18945		102.352	1.62976	0.953857		26.304	16.9375	2.73096
	25.948	15.6406		26.104	3.90234			35.404	52.8667		32.704	88.1699		29.504	11.4492			102.452	6.25391	1.18945		102.452	1.62976	0.939453		26.404	16.9883	2.73096
	26.048	15.6719		26.204	3.90234			35.504	52.9902		32.804	88.3926		29.604	11.4712			102.552	6.25391	1.18945		102.552	1.62976	0.929688		26.504	17.0278	2.73096
	26.148	15.6882		26.304	3.91211			35.604	53.127		32.904	88.6309		29.704	11.4907			102.652	6.26367	1.17407		102.652	1.62976	0.938965		26.604	17.1167	2.74023
	26.248	15.7129		26.404	3.91199			35.704	53.248		33.004	88.8695		29.804	11.5181			102.752	6.25854	1.17261		102.752	1.62463	0.949219		26.704	17.1387	2.729
	26.348	15.7324		26.504	3.91992			35.804	53.3887		33.104	89.0898		29.904	11.5474			102.852	6.26001	1.17773		102.852	1.62512	0.938965		26.804	17.1895	2.73877
	26.448	15.7566		26.604	3.92969			35.904	53.5		33.204	89.3047		30.004	11.5669			102.952	6.26563	1.17773		102.952	1.63489	0.939453		26.904	17.2285	2.729
	26.548	15.7813		26.704	3.92969			36.004	53.6216		33.304	89.5234		30.104	11.5986			103.052	6.27539	1.17773		103.052	1.64416	0.938965		27.004	17.3081	2.72852
	26.648	15.8125		26.804	3.93909			36.104	53.7593		33.404	89.7535		30.204	11.627			103.152	6.27539	1.1875		103.152	1.63953	0.955811		27.104	17.3501	2.7207
	26.748	15.8171		26.904	3.93982			36.204	53.8789		33.504	89.9512		30.304	11.6372			103.252	6.25854	1.1731		103.252	1.63953	0.955811		27.204	17.3984	2.72119
	26.848	15.8418		27.004	3.95898			36.304	54.0083		33.604	90.1625		30.404	11.6685			103.352	6.27539	1.16797		103.352	1.64978	0.960449		27.304	17.4487	2.71143
	26.948	15.8613		27.104	3.95898			36.404	54.1465		33.704	90.3945		30.504	11.6763			103.452	6.2688	1.16797		103.452	1.65393	0.944092		27.404	17.4785	2.71143
	27.048	15.8855		27.204	3.95862			36.504	54.271		33.804	90.5824		30.604	11.7075			103.552	6.27344	1.17261		103.552	1.64417	0.951172		27.504	17.5273	2.70166
	27.148	15.8906		27.304	3.95898			36.604	54.3599		33.904	90.8105		30.704	11.7266			103.652	6.27344	1.1731		103.652	1.64978	0.946045		27.604	17.5781	2.71143
	27.248	15.9148		27.404	3.95898			36.704	54.4707		34.004	91.0293		30.804	11.7407			103.752	6.27344	1.16284		103.752	1.65906	0.946045		27.704	17.6289	2.71143
	27.348	15.9395		27.504	3.9707			36.804	54.5801		34.104	91.252		30.904	11.7563			103.852	6.2832	1.16797		103.852	1.65906	0.946045		27.804	17.6777	2.70947
	27.448	15.959		27.604	3.98047			36.904	54.6704		34.204	91.4707		31.004	11.7793			103.952	6.2832	1.16797		103.952	1.65906	0.946045		27.904	17.7378	2.69971
	27.548	15.9785		27.704	3.98047			37.004	54.7891		34.304	91.6816		31.104	11.7979			104.052	6.29297	1.1731		104.052	1.65906	0.946045		28.004	17.77	2.70947
	27.648	15.9902		27.804	3.99023			37.104	54.8979		34.404	91.9125		31.204	11.8188			104.152	6.29297	1.16797		104.152	1.65906	0.955811		28.104	17.8086	2.70898
	27.748	16.0051		27.904	3.99023			37.204	54.9888		34.504	92.1289		31.304	11.8501			104.252	6.28833	1.17261		104.252	1.66418	0.955811		28.204	17.8691	2.70117
	27.848	16.0242		28.004	3.99963			37.304	55.0952		34.604	92.3512		31.404	11.8892			104.352	6.30273	1.17578		104.352	1.6637	0.955811		28.304	17.9199	2.68213
	27.948	16.0488		28.104	3.99023			37.404	55.207		34.704	92.5726		31.504	11.8999			104.452	6.30273	1.1875		104.452	1.65906	0.955811		28.404	17.9785	2.68213
	28.048	16.0723		28.204	4			37.504	55.3164		34.804	92.8125		31.604	11.9087			104.552	6.30273	1.17114		104.552	1.65906	0.955811		28.504	18.0293	2.69189
	28.148	16.0918		28.304	4.00977			37.604	55.4258		34.904	93.0387		31.704	11.9404			104.652	6.29297	1.17163		104.652	1.66419	0.960449		28.604	18.0903	2.69238
	28.248	16.1052		28.404	4.00977			37.704	55.5273		35.004	93.2524		31.804	11.9688			104.752	6.29297	1.17773		104.752	1.67859	0.960938		28.704	18.1382	2.70166
	28.348	16.1309		28.504	4.01953			37.804	55.668		35.104	93.4824		31.904	11.9712			104.852	6.30469	1.17773		104.852	1.67859	0.951172		28.804	18.1797	2.70166
	28.448	16.1504		28.604	4.01953			37.904	55.8086		35.204	93.693		32.004	11.9907			104.952	6.29956	1.16333		104.952	1.67859	0.950684		28.904	18.2407	2.69922
	28.548	16.1575		28.704	4.01953			38.004	55.9258		35.304	93.9222		32.104	12.0225			105.052	6.29492	1.16284		105.052	1.67859	0.960938		29.004	18.2905	2.68018
	28.648	16.1765		28.804	4.02893			38.104	56.0591		35.404	94.1738		32.204	12.0513			105.152	6.30005	1.16797		105.152	1.68372	0.955811		29.104	18.3496	2.67041
	28.748	16.2058		28.904	4.03125			38.204	56.1777		35.504	94.3926		32.304	12.0786			105.252	6.30469	1.17773		105.252	1.70325	0.955811		29.204	18.3984	2.68018
	28.848	16.2344		29.004	4.03125			38.304	56.3101		35.604	94.6234		32.404	12.1016			105.352	6.30469	1.17773		105.352	1.70276	0.946045		29.304	18.4595	2.67041
	28.948	16.2539		29.104	4.04102			38.404	56.4302		35.704	94.8633		32.504	12.1196			105.452	6.30005	1.17773		105.452	1.69812	0.950684		29.404	18.5078	2.67236
	29.048	16.2734		29.204	4.05078			38.504	56.5508		35.804	95.0938		32.604	12.1313			105.552	6.30933	1.16797		105.552	1.69812	0.955811		29.504	18.5679	2.67236
	29.148	16.293		29.304	4.06018			38.604	56.6602		35.904	95.3008		32.704	12.1504			105.652	6.30469	1.16797		105.652	1.69812	0.955811		29.604	18.6094	2.67285
	29.248	16.3008		29.404	4.05078			38.704	56.7813		36.004	95.5313		32.804	12.1587			105.752	6.30469	1.16797		105.752	1.69812	0.955811		29.704	18.668	2.68213
	29.348	16.3203		29.504	4.06055			38.804	56.9106		36.104	95.7539		32.904	12.1855			105.852	6.30469	1.17969		105.852	1.69812	0.951172		29.804	18.7188	2.68018
	29.448	16.3398		29.604	4.06055			38.904	57.0293		36.204	95.9805		33.004	12.1958			105.952	6.30981	1.18433		105.952	1.70984	0.946045		29.904	18.77	2.67041
	29.548	16.3594		29.704	4.06982			39.004	57.1309		36.304	96.2227		33.104	12.2275			106.052	6.31445	1.18945		106.052	1.70984	0.946045		30.004	18.8374	2.66992
	29.648	16.3796		29.804	4.05859			39.104	57.2598		36.404	96.4457		33.204	12.2559			106.152	6.29858	1.17969		106.152	1.70984	0.946045		30.104	18.8789	2.66064
	29.748	16.4043		29.904	4.06836			39.204	57.3496		36.504	96.6733		33.304	12.2778			106.252	6.29297	1.18945		106.252	1.72473	0.946045		30.204	18.9399	2.66064
	29.848	16.4285		30.004	4.07849			39.304	57.4395		36.604	96.873		33.404	12.2974			106.352	6.2981	1.17969		106.352	1.72424	0.946045		30.304	18.9995	2.66064
	29.948	16.4531		30.104	4.09729			39.404	57.5493		36.704	97.0844		33.504	12.3286			106.452	6.29297	1.18945		106.452	1.72473	0.946045		30.404	19.0195	2.66016
	30.048	16.468		30.204	4.08826			39.504	57.6602		36.804	97.3008		33.604	12.3486			106.552	6.30273	1.18945		106.552	1.72937	0.946045		30.504	19.0688	2.65088
	30.148	16.4753		30.304	4.10901			39.604	57.7695		36.904	97.5195		33.704	12.3774			106.652	6.30273	1.19409		106.652	1.72327	0.946045		30.604	19.1382	2.65088
	30.248	16.5117		30.404	4.09961			39.704	57.8984		37.004	97.7426		33.804	12.397			106.752	6.30273	1.20435		106.752	1.71765	0.946045		30.704	19.1899	2.64893
	30.348	16.5313		30.504	4.11914			39.804	58.0078		37.104	97.9781		33.904	12.4165			106.852	6.30737	1.19922		106.852	1.71765	0.946045		30.804	19.248	2.6582
	30.448	16.5508		30.604	4.11914			39.904	58.1294		37.204	98.1797		34.004	12.4355			106.952	6.29907	1.19922		106.952	1.71399	0.946045		30.904	19.2988	2.63916
	30.548	16.575		30.704	4.12891			40.004	58.2285		37.304	98.3984		34.104	12.4575			107.052	6.30469	1.19922		107.052	1.7196	0.946045		31.004	19.3589	2.63965
	30.648	16.5918		30.804	4.12891			40.104	58.3691		37.404	98.6019		34.204	12.4771			107.152	6.30469	1.20386		107.152	1.72937	0.941406		31.104	19.3887	2.64893
	30.748	16.6113		30.904	4.13879			40.204	58.4785		37.504	98.8105		34.304	12.4966			107.252	6.31958	1.20898		107.252	1.72327	0.946045		31.204	19.4399	2.64893
	30.848	16.6348		31.004	4.1499			40.304	58.6001		37.604	99.0406		34.404	12.5273			107.352	6.31445	1.21362		107.352	1.71399	0.950684		31.304	19.498	2.64893
	30.948	16.6714		31.104	4.14807			40.404	58.7188		37.704	99.2388		34.504	12.5381			107.452	6.31445	1.21313		107.452	1.70789	0.951172		31.404	19.5386	2.64893
	31.048	16.6895		31.204	4.13867			40.504	58.8472		37.804	99.4922		34.604	12.5669			107.552	6.30933	1.2168		107.552	1.70789	0.941406		31.504	19.5898	2.65088
	31.148	16.7012		31.304	4.14844			40.604	58.9473		37.904	99.7227		34.704	12.5864			107.652	6.31958	1.2168		107.652	1.70789	0.940918		31.604	19.6387	2.65088
	31.248	16.7207		31.404	4.1582			40.704	59.0488		38.004	99.9414		34.804	12.6055			107.752	6.32422	1.2168		107.752	1.71155	0.941406		31.704	19.6895	2.63916
	31.348	16.7324		31.504	4.1676			40.804	59.1699		38.104	100.152		34.904	12.6274			107.852	6.32422	1.22241		107.852	1.69617	0.936279		31.804	19.7402	2.63965
	31.448	16.752		31.604	4.1582			40.904	59.2866		38.204	100.362		35.004	12.6357			107.952	6.33398	1.23828		107.952	1.70593	0.936279		31.904	19.7983	2.65869
	31.548	16.7715		31.704	4.16992			41.004	59.3867		38.304	100.582		35.104	12.6665			108.052	6.33398	1.23364		108.052	1.69617	0.946045		32.004	19.8384	2.64893
	31.648	16.791		31.804	4.16956			41.104	59.519		38.404	100.793		35.204	12.6982			108.152	6.33398	1.22852		108.152	1.70129	0.946045		32.104	19.9077	2.65918
	31.748	16.7988		31.904	4.16992			41.204	59.6255		38.504	101		35.304	12.7271			108.252	6.33398	1.22852		108.252	1.71204	0.950684		32.204	19.959	2.66846
	31.848	16.8269		32.004	4.16992			41.304	59.7358		38.604	101.231		35.404	12.7578			108.352	6.33911	1.24292		108.352	1.71765	0.950195		32.304	20.0298	2.66846
	31.948	16.8516		32.104	4.17932			41.404	59.8481		38.704	101.451		35.504	12.7798			108.452	6.33203	1.23828		108.452	1.71155	0.944092		32.404	20.0898	2.66797
	32.048	16.8845		32.204	4.18945			41.504	59.9878		38.804	101.652		35.604	12.7876			108.552	6.33667	1.24341		108.552	1.70593	0.944092		32.504	20.1602	2.66016
	32.148	16.9219		32.304	4.18945			41.604	60.0977		38.904	101.84		35.704	12.8076			108.652	6.33716	1.24292		108.652	1.71106	0.944092		32.604	20.2202	2.64111
	32.248	16.9414		32.404	4.19934			41.704	60.2207		39.004	102.063		35.804	12.8477			108.752	6.3418	1.24805		108.752	1.73157	0.944092		32.704	20.2603	2.64111
	32.348	16.9531		32.504	4.21094			41.804	60.3574		39.104	102.283		35.904	12.8696			108.852	6.3418	1.23828		108.852	1.73718	0.944092		32.804	20.3086	2.65137
	32.448	16.9727		32.604	4.21094			41.904	60.4785		39.204	102.502		36.004	12.8892			108.952	6.3418	1.24805		108.952	1.73108	0.949219		32.904	20.3398	2.6582
	32.548	16.9688		32.704	4.21973			42.004	60.5996		39.304	102.684		36.104	12.9199			109.052	6.35352	1.25269		109.052	1.72546	0.944092		33.004	20.3887	2.64941
	32.648	17.0046		32.804	4.20752			42.104	60.709		39.404	102.904		36.204	12.9297			109.152	6.35352	1.25781		109.152	1.72546	0.934326		33.104	20.4497	2.66846
	32.748	17.0215		32.904	4.21875			42.204	60.8301		39.504	103.104		36.304	12.938			109.252	6.35352	1.26245		109.252	1.72034	0.934326		33.204	20.519	2.66846
	32.848	17.0293		33.004	4.23047			42.304	60.9399		39.604	103.322		36.404	12.9575			109.352	6.35352	1.26758		109.352	1.72083	0.938965		33.304	20.5391	2.66846
	32.948	17.0535		33.104	4.23047			42.404	61.0776		39.704	103.533		36.504	12.9893			109.452	6.34839	1.26758		109.452	1.7157	0.944092		33.404	20.5786	2.66895
	33.048	17.0703		33.204	4.24023			42.504	61.1777		39.804	103.733		36.604	13.0063			109.552	6.34375	1.26294		109.552	1.7157	0.963623		33.504	20.6284	2.68018
	33.148	17.0781		33.304	4.24023			42.604	61.2988		39.904	103.961		36.704	13.0371			109.652	6.34375	1.26245		109.652	1.72546	0.949219		33.604	20.6582	2.67041
	33.248	17.1016		33.404	4.24963			42.704	61.4004		40.004	104.17		36.804	13.0479			109.752	6.34375	1.2793		109.752	1.72546	0.944092		33.704	20.6899	2.67236
	33.348	17.1094		33.504	4.24023			42.804	61.5215		40.104	104.381		36.904	13.0884			109.852	6.35352	1.27466		109.852	1.72546	0.944092		33.804	20.7383	2.67236
	33.448	17.1257		33.604	4.25			42.904	61.6309		40.204	104.572		37.004	13.1079			109.952	6.35864	1.26953		109.952	1.72546	0.944092		33.904	20.7891	2.66016
	33.548	17.1426		33.704	4.24963			43.004	61.752		40.304	104.762		37.104	13.1274			110.052	6.35352	1.2793		110.052	1.72546	0.944092		34.004	20.8281	2.65088
	33.648	17.1621		33.804	4.25			43.104	61.8608		40.404	104.99		37.204	13.147			110.152	6.35352	1.28394		110.152	1.72546	0.949219		34.104	20.8887	2.6709
	33.748	17.1816		33.904	4.26953			43.204	61.9731		40.504	105.18		37.304	13.166			110.252	6.34839	1.28442		110.252	1.72546	0.944092		34.204	20.9194	2.67041
	33.848	17.198		34.004	4.26917			43.304	62.0879		40.604	105.412		37.404	13.1885			110.352	6.35962	1.26953		110.352	1.7301	0.944092		34.304	20.9688	2.6709
	33.948	17.2063		34.104	4.26953			43.404	62.209		40.704	105.6		37.504	13.2285			110.452	6.36523	1.26953		110.452	1.7157	0.953857		34.404	21.0103	2.68018
	34.048	17.2253		34.204	4.26953			43.504	62.2988		40.804	105.83		37.604	13.2275			110.552	6.36523	1.2793		110.552	1.72546	0.953857		34.504	21.0684	2.68018
	34.148	17.2422		34.304	4.2793			43.604	62.4473		40.904	106.041		37.704	13.2563			110.652	6.36523	1.28394		110.652	1.72546	0.953857		34.604	21.0991	2.68018
	34.248	17.2571		34.404	4.27893			43.704	62.5483		41.004	106.24		37.804	13.2881			110.752	6.375	1.28906		110.752	1.72546	0.953857		34.704	21.1484	2.68262
	34.348	17.2683		34.504	4.28076			43.804	62.6602		41.104	106.451		37.904	13.3247			110.852	6.37402	1.29883		110.852	1.72546	0.953857		34.804	21.1973	2.68213
	34.448	17.2976		34.604	4.28174			43.904	62.77		41.204	106.651		38.004	13.3442			110.952	6.37305	1.28906		110.952	1.72546	0.953857		34.904	21.248	2.69189
	34.548	17.2988		34.704	4.2926			44.004	62.8882		41.304	106.859		38.104	13.3755			111.052	6.37817	1.28809		111.052	1.72546	0.953857		35.004	21.3184	2.68018
	34.648	17.3301		34.804	4.29297			44.104	62.9785		41.404	107.059		38.204	13.3945			111.152	6.38281	1.28906		111.152	1.72546	0.953857		35.104	21.3687	2.68018
	34.748	17.3379		34.904	4.30273			44.204	63.0879		41.504	107.277		38.304	13.3975			111.252	6.38745	1.28906		111.252	1.7157	0.953857		35.204	21.4297	2.68018
	34.848	17.366		35.004	4.30273			44.304	63.2173		41.604	107.5		38.404	13.438			111.352	6.38794	1.28442		111.352	1.7157	0.953857		35.304	21.4492	2.68994
	34.948	17.3743		35.104	4.3125			44.404	63.3354		41.704	107.73		38.504	13.4575			111.452	6.37769	1.2937		111.452	1.70593	0.963623		35.404	21.5103	2.68018
	35.048	17.3933		35.204	4.32227			44.504	63.4478		41.804	107.953		38.604	13.4766			111.552	6.38794	1.29883		111.552	1.70593	0.963623		35.504	21.5684	2.68018
	35.148	17.4102		35.304	4.32227			44.604	63.5776		41.904	108.143		38.704	13.4868			111.652	6.38745	1.29321		111.652	1.71106	0.973389		35.604	21.6191	2.68018
	35.248	17.4297		35.404	4.3219			44.704	63.6777		42.004	108.342		38.804	13.5068			111.752	6.38281	1.28711		111.752	1.71057	0.973389		35.704	21.6621	2.69043
	35.348	17.4539		35.504	4.32227			44.804	63.7793		42.104	108.541		38.904	13.5493			111.852	6.38281	1.28711		111.852	1.71106	0.973389		35.804	21.7109	2.70166
	35.448	17.459		35.604	4.32227			44.904	63.8887		42.204	108.743		39.004	13.5688			111.952	6.39258	1.27734		111.952	1.7157	0.973389		35.904	21.7715	2.69189
	35.548	17.4785		35.704	4.34143			45.004	63.9785		42.304	108.959		39.104	13.6006			112.052	6.38281	1.27271		112.052	1.7157	0.973389		36.004	21.832	2.70166
	35.648	17.4824		35.804	4.33203			45.104	64.0762		42.404	109.189		39.204	13.6289			112.152	6.38794	1.27734		112.152	1.72546	0.963623		36.104	21.8711	2.70166
	35.748	17.5098		35.904	4.34216			45.204	64.1973		42.504	109.412		39.304	13.6392			112.252	6.38745	1.27271		112.252	1.72546	0.973389		36.204	21.9312	2.70215
	35.848	17.5215		36.004	4.34143			45.304	64.3184		42.604	109.611		39.404	13.6587			112.352	6.38281	1.26245		112.352	1.72546	0.963623		36.304	21.9805	2.7002
	35.948	17.541		36.104	4.34143			45.404	64.4082		42.704	109.813		39.504	13.6782			112.452	6.38281	1.26758		112.452	1.72546	0.973389		36.404	22.0391	2.71875
	36.048	17.5605		36.204	4.34412			45.504	64.5293		42.804	110.012		39.604	13.71			112.552	6.39453	1.26758		112.552	1.72546	0.983154		36.504	22.0996	2.70947
	36.148	17.5769		36.304	4.36292			45.604	64.6074		42.904	110.234		39.704	13.7578			112.652	6.38477	1.27271		112.652	1.72547	0.978516		36.604	22.1484	2.70996
	36.248	17.6094		36.404	4.35352			45.704	64.728		43.004	110.43		39.804	13.7681			112.752	6.38477	1.27222		112.752	1.74133	0.963623		36.704	22.1973	2.71875
	36.348	17.6211		36.504	4.36328			45.804	64.8398		43.104	110.664		39.904	13.7998			112.852	6.38989	1.26758		112.852	1.74695	0.973389		36.804	22.2778	2.71045
	36.448	17.6406		36.604	4.36328			45.904	64.9375		43.204	110.883		40.004	13.8359			112.952	6.39404	1.26758		112.952	1.75671	0.973389		36.904	22.3276	2.729
	36.548	17.6602		36.704	4.37256			46.004	65.0391		43.304	111.071		40.104	13.8389			113.052	6.38477	1.26294		113.052	1.76648	0.973389		37.004	22.3789	2.73096
	36.648	17.668		36.804	4.36169			46.104	65.1602		43.404	111.291		40.204	13.8677			113.152	6.38477	1.25781		113.152	1.76135	0.96875		37.104	22.4277	2.73096
	36.748	17.6914		36.904	4.38086			46.204	65.2598		43.504	111.48		40.304	13.8989			113.252	6.39453	1.25781		113.252	1.75671	0.968262		37.204	22.4785	2.729
	36.848	17.7109		37.004	4.39026			46.304	65.3613		43.604	111.684		40.404	13.9189			113.352	6.38477	1.26294		113.352	1.75671	0.983154		37.304	22.5298	2.71924
	36.948	17.7361		37.104	4.39063			46.404	65.4824		43.704	111.883		40.504	13.9478			113.452	6.39453	1.25781		113.452	1.75671	0.983154		37.404	22.5874	2.72949
	37.048	17.7617		37.204	4.39063			46.504	65.6001		43.804	112.094		40.604	13.9785			113.552	6.3894	1.27417		113.552	1.75671	0.983154		37.504	22.6294	2.73877
	37.148	17.7617		37.304	4.40039			46.604	65.7104		43.904	112.31		40.704	13.9873			113.652	6.38989	1.2793		113.652	1.75671	0.983154		37.604	22.6797	2.73877
	37.248	17.7734		37.404	4.41016			46.704	65.8184		44.004	112.5		40.804	14.0161			113.752	6.38477	1.2793		113.752	1.76184	0.983154		37.704	22.728	2.729
	37.348	17.793		37.504	4.41016			46.804	65.9272		44.104	112.692		40.904	14.0361			113.852	6.38477	1.27466		113.852	1.76648	0.983154		37.804	22.7793	2.729
	37.448	17.8171		37.604	4.42151			46.904	66.0317		44.204	112.9		41.004	14.0649			113.952	6.37964	1.26953		113.952	1.76648	0.983154		37.904	22.8203	2.729
	37.548	17.834		37.704	4.42151			47.004	66.1816		44.304	113.102		41.104	14.0762			114.052	6.375	1.26953		114.052	1.76648	0.983154		38.004	22.8594	2.72852
	37.648	17.8418		37.804	4.41211			47.104	66.3027		44.404	113.3		41.204	14.0981			114.152	6.375	1.27417		114.152	1.76648	0.983154		38.104	22.9102	2.70947
	37.748	17.866		37.904	4.43164			47.204	66.4199		44.504	113.514		41.304	14.1367			114.252	6.38477	1.27466		114.252	1.76135	0.983154		38.204	22.9688	2.70996
	37.848	17.8828		38.004	4.43127			47.304	66.5488		44.604	113.699		41.404	14.1475			114.352	6.37964	1.26953		114.352	1.75671	0.983154		38.304	23.0195	2.729
	37.948	17.8906		38.104	4.43201			47.404	66.6704		44.704	113.922		41.504	14.1782			114.452	6.36328	1.26953		114.452	1.76648	0.99292		38.404	23.0605	2.72852
	38.048	17.907		38.204	4.44104			47.504	66.769		44.804	114.121		41.604	14.2095			114.552	6.36328	1.26489		114.552	1.75671	0.988281		38.504	23.1094	2.70947
	38.148	17.9199		38.304	4.44141			47.604	66.8809		44.904	114.35		41.704	14.2295			114.652	6.36841	1.25977		114.652	1.77161	0.983154		38.604	23.1499	2.70947
	38.248	17.9316		38.404	4.45081			47.704	66.9907		45.004	114.541		41.804	14.27			114.752	6.38281	1.2644		114.752	1.77112	0.983154		38.704	23.1899	2.71924
	38.348	17.9441		38.504	4.44141			47.804	67.1289		45.104	114.76		41.904	14.2896			114.852	6.38281	1.2793		114.852	1.77161	0.983154		38.804	23.25	2.71924
	38.448	17.9688		38.604	4.46094			47.904	67.25		45.204	114.969		42.004	14.3091			114.952	6.38281	1.2793		114.952	1.77625	0.983154		38.904	23.3008	2.729
	38.548	17.9727		38.704	4.46094			48.004	67.3672		45.304	115.16		42.104	14.3174			115.052	6.37769	1.2793		115.052	1.77625	0.983154		39.004	23.3594	2.729
	38.648	17.9851		38.804	4.47034			48.104	67.4473		45.404	115.352		42.204	14.3457			115.152	6.36328	1.27368		115.152	1.77625	0.983154		39.104	23.3882	2.71924
	38.748	18.0051		38.904	4.47266			48.204	67.5488		45.504	115.593		42.304	14.3564			115.252	6.37305	1.25781		115.252	1.78601	0.983154		39.204	23.4395	2.73096
	38.848	18.0281		39.004	4.48242			48.304	67.6587		45.604	115.783		42.404	14.3975			115.352	6.37305	1.26758		115.352	1.79114	0.99292		39.304	23.4888	2.72119
	38.948	18.041		39.104	4.48206			48.404	67.7695		45.704	115.994		42.504	14.4263			115.452	6.37305	1.26294		115.452	1.79578	0.973877		39.404	23.5684	2.72217
	39.048	18.0535		39.204	4.48242			48.504	67.8906		45.804	116.201		42.604	14.4458			115.552	6.38281	1.25781		115.552	1.79578	0.963623		39.504	23.6094	2.73877
	39.148	18.0781		39.304	4.48206			48.604	68.0078		45.904	116.412		42.704	14.4653			115.652	6.38794	1.26245		115.652	1.79578	0.953857		39.604	23.6387	2.74854
	39.248	18.0898		39.404	4.48279			48.704	68.1055		46.004	116.592		42.804	14.4961			115.752	6.38281	1.26758		115.752	1.79578	0.953857		39.704	23.689	2.74805
	39.348	18.1016		39.504	4.49219			48.804	68.2271		46.104	116.803		42.904	14.4995			115.852	6.39258	1.25781		115.852	1.8009	0.953857		39.804	23.7285	2.729
	39.448	18.1062		39.604	4.50195			48.904	68.3281		46.204	117.004		43.004	14.5371			115.952	6.39258	1.25781		115.952	1.82703	0.968262		39.904	23.7598	2.72949
	39.548	18.1191		39.704	4.51172			49.004	68.4175		46.304	117.211		43.104	14.5479			116.052	6.38745	1.25781		116.052	1.80042	0.963623		40.004	23.8091	2.729
	39.648	18.1443		39.804	4.51123			49.104	68.498		46.404	117.412		43.204	14.5688			116.152	6.39453	1.26758		116.152	1.8009	0.963623		40.104	23.8691	2.729
	39.748	18.1589		39.904	4.50977			49.204	68.5962		46.504	117.621		43.304	14.5879			116.252	6.39966	1.25586		116.252	1.81018	0.968262		40.204	23.9102	2.73877
	39.848	18.1719		40.004	4.51953			49.304	68.7383		46.604	117.799		43.404	14.5981			116.352	6.39453	1.25586		116.352	1.81067	0.963623		40.304	23.959	2.73877
	39.948	18.1953		40.104	4.5199			49.404	68.8594		46.704	118		43.504	14.6182			116.452	6.39453	1.25586		116.452	1.81531	0.963623		40.404	24.0195	2.729
	40.048	18.1914		40.204	4.53906			49.504	68.9692		46.804	118.191		43.604	14.6509			116.552	6.38843	1.24609		116.552	1.82043	0.963623		40.504	24.0703	2.729
	40.148	18.2124		40.304	4.54883			49.604	69.0796		46.904	118.379		43.704	14.6777			116.652	6.38281	1.25586		116.652	1.82507	0.963623		40.604	24.1187	2.73877
	40.248	18.2468		40.404	4.54846			49.704	69.168		47.004	118.562		43.804	14.6802			116.752	6.38281	1.25586		116.752	1.82507	0.958984		40.704	24.1484	2.73828
	40.348	18.2598		40.504	4.54883			49.804	69.2896		47.104	118.764		43.904	14.7075			116.852	6.38794	1.25122		116.852	1.82507	0.959473		40.804	24.209	2.71973
	40.448	18.2722		40.604	4.54883			49.904	69.396		47.204	118.952		44.004	14.731			116.952	6.38745	1.26147		116.952	1.82507	0.965576		40.904	24.2773	2.72852
	40.548	18.2813		40.704	4.54846			50.004	69.5195		47.304	119.172		44.104	14.7388			117.052	6.39771	1.25781		117.052	1.81995	0.965576		41.004	24.3462	2.71924
	40.648	18.2976		40.804	4.55078			50.104	69.6484		47.404	119.344		44.204	14.7705			117.152	6.38745	1.25781		117.152	1.83215	0.965576		41.104	24.4058	2.729
	40.748	18.3105		40.904	4.56055			50.204	69.7461		47.504	119.553		44.304	14.8013			117.252	6.39258	1.25781		117.252	1.82507	0.965576		41.204	24.457	2.71924
	40.848	18.3301		41.004	4.56018			50.304	69.8711		47.604	119.725		44.404	14.8086			117.352	6.39258	1.25317		117.352	1.84192	0.955811		41.304	24.4961	2.71973
	40.948	18.3511		41.104	4.57031			50.404	69.9609		47.704	119.912		44.504	14.8291			117.452	6.39258	1.25		117.452	1.84143	0.955811		41.404	24.5566	2.72852
	41.048	18.3818		41.204	4.56995			50.504	70.0708		47.804	120.132		44.604	14.8579			117.552	6.40234	1.25464		117.552	1.83679	0.955811		41.504	24.5972	2.71924
	41.148	18.3835		41.304	4.57031			50.604	70.1895		47.904	120.342		44.704	14.8975			117.652	6.40234	1.25977		117.652	1.83679	0.955811		41.604	24.6372	2.70947
	41.248	18.4121		41.404	4.57031			50.704	70.3184		48.004	120.551		44.804	14.9263			117.752	6.39868	1.25977		117.752	1.83679	0.955811		41.704	24.687	2.71924
	41.348	18.4316		41.504	4.58948			50.804	70.4199		48.104	120.762		44.904	14.957			117.852	6.41406	1.25977		117.852	1.83679	0.955811		41.804	24.7168	2.71924
	41.448	18.4512		41.604	4.58044			50.904	70.5293		48.204	120.951		45.004	14.9673			117.952	6.41406	1.25977		117.952	1.83679	0.955811		41.904	24.7773	2.71924
	41.548	18.4558		41.704	4.59924			51.004	70.6509		48.304	121.15		45.104	15.0068			118.052	6.42383	1.25977		118.052	1.83679	0.946045		42.004	24.8281	2.71924
	41.648	18.489		41.804	4.59021			51.104	70.7515		48.404	121.338		45.204	15.0474			118.152	6.42896	1.25977		118.152	1.83679	0.946045		42.104	24.8765	2.71924
	41.748	18.5137		41.904	4.60938			51.204	70.8379		48.504	121.57		45.304	15.0664			118.252	6.42847	1.25		118.252	1.83679	0.955811		42.204	24.8984	2.71924
	41.848	18.5144		42.004	4.61877			51.304	70.9595		48.604	121.75		45.404	15.0884			118.352	6.42383	1.25464		118.352	1.83679	0.946045		42.304	24.9473	2.71924
	41.948	18.5437		42.104	4.59961			51.404	71.0708		48.704	121.952		45.504	15.1074			118.452	6.43872	1.25977		118.452	1.85266	0.955811		42.404	24.9878	2.71924
	42.048	18.5684		42.204	4.61914			51.504	71.1895		48.804	122.191		45.604	15.1099			118.552	6.44336	1.25977		118.552	1.84851	0.955811		42.504	25.0298	2.73096
	42.148	18.5847		42.304	4.61914			51.604	71.2988		48.904	122.369		45.704	15.1411			118.652	6.43823	1.26953		118.652	1.84851	0.941406		42.604	25.0996	2.73096
	42.248	18.6016		42.404	4.61914			51.704	71.3896		49.004	122.561		45.804	15.1567			118.752	6.43359	1.26953		118.752	1.85828	0.940918		42.704	25.1504	2.74072
	42.348	18.6133		42.504	4.61951			51.804	71.498		49.104	122.77		45.904	15.1875			118.852	6.44336	1.26953		118.852	1.85828	0.950684		42.804	25.1992	2.73877
	42.448	18.6257		42.604	4.64026			51.904	71.627		49.204	122.96		46.004	15.1978			118.952	6.44849	1.26953		118.952	1.85828	0.951172		42.904	25.248	2.73877
	42.548	18.6426		42.704	4.63037			52.004	71.7363		49.304	123.143		46.104	15.229			119.052	6.45825	1.26489		119.052	1.85828	0.936279		43.004	25.3086	2.73877
	42.648	18.6677		42.804	4.62927			52.104	71.8384		49.404	123.342		46.204	15.2485			119.152	6.45776	1.25977		119.152	1.85828	0.946045		43.104	25.3496	2.73877
	42.748	18.6699		42.904	4.63867			52.204	71.9688		49.504	123.541		46.304	15.2798			119.252	6.44336	1.2644		119.252	1.8634	0.955322		43.204	25.3984	2.729
	42.848	18.6816		43.004	4.63867			52.304	72.0781		49.604	123.732		46.404	15.2988			119.352	6.45508	1.26953		119.352	1.86804	0.951172		43.304	25.4395	2.729
	42.948	18.7058		43.104	4.64807			52.404	72.1646		49.704	123.908		46.504	15.3174			119.452	6.46021	1.26953		119.452	1.87781	0.931641		43.404	25.5	2.729
	43.048	18.7305		43.204	4.63904			52.504	72.2754		49.804	124.112		46.604	15.3574			119.552	6.46484	1.2644		119.552	1.87781	0.935791		43.504	25.5483	2.71924
	43.148	18.7422		43.304	4.64844			52.604	72.4282		49.904	124.303		46.704	15.3657			119.652	6.47461	1.26489		119.652	1.88757	0.946045		43.604	25.5898	2.71924
	43.248	18.7546		43.404	4.65784			52.704	72.5469		50.004	124.49		46.804	15.397			119.752	6.47461	1.25977		119.752	1.8927	0.946045		43.704	25.6504	2.71924
	43.348	18.7715		43.504	4.6488			52.804	72.6646		50.104	124.705		46.904	15.4287			119.852	6.47461	1.25977		119.852	1.89221	0.955811		43.804	25.6895	2.71924
	43.448	18.7957		43.604	4.66797			52.904	72.7773		50.204	124.912		47.004	15.4648			119.952	6.47461	1.25977		119.952	1.88757	0.955811		43.904	25.7407	2.729
	43.548	18.8125		43.704	4.67773			53.004	72.8677		50.304	125.123		47.104	15.4868			120.052	6.48438	1.27417		120.052	1.88245	0.955811		44.004	25.7905	2.71924
	43.648	18.8367		43.804	4.67773			53.104	72.9858		50.404	125.332		47.204	15.5181			120.152	6.47974	1.26953		120.152	1.88293	0.960449		44.104	25.8398	2.729
	43.748	18.8535		43.904	4.67773			53.204	73.0786		50.504	125.514		47.304	15.5376			120.252	6.48438	1.26392		120.252	1.88757	0.960938		44.204	25.8809	2.729
	43.848	18.8535		44.004	4.6875			53.304	73.1973		50.604	125.701		47.404	15.5669			120.352	6.49414	1.25781		120.352	1.88757	0.955811		44.304	25.9321	2.71875
	43.948	18.873		44.104	4.68799			53.404	73.311		50.704	125.892		47.504	15.5903			120.452	6.49414	1.27222		120.452	1.8927	0.955811		44.404	26	2.70947
	44.048	18.8926		44.204	4.69922			53.504	73.418		50.804	126.104		47.604	15.6172			120.552	6.49414	1.27734		120.552	1.91418	0.950684		44.504	26.0601	2.70947
	44.148	18.9089		44.304	4.69885			53.604	73.5278		50.904	126.279		47.704	15.6274			120.652	6.49414	1.26563		120.652	1.91882	0.955811		44.604	26.0996	2.70947
	44.248	18.9219		44.404	4.70117			53.704	73.6191		51.004	126.478		47.804	15.6465			120.752	6.49927	1.26563		120.752	1.91882	0.955811		44.704	26.1367	2.70947
	44.348	18.9336		44.504	4.70154			53.804	73.729		51.104	126.678		47.904	15.6685			120.852	6.49878	1.26563		120.852	1.91882	0.955811		44.804	26.1875	2.71973
	44.448	18.9624		44.604	4.71094			53.904	73.8398		51.204	126.859		48.004	15.6997			120.952	6.49414	1.26099		120.952	1.91882	0.965576		44.904	26.229	2.74072
	44.548	18.9758		44.704	4.71057			54.004	73.9453		51.304	127.039		48.104	15.7188			121.052	6.49414	1.25171		121.052	1.92859	0.970215		45.004	26.2769	2.74072
	44.648	18.9871		44.804	4.71094			54.104	74.0586		51.404	127.24		48.204	15.7295			121.152	6.50391	1.25781		121.152	1.92859	0.97998		45.104	26.3184	2.75049
	44.748	19		44.904	4.71094			54.204	74.1792		51.504	127.43		48.304	15.7578			121.252	6.50903	1.25781		121.252	1.92859	0.980469		45.204	26.3677	2.74072
	44.848	19.0164		45.004	4.72107			54.304	74.2686		51.604	127.629		48.404	15.7993			121.352	6.50195	1.27222		121.352	1.91687	0.965576		45.304	26.418	2.74023
	44.948	19.0293		45.104	4.72034			54.404	74.4082		51.704	127.85		48.504	15.8066			121.452	6.51172	1.26758		121.452	1.91174	0.965576		45.404	26.4688	2.73096
	45.048	19.0488		45.204	4.7207			54.504	74.5171		51.804	128.048		48.604	15.8169			121.552	6.51172	1.26758		121.552	1.91223	0.965576		45.504	26.5176	2.73291
	45.148	19.0662		45.304	4.73047			54.604	74.6172		51.904	128.207		48.704	15.8403			121.652	6.51782	1.26294		121.652	1.91174	0.965576		45.604	26.5688	2.72363
	45.248	19.0872		45.404	4.74023			54.704	74.7388		52.004	128.418		48.804	15.8579			121.752	6.53516	1.26245		121.752	1.91223	0.965576		45.704	26.6172	2.73193
	45.348	19.1016		45.504	4.74023			54.804	74.8379		52.104	128.609		48.904	15.8896			121.852	6.53516	1.26758		121.852	1.91687	0.965576		45.804	26.668	2.72119
	45.448	19.1179		45.604	4.73987			54.904	74.9277		52.204	128.801		49.004	15.9258			121.952	6.52344	1.26758		121.952	1.91687	0.955811		45.904	26.7109	2.71973
	45.548	19.1309		45.704	4.74023			55.004	75.0293		52.304	129.007		49.104	15.9399			122.052	6.52808	1.26758		122.052	1.90711	0.965576		46.004	26.7402	2.72119
	45.648	19.1426		45.804	4.75037			55.104	75.1079		52.404	129.198		49.204	15.9668			122.152	6.52856	1.27734		122.152	1.91174	0.970215		46.104	26.791	2.72119
	45.748	19.1504		45.904	4.7594			55.204	75.2207		52.504	129.402		49.304	15.9771			122.252	6.52808	1.26758		122.252	1.9071	0.970703		46.204	26.8286	2.73096
	45.848	19.1738		46.004	4.75			55.304	75.2988		52.604	129.602		49.404	15.9966			122.352	6.52344	1.26758		122.352	1.9071	0.97998		46.304	26.8887	2.73047
	45.948	19.1699		46.104	4.75977			55.404	75.3892		52.704	129.781		49.504	16.0195			122.452	6.52856	1.27222		122.452	1.9071	0.985107		46.404	26.9082	2.71924
	46.048	19.176		46.204	4.7594			55.504	75.4961		52.804	129.972		49.604	16.0381			122.552	6.5332	1.27734		122.552	1.91223	0.969727		46.504	26.9487	2.70947
	46.148	19.1833		46.304	4.75977			55.604	75.6094		52.904	130.151		49.704	16.0669			122.652	6.5332	1.27271		122.652	1.91687	0.963623		46.604	27	2.71924
	46.248	19.1956		46.404	4.75977			55.704	75.707		53.004	130.385		49.804	16.0864			122.752	6.54297	1.27222		122.752	1.91687	0.973389		46.704	27.0396	2.72119
	46.348	19.209		46.504	4.76013			55.804	75.7974		53.104	130.572		49.904	16.1094			122.852	6.54297	1.27734		122.852	1.91687	0.979004		46.804	27.0996	2.71143
	46.448	19.2449		46.604	4.78076			55.904	75.897		53.204	130.751		50.004	16.1196			122.952	6.54297	1.27734		122.952	1.91687	0.985107		46.904	27.1294	2.72119
	46.548	19.2578		46.704	4.76953			56.004	76.0273		53.304	130.953		50.104	16.1274			123.052	6.54297	1.26758		123.052	1.91687	0.985107		47.004	27.1992	2.71924
	46.648	19.2695		46.804	4.76953			56.104	76.1602		53.404	131.143		50.204	16.147			123.152	6.54297	1.26758		123.152	1.91687	0.979492		47.104	27.2402	2.70947
	46.748	19.2813		46.904	4.7699			56.204	76.2891		53.504	131.333		50.304	16.1704			123.252	6.55469	1.26758		123.252	1.91687	0.979004		47.204	27.2798	2.72119
	46.848	19.3008		47.004	4.78906			56.304	76.3789		53.604	131.504		50.404	16.209			123.352	6.55469	1.26758		123.352	1.92346	0.975342		47.304	27.3491	2.71094
	46.948	19.3203		47.104	4.78906			56.404	76.5078		53.704	131.693		50.504	16.2192			123.452	6.55981	1.26758		123.452	1.91882	0.975342		47.404	27.3809	2.69043
	47.048	19.332		47.204	4.79846			56.504	76.6094		53.804	131.88		50.604	16.2505			123.552	6.55933	1.26294		123.552	1.91882	0.985107		47.504	27.4395	2.70166
	47.148	19.3398		47.304	4.78906			56.604	76.7192		53.904	132.063		50.704	16.2778			123.652	6.55981	1.25781		123.652	1.91223	0.969727		47.604	27.4902	2.70166
	47.248	19.3594		47.404	4.79883			56.704	76.8379		54.004	132.259		50.804	16.2896			123.752	6.56445	1.26758		123.752	1.922	0.963623		47.704	27.5391	2.70166
	47.348	19.3594		47.504	4.79883			56.804	76.939		54.104	132.442		50.904	16.3169			123.852	6.56445	1.26758		123.852	1.92664	0.963623		47.804	27.5977	2.71094
	47.448	19.3789		47.604	4.79883			56.904	77.0391		54.204	132.651		51.004	16.3286			123.952	6.56445	1.25781		123.952	1.93836	0.973389		47.904	27.6392	2.69238
	47.548	19.4023		47.704	4.79883			57.004	77.1611		54.304	132.851		51.104	16.3599			124.052	6.57422	1.25269		124.052	1.94812	0.968262		48.004	27.6973	2.70166
	47.648	19.4219		47.804	4.79846			57.104	77.2646		54.404	133.008		51.204	16.3794			124.152	6.58398	1.26758		124.152	1.93835	0.98877		48.104	27.7383	2.71143
	47.748	19.439		47.904	4.78906			57.204	77.3481		54.504	133.2		51.304	16.3994			124.252	6.58398	1.26758		124.252	1.93835	0.994873		48.204	27.7798	2.71143
	47.848	19.4688		48.004	4.78906			57.304	77.4551		54.604	133.388		51.404	16.4302			124.352	6.57886	1.26294		124.352	1.94812	0.979492		48.304	27.8379	2.71143
	47.948	19.4805		48.104	4.79883			57.404	77.5762		54.704	133.571		51.504	16.4497			124.452	6.57422	1.26343		124.452	1.94812	0.973389		48.404	27.8784	2.71191
	48.048	19.5		48.204	4.80823			57.504	77.6895		54.804	133.768		51.604	16.4688			124.552	6.57422	1.25977		124.552	1.94812	0.978027		48.504	27.9092	2.7207
	48.148	19.5		48.304	4.78906			57.604	77.7754		54.904	133.959		51.704	16.4775			124.652	6.57935	1.25977		124.652	1.94812	0.98877		48.604	27.9604	2.71191
	48.248	19.5078		48.404	4.79883			57.704	77.897		55.004	134.15		51.804	16.5181			124.752	6.58398	1.27148		124.752	1.95325	0.994873		48.704	28	2.72119
	48.348	19.5242		48.504	4.79883			57.804	78.0195		55.104	134.322		51.904	16.5376			124.852	6.58398	1.27148		124.852	1.95789	0.989258		48.804	28.041	2.72119
	48.448	19.5371		48.604	4.80823			57.904	78.1289		55.204	134.49		52.004	16.5688			124.952	6.58398	1.26074		124.952	1.96301	0.983154		48.904	28.1016	2.71143
	48.548	19.5442		48.704	4.79919			58.004	78.2271		55.304	134.684		52.104	16.5884			125.052	6.58911	1.25977		125.052	1.95789	0.983154		49.004	28.1411	2.71338
	48.648	19.5632		48.804	4.81995			58.104	78.3379		55.404	134.883		52.204	16.6079			125.152	6.59741	1.2644		125.152	1.95276	0.988281		49.104	28.1914	2.71387
	48.748	19.5801		48.904	4.81055			58.204	78.4473		55.504	135.074		52.304	16.6387			125.252	6.58203	1.26953		125.252	1.95325	0.987793		49.204	28.25	2.7207
	48.848	19.5996		49.004	4.81091			58.304	78.5371		55.604	135.262		52.404	16.6685			125.352	6.58203	1.26489		125.352	1.94617	0.99292		49.304	28.3008	2.71143
	48.948	19.6074		49.104	4.83044			58.404	78.6465		55.704	135.451		52.504	16.6958			125.452	6.5918	1.2644		125.452	1.96765	1.00269		49.404	28.3418	2.70166
	49.048	19.6145		49.204	4.84961			58.504	78.748		55.804	135.621		52.604	16.7158			125.552	6.59692	1.26294		125.552	1.95593	1.00269		49.504	28.3804	2.70166
	49.148	19.6172		49.304	4.84924			58.604	78.8374		55.904	135.813		52.704	16.7441			125.652	6.60156	1.26245		125.652	1.95129	1.00269		49.604	28.4316	2.71094
	49.248	19.6211		49.404	4.83984			58.704	78.9297		56.004	136.009		52.804	16.7778			125.752	6.5918	1.26294		125.752	1.9657	1.00269		49.704	28.481	2.69043
	49.348	19.6289		49.504	4.84961			58.804	79.0273		56.104	136.191		52.904	16.7979			125.852	6.58667	1.25781		125.852	1.9657	1.00269		49.804	28.5308	2.69971
	49.448	19.6289		49.604	4.84961			58.904	79.1289		56.204	136.391		53.004	16.8379			125.952	6.58203	1.25781		125.952	1.9657	1.00269		49.904	28.5801	2.69922
	49.548	19.6406		49.704	4.84961			59.004	79.2192		56.304	136.611		53.104	16.8481			126.052	6.58203	1.24805		126.052	1.97083	1.00269		50.004	28.6094	2.7002
	49.648	19.6648		49.804	4.84924			59.104	79.3301		56.404	136.791		53.204	16.8677			126.152	6.5918	1.24805		126.152	1.98523	1.00269		50.104	28.6489	2.69727
	49.748	19.6895		49.904	4.84961			59.204	79.4277		56.504	136.973		53.304	16.8989			126.252	6.59692	1.25269		126.252	1.98523	0.998047		50.204	28.6875	2.68945
	49.848	19.6895		50.004	4.85938			59.304	79.5293		56.604	137.172		53.404	16.9185			126.352	6.60156	1.25317		126.352	1.98523	0.983154		50.304	28.7383	2.68018
	49.948	19.6973		50.104	4.85938			59.404	79.6577		56.704	137.341		53.504	16.938			126.452	6.60156	1.23828		126.452	1.9801	0.983154		50.404	28.7773	2.68018
	50.048	19.709		50.204	4.86914			59.504	79.7388		56.804	137.551		53.604	16.9575			126.552	6.60156	1.25781		126.552	1.97083	0.983154		50.504	28.8379	2.68018
	50.148	19.7168		50.304	4.86951			59.604	79.8398		56.904	137.75		53.704	16.9771			126.652	6.60156	1.24805		126.652	1.97644	0.983154		50.604	28.8667	2.68994
	50.248	19.7402		50.404	4.87854			59.704	79.9297		57.004	137.953		53.804	17.0078			126.752	6.60156	1.24805		126.752	1.98254	0.99292		50.704	28.9087	2.68018
	50.348	19.7434		50.504	4.87891			59.804	80.0278		57.104	138.139		53.904	17.0298			126.852	6.61133	1.24805		126.852	1.98108	0.99292		50.804	28.978	2.68018
	50.448	19.7383		50.604	4.87891			59.904	80.1387		57.204	138.33		54.004	17.0571			126.952	6.61743	1.25269		126.952	1.97546	0.99292		50.904	29.0083	2.68018
	50.548	19.75		50.704	4.87891			60.004	80.2319		57.304	138.49		54.104	17.0767			127.052	6.62305	1.24854		127.052	1.98157	0.983154		51.004	29.0386	2.68018
	50.648	19.7578		50.804	4.89063			60.104	80.3208		57.404	138.658		54.204	17.1196			127.152	6.63477	1.23828		127.152	1.97742	0.99292		51.104	29.0786	2.67041
	50.748	19.7742		50.904	4.89063			60.204	80.4316		57.504	138.861		54.304	17.1387			127.252	6.62964	1.24805		127.252	1.97742	0.99292		51.204	29.1289	2.66797
	50.848	19.7988		51.004	4.90039			60.304	80.5215		57.604	139.029		54.404	17.1606			127.352	6.625	1.23828		127.352	1.97742	1.00269		51.304	29.209	2.64893
	50.948	19.8027		51.104	4.90002			60.404	80.6001		57.704	139.221		54.504	17.1802			127.452	6.62036	1.23828		127.452	1.97742	1.00269		51.404	29.2476	2.65869
	51.048	19.8059		51.204	4.90039			60.504	80.6987		57.804	139.42		54.604	17.2192			127.552	6.63477	1.23828		127.552	1.98718	1.00732		51.504	29.2891	2.66064
	51.148	19.8086		51.304	4.89063			60.604	80.7988		57.904	139.6		54.704	17.2461			127.652	6.625	1.23364		127.652	1.98718	1.00781		51.604	29.3496	2.6709
	51.248	19.8142		51.404	4.90039			60.704	80.9009		58.004	139.793		54.804	17.2603			127.752	6.625	1.23315		127.752	1.98718	1.00732		51.704	29.3887	2.66992
	51.348	19.832		51.504	4.91052			60.804	81.0195		58.104	139.98		54.904	17.2876			127.852	6.61987	1.23828		127.852	1.99231	1.01245		51.804	29.4395	2.67041
	51.448	19.8516		51.604	4.91016			60.904	81.1172		58.204	140.172		55.004	17.3179			127.952	6.61523	1.22852		127.952	1.99695	1.01245		51.904	29.4785	2.66064
	51.548	19.8594		51.704	4.91943			61.004	81.1909		58.304	140.372		55.104	17.3174			128.052	6.625	1.22388		128.052	1.99695	1.01245		52.004	29.5269	2.66064
	51.648	19.864		51.804	4.90833			61.104	81.2695		58.404	140.572		55.204	17.3496			128.152	6.625	1.21875		128.152	2.00671	1.01245		52.104	29.5586	2.65088
	51.748	19.8613		51.904	4.91992			61.204	81.3906		58.504	140.743		55.304	17.3604			128.252	6.61987	1.21875		128.252	1.99231	1.01245		52.204	29.5879	2.66064
	51.848	19.8933		52.004	4.92029			61.304	81.5005		58.604	140.932		55.404	17.3965			128.352	6.62036	1.22852		128.352	1.99695	1.01245		52.304	29.6587	2.66064
	51.948	19.9031		52.104	4.9292			61.404	81.6187		58.704	141.13		55.504	17.4185			128.452	6.63989	1.22388		128.452	1.99695	1.01245		52.404	29.7378	2.67041
	52.048	19.9153		52.204	4.92773			61.504	81.731		58.804	141.293		55.604	17.4453			128.552	6.6394	1.20898		128.552	1.99695	1.01245		52.504	29.7676	2.67041
	52.148	19.9219		52.304	4.93799			61.604	81.8262		58.904	141.482		55.704	17.4551			128.652	6.625	1.20898		128.652	1.99695	1.01807		52.604	29.7988	2.68018
	52.248	19.9265		52.404	4.93896			61.704	81.9165		59.004	141.65		55.804	17.4771			128.752	6.63013	1.21362		128.752	1.99695	1.02417		52.704	29.8691	2.66992
	52.348	19.9277		52.504	4.9375			61.804	82.0273		59.104	141.811		55.904	17.5083			128.852	6.64453	1.22852		128.852	2.00208	1.02417		52.804	29.918	2.6709
	52.448	19.9473		52.604	4.93799			61.904	82.1289		59.204	141.99		56.004	17.5391			128.952	6.64453	1.21875		128.952	2.01135	1.02417		52.904	29.9395	2.68945
	52.548	19.9707		52.704	4.94922			62.004	82.2383		59.304	142.182		56.104	17.5493			129.052	6.64453	1.21875		129.052	2.01697	1.01953		53.004	29.9995	2.67041
	52.648	19.9753		52.804	4.96094			62.104	82.3472		59.404	142.361		56.204	17.5684			129.152	6.6394	1.21411		129.152	2.02625	1.0144		53.104	30.0488	2.67041
	52.748	20		52.904	4.96045			62.204	82.4355		59.504	142.553		56.304	17.5786			129.252	6.63989	1.20898		129.252	2.01648	1.0144		53.204	30.0996	2.66016
	52.848	20.0046		53.004	4.95947			62.304	82.5376		59.604	142.732		56.404	17.6099			129.352	6.64453	1.20898		129.352	2.01648	1.0144		53.304	30.1499	2.66064
	52.948	20.0176		53.104	4.9707			62.404	82.6563		59.704	142.912		56.504	17.6289			129.452	6.6394	1.20898		129.452	2.01648	1.02612		53.404	30.1899	2.66113
	53.048	20.0339		53.204	4.98047			62.504	82.7339		59.804	143.103		56.604	17.6392			129.552	6.64453	1.20898		129.552	2.01135	1.02612		53.504	30.2593	2.68018
	53.148	20.0508		53.304	4.98047			62.604	82.8345		59.904	143.313		56.704	17.6777			129.652	6.64966	1.20898		129.652	2.01184	1.04053		53.604	30.2798	2.68018
	53.248	20.0586		53.404	4.9801			62.704	82.9663		60.004	143.5		56.804	17.688			129.752	6.6394	1.21362		129.752	2.02161	1.04565		53.704	30.3203	2.67969
	53.348	20.075		53.504	4.97107			62.804	83.0781		60.104	143.712		56.904	17.7075			129.852	6.63477	1.21875		129.852	2.02112	1.04565		53.804	30.3691	2.67236
	53.448	20.0801		53.604	4.98083			62.904	83.1875		60.204	143.891		57.004	17.7388			129.952	6.64453	1.20898		129.952	2.01648	1.04565		53.904	30.4277	2.67041
	53.548	20.0754		53.704	5			63.004	83.2974		60.304	144.062		57.104	17.769			130.052	6.6394	1.21875		130.052	2.01648	1.04565		54.004	30.459	2.68018
	53.648	20.0898		53.804	5.00977			63.104	83.3965		60.404	144.232		57.204	17.77			130.152	6.63477	1.21411		130.152	2.01648	1.04102		54.104	30.5176	2.68018
	53.748	20.1023		53.904	5.00977			63.204	83.5171		60.504	144.412		57.304	17.7896			130.252	6.62305	1.20898		130.252	2.02161	1.03589		54.204	30.5776	2.68994
	53.848	20.1145		54.004	5.0094			63.304	83.6294		60.604	144.588		57.404	17.8203			130.352	6.62305	1.21362		130.352	2.02625	1.02612		54.304	30.6094	2.68994
	53.948	20.1211		54.104	5.01013			63.404	83.7363		60.704	144.789		57.504	17.8306			130.452	6.63281	1.22852		130.452	2.01648	1.02612		54.404	30.6387	2.68994
	54.048	20.1211		54.204	5.01917			63.504	83.8379		60.804	144.96		57.604	17.8501			130.552	6.63281	1.22852		130.552	2.01648	1.04053		54.504	30.6704	2.68994
	54.148	20.1211		54.304	5.01013			63.604	83.9272		60.904	145.131		57.704	17.8813			130.652	6.62671	1.2229		130.652	2.01648	1.05078		54.604	30.7378	2.69922
	54.248	20.1453		54.404	5.0293			63.704	84.02		61.004	145.299		57.804	17.8892			130.752	6.63281	1.2168		130.752	2.03137	1.04053		54.704	30.7676	2.68066
	54.348	20.1387		54.504	5.0293			63.804	84.1187		61.104	145.459		57.904	17.916			130.852	6.63281	1.20508		130.852	2.02625	1.05542		54.804	30.8184	2.70117
	54.448	20.1638		54.604	5.0293			63.904	84.1992		61.204	145.65		58.004	17.9243			130.952	6.63281	1.20972		130.952	2.02625	1.04565		54.904	30.8574	2.68213
	54.548	20.1699		54.704	5.04102			64.004	84.2964		61.304	145.822		58.104	17.9556			131.052	6.63281	1.21021		131.052	2.02625	1.04565		55.004	30.8984	2.68213
	54.648	20.1816		54.804	5.04102			64.104	84.377		61.404	146		58.204	17.9863			131.152	6.63281	1.20972		131.152	2.03137	1.05542		55.104	30.9375	2.68213
	54.748	20.2012		54.904	5.04102			64.204	84.4707		61.504	146.192		58.304	17.9966			131.252	6.63281	1.21021		131.252	2.03601	1.06006		55.204	30.979	2.68213
	54.848	20.2058		55.004	5.04102			64.304	84.5605		61.604	146.393		58.404	18.0278			131.352	6.64258	1.20508		131.352	2.03601	1.06519		55.304	31.0273	2.69189
	54.948	20.2188		55.104	5.05078			64.404	84.6484		61.704	146.58		58.504	18.0396			131.452	6.63745	1.2168		131.452	2.02625	1.06519		55.404	31.0781	2.68994
	55.048	20.2305		55.204	5.06091			64.504	84.7573		61.804	146.76		58.604	18.0742			131.552	6.63794	1.2168		131.552	2.02625	1.06519		55.504	31.1172	2.68018
	55.148	20.2305		55.304	5.06055			64.604	84.8496		61.904	146.939		58.704	18.0879			131.652	6.65234	1.20703		131.652	2.03601	1.05542		55.604	31.168	2.68066
	55.248	20.2422		55.404	5.06018			64.704	84.9668		62.004	147.123		58.804	18.1099			131.752	6.64258	1.20703		131.752	2.03601	1.06006		55.704	31.2075	2.68994
	55.348	20.2664		55.504	5.07031			64.804	85.0566		62.104	147.311		58.904	18.1294			131.852	6.64722	1.21265		131.852	2.02625	1.07495		55.804	31.2773	2.69043
	55.448	20.2715		55.604	5.06055			64.904	85.1699		62.204	147.494		59.004	18.1489			131.952	6.64258	1.21875		131.952	2.02625	1.07031		55.904	31.3281	2.70166
	55.548	20.2715		55.704	5.06091			65.004	85.2793		62.304	147.693		59.104	18.1685			132.052	6.64258	1.21875		132.052	2.02625	1.06982		56.004	31.3687	2.71143
	55.648	20.2793		55.804	5.07971			65.104	85.3887		62.404	147.893		59.204	18.188			132.152	6.65747	1.22852		132.152	2.03137	1.07031		56.104	31.3984	2.70215
	55.748	20.2957		55.904	5.08008			65.204	85.4985		62.504	148.073		59.304	18.2192			132.252	6.66211	1.23315		132.252	2.04065	1.06982		56.204	31.4395	2.72119
	55.848	20.3008		56.004	5.07031			65.304	85.6089		62.604	148.254		59.404	18.2388			132.352	6.65698	1.23364		132.352	2.03137	1.06519		56.304	31.479	2.72119
	55.948	20.3008		56.104	5.08044			65.404	85.6973		62.704	148.453		59.504	18.2578			132.452	6.65234	1.22852		132.452	2.03088	1.08936		56.404	31.5488	2.72119
	56.048	20.3171		56.204	5.09924			65.504	85.8066		62.804	148.623		59.604	18.2798			132.552	6.65698	1.23315		132.552	2.03137	1.09448		56.504	31.5991	2.72119
	56.148	20.323		56.304	5.08008			65.604	85.9277		62.904	148.811		59.704	18.2876			132.652	6.65747	1.22852		132.652	2.03088	1.08472		56.604	31.6484	2.71973
	56.248	20.3398		56.404	5.08008			65.704	86.0371		63.004	149.002		59.804	18.3076			132.752	6.67188	1.22388		132.752	2.02673	1.09448		56.704	31.6997	2.729
	56.348	20.3516		56.504	5.09021			65.804	86.1387		63.104	149.19		59.904	18.3521			132.852	6.67188	1.21875		132.852	2.04578	1.08472		56.804	31.75	2.71924
	56.448	20.3562		56.604	5.09961			65.904	86.2598		63.204	149.39		60.004	18.3672			132.952	6.66675	1.21875		132.952	2.04578	1.08008		56.904	31.7793	2.71924
	56.548	20.373		56.704	5.10938			66.004	86.3574		63.304	149.561		60.104	18.3696			133.052	6.66211	1.23315		133.052	2.04578	1.08936		57.004	31.8184	2.71973
	56.648	20.3809		56.804	5.09961			66.104	86.4478		63.404	149.709		60.204	18.3975			133.152	6.66211	1.24292		133.152	2.04578	1.09448		57.104	31.8594	2.729
	56.748	20.3972		56.904	5.10938			66.204	86.5483		63.504	149.879		60.304	18.4185			133.252	6.66211	1.24341		133.252	2.04578	1.09912		57.204	31.9004	2.71973
	56.848	20.4102		57.004	5.10901			66.304	86.6211		63.604	150.051		60.404	18.4492			133.352	6.67188	1.22852		133.352	2.04578	1.09961		57.304	31.9399	2.74072
	56.948	20.4194		57.104	5.09998			66.404	86.7305		63.704	150.242		60.504	18.46			133.452	6.67188	1.22852		133.452	2.03601	1.08472		57.404	31.9805	2.74072
	57.048	20.4375		57.204	5.10938			66.504	86.8325		63.804	150.402		60.604	18.4766			133.552	6.67188	1.23315		133.552	2.03601	1.08472		57.504	32.0195	2.74072
	57.148	20.4492		57.304	5.12109			66.604	86.9395		63.904	150.561		60.704	18.4873			133.652	6.68164	1.24805		133.652	2.03601	1.08472		57.604	32.0703	2.74072
	57.248	20.4609		57.404	5.12109			66.704	87.0293		64.004	150.764		60.804	18.5166			133.752	6.68164	1.24805		133.752	2.04114	1.08472		57.704	32.1074	2.73877
	57.348	20.4688		57.504	5.12109			66.804	87.1304		64.104	150.924		60.904	18.5454			133.852	6.67651	1.24805		133.852	2.04578	1.08472		57.804	32.1489	2.73877
	57.448	20.4805		57.604	5.12073			66.904	87.2188		64.204	151.102		61.004	18.5771			133.952	6.677	1.23828		133.952	2.04578	1.09448		57.904	32.2163	2.73926
	57.548	20.4883		57.704	5.12146			67.004	87.3013		64.304	151.262		61.104	18.6099			134.052	6.68164	1.23828		134.052	2.0509	1.09448		58.004	32.2388	2.75049
	57.648	20.5046		57.804	5.13049			67.104	87.4004		64.404	151.453		61.204	18.6299			134.152	6.69336	1.23828		134.152	2.06018	1.09448		58.104	32.2871	2.75049
	57.748	20.5059		57.904	5.12158			67.204	87.5093		64.504	151.643		61.304	18.6592			134.252	6.68823	1.25269		134.252	2.06165	1.09448		58.204	32.3188	2.75049
	57.848	20.5232		58.004	5.13281			67.304	87.5894		64.604	151.842		61.404	18.688			134.352	6.67383	1.25781		134.352	2.06726	1.1001		58.304	32.3887	2.76221
	57.948	20.541		58.104	5.13281			67.404	87.6758		64.704	152.022		61.504	18.6963			134.452	6.67383	1.25781		134.452	2.07239	1.1062		58.404	32.418	2.75293
	58.048	20.541		58.204	5.14258			67.504	87.7773		64.804	152.199		61.604	18.7271			134.552	6.67896	1.24805		134.552	2.07703	1.1062		58.504	32.4688	2.77197
	58.148	20.5652		58.304	5.14221			67.604	87.8872		64.904	152.359		61.704	18.7393			134.652	6.69336	1.24805		134.652	2.07703	1.11597		58.604	32.5073	2.77197
	58.248	20.5703		58.404	5.12305			67.704	87.9976		65.004	152.529		61.804	18.7681			134.752	6.70313	1.24805		134.752	2.07703	1.11597		58.704	32.5298	2.76221
	58.348	20.582		58.504	5.13281			67.804	88.0781		65.104	152.702		61.904	18.792			134.852	6.69336	1.25269		134.852	2.0719	1.11597		58.804	32.5898	2.76025
	58.448	20.5945		58.604	5.13281			67.904	88.187		65.204	152.89		62.004	18.8286			134.952	6.698	1.25317		134.952	2.06726	1.11597		58.904	32.6309	2.75049
	58.548	20.5996		58.704	5.14294			68.004	88.248		65.304	153.041		62.104	18.8481			135.052	6.69336	1.25781		135.052	2.06262	1.11597		59.004	32.6816	2.76074
	58.648	20.6074		58.804	5.15234			68.104	88.3501		65.404	153.229		62.204	18.8677			135.152	6.69336	1.25781		135.152	2.06726	1.12061		59.104	32.731	2.77002
	58.748	20.6191		58.904	5.15234			68.204	88.4609		65.504	153.401		62.304	18.8872			135.252	6.69336	1.24805		135.252	2.08679	1.12573		59.204	32.7813	2.77051
	58.848	20.6355		59.004	5.16211			68.304	88.5508		65.604	153.578		62.404	18.9072			135.352	6.70923	1.25269		135.352	2.09192	1.12573		59.304	32.8184	2.77002
	58.948	20.6406		59.104	5.16211			68.404	88.6484		65.704	153.75		62.504	18.9282			135.452	6.70874	1.26758		135.452	2.08679	1.11597		59.404	32.8496	2.77002
	59.048	20.6602		59.204	5.16162			68.504	88.7578		65.804	153.917		62.604	18.9517			135.552	6.70313	1.26758		135.552	2.09656	1.12573		59.504	32.8989	2.77197
	59.148	20.6765		59.304	5.16052			68.604	88.8789		65.904	154.08		62.704	18.9712			135.652	6.70313	1.26758		135.652	2.09656	1.13037		59.604	32.9492	2.78174
	59.248	20.6699		59.404	5.16992			68.704	88.9692		66.004	154.281		62.804	18.9985			135.752	6.70313	1.27319		135.752	2.09656	1.12109		59.704	32.9883	2.78174
	59.348	20.6777		59.504	5.17969			68.804	89.0801		66.104	154.453		62.904	19.0068			135.852	6.71899	1.2793		135.852	2.09656	1.11597		59.804	33.0293	2.78174
	59.448	20.6941		59.604	5.17969			68.904	89.1777		66.204	154.641		63.004	19.0396			135.952	6.72461	1.2793		135.952	2.10266	1.11133		59.904	33.0703	2.78174
	59.548	20.7117		59.704	5.17969			69.004	89.2671		66.304	154.82		63.104	19.0786			136.052	6.72461	1.28906		136.052	2.10315	1.11084		60.004	33.1094	2.77979
	59.648	20.7285		59.804	5.18945			69.104	89.3789		66.404	155.024		63.204	19.0986			136.152	6.72461	1.26489		136.152	2.09851	1.1062		60.104	33.1602	2.76025
	59.748	20.7449		59.904	5.18945			69.204	89.4805		66.504	155.214		63.304	19.1279			136.252	6.72974	1.27417		136.252	2.10217	1.11597		60.204	33.1997	2.77002
	59.848	20.7454		60.004	5.18945			69.304	89.5698		66.604	155.362		63.404	19.1704			136.352	6.73438	1.27466		136.352	2.09656	1.12061		60.304	33.2402	2.77051
	59.948	20.7449		60.104	5.20117			69.404	89.6665		66.704	155.562		63.504	19.1899			136.452	6.73438	1.26953		136.452	2.10266	1.13037		60.404	33.2896	2.78955
	60.048	20.7695		60.204	5.20117			69.504	89.7773		66.804	155.73		63.604	19.2134			136.552	6.73438	1.27417		136.552	2.10828	1.14526		60.504	33.3398	2.77979
	60.148	20.7695		60.304	5.2207			69.604	89.8672		66.904	155.922		63.704	19.2275			136.652	6.74927	1.2793		136.652	2.10828	1.1355		60.604	33.3906	2.77979
	60.248	20.7813		60.404	5.22107			69.704	89.9683		67.004	156.103		63.804	19.2686			136.752	6.74414	1.26953		136.752	2.10828	1.1355		60.704	33.439	2.7915
	60.348	20.783		60.504	5.23987			69.804	90.0566		67.104	156.254		63.904	19.3086			136.852	6.74414	1.26953		136.852	2.10413	1.1355		60.804	33.4614	2.78174
	60.448	20.8008		60.604	5.23047			69.904	90.1704		67.204	156.434		64.004	19.3188			136.952	6.74878	1.28125		136.952	2.08679	1.1355		60.904	33.5195	2.78174
	60.548	20.8125		60.704	5.23047			70.004	90.2715		67.304	156.601		64.104	19.3345			137.052	6.75586	1.28125		137.052	2.09851	1.1355		61.004	33.5601	2.77979
	60.648	20.8203		60.804	5.23047			70.104	90.373		67.404	156.771		64.204	19.3584			137.152	6.75586	1.28125		137.152	2.09851	1.1355		61.104	33.5859	2.79004
	60.748	20.832		60.904	5.23987			70.204	90.4707		67.504	156.944		64.304	19.3877			137.252	6.76099	1.28125		137.252	2.09851	1.1355		61.204	33.6274	2.78955
	60.848	20.8445		61.004	5.24023			70.304	90.5801		67.604	157.113		64.404	19.416			137.352	6.76563	1.28125		137.352	2.09851	1.14063		61.304	33.6987	2.79932
	60.948	20.8621		61.104	5.23987			70.404	90.6934		67.704	157.281		64.504	19.4189			137.452	6.77075	1.28125		137.452	2.09851	1.14014		61.404	33.7285	2.78955
	61.048	20.8835		61.204	5.23083			70.504	90.7598		67.804	157.45		64.604	19.4673			137.552	6.77539	1.28589		137.552	2.09387	1.14063		61.504	33.7988	2.79883
	61.148	20.8965		61.304	5.24023			70.604	90.8691		67.904	157.63		64.704	19.4868			137.652	6.76563	1.28638		137.652	2.10828	1.14014		61.604	33.8301	2.80127
	61.248	20.9082		61.404	5.25			70.704	90.9785		68.004	157.789		64.804	19.5078			137.752	6.76563	1.29565		137.752	2.10828	1.14526		61.704	33.8887	2.80176
	61.348	20.9199		61.504	5.25			70.804	91.0664		68.104	157.969		64.904	19.5298			137.852	6.77539	1.30078		137.852	2.10828	1.14526		61.804	33.9297	2.81104
	61.448	20.9324		61.604	5.26172			70.904	91.1484		68.204	158.148		65.004	19.5493			137.952	6.77539	1.28906		137.952	2.10828	1.14526		61.904	33.9785	2.81104
	61.548	20.9297		61.704	5.26172			71.004	91.2383		68.304	158.321		65.104	19.5728			138.052	6.77539	1.28906		138.052	2.10828	1.14063		62.004	34.0195	2.81104
	61.648	20.9414		61.804	5.26172			71.104	91.3594		68.404	158.509		65.204	19.6001			138.152	6.77539	1.28906		138.152	2.10828	1.1355		62.104	34.0806	2.80957
	61.748	20.9492		61.904	5.26172			71.204	91.4414		68.504	158.66		65.304	19.6274			138.252	6.77539	1.28906		138.252	2.11804	1.1355		62.204	34.1191	2.81885
	61.848	20.9656		62.004	5.27148			71.304	91.5308		68.604	158.852		65.404	19.6592			138.352	6.77539	1.28906		138.352	2.12781	1.1355		62.304	34.1597	2.81836
	61.948	20.9785		62.104	5.27148			71.404	91.6113		68.704	159.043		65.504	19.7002			138.452	6.78052	1.28442		138.452	2.12781	1.1499		62.404	34.1992	2.81885
	62.048	20.9739		62.204	5.28125			71.504	91.7012		68.804	159.203		65.604	19.7285			138.552	6.80518	1.2793		138.552	2.11292	1.1355		62.504	34.2505	2.81152
	62.148	20.9766		62.304	5.28125			71.604	91.811		68.904	159.383		65.704	19.7485			138.652	6.80933	1.26953		138.652	2.11804	1.15503		62.604	34.3008	2.83057
	62.248	20.9929		62.404	5.28125			71.704	91.9175		69.004	159.559		65.804	19.7681			138.752	6.81958	1.27417		138.752	2.11292	1.14526		62.704	34.3379	2.83057
	62.348	20.998		62.504	5.28125			71.804	91.998		69.104	159.739		65.904	19.7993			138.852	6.81909	1.2793		138.852	2.10828	1.15503		62.804	34.3892	2.83008
	62.448	21.0098		62.604	5.28088			71.904	92.1069		69.204	159.92		66.004	19.8384			138.952	6.81445	1.28906		138.952	2.11292	1.15503		62.904	34.459	2.82129
	62.548	21.0215		62.704	5.28198			72.004	92.1992		69.304	160.091		66.104	19.8584			139.052	6.80469	1.28906		139.052	2.12317	1.14526		63.004	34.478	2.83252
	62.648	21.0339		62.804	5.30042			72.104	92.3091		69.404	160.262		66.204	19.8872			139.152	6.7832	1.2937		139.152	2.13245	1.14526		63.104	34.5098	2.83252
	62.748	21.0508		62.904	5.29102			72.204	92.4155		69.504	160.412		66.304	19.9263			139.252	6.7981	1.29321		139.252	2.11096	1.14063		63.204	34.5679	2.83008
	62.848	21.0632		63.004	5.30078			72.304	92.5		69.604	160.592		66.404	19.9453			139.352	6.7688	1.28711		139.352	2.11804	1.14526		63.304	34.6094	2.81104
	62.948	21.0801		63.104	5.30078			72.404	92.5981		69.704	160.764		66.504	19.9668			139.452	6.78052	1.28711		139.452	2.12781	1.1355		63.404	34.6489	2.81104
	63.048	21.0964		63.204	5.30042			72.504	92.6973		69.804	160.92		66.604	19.9771			139.552	6.7688	1.28711		139.552	2.1344	1.1499		63.504	34.689	2.8208
	63.148	21.0977		63.304	5.30078			72.604	92.7988		69.904	161.103		66.704	20.0088			139.652	6.7688	1.29175		139.652	2.23719	1.15967		63.604	34.7402	2.81104
	63.248	21.115		63.404	5.30078			72.704	92.8999		70.004	161.254		66.804	20.0488			139.752	6.7395	1.29688		139.752	2.22985	1.16479		63.704	34.7793	2.81299
	63.348	21.1233		63.504	5.30078			72.804	92.957		70.104	161.422		66.904	20.0591			139.852	6.68164	1.29688		139.852	2.09851	1.16479		63.804	34.8081	2.82275
	63.448	21.1345		63.604	5.31055			72.904	93.0781		70.204	161.594		67.004	20.0859			139.952	6.7218	1.29224		139.952	2.09229	1.15503		63.904	34.8306	2.82275
	63.548	21.1541		63.704	5.32031			73.004	93.1563		70.304	161.773		67.104	20.0845			140.052	6.79846	1.28711		140.052	2.12268	1.16479		64.004	34.8789	2.82275
	63.648	21.1523		63.804	5.32031			73.104	93.2466		70.404	161.945		67.204	20.1162			140.152	6.84436	1.28711		140.152	2.18913	1.15503		64.104	34.9199	2.82227
	63.748	21.1584		63.904	5.33167			73.204	93.3569		70.504	162.133		67.304	20.1387			140.252	4.9812	1.28711		140.252	0,104453*	1.15503		64.204	34.9585	2.81348
	63.848	21.1719		64.004	5.32227			73.304	93.4375		70.604	162.293		67.404	20.1489			140.352	3.99414	1.29175		140.352	-3,11487*	1.15503		64.304	35	2.81104
	63.948	21.1836		64.104	5.32227			73.404	93.5273		70.704	162.461		67.504	20.1807			140.452	5.64648	1.29688		140.452	-3,17603*	1.15503		64.404	35.0415	2.8208
	64.048	21.1914		64.204	5.33191			73.504	93.6411		70.804	162.633		67.604	20.2095			140.552	7.47144	1.29688		140.552	0,17334*	1.15503		64.504	35.0894	2.8208
	64.148	21.196		64.304	5.33008			73.604	93.7598		70.904	162.813		67.704	20.229			140.652	7.52637	1.28711		140.652	2,38328*	1.15967		64.604	35.1172	2.8208
	64.248	21.209		64.404	5.32971			73.704	93.8496		71.004	162.98		67.804	20.2485			140.752	6.31104	1.29688		140.752	2.19155	1.16479		64.704	35.1563	2.8208
	64.348	21.2207		64.504	5.33044			73.804	93.9478		71.104	163.172		67.904	20.2803			140.852	6.15393	1.29688		140.852	1.81824	1.16943		64.804	35.1875	2.82275
	64.448	21.2285		64.604	5.33984			73.904	94.0684		71.204	163.355		68.004	20.3091			140.952	5.82385	1.29688		140.952	1.77893	1.17456		64.904	35.2266	2.82275
	64.548	21.2402		64.704	5.33948			74.004	94.1699		71.304	163.516		68.104	20.3174			141.052	5.78027	1.30249		141.052	1.73804	1.16992		65.004	35.2681	2.82324
	64.648	21.248		64.804	5.33008			74.104	94.272		71.404	163.683		68.204	20.3457			141.152	5.75146	1.31836		141.152	1.75525	1.16943		65.104	35.3164	2.8418
	64.748	21.252		64.904	5.32813			74.204	94.4023		71.504	163.832		68.304	20.3501			141.252	5.81726	1.31836		141.252	1.74072	1.17456		65.204	35.3667	2.83301
	64.848	21.2715		65.004	5.32813			74.304	94.4922		71.604	163.973		68.404	20.3857			141.352	5.97205	1.31372		141.352	1.72449	1.17456		65.304	35.4082	2.84229
	64.948	21.2849		65.104	5.34961			74.404	94.5781		71.704	164.121		68.504	20.4063			141.452	6.05225	1.30859		141.452	1.67432	1.17456		65.404	35.4668	2.84229
	65.048	21.2878		65.204	5.33789			74.504	94.6685		71.804	164.281		68.604	20.4092			141.552	6.09668	1.31323		141.552	1.58826	1.1792		65.504	35.5083	2.84033
	65.148	21.3125		65.304	5.33789			74.604	94.7676		71.904	164.442		68.704	20.438			141.652	6.09631	1.31836		141.652	1.5586	1.18433		65.604	35.5776	2.8501
	65.248	21.3186		65.404	5.34766			74.704	94.8379		72.004	164.604		68.804	20.4575			141.752	6.0282	1.31836		141.752	1.57885	1.18433		65.704	35.6172	2.85254
	65.348	21.3203		65.504	5.34766			74.804	94.9321		72.104	164.764		68.904	20.4888			141.852	5.93408	1.31836		141.852	1.62158	1.18433		65.804	35.6582	2.86133
	65.448	21.3367		65.604	5.35706			74.904	95.0396		72.204	164.92		69.004	20.4971			141.952	5.85303	1.30396		141.952	1.65784	1.1792		65.904	35.6875	2.85254
	65.548	21.3418		65.704	5.34766			75.004	95.1582		72.304	165.092		69.104	20.5293			142.052	5.8656	1.29883		142.052	1.64673	1.18433		66.004	35.7383	2.86182
	65.648	21.3496		65.804	5.35742			75.104	95.2407		72.404	165.221		69.204	20.5396			142.152	5.86975	1.29883		142.152	1.63831	1.18433		66.104	35.7671	2.86182
	65.748	21.3613		65.904	5.35742			75.204	95.3164		72.504	165.39		69.304	20.5591			142.252	5.85071	1.28906		142.252	1.66259	1.18433		66.204	35.8086	2.86182
	65.848	21.3794		66.004	5.35706			75.304	95.3989		72.604	165.553		69.404	20.5674			142.352	5.8446	1.28442		142.352	1.71826	1.17969		66.304	35.8594	2.85205
	65.948	21.4023		66.104	5.34766			75.404	95.498		72.704	165.752		69.504	20.5981			142.452	5.84949	1.28394		142.452	1.75195	1.1792		66.404	35.8984	2.86182
	66.048	21.4102		66.204	5.35742			75.504	95.6074		72.804	165.951		69.604	20.6177			142.552	5.84338	1.2937		142.552	1.69287	1.1853		66.504	35.9297	2.85205
	66.148	21.4219		66.304	5.35706			75.604	95.7095		72.904	166.119		69.704	20.6494			142.652	5.71716	1.29419		142.652	1.56778	1.19092		66.604	35.9785	2.85205
	66.248	21.418		66.404	5.34766			75.704	95.8105		73.004	166.291		69.804	20.6777			142.752	5.6759	1.28906		142.752	1.53732	1.19043		66.704	36.0195	2.86182
	66.348	21.4343		66.504	5.34766			75.804	95.9121		73.104	166.45		69.904	20.6885			142.852	5.68225	1.2937		142.852	1.52112	1.18433		66.804	36.0586	2.8501
	66.448	21.4558		66.604	5.33789			75.904	95.9907		73.204	166.619		70.004	20.7212			142.952	5.6615	1.29883		142.952	1.54016	1.18994		66.904	36.0879	2.85059
	66.548	21.4688		66.704	5.33789			76.004	96.082		73.304	166.791		70.104	20.7402			143.052	5.72742	1.29883		143.052	1.56299	1.19604		67.004	36.1191	2.85986
	66.648	21.4734		66.804	5.34961			76.104	96.1685		73.404	166.982		70.204	20.7622			143.152	5.74414	1.29883		143.152	1.589	1.19604		67.104	36.1699	2.87158
	66.748	21.4902		66.904	5.34961			76.204	96.2676		73.504	167.151		70.304	20.7783			143.252	5.68408	1.30396		143.252	1.6234	1.19604		67.204	36.1992	2.88135
	66.848	21.498		67.004	5.34998			76.304	96.3696		73.604	167.313		70.404	20.8071			143.352	5.60779	1.30347		143.352	1.64319	1.19604		67.304	36.2407	2.88135
	66.948	21.5027		67.104	5.36914			76.404	96.4883		73.704	167.48		70.504	20.8267			143.452	5.55737	1.29883		143.452	1.61719	1.18628		67.404	36.2886	2.8916
	67.048	21.5195		67.204	5.36914			76.504	96.5703		73.804	167.643		70.604	20.8506			143.552	5.5498	1.29419		143.552	1.60815	1.19604		67.504	36.3105	2.90039
	67.148	21.5195		67.304	5.36914			76.604	96.6602		73.904	167.799		70.704	20.8872			143.652	5.55005	1.28906		143.652	1.61827	1.18628		67.604	36.3594	2.87939
	67.248	21.5273		67.404	5.37891			76.704	96.731		74.004	167.979		70.804	20.9185			143.752	5.53833	1.2937		143.752	1.56691	1.19092		67.704	36.3906	2.87939
	67.348	21.5437		67.504	5.37854			76.804	96.8418		74.104	168.15		70.904	20.938			143.852	5.51404	1.29419		143.852	1.5332	1.19604		67.804	36.439	2.88965
	67.448	21.541		67.604	5.37891			76.904	96.9399		74.204	168.321		71.004	20.9492			143.952	5.49219	1.28906		143.952	1.60034	1.19604		67.904	36.4805	2.89844
	67.548	21.541		67.704	5.37891			77.004	97.0464		74.304	168.498		71.104	20.9678			144.052	5.47803	1.28906		144.052	1.69739	1.19604		68.004	36.5293	2.90088
	67.648	21.541		67.804	5.38867			77.104	97.1294		74.404	168.658		71.204	21.0083			144.152	5.48071	1.29419		144.152	1.71314	1.20068		68.104	36.561	2.90088
	67.748	21.5488		67.904	5.38867			77.204	97.2285		74.504	168.818		71.304	21.0161			144.252	5.46533	1.28906		144.252	1.67821	1.20581		68.204	36.6187	2.91064
	67.848	21.5652		68.004	5.39844			77.304	97.3188		74.604	168.99		71.404	21.0474			144.352	5.45007	1.27734		144.352	1.62061	1.20581		68.304	36.6699	2.90869
	67.948	21.5586		68.104	5.39844			77.404	97.4063		74.704	169.177		71.504	21.0674			144.452	5.40479	1.27734		144.452	1.59229	1.20581		68.404	36.7109	2.91895
	68.048	21.5703		68.204	5.38867			77.504	97.4888		74.804	169.34		71.604	21.1157			144.552	5.36938	1.27734		144.552	1.5	1.19604		68.504	36.7495	2.91846
	68.148	21.575		68.304	5.39807			77.604	97.6211		74.904	169.492		71.704	21.1279			144.652	5.3656	1.28906		144.652	1.42225	1.19604		68.604	36.7891	2.91846
	68.248	21.5801		68.404	5.38867			77.704	97.6992		75.004	169.621		71.804	21.1567			144.752	5.35217	1.28345		144.752	1.50487	1.20068		68.704	36.8286	2.91846
	68.348	21.5918		68.504	5.38867			77.804	97.7891		75.104	169.78		71.904	21.1763			144.852	5.33484	1.27734		144.852	1.5835	1.21094		68.804	36.8784	2.9082
	68.448	21.6052		68.604	5.39844			77.904	97.8906		75.204	169.951		72.004	21.1958			144.952	5.33069	1.27734		144.952	1.60803	1.20532		68.904	36.9199	2.90869
	68.548	21.616		68.704	5.39844			78.004	97.9878		75.304	170.102		72.104	21.2212			145.052	5.32471	1.27734		145.052	1.61548	1.20581		69.004	36.959	2.91064
	68.648	21.6211		68.804	5.39893			78.104	98.0688		75.404	170.265		72.204	21.2407			145.152	5.3042	1.27734		145.152	1.63807	1.20581		69.104	37	2.91064
	68.748	21.6328		68.904	5.41016			78.204	98.188		75.504	170.436		72.304	21.272			145.252	5.29541	1.27734		145.252	1.63427	1.20581		69.204	37.0464	2.91064
	68.848	21.6406		69.004	5.42188			78.304	98.2988		75.604	170.604		72.404	21.2803			145.352	5.29028	1.27734		145.352	1.63843	1.20581		69.304	37.0879	2.90918
	68.948	21.6406		69.104	5.41211			78.404	98.3892		75.704	170.775		72.504	21.3091			145.452	5.25952	1.27734		145.452	1.64209	1.21094		69.404	37.1177	2.91846
	69.048	21.6641		69.204	5.41211			78.504	98.5078		75.804	170.932		72.604	21.3281			145.552	5.2334	1.27271		145.552	1.65247	1.21045		69.504	37.168	2.92041
	69.148	21.6602		69.304	5.41211			78.604	98.6099		75.904	171.103		72.704	21.3389			145.652	5.22961	1.28198		145.652	1.65711	1.22021		69.604	37.209	2.9209
	69.248	21.6648		69.404	5.42188			78.704	98.6973		76.004	171.264		72.804	21.3677			145.752	5.22974	1.28711		145.752	1.65845	1.21094		69.704	37.248	2.92969
	69.348	21.6699		69.504	5.42151			78.804	98.814		76.104	171.443		72.904	21.3989			145.852	5.20813	1.28711		145.852	1.67224	1.20581		69.804	37.2891	2.9209
	69.448	21.6816		69.604	5.41211			78.904	98.8989		76.204	171.623		73.004	21.4185			145.952	5.20825	1.28247		145.952	1.67053	1.20581		69.904	37.3477	2.93994
	69.548	21.6941		69.704	5.41211			79.004	98.998		76.304	171.762		73.104	21.4297			146.052	5.19946	1.27734		146.052	1.66284	1.20581		70.004	37.3984	2.92969
	69.648	21.7031		69.804	5.42188			79.104	99.0996		76.404	171.922		73.204	21.4463			146.152	5.19055	1.28711		146.152	1.64929	1.21045		70.104	37.437	2.93213
	69.748	21.7109		69.904	5.42224			79.204	99.1772		76.504	172.07		73.304	21.4751			146.252	5.17786	1.29175		146.252	1.66308	1.21558		70.204	37.4688	2.92285
	69.848	21.7109		70.004	5.42188			79.304	99.2583		76.604	172.221		73.404	21.4985			146.352	5.16724	1.28711		146.352	1.66125	1.21558		70.304	37.498	2.94189
	69.948	21.7156		70.104	5.42188			79.404	99.3262		76.704	172.383		73.504	21.5298			146.452	5.15344	1.29224		146.452	1.672	1.21558		70.404	37.5488	2.94189
	70.048	21.7161		70.204	5.42188			79.504	99.4277		76.804	172.551		73.604	21.5371			146.552	5.14954	1.28711		146.552	1.67664	1.21558		70.504	37.5898	2.94141
	70.148	21.7234		70.304	5.43164			79.604	99.5171		76.904	172.71		73.704	21.5479			146.652	5.14453	1.29224		146.652	1.66882	1.22021		70.604	37.6284	2.93213
	70.248	21.7402		70.404	5.43201			79.704	99.6055		77.004	172.873		73.804	21.5767			146.752	5.12805	1.29175		146.752	1.65405	1.22534		70.704	37.6602	2.94189
	70.348	21.7402		70.504	5.45117			79.804	99.6958		77.104	173.035		73.904	21.6079			146.852	5.12781	1.29688		146.852	1.63757	1.22534		70.804	37.6997	2.94189
	70.448	21.752		70.604	5.46094			79.904	99.8066		77.204	173.195		74.004	21.627			146.952	5.11328	1.29688		146.952	1.63757	1.22534		70.904	37.7593	2.93994
	70.548	21.7488		70.704	5.46094			80.004	99.8999		77.304	173.354		74.104	21.6489			147.052	5.09875	1.28247		147.052	1.62671	1.22998		71.004	37.7988	2.94971
	70.648	21.7617		70.804	5.46094			80.104	100		77.404	173.523		74.204	21.6611			147.152	5.07593	1.28711		147.152	1.63196	1.23511		71.104	37.8301	2.93994
	70.748	21.7734		70.904	5.46094			80.204	100.098		77.504	173.682		74.304	21.6777			147.252	5.04712	1.28711		147.252	1.63757	1.23511		71.204	37.8789	2.93945
	70.848	21.7734		71.004	5.46094			80.304	100.219		77.604	173.871		74.404	21.688			147.352	5.03516	1.28711		147.352	1.62781	1.23511		71.304	37.9194	2.94238
	70.948	21.7664		71.104	5.46094			80.404	100.328		77.704	174.031		74.504	21.708			147.452	5.01868	1.29688		147.452	1.61194	1.23511		71.404	37.9492	2.96094
	71.048	21.7839		71.204	5.47107			80.504	100.43		77.804	174.191		74.604	21.7368			147.552	5.00391	1.28711		147.552	1.60266	1.22339		71.504	37.9902	2.94189
	71.148	21.8008		71.304	5.48047			80.604	100.52		77.904	174.359		74.704	21.7563			147.652	4.99561	1.29688		147.652	1.61292	1.22339		71.604	38.0288	2.95166
	71.248	21.8086		71.404	5.48047			80.704	100.61		78.004	174.508		74.804	21.7642			147.752	4.97546	1.29688		147.752	1.60669	1.22339		71.704	38.0708	2.95166
	71.348	21.8203		71.504	5.49023			80.804	100.708		78.104	174.687		74.904	21.7876			147.852	4.96326	1.30664		147.852	1.60632	1.22339		71.804	38.1191	2.95264
	71.448	21.8374		71.604	5.49023			80.904	100.785		78.204	174.858		75.004	21.8091			147.952	4.95313	1.302		147.952	1.59949	1.22339		71.904	38.1484	2.9707
	71.548	21.8594		71.704	5.49023			81.004	100.879		78.304	175.031		75.104	21.8291			148.052	4.92859	1.29175		148.052	1.58923	1.22803		72.004	38.1875	2.96191
	71.648	21.8594		71.804	5.4906			81.104	100.977		78.404	175.191		75.204	21.8691			148.152	4.91321	1.31641		148.152	1.57703	1.22852		72.104	38.2188	2.96924
	71.748	21.8711		71.904	5.5			81.204	101.039		78.504	175.371		75.304	21.8794			148.252	4.88977	1.31641		148.252	1.58716	1.22803		72.204	38.2485	2.96924
	71.848	21.8789		72.004	5.50977			81.304	101.128		78.604	175.541		75.404	21.8989			148.352	4.8689	1.31177		148.352	1.59692	1.22852		72.304	38.3008	2.96143
	71.948	21.8789		72.104	5.49963			81.404	101.209		78.704	175.721		75.504	21.9307			148.452	4.84888	1.30664		148.452	1.60266	1.22803		72.404	38.3613	2.96143
	72.048	21.8789		72.204	5.4906			81.504	101.299		78.804	175.893		75.604	21.959			148.552	4.85291	1.30664		148.552	1.62036	1.21875		72.504	38.4004	2.96191
	72.148	21.8867		72.304	5.51172			81.604	101.389		78.904	176.06		75.704	21.9751			148.652	4.83875	1.31128		148.652	1.64307	1.23267		72.604	38.4297	2.96143
	72.248	21.8984		72.404	5.51172			81.704	101.49		79.004	176.201		75.804	21.9946			148.752	4.86621	1.31641		148.752	1.67346	1.23315		72.704	38.4785	2.97119
	72.348	21.8984		72.504	5.52148			81.804	101.588		79.104	176.361		75.904	22.0264			148.852	4.86157	1.31641		148.852	1.65723	1.24292		72.804	38.5195	2.97119
	72.448	21.9158		72.604	5.52148			81.904	101.689		79.204	176.529		76.004	22.0669			148.952	4.79211	1.31641		148.952	1.83594	1.23315		72.904	38.5776	2.98145
	72.548	21.9336		72.704	5.53162			82.004	101.792		79.304	176.689		76.104	22.0859			149.052	4.76318	1.31177		149.052	1.75854	1.23315		73.004	38.6191	2.99072
	72.648	21.946		72.804	5.54102			82.104	101.898		79.404	176.832		76.204	22.0967			149.152	4.77893	1.30664		149.152	1.50229	1.23315		73.104	38.6606	2.98047
	72.748	21.9629		72.904	5.54102			82.204	101.967		79.504	177.001		76.304	22.1367			149.252	4.71155	1.29688		149.252	1.54837	1.24292		73.204	38.7188	2.96924
	72.848	21.9543		73.004	5.55078			82.304	102.066		79.604	177.141		76.404	22.1392			149.352	4.68616	1.29688		149.352	1.61829	1.24292		73.304	38.75	2.97852
	72.948	21.9539		73.104	5.55078			82.404	102.156		79.704	177.311		76.504	22.1587			149.452	4.74341	1.31421		149.452	1.65381	1.23315		73.404	38.8086	2.96924
	73.048	21.9629		73.204	5.55078			82.504	102.218		79.804	177.463		76.604	22.1787			149.552	4.72559	1.3147		149.552	1.65051	1.23315		73.504	38.8594	2.95947
	73.148	21.9753		73.304	5.56055			82.604	102.299		79.904	177.611		76.704	22.2192			149.652	4.6842	1.30859		149.652	1.63708	1.23779		73.604	38.9009	2.97119
	73.248	21.9968		73.404	5.55066			82.704	102.408		80.004	177.771		76.804	22.2344			149.752	4.703	1.30859		149.752	1.61121	1.24292		73.704	38.9683	2.98047
	73.348	22.0098		73.504	5.54883			82.804	102.498		80.104	177.949		76.904	22.249			149.852	4.77295	1.30859		149.852	1.57703	1.24292		73.804	39	2.97168
	73.448	22.0098		73.604	5.54883			82.904	102.58		80.204	178.114		77.004	22.2856			149.952	4.79895	1.32397		149.952	1.56372	1.24756		73.904	39.0396	2.98096
	73.548	22.0339		73.704	5.55908			83.004	102.678		80.304	178.271		77.104	22.2974			150.052	4.78894	1.31055		150.052	1.61475	1.25781		74.004	39.0991	2.99072
	73.648	22.0391		73.804	5.5708			83.104	102.768		80.404	178.422		77.204	22.3242			150.152	4.75952	1.31055		150.152	1.68165	1.2583		74.104	39.1172	2.98096
	73.748	22.0508		73.904	5.58203			83.204	102.867		80.504	178.599		77.304	22.3467			150.252	4.75903	1.32031		150.252	1.69152	1.2644		74.204	39.168	2.99072
	73.848	22.0586		74.004	5.58154			83.304	102.969		80.604	178.738		77.404	22.3872			150.352	4.79053	1.32495		150.352	1.69214	1.26904		74.304	39.1875	2.99072
	73.948	22.0679		74.104	5.5708			83.404	103.068		80.704	178.891		77.504	22.4067			150.452	4.82642	1.33008		150.452	1.70874	1.27417		74.404	39.2192	3.00049
	74.048	22.0898		74.204	5.59131			83.504	103.15		80.804	179.05		77.604	22.4399			150.552	4.85071	1.33008		150.552	1.69165	1.28394		74.504	39.2578	3.00244
	74.148	22.0898		74.304	5.58008			83.604	103.271		80.904	179.221		77.704	22.4595			150.652	4.84412	1.33984		150.652	1.66638	1.28394		74.604	39.2891	3.00244
	74.248	22.0977		74.404	5.58008			83.704	103.348		81.004	179.393		77.804	22.4863			150.752	4.84851	1.34448		150.752	1.64221	1.2793		74.704	39.3281	3.00244
	74.348	22.114		74.504	5.58044			83.804	103.438		81.104	179.539		77.904	22.5005			150.852	4.82715	1.34961		150.852	1.6427	1.27417		74.804	39.3789	3.01221
	74.448	22.1191		74.604	5.58984			83.904	103.549		81.204	179.71		78.004	22.5283			150.952	4.79761	1.35938		150.952	1.63708	1.27881		74.904	39.418	3.01025
	74.548	22.1387		74.704	5.59961			84.004	103.647		81.304	179.854		78.104	22.5688			151.052	4.80371	1.35474		151.052	1.62781	1.28394		75.004	39.4585	3.02002
	74.648	22.1387		74.804	5.59961			84.104	103.757		81.404	180.012		78.204	22.5884			151.152	4.80469	1.34961		151.152	1.62268	1.28394		75.104	39.5	3.02002
	74.748	22.1426		74.904	5.59998			84.204	103.85		81.504	180.172		78.304	22.6079			151.252	4.81531	1.34961		151.252	1.61304	1.28857		75.204	39.5396	3.02002
	74.848	22.1504		75.004	5.61877			84.304	103.94		81.604	180.311		78.404	22.6392			151.352	4.84375	1.35425		151.352	1.6123	1.2937		75.304	39.5781	3.02051
	74.948	22.1443		75.104	5.60938			84.404	104.01		81.704	180.483		78.504	22.6587			151.452	4.83899	1.35938		151.452	1.60596	1.30542		75.404	39.6289	3.02979
	75.048	22.1621		75.204	5.61914			84.504	104.119		81.804	180.648		78.604	22.6704			151.552	4.85498	1.37378		151.552	1.58777	1.2937		75.504	39.6699	3.03174
	75.148	22.1699		75.304	5.61951			84.604	104.221		81.904	180.811		78.704	22.6899			151.652	4.83374	1.37891		151.652	1.54748	1.30347		75.604	39.7085	3.04102
	75.248	22.1816		75.404	5.62891			84.704	104.299		82.004	180.98		78.804	22.7212			151.752	4.79492	1.37891		151.752	1.54481	1.2937		75.704	39.7505	3.03223
	75.348	22.1895		75.504	5.62891			84.804	104.401		82.104	181.133		78.904	22.7402			151.852	4.81104	1.36914		151.852	1.55945	1.30908		75.804	39.8086	3.03174
	75.448	22.2012		75.604	5.62891			84.904	104.5		82.204	181.301		79.004	22.751			151.952	4.84521	1.36914		151.952	1.54358	1.31055		75.904	39.8477	3.03125
	75.548	22.2012		75.704	5.63867			85.004	104.59		82.304	181.453		79.104	22.7798			152.052	4.86572	1.35938		152.052	1.5282	1.30542		76.004	39.9082	3.02979
	75.648	22.2175		75.804	5.63904			85.104	104.669		82.404	181.611		79.204	22.7876			152.152	4.86987	1.36914		152.152	1.53332	1.2998		76.104	39.9707	3.02783
	75.748	22.2305		75.904	5.64807			85.204	104.758		82.504	181.782		79.304	22.8188			152.252	4.86841	1.35938		152.252	1.51612	1.2937		76.204	40	3.03809
	75.848	22.2305		76.004	5.65039			85.304	104.84		82.604	181.945		79.404	22.8384			152.352	4.87305	1.35938		152.352	1.50671	1.29932		76.304	40.0391	3.04736
	75.948	22.2397		76.104	5.65039			85.404	104.959		82.704	182.125		79.504	22.8696			152.452	4.82813	1.36914		152.452	1.50159	1.30542		76.404	40.0801	3.04736
	76.048	22.2578		76.204	5.65039			85.504	105.049		82.804	182.291		79.604	22.9004			152.552	4.78516	1.36401		152.552	1.50208	1.30542		76.504	40.1094	3.03809
	76.148	22.2571		76.304	5.65039			85.604	105.14		82.904	182.451		79.704	22.897			152.652	4.75439	1.37842		152.652	1.50207	1.31714		76.604	40.1509	3.05127
	76.248	22.252		76.404	5.65039			85.704	105.221		83.004	182.614		79.804	22.9165			152.752	4.7074	1.38403		152.752	1.49695	1.2998		76.704	40.1895	3.05127
	76.348	22.27		76.504	5.65039			85.804	105.319		83.104	182.784		79.904	22.9482			152.852	4.64087	1.40308		152.852	1.50342	1.30542		76.804	40.2207	3.06104
	76.448	22.293		76.604	5.65002			85.904	105.43		83.204	182.934		80.004	22.9771			152.952	4,29114*	1.41333		152.952	1.47034	1.30542		76.904	40.25	3.0708
	76.548	22.3008		76.704	5.64063			86.004	105.519		83.304	183.082		80.104	23.0083			153.052	4,61731*	1.4082		153.052	1.54675	1.30542		77.004	40.2813	3.0708
	76.648	22.3054		76.804	5.65076			86.104	105.586		83.404	183.232		80.204	23.0278			153.152	5,15247*	1.4082		153.152	1.67283	1.28394		77.104	40.3105	3.06152
	76.748	22.3223		76.904	5.65979			86.204	105.695		83.504	183.381		80.304	23.0479			153.252	4,96167*	1.4082		153.252	1.78811	1.28394		77.204	40.3418	3.08057
	76.848	22.334		77.004	5.65076			86.304	105.766		83.604	183.539		80.404	23.0767			153.352	4,95374*	1.42456		153.352	1.76343	1.2937		77.304	40.3711	3.07861
	76.948	22.3347		77.104	5.66052			86.404	105.855		83.704	183.71		80.504	23.0957			153.452	4,99597*	1.37378		153.452	1.65161	1.29834		77.404	40.4004	3.07861
	77.048	22.3398		77.204	5.66992			86.504	105.939		83.804	183.85		80.604	23.106			153.552	4,83545*	1.40308		153.552	1.59045	1.30347		77.504	40.4302	3.09033
	77.148	22.3438		77.304	5.66992			86.604	106.025		83.904	183.991		80.704	23.1255			153.652	4,74951*	1.40308		153.652	1.42868	1.31323		77.604	40.4688	3.08105
	77.248	22.3562		77.404	5.66992			86.704	106.117		84.004	184.153		80.804	23.1563			153.752	4,66052*	1.39331		153.752	1.43497	1.30347		77.704	40.5	3.09033
	77.348	22.373		77.504	5.66992			86.804	106.239		84.104	184.303		80.904	23.1665			153.852	4,61047*	1.31323		153.852	1.49658	1.31323		77.804	40.5488	3.09961
	77.448	22.3777		77.604	5.66992			86.904	106.337		84.204	184.471		81.004	23.1978			153.952	4,55664*	1,08789*		153.952	1.46179	1.30347		77.904	40.5996	3.09961
	77.548	22.3906		77.704	5.66992			87.004	106.418		84.304	184.63		81.104	23.2173			154.052	4,63062*	1,22742*		154.052	1.55249	1.323		78.004	40.6406	3.08057
	77.648	22.4023		77.804	5.67969			87.104	106.508		84.404	184.773		81.204	23.229			154.152	4,82751*	1,5238*		154.152	1.65637	1.33276		78.104	40.6797	3.0708
	77.748	22.3906		77.904	5.66992			87.204	106.62		84.504	184.942		81.304	23.2563			154.252	4,86853*	1,41541*		154.252	1.62037	1.33276		78.204	40.7202	3.08057
	77.848	22.4031		78.004	5.66992			87.304	106.678		84.604	185.111		81.404	23.2759			154.352	4,83362*	-0,160889*		154.352	1.59705	1.31323		78.304	40.748	3.0708
	77.948	22.4292		78.104	5.66992			87.404	106.791		84.704	185.238		81.504	23.3071			154.452	4,80249*	-2,14453*		154.452	1.76965	1.29883		78.404	40.7988	3.0708
	78.048	22.4465		78.204	5.66992			87.504	106.868		84.804	185.399		81.604	23.3384			154.552	4,75342*	-0,404297*		154.552	1.68347	1.2937		78.504	40.8481	3.0708
	78.148	22.4414		78.304	5.67029			87.604	106.959		84.904	185.568		81.704	23.3574			154.652	4,61963*	1,95825*		154.652	1.52049	1.28906		78.604	40.8984	3.08057
	78.248	22.4578		78.404	5.68005			87.704	107.08		85.004	185.703		81.804	23.3677			154.752	4,42651*	2,22363*		154.752	1.60781	1.28394		78.704	40.9492	3.09229
	78.348	22.459		78.504	5.68945			87.804	107.168		85.104	185.854		81.904	23.3877			154.852	4,3092*	0,839355*		154.852	1.47046	1.26953		78.804	40.9785	3.08057
	78.448	22.459		78.604	5.68945			87.904	107.268		85.204	186.012		82.004	23.4165			154.952	4,3927*	0,750366*		154.952	1.2793	1.26904		78.904	41.0293	3.08105
	78.548	22.4753		78.704	5.68945			88.004	107.337		85.304	186.16		82.104	23.4478			155.052	4,69922*	0,699585*		155.052	1.40369	1.26953		79.004	41.0684	3.08984
	78.648	22.4805		78.804	5.68945			88.104	107.422		85.404	186.303		82.204	23.4678			155.152	4,98816*	0,702148*		155.152	1.72452	1.32031		79.104	41.1099	3.08105
	78.748	22.4805		78.904	5.68945			88.204	107.52		85.504	186.473		82.304	23.4985			155.252	5,18823*	0,719238*		155.252	1.88754	1.31714		79.204	41.1577	3.09033
	78.848	22.4805		79.004	5.68909			88.304	107.589		85.604	186.621		82.404	23.5293			155.352	5,3645*	0,745239*		155.352	1.95569	1.33667		79.304	41.1797	3.09033
	78.948	22.5024		79.104	5.68005			88.404	107.688		85.704	186.783		82.504	23.5396			155.452	5,37146*	0,877563*		155.452	2.10181	1.40039		79.404	41.2285	3.09033
	79.048	22.5254		79.204	5.69922			88.504	107.79		85.804	186.934		82.604	23.5786			155.552	5,04492*	1,03955*		155.552	2.33997	1.50464		79.504	41.2578	3.09082
	79.148	22.5332		79.304	5.68005			88.604	107.896		85.904	187.104		82.704	23.6099			155.652	4,74414*	1,11621*		155.652	2.29801	2,00598*		79.604	41.2969	3.08984
	79.248	22.5332		79.404	5.69849			88.704	107.998		86.004	187.264		82.804	23.6411			155.752	4,64258*	1,15759*		155.752	1.84799	1,26636*		79.704	41.3281	3.09033
	79.348	22.5378		79.504	5.68042			88.804	108.077		86.104	187.434		82.904	23.6606			155.852	4,64868*	1.11243		155.852	1.52722	1,44836*		79.804	41.377	3.08936
	79.448	22.5508		79.604	5.69922			88.904	108.167		86.204	187.602		83.004	23.6919			155.952	4,63293*	1.03857		155.952	1.48718	1,50977*		79.904	41.418	3.09814
	79.548	22.5671		79.704	5.69922			89.004	108.236		86.304	187.743		83.104	23.7114			156.052	4,62451*	0.996582		156.052	1.49976	1,58948*		80.004	41.4473	3.10938
	79.648	22.5605		79.804	5.70898			89.104	108.326		86.404	187.9		83.204	23.7192			156.152	4,62036*	0.968384		156.152	1.53882	-0,47229*		80.104	41.4888	3.1001
	79.748	22.5684		79.904	5.69922			89.204	108.408		86.504	188.063		83.304	23.7505			156.252	4,61572*	0.952515		156.252	1.53283	-4,82495*		80.204	41.5371	3.1001
	79.848	22.5723		80.004	5.70898			89.304	108.49		86.604	188.24		83.404	23.7695			156.352	4,58862*	0.934448		156.352	1.5426	-5,18372*		80.304	41.5684	3.1001
	79.948	22.5847		80.104	5.70898			89.404	108.598		86.704	188.393		83.504	23.7881			156.452	4,604*	0.928833		156.452	1.54822	-1,90222*		80.404	41.6074	3.1001
	80.048	22.5898		80.204	5.70898			89.504	108.689		86.804	188.564		83.604	23.8208			156.552	4,60547*	0.951294		156.552	1.56262	0,86792*		80.504	41.6582	3.1001
	80.148	22.5938		80.304	5.70898			89.604	108.789		86.904	188.701		83.704	23.8481			156.652	4,63086*	0.969116		156.652	1.56726	0,831543*		80.604	41.6782	3.09961
	80.248	22.6016		80.404	5.70898			89.704	108.871		87.004	188.861		83.804	23.8794			156.752	4,65881*	0.884399		156.752	1.57397	0,673584*		80.704	41.7378	3.09033
	80.348	22.6179		80.504	5.71875			89.804	108.949		87.104	189.01		83.904	23.9023			156.852	4,6488*	0.867065		156.852	1.58679	0,644531*		80.804	41.7578	3.1001
	80.448	22.6262		80.604	5.71875			89.904	109.058		87.204	189.182		84.004	23.8989			156.952	4,65002*	0.888062		156.952	1.58167	0,736206*		80.904	41.7988	3.09961
	80.548	22.6257		80.704	5.71875			90.004	109.15		87.304	189.341		84.104	23.9189			157.052	4,45081*	0.922485		157.052	1.56213	0,795166*		81.004	41.8477	3.08057
	80.648	22.6309		80.804	5.71875			90.104	109.248		87.404	189.501		84.204	23.9478			157.152	4,1593*	0.995239		157.152	1.56457	0,831177*		81.104	41.8789	3.09033
	80.748	22.6433		80.904	5.72815			90.204	109.361		87.504	189.68		84.304	23.9673			157.252	4,19226*	1.04883		157.252	1.56214	0,878662*		81.204	41.918	3.09082
	80.848	22.6406		81.004	5.71912			90.304	109.45		87.604	189.82		84.404	23.9912			157.352	4,42297*	1.01904		157.352	1.54822	0.870239		81.304	41.9683	3.09033
	80.948	22.6523		81.104	5.71875			90.404	109.518		87.704	189.952		84.504	24.0195			157.452	4,62585*	0.984009		157.452	1.5575	0.843018		81.404	41.9883	3.1001
	81.048	22.6484		81.204	5.71875			90.504	109.617		87.804	190.109		84.604	24.0259			157.552	4,69336*	0.942627		157.552	1.55237	0.843384		81.504	42.0298	3.10938
	81.148	22.6648		81.304	5.71875			90.604	109.68		87.904	190.242		84.704	24.0459			157.652	4,69482*	0.952148		157.652	1.5282	0.844604		81.604	42.0781	3.09082
	81.248	22.6699		81.404	5.71875			90.704	109.757		88.004	190.414		84.804	24.0903			157.752	4,73096*	0.973389		157.752	1.5282	0.809692		81.704	42.1289	3.10986
	81.348	22.6863		81.504	5.71875			90.804	109.838		88.104	190.584		84.904	24.1172			157.852	4,75842*	0.973389		157.852	1.53845	0.833984		81.804	42.1699	3.1001
	81.448	22.7039		81.604	5.71875			90.904	109.937		88.204	190.732		85.004	24.1274			157.952	4,7937*	0.968384		157.952	1.5509	0.84314		81.904	42.2188	3.10986
	81.548	22.7012		81.704	5.71875			91.004	110.03		88.304	190.864		85.104	24.147			158.052	4,8385*	0.96875		158.052	1.56262	0.853516		82.004	42.2593	3.10986
	81.648	22.7068		81.804	5.73096			91.104	110.102		88.404	191.021		85.204	24.167			158.152	4,89343*	0.973145		158.152	1.57702	0.868286		82.104	42.2993	3.11182
	81.748	22.7324		81.904	5.74219			91.204	110.191		88.504	191.17		85.304	24.1958			158.252	4,93311*	0.993896		158.252	1,56726*	0.902466		82.204	42.3594	3.10205
	81.848	22.7324		82.004	5.73047			91.304	110.268		88.604	191.33		85.404	24.2075			158.352	4,9707*	1.00732		158.352	1,60242*	0.958618		82.304	42.3789	3.11182
	81.948	22.7371		82.104	5.73047			91.404	110.369		88.704	191.482		85.504	24.2383			158.452	5,03491*	1.00305		158.452	1,65918*	0.896606		82.404	42.4297	3.12158
	82.048	22.7422		82.204	5.73047			91.504	110.447		88.804	191.65		85.604	24.2368			158.552	5,11584*	0.97998		158.552	2,12329*	0.765869		82.504	42.4805	3.11963
	82.148	22.75		82.304	5.73047			91.604	110.538		88.904	191.813		85.704	24.249			158.652	5,2782*	0.962646		158.652	2,93377*	0.725952		82.604	42.5098	3.11914
	82.248	22.7617		82.404	5.73047			91.704	110.646		89.004	191.98		85.804	24.2856			158.752	5,52759*	0.958618		158.752	3,31159*	0.748047		82.704	42.5488	3.11084
	82.348	22.7664		82.504	5.7406			91.804	110.74		89.104	192.123		85.904	24.3169			158.852	5,95435*	0.973999		158.852	2,6687*	0.773926		82.804	42.5996	3.14063
	82.448	22.7832		82.604	5.75			91.904	110.83		89.204	192.281		86.004	24.3359			158.952	6,5304*	0.967896		158.952	1,71277*	0.799927		82.904	42.6309	3.12891
	82.548	22.7793		82.704	5.75977			92.004	110.928		89.304	192.43		86.104	24.3467			159.052	6,91394*	0.972046		159.052	1,49524*	0.822754		83.004	42.6602	3.11963
	82.648	22.791		82.804	5.75977			92.104	111.01		89.404	192.589		86.204	24.3599			159.152	6,9646*	0.960449		159.152	1.56005	0.858643		83.104	42.6992	3.11963
	82.748	22.791		82.904	5.75			92.204	111.086		89.504	192.741		86.304	24.3989			159.252	6,96094*	0.959473		159.252	1.5398	0.891602		83.204	42.7402	3.11963
	82.848	22.8074		83.004	5.76013			92.304	111.168		89.604	192.893		86.404	24.4263			159.352	6,61511*	0.94873		159.352	1.5116	0.855103		83.304	42.7793	3.10986
	82.948	22.8125		83.104	5.76917			92.404	111.256		89.704	193.041		86.504	24.4458			159.452	5,87292*	0.963623		159.452	1.47229	0.864136		83.404	42.8105	3.11182
	83.048	22.8203		83.204	5.75977			92.504	111.338		89.804	193.191		86.604	24.4653			159.552	5,28699*	0.953369		159.552	1.44263	0.846191		83.504	42.8403	3.12158
	83.148	22.8086		83.304	5.76953			92.604	111.418		89.904	193.32		86.704	24.4966			159.652	5,01709*	0.926758		159.652	1.40759	0.825317		83.604	42.8901	3.11133
	83.248	22.825		83.404	5.7699			92.704	111.488		90.004	193.453		86.804	24.5166			159.752	4,97058*	0.932495		159.752	1.39734	0.800415		83.704	42.9297	3.11035
	83.348	22.8301		83.504	5.77893			92.804	111.568		90.104	193.592		86.904	24.5469			159.852	5,07568*	0.934326		159.852	1.37744	0.860229		83.804	42.9609	3.10986
	83.448	22.8418		83.604	5.7699			92.904	111.67		90.204	193.73		87.004	24.5693			159.952	5,22156*	0.924683		159.952	1.35278	0.952637		83.904	43.0005	3.11963
	83.548	22.8418		83.704	5.76953			93.004	111.758		90.304	193.859		87.104	24.6021			160.052	5,45227*	0.932373		160.052	1.32397	0.981812		84.004	43.0605	3.12939
	83.648	22.8582		83.804	5.7793			93.104	111.84		90.404	194.032		87.204	24.6299			160.152	5,70911*	0.93335		160.152	1.28625	0.956177		84.104	43.0894	3.11914
	83.748	22.8711		83.904	5.7793			93.204	111.918		90.504	194.177		87.304	24.6621			160.252	6,04041*	0.934448		160.252	1.24609	0.902466		84.204	43.1289	3.10986
	83.848	22.8828		84.004	5.76953			93.304	112.008		90.604	194.313		87.404	24.6802			160.352	6,37622*	0.943237		160.352	1.23792	0.878052		84.304	43.168	3.11963
	83.948	22.8906		84.104	5.7793			93.404	112.109		90.704	194.49		87.504	24.6919			160.452	6,61743*	0.951904		160.452	1.28174	0.782837		84.404	43.2188	3.10986
	84.048	22.8953		84.204	5.77966			93.504	112.18		90.804	194.642		87.604	24.7192			160.552	6,77197*	0.946167		160.552	1.29065	0.680908		84.504	43.2695	3.11914
	84.148	22.9121		84.304	5.79883			93.604	112.278		90.904	194.791		87.704	24.7427			160.652	6,85535*	0.944214		160.652	1.28137	0.75647		84.604	43.2969	3.11035
	84.248	22.9199		84.404	5.79846			93.704	112.376		91.004	194.953		87.804	24.7622			160.752	6,91699*	0.939453		160.752	1.29578	0.839966		84.704	43.3477	3.12158
	84.348	22.9199		84.504	5.80078			93.804	112.457		91.104	195.113		87.904	24.7817			160.852	6,94458*	0.934448		160.852	1.29065	0.883789		84.804	43.3965	3.12158
	84.448	22.9324		84.604	5.80078			93.904	112.547		91.204	195.25		88.004	24.8013			160.952	6,53113*	0.932739		160.952	1.27112	0.903687		84.904	43.4375	3.12109
	84.548	22.9609		84.704	5.79138			94.004	112.634		91.304	195.41		88.104	24.8213			161.052	5,8844*	0.927734		161.052	1.26135	0.912354		85.004	43.457	3.1123
	84.648	22.9539		84.804	5.80042			94.104	112.715		91.404	195.558		88.204	24.8618			161.152	5,42224*	0.932495		161.152	1.25671	0.92981		85.104	43.498	3.12158
	84.748	22.9707		84.904	5.80115			94.204	112.809		91.504	195.719		88.304	24.8809			161.252	5,07764*	0.924072		161.252	1.25671	0.935425		85.204	43.5371	3.13086
	84.848	22.9661		85.004	5.81055			94.304	112.898		91.604	195.891		88.404	24.9028			161.352	4,84705*	0.913818		161.352	1.25671	0.939575		85.304	43.5684	3.11182
	84.948	22.9688		85.104	5.81055			94.404	112.989		91.704	196.042		88.504	24.9224			161.452	4,76392*	0.917969		161.452	1.25208	0.94873		85.404	43.5977	3.12158
	85.048	22.9734		85.204	5.82031			94.504	113.087		91.804	196.162		88.604	24.9419			161.552	4,75378*	0.912964		161.552	1.25818	0.944092		85.504	43.6387	3.11914
	85.148	22.9902		85.304	5.81055			94.604	113.168		91.904	196.322		88.704	24.9692			161.652	4,7998*	0.908203		161.652	1.26331	0.954468		85.604	43.6675	3.11963
	85.248	22.998		85.404	5.82031			94.704	113.246		92.004	196.471		88.804	24.9985			161.752	4,82971*	0.908691		161.752	1.26379	0.969971		85.704	43.6973	3.11963
	85.348	22.998		85.504	5.82031			94.804	113.348		92.104	196.642		88.904	25.0063			161.852	4,87488*	0.909302		161.852	1.26843	0.967773		85.804	43.7485	3.13135
	85.448	22.998		85.604	5.81995			94.904	113.438		92.204	196.786		89.004	25.0376			161.952	4,92639*	0.917603		161.952	1.25256	0.950073		85.904	43.7773	3.13086
	85.548	23.0098		85.704	5.82068			95.004	113.527		92.304	196.955		89.104	25.0566			162.052	4,98511*	0.927734		162.052	1.25671	0.936279		86.004	43.8081	3.12158
	85.648	23.0098		85.804	5.83008			95.104	113.59		92.404	197.115		89.204	25.0786			162.152	5,04553*	0.913208		162.152	1.25671	0.940063		86.104	43.8379	3.12158
	85.748	23.0176		85.904	5.82031			95.204	113.668		92.504	197.252		89.304	25.1094			162.252	5,13684*	0.897339		162.252	1.24695	0.939941		86.204	43.8789	3.12158
	85.848	23.0339		86.004	5.83008			95.304	113.75		92.604	197.41		89.404	25.1201			162.352	5,24316*	0.912964		162.352	1.24695	0.94873		86.304	43.8989	3.13135
	85.948	23.0508		86.104	5.82971			95.404	113.832		92.704	197.531		89.504	25.1489			162.452	5,38098*	0.902588		162.452	1.24133	0.963623		86.404	43.9609	3.13184
	86.048	23.0508		86.204	5.82031			95.504	113.91		92.804	197.682		89.604	25.1567			162.552	5,48535*	0.891357		162.552	1.24695	0.953857		86.504	44.0098	3.14111
	86.148	23.0632		86.304	5.82068			95.604	114		92.904	197.852		89.704	25.1763			162.652	5,61646*	0.899048		162.652	1.23718	0.95105		86.604	44.0508	3.15039
	86.248	23.0684		86.404	5.83008			95.704	114.111		93.004	197.993		89.804	25.1958			162.752	5,62671*	0.893677		162.752	1.23206	0.946045		86.704	44.0894	3.13184
	86.348	23.0652		86.504	5.83008			95.804	114.18		93.104	198.158		89.904	25.2271			162.852	5,3999*	0.936523		162.852	1.22278	0.936279		86.804	44.1211	3.14111
	86.448	23.082		86.604	5.83984			95.904	114.27		93.204	198.303		90.004	25.2466			162.952	5,0946*	0.948975		162.952	1.23206	0.923706		86.904	44.1606	3.14111
	86.548	23.0898		86.704	5.82971			96.004	114.357		93.304	198.443		90.104	25.2661			163.052	4,90796*	0.877808		163.052	1.22742	0.918457		87.004	44.2207	3.14111
	86.648	23.1001		86.804	5.82031			96.104	114.42		93.404	198.58		90.204	25.2856			163.152	4,82947*	0.867676		163.152	1.22742	0.924561		87.104	44.2505	3.15088
	86.748	23.1174		86.904	5.83008			96.204	114.521		93.504	198.73		90.304	25.3052			163.252	4,78345*	0.883179		163.252	1.21765	0.926514		87.204	44.3086	3.1416
	86.848	23.1113		87.004	5.83093			96.304	114.612		93.604	198.869		90.404	25.3359			163.352	4,76318*	0.831421		163.352	1.22791	0.90918		87.304	44.3496	3.15088
	86.948	23.113		87.104	5.86133			96.404	114.71		93.704	199.008		90.504	25.3579			163.452	4,75757*	0.798218		163.452	1.22229	0.898926		87.404	44.3887	3.15088
	87.048	23.1309		87.204	5.86133			96.504	114.811		93.804	199.169		90.604	25.3853			163.552	4,78931*	0.86792		163.552	1.22278	0.910156		87.504	44.4399	3.15088
	87.148	23.1309		87.304	5.85156			96.604	114.9		93.904	199.313		90.704	25.4048			163.652	4,88953*	0.864258		163.652	1.21252	0.904663		87.604	44.498	3.16064
	87.248	23.1387		87.404	5.8512			96.704	114.982		94.004	199.453		90.804	25.438			163.752	4,97571*	0.829468		163.752	1.21765	0.912842		87.704	44.5293	3.16064
	87.348	23.1504		87.504	5.86133			96.804	115.072		94.104	199.589		90.904	25.4575			163.852	5,20984*	0.851685		163.852	1.21765	0.906006		87.804	44.5801	3.15088
	87.448	23.1677		87.604	5.86133			96.904	115.141		94.204	199.71		91.004	25.4771			163.952	5,53955*	0.932129		163.952	1.21765	0.886963		87.904	44.6094	3.15088
	87.548	23.1621		87.704	5.86133			97.004	115.24		94.304	199.869		91.104	25.5078			164.052	5,93579*	0.962769		164.052	1.20325	0.875732		88.004	44.6387	3.16309
	87.648	23.1699		87.804	5.86133			97.104	115.31		94.404	200		91.204	25.5107			164.152	6,45142*	0.963013		164.152	1.20789	0.885132		88.104	44.6807	3.16992
	87.748	23.1699		87.904	5.86169			97.204	115.377		94.504	200.149		91.304	25.5508			164.252	6,75537*	0.945557		164.252	1.20325	0.904663		88.204	44.7383	3.16064
	87.848	23.1738		88.004	5.87109			97.304	115.477		94.604	200.31		91.404	25.5615			164.352	6,64697*	0.934326		164.352	1.20325	0.908691		88.304	44.769	3.17041
	87.948	23.1816		88.104	5.87109			97.404	115.566		94.704	200.441		91.504	25.5903			164.452	5,96008*	0.961426		164.452	1.19299	0.914429		88.404	44.8105	3.1709
	88.048	23.1816		88.204	5.88281			97.504	115.664		94.804	200.57		91.604	25.6099			164.552	5,01611*	1.03687		164.552	1.19299	0.950317		88.504	44.8501	3.18018
	88.148	23.1816		88.304	5.88318			97.604	115.734		94.904	200.73		91.704	25.6489			164.652	4,47021*	1.05359		164.652	1.1864	0.980469		88.604	44.9102	3.18018
	88.248	23.1934		88.404	5.89258			97.704	115.807		95.004	200.885		91.804	25.6665			164.752	4,37573*	1.05823		164.752	1.18835	0.955688		88.704	44.939	3.18018
	88.348	23.2012		88.504	5.89258			97.804	115.886		95.104	201.033		91.904	25.6895			164.852	4,34216*	1.05383		164.852	1.19299	1.12659		88.804	44.9595	3.17041
	88.448	23.2058		88.604	5.89258			97.904	115.959		95.204	201.174		92.004	25.708			164.952	4.28369	1.02441		164.952	1.18835	1.07507		88.904	45.0117	3.18018
	88.548	23.2227		88.704	5.89258			98.004	116.048		95.304	201.341		92.104	25.7368			165.052	4.27991	1.00317		165.052	1.18738	0.807983		89.004	45.0415	3.18262
	88.648	23.2109		88.804	5.89209			98.104	116.137		95.404	201.485		92.204	25.7559			165.152	4.28564	0.989258		165.152	1.18641	0.853638		89.104	45.0801	3.19189
	88.748	23.2188		88.904	5.89063			98.204	116.238		95.504	201.631		92.304	25.7778			165.252	4.30005	1		165.252	1.20129	0.934082		89.204	45.1089	3.18018
	88.848	23.2351		89.004	5.89099			98.304	116.328		95.604	201.783		92.404	25.8096			165.352	4.2832	1.01868		165.352	1.18604	0.968872		89.304	45.1392	3.18994
	88.948	23.2449		89.104	5.90039			98.404	116.389		95.704	201.924		92.504	25.8496			165.452	4.25391	1.03906		165.452	1.17163	0.960449		89.404	45.1777	3.18018
	89.048	23.2617		89.204	5.90039			98.504	116.479		95.804	202.061		92.604	25.856			165.552	4.26404	1.05359		165.552	1.17151	0.954346		89.504	45.209	3.18018
	89.148	23.2664		89.304	5.90039			98.604	116.569		95.904	202.232		92.704	25.8872			165.652	4.26367	1.05908		165.652	1.17151	0.931396		89.604	45.2388	3.17041
	89.248	23.2793		89.404	5.90039			98.704	116.667		96.004	202.371		92.804	25.9067			165.752	4.27393	1.04126		165.752	1.17517	0.905029		89.704	45.2891	3.17041
	89.348	23.2793		89.504	5.91016			98.804	116.76		96.104	202.523		92.904	25.9263			165.852	4.27295	1.00977		165.852	1,17468*	0.890991		89.804	45.3281	3.18018
	89.448	23.2793		89.604	5.90039			98.904	116.846		96.204	202.66		93.004	25.957			165.952	4.2688	1.04248		165.952	1,16638*	0.916138		89.904	45.3696	3.1709
	89.548	23.291		89.704	5.90039			99.004	116.936		96.304	202.821		93.104	25.9673			166.052	4.26367	1.07666		166.052	0,958252*	0.989868		90.004	45.4082	3.18213
	89.648	23.291		89.804	5.91016			99.104	117.02		96.404	202.971		93.204	25.9863			166.152	4.26367	1.0874		166.152	0,476322*	0.989746		90.104	45.4395	3.18213
	89.748	23.3035		89.904	5.90979			99.204	117.109		96.504	203.119		93.304	26.02			166.252	4.26367	1.07349		166.252	-0,052494*	1.00085		90.204	45.4692	3.19189
	89.848	23.3086		90.004	5.91016			99.304	117.191		96.604	203.26		93.404	26.0273			166.352	4.25391	1.06323		166.352	-0,421753*	1.00574		90.304	45.5195	3.18213
	89.948	23.3203		90.104	5.91016			99.404	117.281		96.704	203.422		93.504	26.0381			166.452	4.25854	1.06836		166.452	-0,397339*	1.01111		90.404	45.5469	3.18213
	90.048	23.3281		90.204	5.90039			99.504	117.391		96.804	203.57		93.604	26.0786			166.552	4.25903	1.05664		166.552	0,440063*	0.964111		90.504	45.5762	3.18213
	90.148	23.3398		90.304	5.91016			99.604	117.492		96.904	203.701		93.704	26.0977			166.652	4.2688	1.01953		166.652	1,25089*	0.949219		90.604	45.6177	3.17236
	90.248	23.3398		90.404	5.91016			99.704	117.563		97.004	203.861		93.804	26.1079			166.752	4.27393	1.01904		166.752	1,47591*	0.938965		90.704	45.668	3.17236
	90.348	23.3516		90.504	5.91016			99.804	117.641		97.104	204.021		93.904	26.147			166.852	4.27808	1.00354		166.852	1.57239	0.94458		90.804	45.6973	3.1626
	90.448	23.3484		90.604	5.90979			99.904	117.76		97.204	204.182		94.004	26.1646			166.952	4.26831	0.948975		166.952	1.59741	0.934326		90.904	45.7271	3.16309
	90.548	23.3613		90.704	5.90039			100.004	117.841		97.304	204.31		94.104	26.1885			167.052	4.26367	0.628784		167.052	1.59546	0.929688		91.004	45.7676	3.17285
	90.648	23.3613		90.804	5.91016			100.104	117.92		97.404	204.449		94.204	26.231			167.152	4.24414	0.894409		167.152	1.55603	0.929565		91.104	45.8062	3.18164
	90.748	23.373		90.904	5.91016			100.204	118.008		97.504	204.602		94.304	26.2578			167.252	4.24414	1.48816		167.252	1.56213	0.918579		91.204	45.8379	3.17285
	90.848	23.373		91.004	5.91992			100.304	118.109		97.604	204.762		94.404	26.2607			167.352	4.24414	1.31763		167.352	1.56726	0.922974		91.304	45.8579	3.18213
	90.948	23.3809		91.104	5.91992			100.404	118.199		97.704	204.92		94.504	26.2974			167.452	4.23901	1.27673		167.452	1.55713	0.913818		91.404	45.8887	3.18213
	91.048	23.3809		91.204	5.91992			100.504	118.288		97.804	205.061		94.604	26.3174			167.552	4.21484	1.34583		167.552	1.55273	0.866211		91.504	45.9277	3.18262
	91.148	23.3926		91.304	5.92969			100.604	118.398		97.904	205.213		94.704	26.3462			167.652	4.21484	1.19775		167.652	1.54736	0.868896		91.604	45.9595	3.18066
	91.248	23.3926		91.404	5.92969			100.704	118.436		98.004	205.361		94.804	26.3887			167.752	4.21997	1.12354		167.752	1.5282	0.885498		91.704	46.0093	3.19971
	91.348	23.4167		91.504	5.93945			100.804	118.559		98.104	205.492		94.904	26.4067			167.852	4.21948	1.05237		167.852	1.52307	0.891602		91.804	46.0293	3.19971
	91.448	23.4219		91.604	5.93945			100.904	118.637		98.204	205.614		95.004	26.4185			167.952	4.21484	0.983276		167.952	1.50818	0.875732		91.904	46.061	3.19971
	91.548	23.4297		91.704	5.94885			101.004	118.708		98.304	205.771		95.104	26.4502			168.052	4.19336	0.9375		168.052	1.48914	0.870605		92.004	46.1191	3.18994
	91.648	23.4414		91.804	5.93909			101.104	118.787		98.404	205.912		95.204	26.479			168.152	4.19336	1.00415		168.152	1.48401	0.876099		92.104	46.1401	3.19189
	91.748	23.4368		91.904	5.92969			101.204	118.867		98.504	206.061		95.304	26.498			168.252	4.18872	1.20764		168.252	1.4845	0.854248		92.204	46.1602	3.19189
	91.848	23.4363		92.004	5.92932			101.304	118.958		98.604	206.189		95.404	26.4966			168.352	4.19336	1.25452		168.352	1.48914	0.839844		92.304	46.2017	3.20166
	91.948	23.4485		92.104	5.91992			101.404	119.037		98.704	206.322		95.504	26.5205			168.452	4.19946	1.22888		168.452	1.4895	0.839355		92.404	46.228	3.20166
	92.048	23.4558		92.204	5.92969			101.504	119.105		98.804	206.471		95.604	26.5488			168.552	4.19995	1.17993		168.552	1.49377	0.849121		92.504	46.2383	3.19238
	92.148	23.4641		92.304	5.92969			101.604	119.176		98.904	206.643		95.704	26.5669			168.652	4.19531	1.16846		168.652	1.48401	0.844482		92.604	46.2896	3.21143
	92.248	23.459		92.404	5.92969			101.704	119.23		99.004	206.779		95.804	26.5869			168.752	4.18555	1.06396		168.752	1.4845	0.859497		92.704	46.3184	3.20166
	92.348	23.459		92.504	5.93945			101.804	119.329		99.104	206.92		95.904	26.6079			168.852	4.18555	0.895752		168.852	1.48914	0.8125		92.804	46.3691	3.19189
	92.448	23.4753		92.604	5.93945			101.904	119.41		99.204	207.07		96.004	26.6274			168.952	4.1958	0.788452		168.952	1.48914	0.874756		92.904	46.4087	3.20166
	92.548	23.4805		92.704	5.93909			102.004	119.491		99.304	207.21		96.104	26.647			169.052	4.20508	0.847534		169.052	1.48914	1,03772*		93.004	46.4683	3.20166
	92.648	23.4805		92.804	5.95117			102.104	119.59		99.404	207.35		96.204	26.6665			169.152	4.20508	1.14063		169.152	1.48914	1,14124*		93.104	46.498	3.2002
	92.748	23.4851		92.904	5.95117			102.204	119.691		99.504	207.513		96.304	26.6978			169.252	4.19531	1.43176		169.252	1.48914	1,12878*		93.204	46.5293	3.2085
	92.848	23.5027		93.004	5.95117			102.304	119.762		99.604	207.645		96.404	26.7095			169.352	4.19531	1.64575		169.352	1.48914	1,01013*		93.304	46.5684	3.19971
	92.948	23.5195		93.104	5.95081			102.404	119.861		99.704	207.792		96.504	26.7295			169.452	4.19531	1.83081		169.452	1.48914	0,952148*		93.404	46.6094	3.19043
	93.048	23.5195		93.204	5.94141			102.504	119.92		99.804	207.944		96.604	26.7583			169.552	4.18555	1.85315		169.552	1.4845	0,791626*		93.504	46.6499	3.19971
	93.148	23.5313		93.304	5.94141			102.604	120.029		99.904	208.094		96.704	26.7974			169.652	4.1687	1.54688		169.652	1.48401	0.7854		93.604	46.6797	3.21143
	93.248	23.5359		93.404	5.95117			102.704	120.107		100.004	208.222		96.804	26.8052			169.752	4.17578	1.2168		169.752	1.4845	0.842896		93.704	46.7207	3.20166
	93.348	23.5488		93.504	5.96094			102.804	120.211		100.104	208.352		96.904	26.8242			169.852	4.17578	1.12695		169.852	1.48401	0.811279		93.804	46.7695	3.21143
	93.448	23.5605		93.604	5.95117			102.904	120.303		100.204	208.479		97.004	26.8462			169.952	4.17578	1.13257		169.952	1.47937	0,900269*		93.904	46.8105	3.20166
	93.548	23.5684		93.704	5.95117			103.004	120.4		100.304	208.631		97.104	26.8584			170.052	4.17383	1.13074		170.052	1.47937	1,00537*		94.004	46.8589	3.20166
	93.648	23.574		93.804	5.96094			103.104	120.461		100.404	208.768		97.204	26.8794			170.152	4.18555	1.11963		170.152	1.47937	0,980835*		94.104	46.9004	3.21143
	93.748	23.5879		93.904	5.96094			103.204	120.537		100.504	208.9		97.304	26.9067			170.252	4.17578	1.1355		170.252	1.47937	0,955322*		94.204	46.9512	3.20166
	93.848	23.5879		94.004	5.97034			103.304	120.619		100.604	209.037		97.404	26.9302			170.352	4.17944	1.14014		170.352	1.47742	1,11279*		94.304	46.9805	3.20166
	93.948	23.6089		94.104	5.96094			103.404	120.7		100.704	209.19		97.504	26.957			170.452	4.16211	1.13599		170.452	1.47742	1,07007*		94.404	47.0313	3.20117
	94.048	23.6191		94.204	5.96094			103.504	120.787		100.804	209.32		97.604	26.9482			170.552	4.16211	1.12842		170.552	1.47742	0,891235*		94.504	47.0708	3.20166
	94.148	23.6191		94.304	5.96094			103.604	120.889		100.904	209.461		97.704	26.9775			170.652	4.15234	1.13867		170.652	1.48254	0,973877*		94.604	47.1211	3.20166
	94.248	23.6262		94.404	5.96094			103.704	120.959		101.004	209.611		97.804	27.0078			170.752	4.15234	1.16211		170.752	1.48718	0,839722*		94.704	47.1401	3.21143
	94.348	23.6257		94.504	5.97034			103.804	121.029		101.104	209.741		97.904	27.0298			170.852	4.15234	1.21228		170.852	1.47742	0,630493*		94.804	47.1797	3.22168
	94.448	23.6433		94.604	5.9707			103.904	121.112		101.204	209.89		98.004	27.0493			170.952	4.15234	1.21448		170.952	1.48718	0,738525*		94.904	47.2305	3.21924
	94.548	23.6602		94.704	5.9707			104.004	121.189		101.304	210.029		98.104	27.0732			171.052	4.15234	1.21521		171.052	1.48718	1,05835*		95.004	47.2598	3.22119
	94.648	23.6719		94.804	5.9707			104.104	121.287		101.404	210.17		98.204	27.1099			171.152	4.16211	1.04333		171.152	1.48718	1,24487*		95.104	47.2993	3.23096
	94.748	23.6719		94.904	5.9707			104.204	121.389		101.504	210.312		98.304	27.1294			171.252	4.15234	0.76062		171.252	1.49231	1,30762*		95.204	47.3594	3.22119
	94.848	23.6797		95.004	5.99219			104.304	121.488		101.604	210.459		98.404	27.1606			171.352	4.15234	0.778442		171.352	1.49695	1,45251*		95.304	47.3882	3.22119
	94.948	23.6843		95.104	5.99182			104.404	121.578		101.704	210.611		98.504	27.1807			171.452	4.14722	1.00671		171.452	1.50671	1,67529*		95.404	47.4067	3.23096
	95.048	23.7058		95.204	5.98242			104.504	121.668		101.804	210.743		98.604	27.209			171.552	4.14258	1.20422		171.552	1.50159	1,68787*		95.504	47.4468	3.23145
	95.148	23.7109		95.304	5.99255			104.604	121.748		101.904	210.904		98.704	27.2178			171.652	4.14258	1.2793		171.652	1.50207	1,23755*		95.604	47.4883	3.24023
	95.248	23.7156		95.404	6.00195			104.704	121.818		102.004	211.041		98.804	27.2471			171.752	4.14258	1.29932		171.752	1.49695	0.898193		95.704	47.5176	3.229
	95.348	23.7239		95.504	6.01172			104.804	121.909		102.104	211.17		98.904	27.2773			171.852	4.14258	1.31396		171.852	1.50671	0.846436		95.804	47.5688	3.23877
	95.448	23.7234		95.604	6.00195			104.904	122.001		102.204	211.311		99.004	27.2979			171.952	4.13281	1.33142		171.952	1.50671	0.865112		95.904	47.5972	3.23926
	95.548	23.7402		95.704	6.00195			105.004	122.07		102.304	211.463		99.104	27.3213			172.052	4.13281	1.37622		172.052	1.51282	0.894409		96.004	47.6367	3.25049
	95.648	23.7449		95.804	6.00195			105.104	122.141		102.404	211.592		99.204	27.3501			172.152	4.12305	1.4115		172.152	1.51843	0.908203		96.104	47.6582	3.26025
	95.748	23.75		95.904	6.01172			105.204	122.217		102.504	211.732		99.304	27.3818			172.252	4.12817	1.47766		172.252	1.51843	0.917969		96.204	47.729	3.25781
	95.848	23.7546		96.004	6.01123			105.304	122.291		102.604	211.873		99.404	27.4111			172.352	4.12769	1.52783		172.352	1.51233	0.943604		96.304	47.7695	3.24854
	95.948	23.7676		96.104	6.00977			105.404	122.369		102.704	212.014		99.504	27.4277			172.452	4.12305	1.57422		172.452	1.50671	0.968262		96.404	47.8101	3.2583
	96.048	23.7676		96.204	6.0199			105.504	122.44		102.804	212.143		99.604	27.436			172.552	4.11328	1.63892		172.552	1.51648	0.994873		96.504	47.8398	3.26807
	96.148	23.7793		96.304	6.0293			105.604	122.527		102.904	212.284		99.704	27.4556			172.652	4.11328	1,71814*		172.652	1.51648	0.988159		96.604	47.8809	3.25879
	96.248	23.7793		96.404	6.03906			105.704	122.617		103.004	212.414		99.804	27.4873			172.752	4.10815	1,88391*		172.752	1.51648	0.975342		96.704	47.9199	3.26953
	96.348	23.7917		96.504	6.03906			105.804	122.708		103.104	212.553		99.904	27.5161			172.852	4.10352	2,1228*		172.852	1.51648	0.970703		96.804	47.9707	3.26025
	96.448	23.8132		96.604	6.03906			105.904	122.795		103.204	212.682		100.004	27.5239			172.952	4.09375	2,52612*		172.952	1.52625	0.960938		96.904	48.0005	3.26025
	96.548	23.823		96.704	6.03906			106.004	122.888		103.304	212.82		100.104	27.5552			173.052	4.08862	3,11218*		173.052	1.52625	0.97998		97.004	48.0508	3.2627
	96.648	23.8157		96.804	6.03906			106.104	122.958		103.404	212.973		100.204	27.5747			173.152	4.08398	3,51184*		173.152	1.51135	0.980469		97.104	48.0991	3.271
	96.748	23.823		96.904	6.0293			106.204	123.068		103.504	213.101		100.304	27.5938			173.252	4.08398	3,59204*		173.252	1.51184	0.974854		97.204	48.1309	3.25293
	96.848	23.8337		97.004	6.04102			106.304	123.139		103.604	213.236		100.404	27.5967			173.352	4.08398	3,58398*		173.352	1.51648	0.975342		97.304	48.1602	3.26221
	96.948	23.8398		97.104	6.04065			106.404	123.24		103.704	213.376		100.504	27.6392			173.452	4.08862	3,28723*		173.452	1.51648	0.970703		97.404	48.1914	3.26025
	97.048	23.8562		97.204	6.03125			106.504	123.318		103.804	213.52		100.604	27.6587			173.552	4.07935	2,54895*		173.552	1.51135	0.965576		97.504	48.2407	3.26025
	97.148	23.8691		97.304	6.03125			106.604	123.396		103.904	213.66		100.704	27.6777			173.652	4.08398	1,94739*		173.652	1.51843	0.965576		97.604	48.3008	3.26953
	97.248	23.8691		97.404	6.03162			106.704	123.498		104.004	213.801		100.804	27.688			173.752	4.08398	1,65869*		173.752	1.51843	0.963135		97.704	48.3281	3.26025
	97.348	23.8738		97.504	6.04102			106.804	123.576		104.104	213.941		100.904	27.6997			173.852	4.07788	1,6134*		173.852	1.51331	0.968262		97.804	48.3794	3.27051
	97.448	23.8906		97.604	6.04102			106.904	123.646		104.204	214.073		101.004	27.7192			173.952	4.0625	1,70752*		173.952	1.50867	0.97998		97.904	48.418	3.27002
	97.548	23.8984		97.704	6.04102			107.004	123.74		104.304	214.232		101.104	27.7388			174.052	4.0625	1,86047*		174.052	1.51379	0.985107		98.004	48.459	3.26953
	97.648	23.8999		97.804	6.04102			107.104	123.807		104.404	214.352		101.204	27.7705			174.152	4.07227	2,07898*		174.152	1.51331	0,975342*		98.104	48.498	3.27197
	97.748	23.9219		97.904	6.04102			107.204	123.889		104.504	214.47		101.304	27.7988			174.252	4.07739	2,34363*		174.252	1.50867	1,00659*		98.204	48.5293	3.28174
	97.848	23.9265		98.004	6.05078			107.304	123.967		104.604	214.602		101.404	27.8091			174.352	4.08203	2,67249*		174.352	1.51843	1,08069*		98.304	48.5586	3.27246
	97.948	23.9395		98.104	6.05078			107.404	124.066		104.704	214.742		101.504	27.8398			174.452	4.08203	3,01831*		174.452	1.51843	1,51697*		98.404	48.5898	3.28174
	98.048	23.9441		98.204	6.05078			107.504	124.156		104.804	214.875		101.604	27.8506			174.552	4.08203	3,25562*		174.552	1.51843	2,30798*		98.504	48.6191	3.29199
	98.148	23.957		98.304	6.06055			107.604	124.221		104.904	214.992		101.704	27.8794			174.652	4.0769	3,41943*		174.652	1.51843	2,73096*		98.604	48.6694	3.2915
	98.248	23.9734		98.404	6.06055			107.704	124.307		105.004	215.123		101.804	27.8984			174.752	4.07227	3,50793*		174.752	1.51843	2,15515*		98.704	48.6895	3.30078
	98.348	23.9707		98.504	6.05115			107.804	124.377		105.104	215.253		101.904	27.9204			174.852	4.06714	3,56738*		174.852	1.50867	1,18921*		98.804	48.7305	3.28955
	98.448	23.9668		98.604	6.07031			107.904	124.459		105.204	215.352		102.004	27.9478			174.952	4.05737	3,60034*		174.952	1.50867	0.924316		98.904	48.7798	3.28955
	98.548	23.9832		98.704	6.07031			108.004	124.549		105.304	215.488		102.104	27.9712			175.052	4.05273	3,21497*		175.052	1.50867	0.990356		99.004	48.8105	3.30176
	98.648	24		98.804	6.07031			108.104	124.648		105.404	215.621		102.204	28.0098			175.152	4.05273	2,56091*		175.152	1.50867	0.985229		99.104	48.8496	3.31104
	98.748	24.0078		98.904	6.07031			108.204	124.719		105.504	215.799		102.304	28.0088			175.252	4.05273	2,1012*		175.252	1.50867	0.962646		99.204	48.8804	3.31055
	98.848	24.0078		99.004	6.08044			108.304	124.809		105.604	215.952		102.404	28.0493			175.352	4.05273	1,74463*		175.352	1.50354	0.929688		99.304	48.9106	3.31152
	98.948	24.0173		99.104	6.08984			108.404	124.891		105.704	216.089		102.504	28.0806			175.452	4.04761	1,51624*		175.452	1.4989	0.900757		99.404	48.9395	3.31104
	99.048	24.0313		99.204	6.08008			108.504	124.968		105.804	216.229		102.604	28.0996			175.552	4.04297	1,42944*		175.552	1.51379	0.865479		99.504	48.9902	3.31152
	99.148	24.0195		99.304	6.08984			108.604	125.03		105.904	216.354		102.704	28.1177			175.652	4.04297	1,41809*		175.652	1.51843	0.844482		99.604	49.0176	3.31104
	99.248	24.0195		99.404	6.07813			108.704	125.129		106.004	216.491		102.804	28.1489			175.752	4.04297	1,46387*		175.752	1.50354	0.825317		99.704	49.0493	3.31104
	99.348	24.0313		99.504	6.07813			108.804	125.217		106.104	216.652		102.904	28.1685			175.852	4.04297	1,49451*		175.852	1.4989	0.779663		99.804	49.0977	3.30908
	99.448	24.0493		99.604	6.07813			108.904	125.307		106.204	216.801		103.004	28.1875			175.952	4.05273	1,51965*		175.952	1.4989	0.769409		99.904	49.1387	3.30859
	99.548	24.0605		99.704	6.07813			109.004	125.398		106.304	216.949		103.104	28.2095			176.052	4.04297	1,57751*		176.052	1.4989	0.734863		100.004	49.1777	3.29736
	99.648	24.0605		99.804	6.07849			109.104	125.469		106.404	217.078		103.204	28.229			176.152	4.04297	1,63794*		176.152	1.50867	0.694946		100.104	49.2192	3.2998
	99.748	24.0588		99.904	6.09766			109.204	125.551		106.504	217.23		103.304	28.2603			176.252	4.04297	1,69666*		176.252	1.50867	0.693359		100.204	49.2593	3.31104
	99.848	24.0652		100.004	6.09766			109.304	125.61		106.604	217.359		103.404	28.291			176.352	4.04297	1,78699*		176.352	1.50867	0.727661		100.304	49.2891	3.31104
	99.948	24.0703		100.104	6.09766			109.404	125.709		106.704	217.514		103.504	28.2993			176.452	4.02344	1,90137*		176.452	1.50867	0.738281		100.404	49.3184	3.3208
	100.048	24.0759		100.204	6.09766			109.504	125.779		106.804	217.639		103.604	28.3267			176.552	4.01831	2,05066*		176.552	1.50354	0.728027		100.504	49.3594	3.31152
	100.148	24.0898		100.304	6.09766			109.604	125.85		106.904	217.772		103.704	28.3584			176.652	4.0188	2,16699*		176.652	1.50403	0.723389		100.604	49.3887	3.33057
	100.248	24.0984		100.404	6.10742			109.704	125.937		107.004	217.918		103.804	28.4063			176.752	4.02808	2,29565*		176.752	1.50867	0.71875		100.704	49.4199	3.33057
	100.348	24.1035		100.504	6.09766			109.804	126.006		107.104	218.07		103.904	28.4165			176.852	4.02344	2,32642*		176.852	1.50256	0.708984		100.804	49.4692	3.3208
	100.448	24.1113		100.604	6.09766			109.904	126.086		107.204	218.199		104.004	28.4399			176.952	4.01367	2,12549*		176.952	1.49695	0.699219		100.904	49.519	3.32129
	100.548	24.116		100.704	6.09814			110.004	126.167		107.304	218.34		104.104	28.4556			177.052	4.0188	1,82922*		177.052	1.49695	0.684326		101.004	49.5493	3.33057
	100.648	24.1211		100.804	6.11914			110.104	126.24		107.404	218.461		104.204	28.4868			177.152	4.00854	1,63696*		177.152	1.49695	0.684326		101.104	49.6094	3.33105
	100.748	24.1335		100.904	6.11914			110.204	126.319		107.504	218.602		104.304	28.5059			177.252	4.00391	1,56506*		177.252	1.49182	0.684326		101.204	49.6602	3.33057
	100.848	24.1504		101.004	6.11914			110.304	126.417		107.604	218.74		104.404	28.5161			177.352	4.00391	1,51733*		177.352	1.48718	0.679199		101.304	49.6992	3.33057
	100.948	24.1426		101.104	6.10938			110.404	126.49		107.704	218.879		104.504	28.5474			177.452	3.99731	1,49658*		177.452	1.48718	0.69458		101.404	49.729	3.34033
	101.048	24.1472		101.204	6.11914			110.504	126.569		107.804	219.002		104.604	28.5742			177.552	3.99683	1,49243*		177.552	1.48254	0.701172		101.504	49.7891	3.33057
	101.148	24.1602		101.304	6.11951			110.604	126.656		107.904	219.143		104.704	28.5962			177.652	3.98242	1,54077*		177.652	1.48718	0.700684		101.604	49.8203	3.33252
	101.248	24.1602		101.404	6.12891			110.704	126.734		108.004	219.283		104.804	28.6157			177.752	3.98755	1,64172*		177.752	1.48206	0.705811		101.704	49.8472	3.33301
	101.348	24.1648		101.504	6.12891			110.804	126.805		108.104	219.431		104.904	28.6353			177.852	3.99219	1,73718*		177.852	1.47742	0.69043		101.804	49.8789	3.33252
	101.448	24.1816		101.604	6.12854			110.904	126.887		108.204	219.543		105.004	28.6587			177.952	3.99219	1,96204*		177.952	1.47742	0.684326		101.904	49.918	3.33252
	101.548	24.1895		101.704	6.11914			111.004	127.008		108.304	219.701		105.104	28.686			178.052	3.99219	2,30225*		178.052	1.47742	0.684326		102.004	49.957	3.32227
	101.648	24.1941		101.804	6.13086			111.104	127.078		108.404	219.834		105.204	28.7173			178.152	3.98242	2,70874*		178.152	1.48718	0.674561		102.104	49.9888	3.3208
	101.748	24.196		101.904	6.13086			111.204	127.168		108.504	219.98		105.304	28.7485			178.252	3.97729	3,22241*		178.252	1.47742	0.684326		102.204	50.0366	3.30908
	101.848	24.2129		102.004	6.12109			111.304	127.26		108.604	220.092		105.404	28.7676			178.352	3.97266	3,54541*		178.352	1.47229	0.689941		102.304	50.0586	3.31885
	101.948	24.2175		102.104	6.12109			111.404	127.326		108.704	220.201		105.504	28.7778			178.452	3.97266	3,45459*		178.452	1.45789	0.686279		102.404	50.0884	3.31934
	102.048	24.2109		102.204	6.12073			111.504	127.409		108.804	220.33		105.604	28.8091			178.552	3.96802	2,80164*		178.552	1.45789	0.686279		102.504	50.1382	3.31885
	102.148	24.2234		102.304	6.11169			111.604	127.508		108.904	220.457		105.704	28.8286			178.652	3.97266	1,87451*		178.652	1.45789	0.671875		102.604	50.1582	3.32861
	102.248	24.2356		102.404	6.12073			111.704	127.589		109.004	220.59		105.804	28.856			178.752	3.97266	1,28174*		178.752	1.45788	0.671387		102.704	50.1875	3.32861
	102.348	24.2351		102.504	6.12146			111.804	127.67		109.104	220.734		105.904	28.8755			178.852	3.96387	1,19653*		178.852	1.45789	0.671875		102.804	50.2183	3.31885
	102.448	24.248		102.604	6.13049			111.904	127.77		109.204	220.863		106.004	28.9106			178.952	3.97974	1.17932		178.952	1.46765	0.656982		102.904	50.248	3.33057
	102.548	24.2598		102.704	6.12109			112.004	127.848		109.304	220.98		106.104	28.9263			179.052	3.98438	1.11865		179.052	1.46252	0.666748		103.004	50.2793	3.33057
	102.648	24.2715		102.804	6.13086			112.104	127.908		109.404	221.109		106.204	28.9697			179.152	3.97461	1.12439		179.152	1.45789	0.666748		103.104	50.3184	3.3208
	102.748	24.2715		102.904	6.13086			112.204	127.987		109.504	221.243		106.304	28.9985			179.252	3.97461	1.14014		179.252	1.44617	0.66626		103.204	50.3398	3.33057
	102.848	24.2793		103.004	6.13086			112.304	128.059		109.604	221.393		106.404	29.0059			179.352	3.96484	1.14526		179.352	1.44617	0.671875		103.304	50.3691	3.3208
	102.948	24.2793		103.104	6.13086			112.404	128.129		109.704	221.521		106.504	29.0278			179.452	3.95972	1.15039		179.452	1.44617	0.671387		103.404	50.4087	3.33105
	103.048	24.2793		103.204	6.13086			112.504	128.219		109.804	221.652		106.604	29.0469			179.552	3.95508	1.12891		179.552	1.45129	0.662109		103.504	50.4492	3.33838
	103.148	24.2871		103.304	6.13086			112.604	128.295		109.904	221.813		106.704	29.0571			179.652	3.95508	1.12854		179.652	1.45593	0.656982		103.604	50.478	3.33887
	103.248	24.2871		103.404	6.13086			112.704	128.366		110.004	221.941		106.804	29.0884			179.752	3.94531	1.14844		179.752	1.45593	0.666748		103.704	50.5098	3.35986
	103.348	24.3044		103.504	6.13086			112.804	128.438		110.104	222.07		106.904	29.1196			179.852	3.94531	1.14795		179.852	1.45593	0.666748		103.804	50.5498	3.35059
	103.448	24.3184		103.604	6.14099			112.904	128.528		110.204	222.191		107.004	29.1392			179.952	3.95508	1.13916		179.952	1.45593	0.661621		103.904	50.5894	3.35938
	103.548	24.3347		103.704	6.15039			113.004	128.617		110.304	222.332		107.104	29.1709			180.052	3.94336	1.13354		180.052	1.46204	0.666748		104.004	50.6191	3.35059
	103.648	24.332		103.804	6.15039			113.104	128.688		110.404	222.473		107.204	29.1997			180.152	3.94336	1.12891		180.152	1.46765	0.649902		104.104	50.6602	3.35986
	103.748	24.3516		103.904	6.15039			113.204	128.777		110.504	222.611		107.304	29.2271			180.252	3.93823	1.12891		180.252	1.45642	0.661621		104.204	50.709	3.35986
	103.848	24.3594		104.004	6.15979			113.304	128.86		110.604	222.76		107.404	29.2471			180.352	3.92383	1.12891		180.352	1.44617	0.652344		104.304	50.7505	3.3501
	103.948	24.3594		104.104	6.15039			113.404	128.959		110.704	222.9		107.504	29.2759			180.452	3.90942	1.12891		180.452	1.45227	0.630859		104.404	50.7988	3.35205
	104.048	24.3757		104.204	6.15039			113.504	129.061		110.804	223.021		107.604	29.2954			180.552	3.91919	1.12427		180.552	1.45789	0.635498		104.504	50.8398	3.35254
	104.148	24.373		104.304	6.15076			113.604	129.131		110.904	223.162		107.704	29.3267			180.652	3.92847	1.13354		180.652	1.44812	0.635498		104.604	50.8789	3.36182
	104.248	24.3809		104.404	6.16016			113.704	129.221		111.004	223.271		107.804	29.3457			180.752	3.90942	1.15308		180.752	1.44812	0.630859		104.704	50.9204	3.36182
	104.348	24.3809		104.504	6.16016			113.804	129.301		111.104	223.412		107.904	29.3677			180.852	3.91406	1.16748		180.852	1.44812	0.625732		104.804	50.9761	3.3623
	104.448	24.3972		104.604	6.16016			113.904	129.391		111.204	223.563		108.004	29.3867			180.952	3.91406	1.16333		180.952	1.44812	0.634521		104.904	51.0176	3.35938
	104.548	24.4102		104.704	6.15979			114.004	129.449		111.304	223.691		108.104	29.397			181.052	3.91919	1.15356		181.052	1.44812	0.633545		105.004	51.0474	3.35986
	104.648	24.4102		104.804	6.16052			114.104	129.512		111.404	223.825		108.204	29.4282			181.152	3.91406	1.14844		181.152	1.44812	0.647949		105.104	51.1069	3.3501
	104.748	24.4219		104.904	6.16992			114.204	129.59		111.504	223.982		108.304	29.438			181.252	3.91406	1.14844		181.252	1.44812	0.643677		105.204	51.1484	3.36035
	104.848	24.4297		105.004	6.16992			114.304	129.682		111.604	224.111		108.404	29.4575			181.352	3.91406	1.14844		181.352	1.45789	0.640503		105.304	51.1875	3.36182
	104.948	24.4414		105.104	6.17969			114.404	129.748		111.704	224.252		108.504	29.4771			181.452	3.91406	1.14844		181.452	1.44812	0.630859		105.404	51.229	3.36182
	105.048	24.4414		105.204	6.17969			114.504	129.82		111.804	224.381		108.604	29.5083			181.552	3.91919	1.1438		181.552	1.46301	0.630859		105.504	51.2793	3.36133
	105.148	24.4531		105.304	6.18945			114.604	129.911		111.904	224.51		108.704	29.5278			181.652	3.92383	1.13867		181.652	1.47741	0.625244		105.604	51.3203	3.35059
	105.248	24.4539		105.404	6.18945			114.704	129.998		112.004	224.662		108.804	29.5596			181.752	3.91406	1.13867		181.752	1.46765	0.633545		105.704	51.3594	3.37158
	105.348	24.4707		105.504	6.18945			114.804	130.081		112.104	224.811		108.904	29.5898			181.852	3.91406	1.13159		181.852	1.47742	0.622314		105.804	51.3906	3.37158
	105.448	24.4707		105.604	6.18909			114.904	130.18		112.204	224.939		109.004	29.6001			181.952	3.9043	1.13208		181.952	1.47742	0.412476		105.904	51.4297	3.37207
	105.548	24.4785		105.704	6.19104			115.004	130.238		112.304	225.078		109.104	29.6313			182.052	3.89453	1.12695		182.052	1.46765	-0.0645752		106.004	51.4707	3.37158
	105.648	24.4902		105.804	6.18164			115.104	130.319		112.404	225.23		109.204	29.6509			182.152	3.89453	1.12695		182.152	1.46765	-0.584595		106.104	51.5098	3.37354
	105.748	24.4824		105.904	6.18201			115.204	130.43		112.504	225.359		109.304	29.6587			182.252	3.88989	1.12695		182.252	1.46765	-0.965332		106.204	51.5508	3.3833
	105.848	24.4902		106.004	6.19141			115.304	130.508		112.604	225.488		109.404	29.6899			182.352	3.89453	1.13159		182.352	1.46765	-0.960449		106.304	51.5903	3.37402
	105.948	24.5066		106.104	6.20117			115.404	130.578		112.704	225.631		109.504	29.7212			182.452	3.89453	1.13672		182.452	1.46765	-0.166992		106.404	51.6309	3.38086
	106.048	24.5242		106.204	6.19141			115.504	130.656		112.804	225.76		109.604	29.7402			182.552	3.89453	1.14233		182.552	1.46155	0.664673		106.504	51.6499	3.37939
	106.148	24.5247		106.304	6.19177			115.604	130.719		112.904	225.908		109.704	29.7466			182.652	3.88281	1.13403		182.652	1.45227	0.91626		106.604	51.6704	3.36963
	106.248	24.5359		106.404	6.20117			115.704	130.787		113.004	226.023		109.804	29.7783			182.752	3.87305	1.12891		182.752	1.45789	1.01123		106.704	51.7109	3.37939
	106.348	24.5535		106.504	6.20117			115.804	130.877		113.104	226.141		109.904	29.8071			182.852	3.87305	1.12891		182.852	1.45789	1.03503		106.804	51.7402	3.37012
	106.448	24.5703		106.604	6.21094			115.904	130.947		113.204	226.262		110.004	29.8267			182.952	3.87305	1.13867		182.952	1.46301	1.0155		106.904	51.7813	3.38867
	106.548	24.575		106.704	6.21094			116.004	131.018		113.304	226.402		110.104	29.8579			183.052	3.87305	1.14795		183.052	1.46765	0.984619		107.004	51.8013	3.36963
	106.648	24.5879		106.804	6.21094			116.104	131.096		113.404	226.512		110.204	29.8774			183.152	3.87305	1.1582		183.152	1.46765	0.96875		107.104	51.8398	3.37939
	106.748	24.5996		106.904	6.21094			116.204	131.166		113.504	226.67		110.304	29.8965			183.252	3.87305	1.1582		183.252	1.46765	0.963623		107.204	51.8804	3.37939
	106.848	24.613		107.004	6.21057			116.304	131.236		113.604	226.811		110.404	29.9077			183.352	3.87305	1.1582		183.352	1.46765	0.963989		107.304	51.9082	3.36865
	106.948	24.6113		107.104	6.20081			116.404	131.314		113.704	226.932		110.504	29.9453			183.452	3.86328	1.14844		183.452	1.46765	0.958618		107.404	51.9492	3.36182
	107.048	24.6184		107.204	6.20117			116.504	131.377		113.804	227.06		110.604	29.9595			183.552	3.85815	1.14844		183.552	1.45789	0.973755		107.504	51.9771	3.3623
	107.148	24.625		107.304	6.20154			116.604	131.456		113.904	227.17		110.704	29.9873			183.652	3.85352	1.14844		183.652	1.45789	0.953857		107.604	52.0269	3.37158
	107.248	24.6282		107.404	6.21094			116.704	131.559		114.004	227.299		110.804	30.0195			183.752	3.85864	1.1438		183.752	1.45789	0.949219		107.704	52.0566	3.38086
	107.348	24.6323		107.504	6.21057			116.804	131.648		114.104	227.44		110.904	30.0298			183.852	3.86328	1.14844		183.852	1.45789	0.925049		107.804	52.0664	3.3623
	107.448	24.6458		107.604	6.20117			116.904	131.719		114.204	227.57		111.004	30.0493			183.952	3.85352	1.14844		183.952	1.46301	0.924561		107.904	52.0981	3.36963
	107.548	24.6406		107.704	6.21094			117.004	131.828		114.304	227.711		111.104	30.0806			184.052	3.85352	1.14844		184.052	1.46765	0.919922		108.004	52.1367	3.35986
	107.648	24.6523		107.804	6.21094			117.104	131.906		114.404	227.839		111.204	30.0884			184.152	3.85352	1.16016		184.152	1.46765	0.909668		108.104	52.1777	3.36963
	107.748	24.6523		107.904	6.22107			117.204	131.967		114.504	227.959		111.304	30.1201			184.252	3.85352	1.16016		184.252	1.46155	0.914795		108.204	52.207	3.36963
	107.848	24.6523		108.004	6.23047			117.304	132.057		114.604	228.088		111.404	30.1484			184.352	3.85352	1.16016		184.352	1.45593	0.924194		108.304	52.2583	3.36035
	107.948	24.6648		108.104	6.24023			117.404	132.146		114.704	228.208		111.504	30.1665			184.452	3.84375	1.15454		184.452	1.45593	0.929688		108.404	52.3066	3.36963
	108.048	24.6816		108.204	6.24023			117.504	132.229		114.804	228.34		111.604	30.1899			184.552	3.84888	1.14844		184.552	1.45593	0.919922		108.504	52.3281	3.36963
	108.148	24.6895		108.304	6.24023			117.604	132.326		114.904	228.48		111.704	30.2173			184.652	3.85352	1.14844		184.652	1.47082	0.919434		108.604	52.3774	3.36963
	108.248	24.6777		108.404	6.24023			117.704	132.396		115.004	228.602		111.804	30.2368			184.752	3.84839	1.13867		184.752	1.47546	0.924561		108.704	52.4199	3.36914
	108.348	24.6895		108.504	6.24023			117.804	132.479		115.104	228.73		111.904	30.2661			184.852	3.83911	1.13867		184.852	1.4657	0.924561		108.804	52.459	3.3623
	108.448	24.6895		108.604	6.24023			117.904	132.56		115.204	228.852		112.004	30.2861			184.952	3.84375	1.13867		184.952	1.4657	0.914795		108.904	52.4902	3.37158
	108.548	24.709		108.704	6.24963			118.004	132.627		115.304	228.98		112.104	30.3149			185.052	3.84375	1.13867		185.052	1.4657	0.914795		109.004	52.5293	3.37158
	108.648	24.709		108.804	6.2406			118.104	132.698		115.404	229.133		112.204	30.3384			185.152	3.83398	1.14844		185.152	1.4657	0.914795		109.104	52.5708	3.38135
	108.748	24.7058		108.904	6.24927			118.204	132.791		115.504	229.25		112.304	30.3691			185.252	3.82422	1.14844		185.252	1.45593	0.924561		109.204	52.5996	3.37988
	108.848	24.7227		109.004	6.24292			118.304	132.85		115.604	229.379		112.404	30.3799			185.352	3.82422	1.14844		185.352	1.45593	0.924561		109.304	52.6313	3.37939
	108.948	24.7227		109.104	6.26172			118.404	132.92		115.704	229.5		112.504	30.4185			185.452	3.82422	1.1582		185.452	1.47083	0.919434		109.404	52.6577	3.38965
	109.048	24.7305		109.204	6.26172			118.504	132.986		115.804	229.641		112.604	30.4385			185.552	3.82422	1.15356		185.552	1.46521	0.919922		109.504	52.688	3.39844
	109.148	24.7383		109.304	6.26172			118.604	133.068		115.904	229.77		112.704	30.4673			185.652	3.82422	1.13867		185.652	1.46106	0.929199		109.604	52.748	3.38916
	109.248	24.7383		109.404	6.26172			118.704	133.121		116.004	229.891		112.804	30.4868			185.752	3.81958	1.13867		185.752	1.46057	0.919922		109.704	52.7891	3.38916
	109.348	24.7375		109.504	6.26172			118.804	133.188		116.104	230.031		112.904	30.5063			185.852	3.81909	1.14844		185.852	1.45593	0.914795		109.804	52.8276	3.38867
	109.448	24.7402		109.604	6.26172			118.904	133.27		116.204	230.164		113.004	30.5181			185.952	3.80981	1.14844		185.952	1.46106	0.914795		109.904	52.8496	3.38916
	109.548	24.7449		109.704	6.27112			119.004	133.371		116.304	230.322		113.104	30.5459			186.052	3.81445	1.14844		186.052	1.4657	0.914795		110.004	52.8984	3.38916
	109.648	24.7578		109.804	6.26172			119.104	133.461		116.404	230.431		113.204	30.5742			186.152	3.81445	1.13867		186.152	1.4657	0.914795		110.104	52.9199	3.39111
	109.748	24.7578		109.904	6.25195			119.204	133.55		116.504	230.54		113.304	30.5884			186.252	3.81445	1.13867		186.252	1.4657	0.905029		110.204	52.959	3.39111
	109.848	24.7664		110.004	6.25232			119.304	133.631		116.604	230.67		113.404	30.6157			186.352	3.81958	1.14331		186.352	1.4657	0.916748		110.304	52.9985	3.40283
	109.948	24.7668		110.104	6.26172			119.404	133.721		116.704	230.811		113.504	30.6353			186.452	3.82422	1.1438		186.452	1.4657	0.905029		110.404	53.0488	3.39307
	110.048	24.7571		110.204	6.27112			119.504	133.82		116.804	230.931		113.604	30.667			186.552	3.81909	1.14844		186.552	1.45593	0.921387		110.504	53.0781	3.39258
	110.148	24.7644		110.304	6.26135			119.604	133.898		116.904	231.039		113.704	30.688			186.652	3.80469	1.14844		186.652	1.45593	0.916748		110.604	53.1094	3.39111
	110.248	24.7695		110.404	6.25195			119.704	133.971		117.004	231.16		113.804	30.708			186.752	3.79492	1.14844		186.752	1.4657	0.916748		110.704	53.1387	3.37939
	110.348	24.7742		110.504	6.26172			119.804	134.049		117.104	231.281		113.904	30.7485			186.852	3.78979	1.13403		186.852	1.47083	0.916748		110.804	53.1802	3.37939
	110.448	24.7864		110.604	6.26172			119.904	134.141		117.204	231.393		114.004	30.7686			186.952	3.79028	1.13867		186.952	1.47546	0.916748		110.904	53.2285	3.37939
	110.548	24.7813		110.704	6.26172			120.004	134.23		117.304	231.523		114.104	30.8091			187.052	3.79492	1.13867		187.052	1.47546	0.914795		111.004	53.2598	3.37891
	110.648	24.7813		110.804	6.26172			120.104	134.297		117.404	231.643		114.204	30.8174			187.152	3.79492	1.13403		187.152	1.47083	0.919434		111.104	53.2983	3.36963
	110.748	24.7813		110.904	6.26172			120.204	134.359		117.504	231.771		114.304	30.8462			187.252	3.79492	1.13867		187.252	1.47546	0.924561		111.204	53.3105	3.38135
	110.848	24.7813		111.004	6.26172			120.304	134.43		117.604	231.889		114.404	30.8579			187.352	3.79492	1.13867		187.352	1.47546	0.924561		111.304	53.3496	3.38135
	110.948	24.7813		111.104	6.27148			120.404	134.5		117.704	232.02		114.504	30.8779			187.452	3.80005	1.12891		187.452	1.47546	0.919922		111.404	53.4009	3.38135
	111.048	24.8008		111.204	6.27148			120.504	134.559		117.804	232.168		114.604	30.9199			187.552	3.79297	1.12427		187.552	1.4657	0.929199		111.504	53.4277	3.39111
	111.148	24.8054		111.304	6.28125			120.604	134.641		117.904	232.289		114.704	30.9302			187.652	3.78784	1.13354		187.652	1.4657	0.934326		111.604	53.4668	3.39111
	111.248	24.8105		111.404	6.28125			120.704	134.719		118.004	232.408		114.804	30.938			187.752	3.77344	1.13867		187.752	1.47546	0.934326		111.704	53.5073	3.39063
	111.348	24.8105		111.504	6.28125			120.804	134.797		118.104	232.549		114.904	30.958			187.852	3.7832	1.13867		187.852	1.48157	0.934326		111.804	53.5371	3.38135
	111.448	24.8105		111.604	6.28125			120.904	134.891		118.204	232.689		115.004	30.9868			187.952	3.7832	1.12329		187.952	1.48718	0.930176		111.904	53.5786	3.39111
	111.548	24.8223		111.704	6.29102			121.004	134.998		118.304	232.832		115.104	31.0181			188.052	3.7832	1.12695		188.052	1.48718	0.946045		112.004	53.6309	3.39111
	111.648	24.8176		111.804	6.29102			121.104	135.059		118.404	232.961		115.204	31.0376			188.152	3.7832	1.12695		188.152	1.47742	0.946045		112.104	53.6699	3.40039
	111.748	24.8125		111.904	6.29102			121.204	135.129		118.504	233.082		115.304	31.0571			188.252	3.7832	1.12695		188.252	1.47742	0.94043		112.204	53.6992	3.39111
	111.848	24.825		112.004	6.29102			121.304	135.238		118.604	233.215		115.404	31.0693			188.352	3.78833	1.13159		188.352	1.47742	0.934326		112.304	53.75	3.40088
	111.948	24.8301		112.104	6.29102			121.404	135.328		118.704	233.343		115.504	31.0981			188.452	3.77808	1.13672		188.452	1.46765	0.934326		112.404	53.7891	3.40039
	112.048	24.8418		112.204	6.30042			121.504	135.418		118.804	233.475		115.604	31.1182			188.552	3.77856	1.14844		188.552	1.46252	0.944092		112.504	53.8296	3.40088
	112.148	24.8418		112.304	6.29138			121.604	135.531		118.904	233.582		115.704	31.1387			188.652	3.79297	1.14844		188.652	1.46301	0.944092		112.604	53.8613	3.40088
	112.248	24.8418		112.404	6.31995			121.704	135.621		119.004	233.714		115.804	31.1606			188.752	3.78784	1.15356		188.752	1.46765	0.944092		112.704	53.9009	3.40137
	112.348	24.8372		112.504	6.31055			121.804	135.699		119.104	233.822		115.904	31.1919			188.852	3.7832	1.14844		188.852	1.46765	0.934326		112.804	53.9492	3.42041
	112.448	24.8398		112.604	6.31055			121.904	135.762		119.204	233.943		116.004	31.2192			188.952	3.7832	1.1438		188.952	1.46765	0.934326		112.904	53.9805	3.42041
	112.548	24.8398		112.704	6.31055			122.004	135.849		119.304	234.084		116.104	31.231			189.052	3.7832	1.1438		189.052	1.47742	0.929688		113.004	54.0195	3.42041
	112.648	24.8516		112.804	6.31055			122.104	135.909		119.404	234.221		116.204	31.2578			189.152	3.77808	1.13867		189.152	1.47742	0.929199		113.104	54.0703	3.42041
	112.748	24.8516		112.904	6.31055			122.204	136.002		119.504	234.341		116.304	31.2681			189.252	3.77954	1.14844		189.252	1.48254	0.934326		113.204	54.1118	3.42969
	112.848	24.8516		113.004	6.32031			122.304	136.092		119.604	234.473		116.404	31.2881			189.352	3.78516	1.14844		189.352	1.48718	0.934326		113.304	54.1504	3.41064
	112.948	24.8711		113.104	6.32068			122.404	136.15		119.704	234.594		116.504	31.3169			189.452	3.78516	1.14844		189.452	1.48718	0.929688		113.404	54.1895	3.42236
	113.048	24.8711		113.204	6.33008			122.504	136.219		119.804	234.724		116.604	31.3413			189.552	3.77905	1.1438		189.552	1.48718	0.924561		113.504	54.2305	3.41309
	113.148	24.864		113.304	6.31995			122.604	136.289		119.904	234.844		116.704	31.3789			189.652	3.77954	1.13867		189.652	1.48718	0.924561		113.604	54.2715	3.43213
	113.248	24.8691		113.404	6.31055			122.704	136.368		120.004	234.965		116.804	31.3892			189.752	3.77905	1.13867		189.752	1.4989	0.919922		113.704	54.3008	3.43213
	113.348	24.8855		113.504	6.31055			122.804	136.439		120.104	235.111		116.904	31.4087			189.852	3.7832	1.14844		189.852	1.47546	0.914795		113.804	54.3301	3.43018
	113.448	24.8906		113.604	6.31055			122.904	136.517		120.204	235.229		117.004	31.4165			189.952	3.77344	1.14844		189.952	1.47546	0.929199		113.904	54.3613	3.43018
	113.548	24.8984		113.704	6.31055			123.004	136.598		120.304	235.361		117.104	31.4478			190.052	3.77344	1.14844		190.052	1.48718	0.929688		114.004	54.3906	3.43018
	113.648	24.8984		113.804	6.31055			123.104	136.676		120.404	235.471		117.204	31.4595			190.152	3.77856	1.14844		190.152	1.48718	0.914795		114.104	54.4316	3.43018
	113.748	24.8984		113.904	6.30078			123.204	136.759		120.504	235.598		117.304	31.4873			190.252	3.7832	1.14844		190.252	1.48718	0.914795		114.204	54.4614	3.43018
	113.848	24.9023		114.004	6.30078			123.304	136.847		120.604	235.738		117.404	31.5278			190.352	3.76831	1.1582		190.352	1.48718	0.914795		114.304	54.5112	3.43018
	113.948	24.9023		114.104	6.30115			123.404	136.916		120.704	235.859		117.504	31.5469			190.452	3.76367	1.1582		190.452	1.47742	0.914795		114.404	54.5391	3.43018
	114.048	24.9102		114.204	6.32227			123.504	136.998		120.804	235.981		117.604	31.5576			190.552	3.76367	1.1582		190.552	1.49231	0.914795		114.504	54.5801	3.42969
	114.148	24.9148		114.304	6.32227			123.604	137.096		120.904	236.111		117.704	31.5806			190.652	3.75854	1.15356		190.652	1.49695	0.905029		114.604	54.6094	3.42285
	114.248	24.9316		114.404	6.32227			123.704	137.201		121.004	236.24		117.804	31.6118			190.752	3.7688	1.15308		190.752	1.49695	0.905029		114.704	54.6484	3.43213
	114.348	24.9395		114.504	6.32263			123.804	137.268		121.104	236.379		117.904	31.6313			190.852	3.75854	1.15356		190.852	1.48718	0.905029		114.804	54.6895	3.43213
	114.448	24.9395		114.604	6.3418			123.904	137.367		121.204	236.5		118.004	31.6509			190.952	3.75391	1.13867		190.952	1.48718	0.905029		114.904	54.7285	3.43213
	114.548	24.9512		114.704	6.3418			124.004	137.437		121.304	236.632		118.104	31.6826			191.052	3.76367	1.13867		191.052	1.49231	0.905029		115.004	54.7695	3.43213
	114.648	24.9558		114.804	6.3418			124.104	137.557		121.404	236.752		118.204	31.7114			191.152	3.76367	1.14331		191.152	1.50159	0.916748		115.104	54.7969	3.43213
	114.748	24.9727		114.904	6.35156			124.204	137.626		121.504	236.879		118.304	31.7271			191.252	3.76367	1.1438		191.252	1.49695	0.912109		115.204	54.8379	3.44189
	114.848	24.9609		115.004	6.34216			124.304	137.728		121.604	237.021		118.404	31.7583			191.352	3.76367	1.14844		191.352	1.50208	0.897217		115.304	54.877	3.43018
	114.948	24.9688		115.104	6.35156			124.404	137.869		121.704	237.141		118.504	31.7773			191.452	3.75391	1.14844		191.452	1.50671	0.911621		115.404	54.9082	3.43994
	115.048	24.9744		115.204	6.35156			124.504	137.889		121.804	237.271		118.604	31.7974			191.552	3.75854	1.14331		191.552	1.50671	0.906982		115.504	54.9375	3.44971
	115.148	24.9844		115.304	6.3606			124.604	137.832		121.904	237.381		118.704	31.8174			191.652	3.75391	1.1438		191.652	1.50671	0.921875		115.604	54.9785	3.43994
	115.248	24.9922		115.404	6.34216			124.704	137.317		122.004	237.514		118.804	31.8477			191.752	3.75391	1.14844		191.752	1.50671	0.906982		115.704	55.0176	3.44971
	115.348	24.9805		115.504	6.36133			124.804	138.051		122.104	237.662		118.904	31.8481			191.852	3.74414	1.15308		191.852	1.51184	0.906982		115.804	55.0391	3.45166
	115.448	24.9968		115.604	6.36133			124.904	136.688		122.204	237.792		119.004	31.8755			191.952	3.73901	1.1582		191.952	1.50671	0.906982		115.904	55.0879	3.44189
	115.548	25.0098		115.704	6.36133			125.004	133.191		122.304	237.912		119.104	31.9072			192.052	3.73438	1.1582		192.052	1.51648	0.916748		116.004	55.1289	3.45166
	115.648	25.0144		115.804	6.36133			125.104	130.966		122.404	238.053		119.204	31.9277			192.152	3.7395	1.1582		192.152	1.51648	0.916748		116.104	55.1582	3.45166
	115.748	25.0234		115.904	6.36133			125.204	131.43		122.504	238.193		119.304	31.938			192.252	3.73804	1.1582		192.252	1.51648	0.905029		116.204	55.1997	3.45166
	115.848	25.0234		116.004	6.35156			125.304	131.529		122.604	238.314		119.404	31.9688			192.352	3.73242	1.15356		192.352	1.51648	0.905029		116.304	55.2383	3.45166
	115.948	25.0359		116.104	6.36133			125.404	131.513		122.704	238.444		119.504	31.9907			192.452	3.73242	1.14648		192.452	1.51648	0.900391		116.404	55.2671	3.45215
	116.048	25.0527		116.204	6.35193			125.504	131.246		122.804	238.571		119.604	32.0107			192.552	3.73242	1.14648		192.552	1.51648	0.899902		116.504	55.2793	3.47119
	116.148	25.0527		116.304	6.37109			125.604	131.06		122.904	238.709		119.704	32.0391			192.652	3.73242	1.15112		192.652	1.51648	0.905029		116.604	55.3086	3.47119
	116.248	25.0527		116.404	6.37109			125.704	130.823		123.004	238.85		119.804	32.0605			192.752	3.72266	1.15625		192.752	1.51648	0.899414		116.704	55.3281	3.47119
	116.348	25.0652		116.504	6.37146			125.804	130.525		123.104	238.979		119.904	32.0708			192.852	3.72266	1.15625		192.852	1.51648	0.903076		116.804	55.3789	3.46924
	116.448	25.0657		116.604	6.38086			125.904	130.462		123.204	239.094		120.004	32.0977			192.952	3.71753	1.15723		192.952	1.51648	0.903076		116.904	55.4082	3.46924
	116.548	25.0698		116.704	6.38086			126.004	130.455		123.304	239.223		120.104	32.1196			193.052	3.71899	1.15308		193.052	1.51648	0.903076		117.004	55.4395	3.46924
	116.648	25.0918		116.804	6.38086			126.104	130.378		123.404	239.364		120.204	32.1313			193.152	3.72461	1.16797		193.152	1.51648	0.898438		117.104	55.478	3.46973
	116.748	25.0996		116.904	6.38049			126.204	130.318		123.504	239.482		120.304	32.1504			193.252	3.71948	1.16797		193.252	1.51135	0.893311		117.204	55.5	3.49072
	116.848	25.1042		117.004	6.37109			126.304	130.256		123.604	239.602		120.404	32.1606			193.352	3.71484	1.16797		193.352	1.50671	0.883545		117.304	55.5391	3.5
	116.948	25.0977		117.104	6.38123			126.404	130.228		123.704	239.723		120.504	32.1807			193.452	3.71484	1.16797		193.452	1.50671	0.888184		117.404	55.5684	3.48096
	117.048	25.1094		117.204	6.38123			126.504	130.206		123.804	239.85		120.604	32.2212			193.552	3.71484	1.16333		193.552	1.50159	0.893311		117.504	55.5884	3.48145
	117.148	25.1172		117.304	6.38049			126.604	130.127		123.904	239.99		120.704	32.2407			193.652	3.70508	1.1582		193.652	1.50305	0.888672		117.604	55.6479	3.50049
	117.248	25.1172		117.404	6.38086			126.704	130.12		124.004	240.111		120.804	32.248			193.752	3.70508	1.16797		193.752	1.50867	0.873779		117.704	55.668	3.5
	117.348	25.1289		117.504	6.38123			126.804	130.081		124.104	240.229		120.904	32.27			193.852	3.70508	1.1582		193.852	1.50867	0.873779		117.804	55.709	3.49072
	117.448	25.1211		117.604	6.39063			126.904	130.061		124.204	240.361		121.004	32.2896			193.952	3.71021	1.1582		193.952	1.50867	0.873779		117.904	55.7285	3.49072
	117.548	25.1375		117.704	6.39063			127.004	130.008		124.304	240.49		121.104	32.3169			194.052	3.70972	1.1582		194.052	1.50354	0.873779		118.004	55.7676	3.48145
	117.648	25.1426		117.804	6.39111			127.104	129.978		124.404	240.592		121.204	32.3403			194.152	3.69531	1.1582		194.152	1.4989	0.883545		118.104	55.8081	3.49072
	117.748	25.155		117.904	6.40234			127.204	129.93		124.504	240.699		121.304	32.3604			194.252	3.69434	1.1582		194.252	1.49377	0.878906		118.204	55.8477	3.50049
	117.848	25.1484		118.004	6.39063			127.304	129.912		124.604	240.832		121.404	32.4009			194.352	3.69336	1.15356		194.352	1.49426	0.864014		118.304	55.8794	3.50049
	117.948	25.1484		118.104	6.39063			127.404	129.869		124.704	240.961		121.504	32.4199			194.452	3.69336	1.13867		194.452	1.50867	0.873779		118.404	55.9277	3.51221
[truncated: 11,486 more rows]
