# Supplementary material for: Multivalent insulin receptor activation using insulin–DNA origami nanostructures
Source: Nat Nanotechnol. 2023 Oct 9;19(2):237–45. doi: 10.1038/s41565-023-01507-y (PMC10873203; doi:10.1038/s41565-023-01507-y)
Supplement: Supplementary file 16 — Statistical source data. [file 41565_2023_1507_MOESM16_ESM.xlsx]

## Sheet: Sheet1
	Ext. Data Fig. 5a						Ext. Data Fig. 5c								Ext. Data Fig. 5e							Ext. Data Fig.5g									Ext. Data Fig. 5j						Ext. Data Fig. 5l									Ext. Data Fig. 5m
		NR	NR-7	Insulin				ctrl	NR	NR-8	NR-8 (+dsDNA)	NR-15			NR-8			NR-8 (ds-DNA)					ctrl	NR	NR-1	NR-2 (14nm)	NR-4 (14nm)	NR-7 (14nm)				NR-7	NR-7(14nm)	NR-7(7nm)						Normalized pAKT/GAPDH							NR-4	NR-7	NR-15
	pIR/GAPDH	0.074482	0.722442	1			pIR/GAPDH	0.073112	0.228498	1	0.988693	1.2809			Time (s)	SPR signal (RU)		Time (s)	SPR signal (RU)			pIR/GAPDH	0.029652	0.031909	0.093468	0.241317	0.71148	1			pIR/GAPDH	1	1.05658	0.667159			Insulin (nM)	0	1	5	10	20	50			pAKT/GAPDH	1.10286	0.707158	0.929821
		0.0676192	0.497762	1				0.201309	0.235274	1	0.875678	1.37393			-81.396	0.468018		-81.396	0.165039				0.062792	0.092354	0.373893	0.388636	0.78501	1				1	0.68486	0.539812				0	37.4819	49.9782	57.0397	70.908	100				1.38218	0.748977	0.739844
		0.0818058	0.370076	1				0.133022	0.158724	1	0.807503	1.04249			-81.296	0.40625		-81.296	0.03125				0.213443	0.213782	0.354958	0.42841	0.87641	1				1	0.572205	0.416433			NR-4	0	29.5453	54.3426	66.7968	72.2292	100				0.968735	0.840138	0.782089
		0.0932778	0.483343	1			mean	0.1358	0.2075	1	0.8906	1.232			-81.196	0.399902		-81.196	0.0371094			mean	0.102	0.1127	0.2741	0.3528	0.791	1				1	0.840781	0.732246				0	8.6444	47.7817	64.3964	84.9152	100			mean	1.151	0.7654	0.8173
	mean	0.0793	0.5184	1			S.E.M.	0.03703	0.02447	0	0.05284	0.0987			-81.096	0.402222		-81.096	0.000977			S.E.M.	0.05656	0.05348	0.09048	0.05691	0.0477	0				1	0.880501	0.445092			mean	0	25.2239	50.7008	62.7443	76.0175	100			S.E.M.	0.1218	0.03926	0.05759
	S.E.M.	0.005487	0.07376	0											-80.996	0.419556		-80.996	-0.0366211												mean	1	0.807	0.5601			S.E.M.	0	8.60051	1.92815	2.93527	4.46519	0
															-80.896	0.399658		-80.896	-0.0273438												S.E.M.	0	0.08333	0.06139
															-80.796	0.383057		-80.796	-0.0390625
															-80.696	0.381714		-80.696	-0.0476074																					Normalized pAKT/GAPDH
															-80.596	0.393311		-80.596	-0.0385742																		Insulin (nM)	0	1	5	10	20	50
															-80.496	0.403076		-80.496	-0.0317383																			0	23.294	56.3966	96.1815	97.1676	100
															-80.396	0.408203		-80.396	-0.03125																		NR-7	0	8.98391	75.657	100	91.337	86.9774
															-80.296	0.398804		-80.296	-0.0395508																			0	18.8282	62.5636	81.2548	85.742	100
							Ext. Data Fig. 5d								-80.196	0.390625		-80.196	-0.0410156			Ext. Data Fig. 5h									Ext. Data Fig. 5k						mean	0	17.0354	64.8724	92.4788	91.4156	95.6591
															-80.096	0.389038		-80.096	-0.0483398																		S.E.M.	0	4.22711	5.67857	5.71921	3.29851	4.34085
		NR	NR-7	Insulin				ctrl	NR	NR-8	NR-8 (+dsDNA)	NR-15			-79.996	0.388672		-79.996	-0.0371094				ctrl	NR	NR-1	NR-2 (14nm)	NR-4 (14nm)	NR-7 (14nm)				NR-7	NR-7(14nm)	NR-7(7nm)
	pAKT/GAPDH	0.112647	0.747873	1			pAKT/GAPDH	0.262909	0.523309	1	1.27481	1.37031			-79.896	0.390991		-79.896	-0.0292969			pAKT/GAPDH	0.008935	0.002593	0.065726	0.293816	0.947536	1			pAKT/GAPDH	1	1.1128	0.893221
		0.181204	0.827116	1				0.212112	0.120168	1	0.9149	1.08967			-79.796	0.390625		-79.796	-0.0288086				n.d	n.d	0.033401	0.186345	0.765715	1				1	0.73353	0.546376						Normalized pAKT/GAPDH
		0.290403	0.783167	1				0.404404	0.226306	1	1.02553	1.14192			-79.696	0.369507		-79.696	-0.0195313				0.117154	0.051873	0.136962	0.291758	0.806042	1				1	1.0161	0.658829			Insulin (nM)	0	1	5	10	20	50
		0.239497	0.831641	1			mean	0.2931	0.2899	1	1.072	1.201			-79.596	0.381592		-79.596	-0.00781			mean	0.06304	0.02723	0.0787	0.2573	0.8398	1				1	0.975126	0.929088				0	37.6211	91.9258	100	64.6377	61.0451
	mean	0.2059	0.7974	1			S.E.M.	0.05753	0.1206	0	0.1064	0.08617			-79.496	0.402344		-79.496	-0.03125			S.E.M.	0.05411	0.02464	0.03059	0.03549	0.05513	0				1	1.0656	0.839597			NR-15	0	14.0539	70.0998	100	96.4484	82.6643
	S.E.M.	0.03827	0.01981	0											-79.396	0.392578		-79.396	-0.0195313												mean	1	0.9806	0.7734				0	18.5523	95.36	100	64.4304	94.3894
															-79.296	0.390991		-79.296	-0.0195313												S.E.M.	0	0.06597	0.07336			mean	0	23.4091	85.7952	100	75.1722	79.3663
															-79.196	0.390625		-79.196	-0.0195313																		S.E.M.	0	7.22368	7.91006	0	10.6383	9.76591
															-79.096	0.392456		-79.096	-0.00732
															-78.996	0.369507		-78.996	0.00195
															-78.896	0.377319		-78.896	-0.0102539																					Normalized pAKT/GAPDH
															-78.796	0.377319		-78.796	-0.019043																		Insulin (nM)	0	1	5	10	20	50
															-78.696	0.388672		-78.696	-0.00977																			0	47.3458	66.0902	60.3095	90.3938	100
															-78.596	0.378906		-78.596	-0.0214844																		Insulin	0	25.0686	55.4166	68.2944	85.4705	100
															-78.496	0.369141		-78.496	-0.00977																			0	36.2328	100	98.184	94.6066	78.2152
															-78.396	0.363647		-78.396	-0.0175781																		mean	0	36.2157	73.8356	75.596	90.157	92.7384
															-78.296	0.363647		-78.296	-0.0170898																		S.E.M.	0	6.43087	13.4402	11.5268	2.64002	7.26161
															-78.196	0.363647		-78.196	-0.0083
															-78.096	0.37146		-78.096	-0.0175781
															-77.996	0.378906		-77.996	-0.0288086
															-77.896	0.369873		-77.896	-0.0200195
															-77.796	0.370972		-77.796	-0.0424805
															-77.696	0.359375		-77.696	-0.0195313
															-77.596	0.369507		-77.596	-0.0195313
															-77.496	0.369507		-77.496	-0.019043
															-77.396	0.369141		-77.396	-0.0102539
															-77.296	0.367554		-77.296	-0.0195313
															-77.196	0.367554		-77.196	-0.012207
															-77.096	0.378906		-77.096	-0.0209961
															-76.996	0.369507		-76.996	-0.000488
															-76.896	0.369141		-76.896	-0.00928
															-76.796	0.367554		-76.796	-0.000488
															-76.696	0.390625		-76.696	-0.00977
															-76.596	0.380859		-76.596	-0.0102539
															-76.496	0.382813		-76.496	-0.00781
															-76.396	0.369507		-76.396	-0.00781
															-76.296	0.369141		-76.296	-0.00732
															-76.196	0.360229		-76.196	0.00146
															-76.096	0.38269		-76.096	-0.00781
															-75.996	0.371094		-75.996	-0.0117188
															-75.896	0.369507		-75.896	-0.0117188
															-75.796	0.369141		-75.796	-0.012207
															-75.696	0.359741		-75.696	-0.0214844
															-75.596	0.363281		-75.596	-0.0214844
															-75.496	0.361694		-75.496	-0.0209961
															-75.396	0.361694		-75.396	-0.012207
															-75.296	0.373047		-75.296	-0.0214844
															-75.196	0.363281		-75.196	-0.0219727
															-75.096	0.353882		-75.096	-0.0195313
															-74.996	0.361328		-74.996	-0.0195313
															-74.896	0.351807		-74.896	-0.019043
															-74.796	0.349976		-74.796	-0.0102539
															-74.696	0.349976		-74.696	-0.0214844
															-74.596	0.361328		-74.596	-0.0136719
															-74.496	0.351929		-74.496	-0.0136719
															-74.396	0.34375		-74.396	-0.0136719
															-74.296	0.342529		-74.296	-0.00146
															-74.196	0.351563		-74.196	0.00732
															-74.096	0.330444		-74.096	-0.00244
															-73.996	0.342163		-73.996	0
															-73.896	0.342163		-73.896	-0.000488
															-73.796	0.341431		-73.796	-0.00977
															-73.696	0.322998		-73.696	-0.0102539
															-73.596	0.339844		-73.596	-0.0195313
															-73.496	0.330444		-73.496	-0.0239258
															-73.396	0.341797		-73.396	-0.0214844
															-73.296	0.332397		-73.296	-0.00928
															-73.196	0.331543		-73.196	-0.0102539
															-73.096	0.310913		-73.096	-0.000488
															-72.996	0.318359		-72.996	-0.0234375
															-72.896	0.301514		-72.896	0
															-72.796	0.322632		-72.796	-0.012207
															-72.696	0.322998		-72.696	-0.0136719
															-72.596	0.332031		-72.596	-0.00244
															-72.496	0.338257		-72.496	-0.0234375
															-72.396	0.338257		-72.396	-0.012207
															-72.296	0.337891		-72.296	-0.0214844
															-72.196	0.34021		-72.196	-0.0214844
															-72.096	0.327271		-72.096	-0.00977
															-71.996	0.303101		-71.996	0.00977
															-71.896	0.302734		-71.896	0.0205078
															-71.796	0.291016		-71.796	-0.00928
															-71.696	0.291382		-71.696	0.00732
															-71.596	0.289551		-71.596	-0.00195
															-71.496	0.271484		-71.496	-0.00146
															-71.396	0.268677		-71.396	0.00732
															-71.296	0.249512		-71.296	0.0102539
															-71.196	0.221436		-71.196	0.019043
															-71.096	0.184326		-71.096	0.00977
															-70.996	0.190063		-70.996	0.00977
															-70.896	0.197266		-70.896	0.00977
															-70.796	0.1875		-70.796	-0.00195
															-70.696	0.180786		-70.696	0.00977
															-70.596	0.19812		-70.596	0.00928
															-70.496	0.210083		-70.496	0.000488
															-70.396	0.228149		-70.396	0.00977
															-70.296	0.221436		-70.296	0.00977
															-70.196	0.230835		-70.196	0.00977
															-70.096	0.230469		-70.096	0.00977
															-69.996	0.209595		-69.996	0.0209961
															-69.896	0.229004		-69.896	0.00977
															-69.796	0.230835		-69.796	0.00977
															-69.696	0.230835		-69.696	0.00977
															-69.596	0.230469		-69.596	0.0219727
															-69.496	0.232788		-69.496	0.03125
															-69.396	0.233154		-69.396	0.0385742
															-69.296	0.242188		-69.296	0.0297852
															-69.196	0.233154		-69.196	0.0390625
															-69.096	0.242188		-69.096	0.0385742
															-68.996	0.221069		-68.996	0.0410156
															-68.896	0.221069		-68.896	0.0288086
															-68.796	0.232788		-68.796	0.019043
															-68.696	0.240601		-68.696	0.0102539
															-68.596	0.240601		-68.596	0.015625
															-68.496	0.251953		-68.496	0.00732
															-68.396	0.242554		-68.396	-0.00146
															-68.296	0.242554		-68.296	0.0200195
															-68.196	0.242188		-68.196	0.0180664
															-68.096	0.233154		-68.096	0.0273438
															-67.996	0.253418		-67.996	0.019043
															-67.896	0.232422		-67.896	0.0102539
															-67.796	0.230469		-67.796	0.0214844
															-67.696	0.220703		-67.696	0.0332031
															-67.596	0.21167		-67.596	0.0214844
															-67.496	0.221069		-67.496	0.0214844
															-67.396	0.220337		-67.396	0.0219727
															-67.296	0.201538		-67.296	0.03125
															-67.196	0.201538		-67.196	0.0400391
															-67.096	0.212891		-67.096	0.0581055
															-66.996	0.210083		-66.996	0.0493164
															-66.896	0.191772		-66.896	0.0507813
															-66.796	0.198853		-66.796	0.0517578
															-66.696	0.184326		-66.696	0.0625
															-66.596	0.189819		-66.596	0.0629883
															-66.496	0.181274		-66.496	0.0717773
															-66.396	0.162598		-66.396	0.0625
															-66.296	0.15271		-66.296	0.0512695
															-66.196	0.144409		-66.196	0.0717773
															-66.096	0.129272		-66.096	0.0625
															-65.996	0.113281		-65.996	0.050293
															-65.896	0.0928955		-65.896	0.0415039
															-65.796	0.0917969		-65.796	0.0507813
															-65.696	0.0784912		-65.696	0.0390625
															-65.596	0.09021		-65.596	0.0390625
															-65.496	0.104004		-65.496	0.0512695
															-65.396	0.168457		-65.396	0.0600586
															-65.296	0.267212		-65.296	0.0585938
															-65.196	0.363281		-65.196	0.0698242
															-65.096	0.36084		-65.096	0.0605469
															-64.996	0.360474		-64.996	0.0683594
															-64.896	0.354126		-64.896	0.0683594
															-64.796	0.317627		-64.796	0.0761719
															-64.696	0.240112		-64.696	0.0761719
															-64.596	0.19873		-64.596	0.0800781
															-64.496	0.151245		-64.496	0.0795898
															-64.396	0.179688		-64.396	0.0712891
															-64.296	0.216064		-64.296	0.0776367
															-64.196	0.302612		-64.196	0.0722656
															-64.096	0.321533		-64.096	0.078125
															-63.996	0.28125		-63.996	0.078125
															-63.896	0.258667		-63.896	0.0917969
															-63.796	0.221069		-63.796	0.0913086
															-63.696	0.213989		-63.696	0.0898438
															-63.596	0.232788		-63.596	0.097168
															-63.496	0.228882		-63.496	0.0996094
															-63.396	0.228516		-63.396	0.111328
															-63.296	0.223389		-63.296	0.111328
															-63.196	0.213257		-63.196	0.119141
															-63.096	0.221436		-63.096	0.119629
															-62.996	0.238281		-62.996	0.128418
															-62.896	0.240601		-62.896	0.118652
															-62.796	0.240234		-62.796	0.107422
															-62.696	0.223022		-62.696	0.107422
															-62.596	0.211304		-62.596	0.106934
															-62.496	0.191772		-62.496	0.108887
															-62.396	0.203491		-62.396	0.107422
															-62.296	0.192139		-62.296	0.118652
															-62.196	0.201538		-62.196	0.108887
															-62.096	0.212891		-62.096	0.11084
															-61.996	0.192139		-61.996	0.108887
															-61.896	0.201172		-61.896	0.0996094
															-61.796	0.191406		-61.796	0.0991211
															-61.696	0.182007		-61.696	0.100098
															-61.596	0.189819		-61.596	0.108887
															-61.496	0.201172		-61.496	0.10791
															-61.396	0.191406		-61.396	0.117188
															-61.296	0.174194		-61.296	0.116699
															-61.196	0.17334		-61.196	0.0996094
															-61.096	0.161011		-61.096	0.0883789
															-60.996	0.172241		-60.996	0.108887
															-60.896	0.172241		-60.896	0.0878906
															-60.796	0.18396		-60.796	0.0766602
															-60.696	0.172241		-60.696	0.0996094
															-60.596	0.18396		-60.596	0.0874023
															-60.496	0.18396		-60.496	0.078125
															-60.396	0.176147		-60.396	0.0786133
															-60.296	0.176025		-60.296	0.0991211
															-60.196	0.173828		-60.196	0.0898438
															-60.096	0.153076		-60.096	0.081543
															-59.996	0.162109		-59.996	0.0800781
															-59.896	0.153076		-59.896	0.0800781
															-59.796	0.162109		-59.796	0.0800781
															-59.696	0.160522		-59.696	0.0800781
															-59.596	0.160156		-59.596	0.0800781
															-59.496	0.150391		-59.496	0.0722656
															-59.396	0.140991		-59.396	0.0717773
															-59.296	0.15271		-59.296	0.050293
															-59.196	0.15271		-59.196	0.0410156
															-59.096	0.152344		-59.096	0.0493164
															-58.996	0.162109		-58.996	0.0703125
															-58.896	0.153076		-58.896	0.0698242
															-58.796	0.162109		-58.796	0.0600586
															-58.696	0.152222		-58.696	0.0585938
															-58.596	0.140991		-58.596	0.0698242
															-58.496	0.140625		-58.496	0.0722656
															-58.396	0.131226		-58.396	0.0717773
															-58.296	0.139038		-58.296	0.0600586
															-58.196	0.139038		-58.196	0.0585938
															-58.096	0.150757		-58.096	0.0581055
															-57.996	0.150757		-57.996	0.0605469
															-57.896	0.162109		-57.896	0.0600586
															-57.796	0.15271		-57.796	0.0395508
															-57.696	0.160522		-57.696	0.0600586
															-57.596	0.160522		-57.596	0.0507813
															-57.496	0.15979		-57.496	0.0385742
															-57.396	0.140991		-57.396	0.0292969
															-57.296	0.15271		-57.296	0.0288086
															-57.196	0.15271		-57.196	0.0273438
															-57.096	0.160156		-57.096	0.0273438
															-56.996	0.150391		-56.996	0.0390625
															-56.896	0.140625		-56.896	0.0390625
															-56.796	0.131226		-56.796	0.0429688
															-56.696	0.142578		-56.696	0.0410156
															-56.596	0.133179		-56.596	0.0483398
															-56.496	0.133179		-56.496	0.0390625
															-56.396	0.133179		-56.396	0.0512695
															-56.296	0.132813		-56.296	0.0678711
															-56.196	0.131226		-56.196	0.0585938
															-56.096	0.131226		-56.096	0.0581055
															-55.996	0.142944		-55.996	0.0371094
															-55.896	0.142578		-55.896	0.0483398
															-55.796	0.133545		-55.796	0.0390625
															-55.696	0.142944		-55.696	0.0390625
															-55.596	0.154297		-55.596	0.0390625
															-55.496	0.144531		-55.496	0.0385742
															-55.396	0.13501		-55.396	0.0410156
															-55.296	0.140625		-55.296	0.0493164
															-55.196	0.131592		-55.196	0.050293
															-55.096	0.140625		-55.096	0.0410156
															-54.996	0.131226		-54.996	0.0410156
															-54.896	0.131226		-54.896	0.0405273
															-54.796	0.130859		-54.796	0.0390625
															-54.696	0.133179		-54.696	0.0263672
															-54.596	0.132813		-54.596	0.0175781
															-54.496	0.119873		-54.496	0.0292969
															-54.396	0.140991		-54.396	0.0297852
															-54.296	0.140991		-54.296	0.0273438
															-54.196	0.140991		-54.196	0.0273438
															-54.096	0.140991		-54.096	0.0390625
															-53.996	0.140991		-53.996	0.0273438
															-53.896	0.140991		-53.896	0.0273438
															-53.796	0.140991		-53.796	0.027832
															-53.696	0.140991		-53.696	0.0371094
															-53.596	0.140625		-53.596	0.0371094
															-53.496	0.131226		-53.496	0.0366211
															-53.396	0.131592		-53.396	0.0273438
															-53.296	0.140991		-53.296	0.0273438
															-53.196	0.140625		-53.196	0.0273438
															-53.096	0.131226		-53.096	0.0209961
															-52.996	0.131348		-52.996	0
															-52.896	0.133179		-52.896	0.0117188
															-52.796	0.133179		-52.796	0.0117188
															-52.696	0.133179		-52.696	0.0195313
															-52.596	0.13269		-52.596	0.0195313
															-52.496	0.121826		-52.496	0.019043
															-52.396	0.130859		-52.396	0.00244
															-52.296	0.12146		-52.296	0.0117188
															-52.196	0.12146		-52.196	0.0117188
															-52.096	0.133179		-52.096	0.0234375
															-51.996	0.132813		-51.996	0.0234375
															-51.896	0.123413		-51.896	0.0195313
															-51.796	0.123413		-51.796	0.0200195
															-51.696	0.123779		-51.696	0.0292969
															-51.596	0.144531		-51.596	0.0288086
															-51.496	0.135132		-51.496	0.0200195
															-51.396	0.134766		-51.396	0.0288086
															-51.296	0.125732		-51.296	0.0175781
															-51.196	0.142944		-51.196	0.00586
															-51.096	0.142944		-51.096	0.00586
															-50.996	0.142944		-50.996	0.00586
															-50.896	0.130859		-50.896	-0.00146
															-50.796	0.145264		-50.796	0.015625
															-50.696	0.153931		-50.696	0.00781
															-50.596	0.135132		-50.596	0.00781
															-50.496	0.134644		-50.496	0.0200195
															-50.396	0.123413		-50.396	0.0288086
															-50.296	0.131226		-50.296	0.0195313
															-50.196	0.131592		-50.196	0.0200195
															-50.096	0.140625		-50.096	0.03125
															-49.996	0.131226		-49.996	0.03125
															-49.896	0.131226		-49.896	0.03125
															-49.796	0.130859		-49.796	0.03125
															-49.696	0.133179		-49.696	0.0317383
															-49.596	0.133179		-49.596	0.0483398
															-49.496	0.133179		-49.496	0.0273438
															-49.396	0.133179		-49.396	0.027832
															-49.296	0.128906		-49.296	0.0371094
															-49.196	0.119507		-49.196	0.0405273
															-49.096	0.119507		-49.096	0.0317383
															-48.996	0.119141		-48.996	0.0522461
															-48.896	0.109741		-48.896	0.0429688
															-48.796	0.109741		-48.796	0.0390625
															-48.696	0.102295		-48.696	0.0390625
															-48.596	0.110962		-48.596	0.0395508
															-48.496	0.0921631		-48.496	0.0488281
															-48.396	0.100342		-48.396	0.0483398
															-48.296	0.109375		-48.296	0.0507813
															-48.196	0.111694		-48.196	0.0390625
															-48.096	0.111694		-48.096	0.050293
															-47.996	0.119141		-47.996	0.0385742
															-47.896	0.109741		-47.896	0.0297852
															-47.796	0.109741		-47.796	0.0498047
															-47.696	0.109741		-47.696	0.0200195
															-47.596	0.109253		-47.596	0.0292969
															-47.496	0.109741		-47.496	0.0371094
															-47.396	0.0980225		-47.396	0.0371094
															-47.296	0.0976563		-47.296	0.0366211
															-47.196	0.0999756		-47.196	0.015625
															-47.096	0.0921631		-47.096	0.0273438
															-46.996	0.0921631		-46.996	0.027832
															-46.896	0.0917969		-46.896	0.0371094
															-46.796	0.0823975		-46.796	0.0366211
															-46.696	0.0944824		-46.696	0.0273438
															-46.596	0.0917969		-46.596	0.0273438
															-46.496	0.0823975		-46.496	0.0273438
															-46.396	0.09021		-46.396	0.027832
															-46.296	0.09021		-46.296	0.0253906
															-46.196	0.0898438		-46.196	0.0253906
															-46.096	0.0687256		-46.096	0.0170898
															-45.996	0.0804443		-45.996	0.00781
															-45.896	0.0800781		-45.896	0.0200195
															-45.796	0.0706787		-45.796	0.03125
															-45.696	0.0706787		-45.696	0.03125
															-45.596	0.0703125		-45.596	0.019043
															-45.496	0.0605469		-45.496	0.0214844
															-45.396	0.0628662		-45.396	0.0214844
															-45.296	0.0628662		-45.296	0.0292969
															-45.196	0.0625		-45.196	0.0292969
															-45.096	0.0534668		-45.096	0.0209961
															-44.996	0.0628662		-44.996	0.0112305
															-44.896	0.0511475		-44.896	0.0112305
															-44.796	0.05896		-44.796	-0.00928
															-44.696	0.0585938		-44.696	0.00781
															-44.596	0.0491943		-44.596	0.00781
															-44.496	0.0491943		-44.496	0.00732
															-44.396	0.0491943		-44.396	-0.00195
															-44.296	0.0604248		-44.296	-0.00195
															-44.196	0.0491943		-44.196	0.00977
															-44.096	0.0491943		-44.096	0.00977
															-43.996	0.0609131		-43.996	0.00146
															-43.896	0.0491943		-43.896	0
															-43.796	0.0488281		-43.796	0
															-43.696	0.0511475		-43.696	-0.012207
															-43.596	0.0511475		-43.596	-0.00928
															-43.496	0.0511475		-43.496	0
															-43.396	0.0511475		-43.396	0
															-43.296	0.0511475		-43.296	0.0083
															-43.196	0.0507813		-43.196	0.0175781
															-43.096	0.0491943		-43.096	0.0170898
															-42.996	0.0374756		-42.996	0.0195313
															-42.896	0.0609131		-42.896	0.019043
															-42.796	0.0609131		-42.796	0.0102539
															-42.696	0.0605469		-42.696	0.0195313
															-42.596	0.0511475		-42.596	0.019043
															-42.496	0.0507813		-42.496	0.0214844
															-42.396	0.0531006		-42.396	0.0102539
															-42.296	0.0601807		-42.296	0.0273438
															-42.196	0.0413818		-42.196	0.0273438
															-42.096	0.0491943		-42.096	0.0273438
															-41.996	0.0609131		-41.996	0.0273438
															-41.896	0.0605469		-41.896	0.0273438
															-41.796	0.0507813		-41.796	0.0200195
															-41.696	0.0410156		-41.696	0.03125
															-41.596	0.0316162		-41.596	0.03125
															-41.496	0.0550537		-41.496	0.0307617
															-41.396	0.0625		-41.396	0.0195313
															-41.296	0.0527344		-41.296	0.0195313
															-41.196	0.043335		-41.196	0.03125
															-41.096	0.043335		-41.096	0.0317383
															-40.996	0.043335		-40.996	0.0410156
															-40.896	0.0620117		-40.896	0.0410156
															-40.796	0.0413818		-40.796	0.0488281
															-40.696	0.0413818		-40.696	0.0483398
															-40.596	0.0410156		-40.596	0.0390625
															-40.496	0.0511475		-40.496	0.0507813
															-40.396	0.0511475		-40.396	0.0507813
															-40.296	0.0511475		-40.296	0.0385742
															-40.196	0.05896		-40.196	0.0297852
															-40.096	0.0582275		-40.096	0.0390625
															-39.996	0.0397949		-39.996	0.046875
															-39.896	0.0488281		-39.896	0.0390625
															-39.796	0.0394287		-39.796	0.0463867
															-39.696	0.0394287		-39.696	0.0371094
															-39.596	0.0511475		-39.596	0.0292969
															-39.496	0.0511475		-39.496	0.0410156
															-39.396	0.0507813		-39.396	0.0410156
															-39.296	0.0335693		-39.296	0.0410156
															-39.196	0.0413818		-39.196	0.0410156
															-39.096	0.0413818		-39.096	0.0410156
															-38.996	0.0527344		-38.996	0.0410156
															-38.896	0.0428467		-38.896	0.0292969
															-38.796	0.0316162		-38.796	0.0292969
															-38.696	0.0316162		-38.696	0.0297852
															-38.596	0.0394287		-38.596	0.0390625
															-38.496	0.0472412		-38.496	0.0385742
															-38.396	0.046875		-38.396	0.0102539
															-38.296	0.0488281		-38.296	0.0195313
															-38.196	0.0394287		-38.196	0.0195313
															-38.096	0.0394287		-38.096	0.0195313
															-37.996	0.0390625		-37.996	0.0195313
															-37.896	0.0296631		-37.896	0.0195313
															-37.796	0.0292969		-37.796	0.0195313
															-37.696	0.03125		-37.696	0.0117188
															-37.596	0.0335693		-37.596	0.0200195
															-37.496	0.0335693		-37.496	0.0214844
															-37.396	0.0335693		-37.396	0.0327148
															-37.296	0.0335693		-37.296	0.0117188
															-37.196	0.0335693		-37.196	0.000488
															-37.096	0.0452881		-37.096	0.00928
															-36.996	0.0452881		-36.996	0
															-36.896	0.0449219		-36.896	0.000488
															-36.796	0.0429688		-36.796	0.00977
															-36.696	0.0335693		-36.696	0.00928
															-36.596	0.0339355		-36.596	-0.0117188
															-36.496	0.043335		-36.496	0
															-36.396	0.043335		-36.396	0
															-36.296	0.0429688		-36.296	0.0117188
															-36.196	0.0335693		-36.196	-0.000488
															-36.096	0.0335693		-36.096	-0.0170898
															-35.996	0.0335693		-35.996	-0.00781
															-35.896	0.0218506		-35.896	0.00781
															-35.796	0.0330811		-35.796	0.00732
															-35.696	0.0223389		-35.696	-0.0117188
															-35.596	0.0332031		-35.596	-0.00391
															-35.496	0.012085		-35.496	-0.00391
															-35.396	0.012085		-35.396	-0.0117188
															-35.296	0.012085		-35.296	-0.00391
															-35.196	0.0115967		-35.196	-0.0117188
															-35.096	0.012085		-35.096	-0.00439
															-34.996	0.012085		-34.996	-0.0136719
															-34.896	0.0238037		-34.896	-0.0136719
															-34.796	0.012085		-34.796	-0.0136719
															-34.696	0.012085		-34.696	-0.0136719
															-34.596	0.0238037		-34.596	-0.0136719
															-34.496	0.0238037		-34.496	-0.0131836
															-34.396	0.0238037		-34.396	-0.00439
															-34.296	0.0238037		-34.296	-0.0136719
															-34.196	0.03125		-34.196	-0.00195
															-34.096	0.0214844		-34.096	-0.00195
															-33.996	0.012085		-33.996	-0.00195
															-33.896	0.012085		-33.896	-0.00244
															-33.796	0.0198975		-33.796	-0.0117188
															-33.696	0.0195313		-33.696	0
															-33.596	0.0218506		-33.596	0
															-33.496	0.0222168		-33.496	0.000488
															-33.396	0.03125		-33.396	0.0117188
															-33.296	0.0218506		-33.296	0.0117188
															-33.196	0.0222168		-33.196	0.0117188
															-33.096	0.03125		-33.096	0.0117188
															-32.996	0.0218506		-32.996	0.0112305
															-32.896	0.0218506		-32.896	0.0136719
															-32.796	0.0218506		-32.796	0.0136719
															-32.696	0.0296631		-32.696	0.0136719
															-32.596	0.0296631		-32.596	0.0214844
															-32.496	0.0218506		-32.496	0.0292969
															-32.396	0.0296631		-32.396	0.0292969
															-32.296	0.0335693		-32.296	0.0209961
															-32.196	0.0332031		-32.196	0.0117188
															-32.096	0.0238037		-32.096	0.0117188
															-31.996	0.0238037		-31.996	0.012207
															-31.896	0.0234375		-31.896	0.0214844
															-31.796	0.0140381		-31.796	0.0214844
															-31.696	0.0144043		-31.696	0.0214844
															-31.596	0.0238037		-31.596	0.0288086
															-31.496	0.0238037		-31.496	0.0195313
															-31.396	0.0234375		-31.396	0.0195313
															-31.296	0.0136719		-31.296	0.03125
															-31.196	0.00427		-31.196	0.03125
															-31.096	0.00427		-31.096	0.0200195
															-30.996	0.00427		-30.996	0.0410156
															-30.896	0.012085		-30.896	0.0527344
															-30.796	0.00427		-30.796	0.0527344
															-30.696	0.012085		-30.696	0.0527344
															-30.596	0.00427		-30.596	0.0527344
															-30.496	0.0115967		-30.496	0.0527344
															-30.396	0.000366		-30.396	0.0527344
															-30.296	0.000366		-30.296	0.0522461
															-30.196	0		-30.196	0.0410156
															-30.096	0.0140381		-30.096	0.0410156
															-29.996	0.00232		-29.996	0.0292969
															-29.896	0.00232		-29.896	0.0292969
															-29.796	0.0140381		-29.796	0.0297852
															-29.696	0.0218506		-29.696	0.0390625
															-29.596	0.0218506		-29.596	0.046875
															-29.496	0.0218506		-29.496	0.0268555
															-29.396	0.0218506		-29.396	0.0253906
															-29.296	0.0218506		-29.296	0.0371094
															-29.196	0.0214844		-29.196	0.0253906
															-29.096	0.0124512		-29.096	0.0253906
															-28.996	0.0218506		-28.996	0.0297852
															-28.896	0.0296631		-28.896	0.0390625
															-28.796	0.0296631		-28.796	0.0390625
															-28.696	0.0296631		-28.696	0.0385742
															-28.596	0.0413818		-28.596	0.0292969
															-28.496	0.0335693		-28.496	0.0288086
															-28.396	0.0335693		-28.396	0.0195313
															-28.296	0.0335693		-28.296	0.00781
															-28.196	0.0335693		-28.196	0.0083
															-28.096	0.0335693		-28.096	0.0288086
															-27.996	0.0335693		-27.996	0.0117188
															-27.896	0.0335693		-27.896	0.0195313
															-27.796	0.0335693		-27.796	0.012207
															-27.696	0.0335693		-27.696	0.0366211
															-27.596	0.0335693		-27.596	0.0273438
															-27.496	0.0335693		-27.496	0.0273438
															-27.396	0.0335693		-27.396	0.0273438
															-27.296	0.0332031		-27.296	0.019043
															-27.196	0.0238037		-27.196	0.00977
															-27.096	0.0316162		-27.096	0.00977
															-26.996	0.03125		-26.996	0.00928
															-26.896	0.0218506		-26.896	0
															-26.796	0.0222168		-26.796	0.0117188
															-26.696	0.0316162		-26.696	0.0117188
															-26.596	0.0316162		-26.596	0.0112305
															-26.496	0.0316162		-26.496	0.00195
															-26.396	0.0316162		-26.396	0.00977
															-26.296	0.0316162		-26.296	0.0170898
															-26.196	0.0316162		-26.196	-0.00781
															-26.096	0.0316162		-26.096	0
															-25.996	0.03125		-25.996	0
															-25.896	0.0218506		-25.896	0.00781
															-25.796	0.0223389		-25.796	0.00781
															-25.696	0.0335693		-25.696	0.0083
															-25.596	0.0332031		-25.596	0.0170898
															-25.496	0.0238037		-25.496	0.00781
															-25.396	0.0238037		-25.396	0
															-25.296	0.0355225		-25.296	-0.000488
															-25.196	0.0358887		-25.196	-0.0117188
															-25.096	0.0527344		-25.096	-0.0117188
															-24.996	0.043335		-24.996	-0.0117188
															-24.896	0.0429688		-24.896	-0.0117188
															-24.796	0.0339355		-24.796	-0.0234375
															-24.696	0.043335		-24.696	-0.0234375
															-24.596	0.043335		-24.596	-0.0229492
															-24.496	0.043335		-24.496	-0.00195
															-24.396	0.0428467		-24.396	-0.00977
															-24.296	0.043335		-24.296	-0.0102539
															-24.196	0.043335		-24.196	-0.0200195
															-24.096	0.043335		-24.096	-0.0288086
															-23.996	0.043335		-23.996	-0.0200195
															-23.896	0.0316162		-23.896	-0.0209961
															-23.796	0.0316162		-23.796	-0.0195313
															-23.696	0.0316162		-23.696	-0.0195313
															-23.596	0.0316162		-23.596	-0.0117188
															-23.496	0.0316162		-23.496	-0.0112305
															-23.396	0.0316162		-23.396	-0.000488
															-23.296	0.0316162		-23.296	-0.00977
															-23.196	0.0316162		-23.196	-0.00977
															-23.096	0.0319824		-23.096	0.00244
															-22.996	0.0410156		-22.996	0
															-22.896	0.0316162		-22.896	0
															-22.796	0.0390625		-22.796	0
															-22.696	0.0296631		-22.696	0
															-22.596	0.0300293		-22.596	0
															-22.496	0.0390625		-22.496	-0.0112305
															-22.396	0.0413818		-22.396	-0.00195
															-22.296	0.0410156		-22.296	-0.00195
															-22.196	0.0238037		-22.196	-0.00977
															-22.096	0.0238037		-22.096	-0.00977
															-21.996	0.0238037		-21.996	-0.00977
															-21.896	0.012085		-21.896	-0.00195
															-21.796	0.0238037		-21.796	-0.00195
															-21.696	0.0238037		-21.696	-0.00244
															-21.596	0.0241699		-21.596	-0.0112305
															-21.496	0.0335693		-21.496	-0.00195
															-21.396	0.0332031		-21.396	-0.00195
															-21.296	0.0234375		-21.296	-0.00146
															-21.196	0.0144043		-21.196	-0.000488
															-21.096	0.0238037		-21.096	-0.00928
															-20.996	0.0195313		-20.996	0
															-20.896	0.0101318		-20.896	0
															-20.796	0.00977		-20.796	0
															-20.696	0.000366		-20.696	0.00781
															-20.596	-0.00793		-20.596	0.0083
															-20.496	-0.00745		-20.496	0.00928
															-20.396	-0.00708		-20.396	0
															-20.296	0.00232		-20.296	0
															-20.196	0.0140381		-20.196	-0.012207
															-20.096	0.00269		-20.096	-0.0214844
															-19.996	0.012085		-19.996	-0.0214844
															-19.896	0.0195313		-19.896	-0.0214844
															-19.796	0.0101318		-19.796	-0.0214844
															-19.696	0.010498		-19.696	-0.0214844
															-19.596	0.03125		-19.596	-0.0292969
															-19.496	0.0218506		-19.496	-0.0292969
															-19.396	0.0218506		-19.396	-0.0292969
															-19.296	0.0214844		-19.296	-0.0292969
															-19.196	0.0117188		-19.196	-0.0410156
															-19.096	0.0106201		-19.096	-0.0288086
															-18.996	0.00977		-18.996	-0.0200195
															-18.896	0		-18.896	-0.0292969
															-18.796	-0.00903		-18.796	-0.0209961
															-18.696	0		-18.696	-0.012207
															-18.596	-0.00562		-18.596	-0.00977
															-18.496	-0.00745		-18.496	-0.00977
															-18.396	-0.00745		-18.396	-0.00977
															-18.296	-0.00781		-18.296	-0.00928
															-18.196	-0.0292969		-18.196	-0.0117188
															-18.096	-0.0266113		-18.096	-0.00342
															-17.996	-0.0175781		-17.996	0.00537
															-17.896	-0.0266113		-17.896	0.00781
															-17.796	-0.0175781		-17.796	-0.000488
															-17.696	-0.0195313		-17.696	-0.00928
															-17.596	-0.0402832		-17.596	0.00781
															-17.496	-0.0305176		-17.496	0
															-17.396	-0.0211182		-17.396	0.0112305
															-17.296	-0.0211182		-17.296	0.00195
															-17.196	-0.0209961		-17.196	0.00195
															-17.096	-0.0266113		-17.096	0.00195
															-16.996	-0.0175781		-16.996	0.00977
															-16.896	-0.019165		-16.896	0.00977
															-16.796	-0.0195313		-16.796	0.00928
															-16.696	-0.0289307		-16.696	0.0117188
															-16.596	-0.0285645		-16.596	0.0195313
															-16.496	-0.0192871		-16.496	0.0195313
															-16.396	-0.020752		-16.396	0.019043
															-16.296	0		-16.296	0.0214844
															-16.196	0.00232		-16.196	0.0214844
															-16.096	0.00232		-16.096	0.0214844
															-15.996	0.00195		-15.996	0.0214844
															-15.896	-0.00745		-15.896	0.0219727
															-15.796	-0.00745		-15.796	0.0302734
															-15.696	-0.00745		-15.696	0.0102539
															-15.596	-0.00781		-15.596	0.0195313
															-15.496	-0.0172119		-15.496	0.0195313
															-15.396	-0.0094		-15.396	0.0195313
															-15.296	-0.0172119		-15.296	0.0273438
															-15.196	-0.00903		-15.196	0.0195313
															-15.096	0.00781		-15.096	0.0268555
															-14.996	-0.00159		-14.996	0.0175781
															-14.896	-0.00159		-14.896	0.0180664
															-14.796	0.00977		-14.796	0.0268555
															-14.696	0.000732		-14.696	0.0288086
															-14.596	0.00977		-14.596	0.0200195
															-14.496	0.000366		-14.496	0.0292969
															-14.396	0		-14.396	0.0292969
															-14.296	-0.00549		-14.296	0.0292969
															-14.196	-0.00586		-14.196	0.0288086
															-14.096	-0.0148926		-14.096	0.0195313
															-13.996	0.00232		-13.996	0.027832
															-13.896	-0.0094		-13.896	0.0483398
															-13.796	-0.0094		-13.796	0.0390625
															-13.696	-0.00977		-13.696	0.0385742
															-13.596	-0.00708		-13.596	0.0292969
															-13.496	0.00232		-13.496	0.0288086
															-13.396	0.00232		-13.396	0.0200195
															-13.296	0.00232		-13.296	0.03125
															-13.196	0.00183		-13.196	0.0307617
															-13.096	-0.0094		-13.096	0.0410156
															-12.996	0.00232		-12.996	0.0292969
															-12.896	0.00269		-12.896	0.0292969
															-12.796	0.012085		-12.796	0.0405273
															-12.696	0		-12.696	0.0200195
															-12.596	-0.00159		-12.596	0.0410156
															-12.496	-0.00195		-12.496	0.0410156
															-12.396	0		-12.396	0.0327148
															-12.296	-0.0094		-12.296	0.0214844
															-12.196	-0.0094		-12.196	0.0214844
															-12.096	-0.0094		-12.096	0.0214844
															-11.996	-0.00977		-11.996	0.0209961
															-11.896	-0.0195313		-11.896	0.0117188
															-11.796	-0.0289307		-11.796	0.012207
															-11.696	-0.0289307		-11.696	0.0219727
															-11.596	-0.0289307		-11.596	0.0307617
															-11.496	-0.0211182		-11.496	0.0209961
															-11.396	-0.0214844		-11.396	0.0117188
															-11.296	-0.0308838		-11.296	0.0117188
															-11.196	-0.00745		-11.196	0.0117188
															-11.096	-0.00781		-11.096	0.0112305
															-10.996	-0.0289307		-10.996	-0.00977
															-10.896	-0.0168457		-10.896	-0.00977
															-10.796	-0.00793		-10.796	0.00195
															-10.696	-0.019165		-10.696	0.00195
															-10.596	-0.019165		-10.596	0.00244
															-10.496	-0.0186768		-10.496	0
															-10.396	-0.00745		-10.396	0
															-10.296	0.000366		-10.296	-0.0117188
															-10.196	0.000366		-10.196	0
															-10.096	0		-10.096	0
															-9.996	-0.0094		-9.996	-0.000488
															-9.896	0.00232		-9.896	-0.00928
															-9.796	0.00232		-9.796	-0.000977
															-9.696	0.00232		-9.696	-0.0185547
															-9.596	-0.00586		-9.596	0
															-9.496	-0.0152588		-9.496	-0.000488
															-9.396	-0.00745		-9.396	-0.00977
															-9.296	-0.00781		-9.296	-0.00977
															-9.196	-0.0168457		-9.196	-0.00977
															-9.096	0.000366		-9.096	-0.00977
															-8.996	0.000366		-8.996	-0.0214844
															-8.896	-0.00781		-8.896	-0.0102539
															-8.796	-0.00549		-8.796	-0.0195313
															-8.696	-0.00549		-8.696	-0.00781
															-8.596	-0.00549		-8.596	-0.0195313
															-8.496	-0.00586		-8.496	-0.0195313
															-8.396	-0.0152588		-8.396	-0.00781
															-8.296	-0.00745		-8.296	-0.00781
															-8.196	-0.00745		-8.196	-0.00781
															-8.096	-0.00745		-8.096	-0.00781
															-7.996	-0.00781		-7.996	-0.0195313
															-7.896	-0.0172119		-7.896	-0.00781
															-7.796	-0.00598		-7.796	-0.00781
															-7.696	-0.0172119		-7.696	-0.00781
															-7.596	-0.0094		-7.596	0
															-7.496	-0.0172119		-7.496	0
															-7.396	-0.020752		-7.396	0
															-7.296	0		-7.296	0
															-7.196	-0.00903		-7.196	0
															-7.096	0		-7.096	0.00781
															-6.996	-0.00903		-6.996	-0.00781
															-6.896	0.000366		-6.896	-0.00781
															-6.796	-0.000366		-6.796	-0.000488
															-6.696	-0.00708		-6.696	-0.00977
															-6.596	0.0101318		-6.596	-0.0180664
															-6.496	0.0101318		-6.496	-0.0273438
															-6.396	0.0101318		-6.396	-0.0195313
															-6.296	0.0101318		-6.296	-0.0195313
															-6.196	0.00977		-6.196	-0.0195313
															-6.096	0.012085		-6.096	-0.0195313
															-5.996	0.0117188		-5.996	-0.0195313
															-5.896	0.0144043		-5.896	-0.0200195
															-5.796	0.0238037		-5.796	-0.0175781
															-5.696	0.012085		-5.696	-0.0292969
															-5.596	0.0117188		-5.596	-0.0292969
															-5.496	0.0101318		-5.496	-0.0175781
															-5.396	0.00977		-5.396	-0.0292969
															-5.296	-0.00708		-5.296	-0.00977
															-5.196	0.0136719		-5.196	-0.0214844
															-5.096	-0.00745		-5.096	-0.0209961
															-4.996	-0.00818		-4.996	-0.0117188
															-4.896	-0.0148926		-4.896	0
															-4.796	0.00195		-4.796	0.0117188
															-4.696	-0.00745		-4.696	0.0117188
															-4.596	-0.00745		-4.596	0.0234375
															-4.496	0.00427		-4.496	-0.000488
															-4.396	0.00464		-4.396	-0.0083
															-4.296	0.0140381		-4.296	-0.0214844
															-4.196	0.00269		-4.196	-0.0332031
															-4.096	0.0124512		-4.096	-0.0288086
															-3.996	0.0214844		-3.996	-0.0117188
															-3.896	0.000366		-3.896	-0.0234375
															-3.796	-0.0195313		-3.796	-0.0112305
															-3.696	-0.0289307		-3.696	-0.00195
															-3.596	-0.0566406		-3.596	-0.00977
															-3.496	-0.0894775		-3.496	-0.00146
															-3.396	-0.0898438		-3.396	-0.00146
															-3.296	-0.0758057		-3.296	0.0117188
															-3.196	-0.0374756		-3.196	0
															-3.096	-0.0551758		-3.096	0
															-2.996	-0.0273438		-2.996	-0.012207
															-2.896	-0.0164795		-2.896	-0.00928
															-2.796	0.00513		-2.796	-0.0317383
															-2.696	0.0933838		-2.696	-0.0361328
															-2.596	0.158081		-2.596	-0.0292969
															-2.496	0.0666504		-2.496	-0.0292969
															-2.396	-0.0944824		-2.396	-0.0532227
															-2.296	-0.0603027		-2.296	-0.0898438
															-2.196	-0.107788		-2.196	-0.0893555
															-2.096	-0.0214844		-2.096	-0.0715332
															-1.996	-0.0345459		-1.996	0.0415039
															-1.896	-0.282471		-1.896	0.0722656
															-1.796	-0.164795		-1.796	0.112061
															-1.696	-0.00745		-1.696	0.142578
															-1.596	0.0749512		-1.596	0.162109
															-1.496	0.143311		-1.496	0.208984
															-1.396	0.250366		-1.396	0.244629
															-1.296	0.192261		-1.296	0.248779
															-1.196	0.112183		-1.196	0.221191
															-1.096	0.0548096		-1.096	0.250488
															-0.996002	0.130371		-0.996002	0.220703
															-0.896004	0.171143		-0.896004	0.290527
															-0.795998	0.160889		-0.795998	0.209717
															-0.695999	0.18396		-0.695999	0.158936
															-0.596001	0.130127		-0.596001	0.21875
															-0.496002	0.215454		-0.496002	0.0690918
															-0.396004	0.0441895		-0.396004	0.192383
															-0.295998	-0.210571		-0.295998	-0.512695
															-0.195999	-0.228027		-0.195999	0.0222168
															-0.0960007	-0.0551758		-0.0960007	0.689941
															0.004	0.512695		0.004	0.896729
															0.103996	0.602173		0.103996	0.654541
															0.204002	0.64856		0.204002	0.746826
															0.304001	0.688599		0.304001	0.876953
															0.403999	0.839722		0.403999	1.01782
															0.503998	0.958862		0.503998	1.23462
															0.603996	1.09851		0.603996	1.39404
															0.704002	1.2135		0.704002	1.51855
															0.804001	1.34839		0.804001	1.63916
															0.903999	1.4801		0.903999	1.73755
															1.004	1.60889		1.004	1.87793
															1.104	1.73083		1.104	2.02856
															1.204	1.86951		1.204	2.13208
															1.304	2.01245		1.304	2.2478
															1.404	2.14258		1.404	2.37451
															1.504	2.23901		1.504	2.45923
															1.604	2.38123		1.604	2.58936
															1.704	2.48315		1.704	2.69897
															1.804	2.60107		1.804	2.83154
															1.904	2.6781		1.904	2.94092
															2.004	2.7821		2.004	3.06055
															2.104	2.89258		2.104	3.19775
															2.204	2.98169		2.204	3.34155
															2.304	3.10376		2.304	3.47632
															2.404	3.21948		2.404	3.59253
															2.504	3.32349		2.504	3.74805
															2.604	3.45239		2.604	3.88281
															2.704	3.59412		2.704	4
															2.804	3.69141		2.804	4.12134
															2.904	3.79211		2.904	4.26709
															3.004	3.92017		3.004	4.35718
															3.104	4.05115		3.104	4.48047
															3.204	4.14856		3.204	4.58984
															3.304	4.25		3.304	4.71289
															3.404	4.35425		3.404	4.83008
															3.504	4.4613		3.504	4.95068
															3.604	4.57104		3.604	5.06104
															3.704	4.66992		3.704	5.20703
															3.804	4.76245		3.804	5.34741
															3.904	4.88904		3.904	5.479
															4.004	5.0022		4.004	5.59717
															4.104	5.11011		4.104	5.72803
															4.204	5.22852		4.204	5.84766
															4.304	5.31641		4.304	6.01025
															4.404	5.42029		4.404	6.15967
															4.504	5.54102		4.504	6.28882
															4.604	5.64844		4.604	6.40771
															4.704	5.75977		4.704	6.5
															4.804	5.87109		4.804	6.62842
															4.904	5.97937		4.904	6.75195
															5.004	6.09216		5.004	6.86914
															5.104	6.20508		5.104	6.99756
															5.204	6.31287		5.204	7.13281
															5.304	6.42969		5.304	7.25
															5.404	6.55298		5.404	7.37109
															5.504	6.66016		5.504	7.51123
															5.604	6.77148		5.604	7.63135
															5.704	6.85229		5.704	7.76904
															5.804	6.99451		5.804	7.92627
															5.904	7.12305		5.904	8.05615
															6.004	7.22302		6.004	8.16748
															6.104	7.35193		6.104	8.2793
															6.204	7.46521		6.204	8.4082
															6.304	7.58984		6.304	8.51758
															6.404	7.66248		6.404	8.65039
															6.504	7.76013		6.504	8.74805
															6.604	7.88123		6.604	8.88867
															6.704	7.98279		6.704	9.00977
															6.804	8.09998		6.804	9.13867
															6.904	8.20117		6.904	9.22852
															7.004	8.29333		7.004	9.36914
															7.104	8.39526		7.104	9.47852
															7.204	8.50195		7.204	9.58789
															7.304	8.60229		7.304	9.7085
															7.404	8.73242		7.404	9.83984
															7.504	8.84448		7.504	9.96875
															7.604	8.95886		7.604	10.1099
															7.704	9.04919		7.704	10.2476
															7.804	9.15076		7.804	10.3589
															7.904	9.24841		7.904	10.4785
															8.004	9.35742		8.004	10.6309
															8.104	9.48047		8.104	10.7285
															8.204	9.58044		8.204	10.8691
															8.304	9.68201		8.304	10.9976
															8.404	9.8031		8.404	11.1094
															8.504	9.88123		8.504	11.25
															8.604	9.99023		8.604	11.3672
															8.704	10.1019		8.704	11.4888
															8.804	10.2039		8.804	11.6191
															8.904	10.3301		8.904	11.7358
															9.004	10.4297		9.004	11.8477
															9.104	10.5222		9.104	11.9414
															9.204	10.641		9.204	12.0703
															9.304	10.7504		9.304	12.1914
															9.404	10.8715		9.404	12.3198
															9.504	10.9613		9.504	12.4316
															9.604	11.0824		9.604	12.5293
															9.704	11.1918		9.704	12.6582
															9.804	11.2937		9.804	12.7988
															9.904	11.4203		9.904	12.9082
															10.004	11.5176		10.004	13.0215
															10.104	11.6293		10.104	13.1426
															10.204	11.7308		10.204	13.272
															10.304	11.8597		10.304	13.4219
															10.404	11.9727		10.404	13.5391
															10.504	12.0844		10.504	13.6597
															10.604	12.2137		10.604	13.7793
															10.704	12.3344		10.704	13.8999
															10.804	12.4519		10.804	13.9883
															10.904	12.5938		10.904	14.1294
															11.004	12.6945		11.004	14.2593
															11.104	12.8418		11.104	14.3711
															11.204	12.9535		11.204	14.5
															11.304	13.0511		11.304	14.6099
															11.404	13.1605		11.404	14.7397
															11.504	13.2816		11.504	14.8477
															11.604	13.391		11.604	14.957
															11.704	13.5117		11.704	15.0898
															11.804	13.5961		11.804	15.2183
															11.904	13.6937		11.904	15.3359
															12.004	13.8031		12.004	15.4375
															12.104	13.9363		12.104	15.5698
															12.204	14.035		12.204	15.6777
															12.304	14.1101		12.304	15.8105
															12.404	14.2406		12.404	15.9473
															12.504	14.3734		12.504	16.0679
															12.604	14.4714		12.604	16.1797
															12.704	14.5902		12.704	16.3276
															12.804	14.6801		12.804	16.4277
															12.904	14.8086		12.904	16.5562
															13.004	14.9203		13.004	16.6685
															13.104	15.0297		13.104	16.8184
															13.204	15.139		13.204	16.9277
															13.304	15.264		13.304	17.0601
															13.404	15.3738		13.404	17.168
															13.504	15.5043		13.504	17.2891
															13.604	15.6016		13.604	17.4102
															13.704	15.682		13.704	17.541
															13.804	15.7917		13.804	17.6499
															13.904	15.9297		13.904	17.75
															14.004	16.0417		14.004	17.8594
															14.104	16.1406		14.104	17.9897
															14.204	16.2523		14.204	18.0977
															14.304	16.3422		14.304	18.2188
															14.404	16.4398		14.404	18.3477
															14.504	16.5492		14.504	18.4688
															14.604	16.6504		14.604	18.5972
															14.704	16.7582		14.704	18.7207
															14.804	16.8715		14.804	18.8374
															14.904	16.9808		14.904	18.9375
															15.004	17.0829		15.004	19.0703
															15.104	17.1918		15.104	19.1992
															15.204	17.3008		15.204	19.3081
															15.304	17.4008		15.304	19.4204
															15.404	17.5215		15.404	19.543
															15.504	17.6215		15.504	19.6597
															15.604	17.7308		15.604	19.7837
															15.704	17.8635		15.704	19.9097
															15.804	17.9789		15.804	20.0098
															15.904	18.0879		15.904	20.1187
															16.004	18.1914		16.004	20.2485
															16.104	18.3308		16.104	20.3784
															16.204	18.4691		16.204	20.4863
															16.304	18.5785		16.304	20.6191
															16.404	18.6992		16.404	20.7285
															16.504	18.7914		16.504	20.8301
															16.604	18.9008		16.604	20.9507
															16.704	19.0098		16.704	21.0698
															16.804	19.1097		16.804	21.1812
															16.904	19.2035		16.904	21.3013
															17.004	19.3011		17.004	21.4316
															17.104	19.4222		17.104	21.5366
															17.204	19.5121		17.204	21.6602
															17.304	19.6136		17.304	21.7773
															17.404	19.7426		17.404	21.8984
															17.504	19.8519		17.504	22.0293
															17.604	19.9847		17.604	22.1582
															17.704	20.0824		17.704	22.2793
															17.804	20.1918		17.804	22.3984
															17.904	20.2889		17.904	22.5083
															18.004	20.4105		18.004	22.6387
															18.104	20.5195		18.104	22.7476
															18.204	20.6074		18.204	22.8521
															18.304	20.7191		18.304	22.9785
															18.404	20.8207		18.404	23.0879
															18.504	20.9301		18.504	23.2168
															18.604	21.0313		18.604	23.3257
															18.704	21.1234		18.704	23.438
															18.804	21.2328		18.804	23.5684
															18.904	21.3695		18.904	23.6968
															19.004	21.4633		19.004	23.8086
															19.104	21.5804		19.104	23.918
															19.204	21.7012		19.204	24.0391
															19.304	21.8011		19.304	24.1797
															19.404	21.9297		19.404	24.2891
															19.504	22.0417		19.504	24.4106
															19.604	22.1719		19.604	24.5288
															19.704	22.2644		19.704	24.6211
															19.804	22.3828		19.804	24.7388
															19.904	22.4828		19.904	24.8589
															20.004	22.5922		20.004	24.9507
															20.104	22.7207		20.104	25.0605
															20.204	22.8207		20.204	25.1816
															20.304	22.9301		20.304	25.2793
															20.404	23.0515		20.404	25.3887
															20.504	23.1625		20.504	25.5093
															20.604	23.2601		20.604	25.6289
															20.704	23.3695		20.704	25.7417
															20.804	23.4711		20.804	25.8423
															20.904	23.5726		20.904	25.9678
															21.004	23.6932		21.004	26.0708
															21.104	23.7992		21.104	26.1772
															21.204	23.9208		21.204	26.2974
															21.304	24.0531		21.304	26.4199
															21.404	24.1742		21.404	26.5483
															21.504	24.2719		21.504	26.6719
															21.604	24.3926		21.604	26.8003
															21.704	24.4926		21.704	26.9082
															21.804	24.6136		21.804	27.0405
															21.904	24.7109		21.904	27.1484
															22.004	24.8152		22.004	27.2734
															22.104	24.9215		22.104	27.3906
															22.204	25.0046		22.204	27.5234
															22.304	25.1117		22.304	27.6206
															22.404	25.2129		22.404	27.7388
															22.504	25.3011		22.504	27.8491
															22.604	25.4226		22.604	27.9497
															22.704	25.5414		22.704	28.0601
															22.804	25.6504		22.804	28.1479
															22.904	25.7312		22.904	28.248
															23.004	25.8613		23.004	28.3696
															23.104	25.9847		23.104	28.4761
															23.204	26.0941		23.204	28.5957
															23.304	26.2031		23.304	28.709
															23.404	26.2953		23.404	28.8179
															23.504	26.4047		23.504	28.9414
															23.604	26.5023		23.604	29.0581
															23.704	26.6039		23.704	29.1704
															23.804	26.7133		23.804	29.3218
															23.904	26.8226		23.904	29.4316
															24.004	26.9554		24.004	29.5098
															24.104	27.0453		24.104	29.6265
															24.204	27.1542		24.204	29.769
															24.304	27.241		24.304	29.8496
															24.404	27.3519		24.404	29.9507
															24.504	27.4613		24.504	30.0703
															24.604	27.5707		24.604	30.1519
															24.704	27.6801		24.704	30.2642
															24.804	27.7933		24.804	30.3706
															24.904	27.891		24.904	30.4707
															25.004	28.0121		25.004	30.5801
															25.104	28.1136		25.104	30.7402
															25.204	28.2113		25.204	30.8491
															25.304	28.3324		25.304	30.9277
															25.404	28.4613		25.404	31.0605
															25.504	28.5824		25.504	31.189
															25.604	28.7035		25.604	31.3091
															25.704	28.8011		25.704	31.439
															25.804	28.9102		25.804	31.5464
															25.904	29.0101		25.904	31.6582
															26.004	29.1003		26.004	31.7593
															26.104	29.2109		26.104	31.8711
															26.204	29.3113		26.204	31.9805
															26.304	29.4418		26.304	32.0825
															26.404	29.5313		26.404	32.209
															26.504	29.6117		26.504	32.3066
															26.604	29.7094		26.604	32.4199
															26.704	29.8109		26.704	32.5293
															26.804	29.9128		26.804	32.6504
															26.904	30.0437		26.904	32.7788
															27.004	30.1504		27.004	32.8794
															27.104	30.2621		27.104	33.0034
															27.204	30.3641		27.204	33.1089
															27.304	30.473		27.304	33.2207
															27.404	30.5746		27.404	33.3384
															27.504	30.684		27.504	33.5
															27.604	30.7933		27.604	33.5977
															27.704	30.9141		27.704	33.7305
															27.804	31.0023		27.804	33.8198
															27.904	31.1042		27.904	33.9512
															28.004	31.2152		28.004	34.0605
															28.104	31.3008		28.104	34.1699
															28.204	31.3929		28.204	34.2788
															28.304	31.4906		28.304	34.3794
															28.404	31.5847		28.404	34.498
															28.504	31.7109		28.504	34.6069
															28.604	31.7917		28.604	34.688
															28.704	31.9102		28.704	34.8296
															28.804	32.0219		28.804	34.9219
															28.904	32.1234		28.904	35.0391
															29.004	32.2211		29.004	35.1499
															29.104	32.3347		29.104	35.2505
															29.204	32.4535		29.204	35.3691
															29.304	32.5625		29.304	35.4976
															29.404	32.6625		29.404	35.6177
															29.504	32.7914		29.504	35.7417
															29.604	32.8929		29.604	35.8301
															29.704	32.9906		29.704	35.959
															29.804	33.1035		29.804	36.0605
															29.904	33.1921		29.904	36.1704
															30.004	33.3031		30.004	36.3003
															30.104	33.4125		30.104	36.3887
															30.204	33.5297		30.204	36.5098
															30.304	33.6191		30.304	36.6191
															30.404	33.7195		30.404	36.7397
															30.504	33.8304		30.504	36.8091
															30.604	33.9398		30.604	36.9312
															30.704	34.0336		30.704	37.0376
															30.804	34.1503		30.804	37.1563
															30.904	34.2484		30.904	37.2773
															31.004	34.3425		31.004	37.3789
															31.104	34.4688		31.104	37.4766
															31.204	34.5613		31.204	37.5854
															31.304	34.6918		31.304	37.6782
															31.404	34.7816		31.404	37.8223
															31.504	34.9023		31.504	37.9194
															31.604	34.9906		31.604	38.02
															31.704	35.1		31.704	38.1504
															31.804	35.1976		31.804	38.2598
															31.904	35.3109		31.904	38.3887
															32.004	35.4086		32.004	38.4897
															32.104	35.5101		32.104	38.6016
															32.204	35.6195		32.204	38.6992
															32.304	35.7289		32.304	38.8276
															32.404	35.8109		32.404	38.9399
															32.504	35.9203		32.504	39.0698
															32.604	36.0297		32.604	39.1934
															32.704	36.1199		32.704	39.2988
															32.804	36.2188		32.804	39.418
															32.904	36.3187		32.904	39.52
															33.004	36.4199		33.004	39.6147
															33.104	36.5316		33.104	39.7261
															33.204	36.6215		33.204	39.8379
															33.304	36.7234		33.304	39.959
															33.404	36.8422		33.404	40.0684
															33.504	36.9515		33.504	40.189
															33.604	37.0609		33.604	40.27
															33.704	37.1429		33.704	40.3765
															33.804	37.2601		33.804	40.481
															33.904	37.3613		33.904	40.5991
															34.004	37.4535		34.004	40.7109
															34.104	37.5629		34.104	40.8276
															34.204	37.6527		34.204	40.9272
															34.304	37.7621		34.304	41.0493
															34.404	37.8597		34.404	41.1577
															34.504	37.9496		34.504	41.248
															34.604	38.0515		34.604	41.3472
															34.704	38.1504		34.704	41.4702
															34.804	38.2504		34.804	41.5898
															34.904	38.3519		34.904	41.7031
															35.004	38.473		35.004	41.8086
															35.104	38.5824		35.104	41.9097
															35.204	38.661		35.204	41.9941
															35.304	38.7816		35.304	42.1035
															35.404	38.8832		35.404	42.2207
															35.504	38.9613		35.504	42.3218
															35.604	39.0824		35.604	42.4082
															35.704	39.184		35.704	42.5488
															35.804	39.2933		35.804	42.6499
															35.904	39.4027		35.904	42.7266
															36.004	39.4926		36.004	42.8359
															36.104	39.6019		36.104	42.9565
															36.204	39.703		36.204	43.0605
															36.304	39.8093		36.304	43.1968
															36.404	39.9203		36.404	43.3008
															36.504	40.0414		36.504	43.4097
															36.604	40.1508		36.604	43.5215
															36.704	40.2719		36.704	43.6382
															36.804	40.3816		36.804	43.7188
															36.904	40.5121		36.904	43.8394
															37.004	40.6328		37.004	43.959
															37.104	40.7406		37.104	44.0586
															37.204	40.8617		37.204	44.168
															37.304	40.9711		37.304	44.2769
															37.404	41.0605		37.404	44.3882
															37.504	41.1605		37.504	44.4688
															37.604	41.2699		37.604	44.5977
															37.704	41.3793		37.704	44.7065
															37.804	41.4688		37.804	44.8105
															37.904	41.5609		37.904	44.9312
															38.004	41.6508		38.004	45.0391
															38.104	41.7289		38.104	45.1484
															38.204	41.8187		38.204	45.2593
															38.304	41.9004		38.304	45.3711
															38.404	41.9808		38.404	45.48
															38.504	42.0824		38.504	45.5776
															38.604	42.1801		38.604	45.6699
															38.704	42.2621		38.704	45.7593
															38.804	42.3402		38.804	45.8711
															38.904	42.4492		38.904	45.9917
															39.004	42.5613		39.004	46.0879
															39.104	42.6605		39.104	46.1895
															39.204	42.7617		39.204	46.2988
															39.304	42.8496		39.304	46.4121
															39.404	42.9613		39.404	46.5098
															39.504	43.0511		39.504	46.6426
															39.604	43.1527		39.604	46.7285
															39.704	43.2426		39.704	46.8491
															39.804	43.3402		39.804	46.9688
															39.904	43.4617		39.904	47.0898
															40.004	43.5804		40.004	47.1909
															40.104	43.6625		40.104	47.3008
															40.204	43.7601		40.204	47.3979
															40.304	43.8691		40.304	47.4985
															40.404	43.9613		40.404	47.6284
															40.504	44.0508		40.504	47.7285
															40.604	44.1433		40.604	47.8374
															40.704	44.2504		40.704	47.9497
															40.804	44.3594		40.804	48.0605
															40.904	44.4629		40.904	48.1812
															41.004	44.5511		41.004	48.2617
															41.104	44.641		41.104	48.3589
															41.204	44.7426		41.204	48.459
															41.304	44.8516		41.304	48.5605
															41.404	44.9512		41.404	48.6704
															41.504	45.0511		41.504	48.7769
															41.604	45.1605		41.604	48.9004
															41.704	45.2621		41.704	48.9858
															41.804	45.3832		41.804	49.0776
															41.904	45.473		41.904	49.1504
															42.004	45.5629		42.004	49.2593
															42.104	45.6523		42.104	49.3306
															42.204	45.7523		42.204	49.4482
															42.304	45.8422		42.304	49.5503
															42.404	45.9437		42.404	49.6504
															42.504	46.0253		42.504	49.748
															42.604	46.1039		42.604	49.8491
															42.704	46.2136		42.704	49.918
															42.804	46.3441		42.804	50.0464
															42.904	46.434		42.904	50.147
															43.004	46.5313		43.004	50.271
															43.104	46.6195		43.104	50.3711
															43.204	46.7527		43.204	50.5034
															43.304	46.8597		43.304	50.6113
															43.404	46.9613		43.404	50.709
															43.504	47.0824		43.504	50.8281
															43.604	47.1605		43.604	50.937
															43.704	47.2621		43.704	51.0688
															43.804	47.3402		43.804	51.1797
															43.904	47.4144		43.904	51.2612
															44.004	47.5043		44.004	51.3569
															44.104	47.6019		44.104	51.4614
															44.204	47.7113		44.204	51.5796
															44.304	47.7933		44.304	51.6719
															44.404	47.9027		44.404	51.7813
															44.504	48.0043		44.504	51.8828
															44.604	48.0707		44.604	51.9805
															44.704	48.1801		44.704	52.1011
															44.804	48.3011		44.804	52.1699
															44.904	48.391		44.904	52.2773
															45.004	48.5004		45.004	52.3979
															45.104	48.6019		45.104	52.4863
															45.204	48.6921		45.204	52.5957
															45.304	48.791		45.304	52.6895
															45.404	48.8832		45.404	52.7783
															45.504	48.9613		45.504	52.8813
															45.604	49.0707		45.604	53.0073
															45.704	49.1722		45.704	53.0996
															45.804	49.2582		45.804	53.2017
															45.904	49.348		45.904	53.3394
															46.004	49.4496		46.004	53.416
															46.104	49.5394		46.104	53.5215
															46.204	49.6293		46.204	53.6406
															46.304	49.7308		46.304	53.7417
															46.404	49.8129		46.404	53.8306
															46.504	49.9027		46.504	53.9609
															46.604	50.0004		46.604	54.0508
															46.704	50.1019		46.704	54.1323
															46.804	50.1804		46.804	54.2617
															46.904	50.2793		46.904	54.3906
															47.004	50.3718		47.004	54.5
															47.104	50.4711		47.104	54.6094
															47.204	50.5804		47.204	54.7065
															47.304	50.6703		47.304	54.8066
															47.404	50.7722		47.404	54.9165
															47.504	50.891		47.504	55.0391
															47.604	51		47.604	55.1597
															47.704	51.0804		47.704	55.272
															47.804	51.1625		47.804	55.3784
															47.904	51.2914		47.904	55.4668
															48.004	51.3812		48.004	55.5684
															48.104	51.4906		48.104	55.6816
															48.204	51.5804		48.204	55.791
															48.304	51.682		48.304	55.8911
															48.404	51.7679		48.404	56.0015
															48.504	51.8695		48.504	56.1074
															48.604	51.9784		48.604	56.209
															48.704	52.0394		48.704	56.2988
															48.804	52.161		48.804	56.4116
															48.904	52.2679		48.904	56.5122
															49.004	52.3503		49.004	56.6069
															49.104	52.4613		49.104	56.6997
															49.204	52.559		49.204	56.7905
															49.304	52.6406		49.304	56.9028
															49.404	52.7211		49.404	57.0098
															49.504	52.8109		49.504	57.1108
															49.604	52.9203		49.604	57.2114
															49.704	52.9906		49.704	57.3101
															49.804	53.1117		49.804	57.418
															49.904	53.201		49.904	57.5195
															50.004	53.2738		50.004	57.6206
															50.104	53.3793		50.104	57.7266
															50.204	53.473		50.204	57.8477
															50.304	53.5511		50.304	57.959
															50.404	53.6527		50.404	58.0684
															50.504	53.7499		50.504	58.1777
															50.604	53.8425		50.604	58.2871
															50.704	53.9219		50.704	58.3882
															50.804	54.014		50.804	58.5083
															50.904	54.0847		50.904	58.6382
															51.004	54.184		51.004	58.7305
															51.104	54.2813		51.104	58.8594
															51.204	54.3425		51.204	58.9683
															51.304	54.4604		51.304	59.0493
															51.404	54.5438		51.404	59.1675
															51.504	54.6312		51.504	59.2598
															51.604	54.7211		51.604	59.3574
															51.704	54.8221		51.704	59.4824
															51.804	54.891		51.804	59.5796
															51.904	55.0007		51.904	59.6704
															52.004	55.1117		52.004	59.7573
															52.104	55.2211		52.104	59.877
															52.204	55.3109		52.204	59.9668
															52.304	55.4324		52.304	60.0566
															52.404	55.5316		52.404	60.1577
															52.504	55.6097		52.504	60.2578
															52.604	55.6996		52.604	60.3589
															52.704	55.8011		52.704	60.459
															52.804	55.8929		52.804	60.5571
															52.904	55.9945		52.904	60.687
															53.004	56.0961		53.004	60.7793
															53.104	56.1859		53.104	60.8887
															53.204	56.2758		53.204	60.9863
															53.304	56.3422		53.304	61.0879
															53.404	56.4437		53.404	61.1968
															53.504	56.5336		53.504	61.2964
															53.604	56.6234		53.604	61.4009
															53.704	56.7323		53.704	61.5273
															53.804	56.8054		53.804	61.6167
															53.904	56.9043		53.904	61.7168
															54.004	57.0164		54.004	61.8374
															54.104	57.1234		54.104	61.9282
															54.204	57.2133		54.204	62.0283
															54.304	57.3223		54.304	62.1177
															54.404	57.4222		54.404	62.2227
															54.504	57.5043		54.504	62.3315
															54.604	57.5941		54.604	62.4316
															54.704	57.6918		54.704	62.5215
															54.804	57.7816		54.804	62.6113
															54.904	57.8715		54.904	62.7202
															55.004	57.9613		55.004	62.8008
															55.104	58.0424		55.104	62.8901
															55.204	58.1215		55.204	62.9824
															55.304	58.204		55.304	63.0918
															55.404	58.3011		55.404	63.1899
															55.504	58.3915		55.504	63.3008
															55.604	58.4926		55.604	63.3979
															55.704	58.6019		55.704	63.4902
															55.804	58.6913		55.804	63.6191
															55.904	58.7855		55.904	63.7324
															56.004	58.8905		56.004	63.834
															56.104	58.9886		56.104	63.9429
															56.204	59.0707		56.204	64.043
															56.304	59.1605		56.304	64.1289
															56.404	59.2699		56.404	64.2285
															56.504	59.3715		56.504	64.3496
															56.604	59.473		56.604	64.4473
															56.704	59.5824		56.704	64.5483
															56.804	59.6605		56.804	64.6489
															56.904	59.7504		56.904	64.7471
															57.004	59.8519		57.004	64.8267
															57.104	59.9418		57.104	64.9414
															57.204	60.0316		57.204	65.0386
															57.304	60.1215		57.304	65.1191
															57.404	60.2188		57.404	65.2402
															57.504	60.2992		57.504	65.3374
															57.604	60.3812		57.604	65.4224
															57.704	60.4714		57.704	65.5483
															57.804	60.5707		57.804	65.6479
															57.904	60.6488		57.904	65.7163
															58.004	60.7504		58.004	65.8091
															58.104	60.8281		58.104	65.9194
															58.204	60.9203		58.204	66
															58.304	61.0101		58.304	66.1016
															58.404	61.1117		58.404	66.2109
															58.504	61.1898		58.504	66.3081
															58.604	61.2719		58.604	66.4004
															58.704	61.3496		58.704	66.5098
															58.804	61.4301		58.804	66.5894
															58.904	61.5116		58.904	66.6899
															59.004	61.6039		59.004	66.8076
															59.104	61.6816		59.104	66.8989
															59.204	61.7894		59.204	66.9976
															59.304	61.8793		59.304	67.0786
															59.404	61.9613		59.404	67.1909
															59.504	62.0386		59.504	67.2793
															59.604	62.1215		59.604	67.4004
															59.704	62.2113		59.704	67.498
															59.804	62.3215		59.804	67.5991
															59.904	62.4301		59.904	67.6797
															60.004	62.5199		60.004	67.7817
															60.104	62.6094		60.104	67.8999
															60.204	62.6902		60.204	67.9922
															60.304	62.7894		60.304	68.1138
															60.404	62.8715		60.404	68.2397
															60.504	62.9805		60.504	68.3301
															60.604	63.0687		60.604	68.397
															60.704	63.1586		60.704	68.5073
															60.804	63.2527		60.804	68.5879
															60.904	63.3402		60.904	68.6973
															61.004	63.4301		61.004	68.7988
															61.104	63.5199		61.104	68.8965
															61.204	63.6097		61.204	68.9897
															61.304	63.7191		61.304	69.1016
															61.404	63.809		61.404	69.2109
															61.504	63.9105		61.504	69.2769
															61.604	63.9886		61.604	69.3765
															61.704	64.0707		61.704	69.4883
															61.804	64.1488		61.804	69.5898
															61.904	64.2391		61.904	69.6914
															62.004	64.35		62.004	69.7925
															62.104	64.4398		62.104	69.8931
															62.204	64.5292		62.204	69.9995
															62.304	64.6102		62.304	70.0977
															62.404	64.7094		62.404	70.1875
															62.504	64.7914		62.504	70.2988
															62.604	64.8812		62.604	70.4204
															62.704	64.9711		62.704	70.519
															62.804	65.0687		62.804	70.6187
															62.904	65.1703		62.904	70.6992
															63.004	65.2523		63.004	70.8086
															63.104	65.35		63.104	70.9023
															63.204	65.439		63.204	71
															63.304	65.491		63.304	71.0894
															63.404	65.5907		63.404	71.1587
															63.504	65.7012		63.504	71.2773
															63.604	65.7738		63.604	71.3511
															63.704	65.8593		63.704	71.4321
															63.804	65.9247		63.804	71.5386
															63.904	66.0233		63.904	71.6313
															64.004	66.1039		64.004	71.7422
															64.104	66.2133		64.104	71.8511
															64.204	66.3031		64.204	71.939
															64.304	66.369		64.304	72.0488
															64.404	66.4847		64.404	72.1582
															64.504	66.5511		64.504	72.2676
															64.604	66.6527		64.604	72.3691
															64.704	66.7422		64.704	72.4785
															64.804	66.8304		64.804	72.5801
															64.904	66.932		64.904	72.7085
															65.004	67.0101		65.004	72.8086
															65.104	67.1117		65.104	72.9102
															65.204	67.1703		65.204	73.019
															65.304	67.2601		65.304	73.1191
															65.404	67.3617		65.404	73.2085
															65.504	67.413		65.504	73.2813
															65.604	67.5043		65.604	73.3477
															65.704	67.5828		65.704	73.4683
															65.804	67.6816		65.804	73.5684
															65.904	67.7621		65.904	73.6772
															66.004	67.8519		66.004	73.748
															66.104	67.934		66.104	73.8379
															66.204	68.0238		66.204	73.939
															66.304	68.1215		66.304	74.0278
															66.404	68.2152		66.404	74.1401
															66.504	68.3129		66.504	74.2407
															66.604	68.4105		66.604	74.3589
															66.704	68.4999		66.704	74.4702
															66.804	68.5922		66.804	74.5391
															66.904	68.682		66.904	74.6211
															67.004	68.7601		67.004	74.6992
															67.104	68.8617		67.104	74.8198
															67.204	68.9515		67.204	74.9126
															67.304	69.0414		67.304	74.9995
															67.404	69.119		67.404	75.0879
															67.504	69.2113		67.504	75.1895
															67.604	69.3011		67.604	75.2969
															67.704	69.391		67.704	75.3984
															67.804	69.4808		67.804	75.5073
															67.904	69.559		67.904	75.6001
															68.004	69.641		68.004	75.6987
															68.104	69.7191		68.104	75.791
															68.204	69.7894		68.204	75.8882
															68.304	69.8793		68.304	75.98
															68.404	69.9688		68.404	76.0684
															68.504	70.0609		68.504	76.189
															68.604	70.1508		68.604	76.2622
															68.704	70.2328		68.704	76.3613
															68.804	70.3109		68.804	76.4595
															68.904	70.4125		68.904	76.5581
															69.004	70.5023		69.004	76.6699
															69.104	70.5847		69.104	76.7788
															69.204	70.6918		69.204	76.8984
															69.304	70.7816		69.304	77.0073
															69.404	70.8636		69.404	77.0879
															69.504	70.9222		69.504	77.1899
															69.604	71.0043		69.604	77.2827
															69.704	71.0707		69.704	77.373
															69.804	71.1644		69.804	77.4707
															69.904	71.2426		69.904	77.5684
															70.004	71.3129		70.004	77.6812
															70.104	71.4105		70.104	77.7505
															70.204	71.5004		70.204	77.8496
															70.304	71.5703		70.304	77.9507
															70.404	71.6312		70.404	78.0195
															70.504	71.7211		70.504	78.1289
															70.604	71.8109		70.604	78.2378
															70.704	71.9047		70.704	78.3418
															70.804	72.0023		70.804	78.4199
															70.904	72.0844		70.904	78.5293
															71.004	72.1511		71.004	78.6108
															71.104	72.2504		71.104	78.6992
															71.204	72.3402		71.204	78.8013
															71.304	72.4222		71.304	78.9121
															71.404	72.543		71.404	79.0093
															71.504	72.6312		71.504	79.0781
															71.604	72.7211		71.604	79.1792
															71.704	72.8035		71.704	79.2788
															71.804	72.9136		71.804	79.3613
															71.904	72.9617		71.904	79.4707
															72.004	73.0605		72.004	79.5684
															72.104	73.1332		72.104	79.689
															72.204	73.2426		72.204	79.7695
															72.304	73.3324		72.304	79.8789
															72.404	73.4105		72.404	79.9805
															72.504	73.473		72.504	80.0664
															72.604	73.5629		72.604	80.1792
															72.704	73.641		72.704	80.2676
															72.804	73.7308		72.804	80.3574
															72.904	73.8011		72.904	80.459
															73.004	73.9023		73.004	80.541
															73.104	73.9828		73.104	80.6504
															73.204	74.0804		73.204	80.7402
															73.304	74.1625		73.304	80.8296
															73.404	74.2523		73.404	80.9102
															73.504	74.3226		73.504	80.9883
															73.604	74.432		73.604	81.0898
															73.704	74.5023		73.704	81.1914
															73.804	74.5922		73.804	81.3008
															73.904	74.6932		73.904	81.3979
															74.004	74.7621		74.004	81.4902
															74.104	74.8558		74.104	81.5879
															74.204	74.934		74.204	81.689
															74.304	75.0121		74.304	81.77
															74.404	75.1058		74.404	81.8491
															74.504	75.184		74.504	81.9414
															74.604	75.2933		74.604	82.0508
															74.704	75.3754		74.704	82.1401
															74.804	75.4535		74.804	82.2202
															74.904	75.5433		74.904	82.2773
															75.004	75.6332		75.004	82.3911
															75.104	75.723		75.104	82.4824
															75.204	75.8007		75.204	82.5718
															75.304	75.8636		75.304	82.6523
															75.404	75.9535		75.404	82.73
															75.504	76.0238		75.504	82.8306
															75.604	76.1136		75.604	82.9409
															75.704	76.1918		75.704	83.0273
															75.804	76.2738		75.804	83.1289
															75.904	76.3441		75.904	83.2378
															76.004	76.4349		76.004	83.3301
															76.104	76.5453		76.104	83.4116
															76.204	76.6112		76.204	83.5
															76.304	76.6898		76.304	83.5903
															76.404	76.7802		76.404	83.689
															76.504	76.8734		76.504	83.8003
															76.604	76.9515		76.604	83.8809
															76.704	77.0414		76.704	83.9785
															76.804	77.1307		76.804	84.0796
															76.904	77.204		76.904	84.1519
															77.004	77.2914		77.004	84.2383
															77.104	77.392		77.104	84.3398
															77.204	77.4418		77.204	84.4297
															77.304	77.5131		77.304	84.5195
															77.404	77.6234		77.404	84.6167
															77.504	77.7211		77.504	84.7095
															77.604	77.8226		77.604	84.7988
															77.704	77.9003		77.704	84.896
															77.804	77.9906		77.804	84.9805
															77.904	78.0726		77.904	85.0703
															78.004	78.1625		78.004	85.1719
															78.104	78.2601		78.104	85.2495
															78.204	78.3422		78.204	85.3306
															78.304	78.432		78.304	85.4292
															78.404	78.5219		78.404	85.5293
															78.504	78.5726		78.504	85.6309
															78.604	78.6426		78.604	85.7207
															78.704	78.7113		78.704	85.8218
															78.804	78.8129		78.804	85.9199
															78.904	78.891		78.904	86.0181
															79.004	78.973		79.004	86.1284
															79.104	79.0433		79.104	86.2168
															79.204	79.1132		79.204	86.3179
															79.304	79.1942		79.304	86.3911
															79.404	79.2928		79.404	86.5093
															79.504	79.3812		79.504	86.5903
															79.604	79.4828		79.604	86.6772
															79.704	79.584		79.704	86.7578
															79.804	79.6415		79.804	86.8594
															79.904	79.7289		79.904	86.9453
															80.004	79.7914		80.004	87.0352
															80.104	79.8422		80.104	87.1372
															80.204	79.932		80.204	87.2422
															80.304	80.0219		80.304	87.3511
															80.404	80.1234		80.404	87.4512
															80.504	80.182		80.504	87.5405
															80.604	80.2523		80.604	87.6211
															80.704	80.3422		80.704	87.7192
															80.804	80.4008		80.804	87.8218
															80.904	80.4906		80.904	87.8906
															81.004	80.5726		81.004	87.9922
															81.104	80.6703		81.104	88.0684
															81.204	80.7719		81.204	88.1577
															81.304	80.85		81.304	88.2388
															81.404	80.9395		81.404	88.3374
															81.504	80.9812		81.504	88.418
															81.604	81.08		81.604	88.5
															81.704	81.1602		81.704	88.6016
															81.804	81.2214		81.804	88.6992
															81.904	81.3207		81.904	88.769
															82.004	81.4023		82.004	88.8691
															82.104	81.4706		82.104	88.9595
															82.204	81.5433		82.204	89.0786
															82.304	81.6414		82.304	89.1699
															82.404	81.7211		82.404	89.252
															82.504	81.8027		82.504	89.3184
															82.604	81.8718		82.604	89.4199
															82.704	81.9707		82.704	89.5103
															82.804	82.0433		82.804	89.6108
															82.904	82.1215		82.904	89.6792
															83.004	82.1996		83.004	89.7715
															83.104	82.2933		83.104	89.8726
															83.204	82.3715		83.204	89.9512
															83.304	82.4418		83.304	90.0493
															83.404	82.5199		83.404	90.1597
															83.504	82.6019		83.504	90.2598
															83.604	82.6801		83.604	90.3496
															83.704	82.7699		83.704	90.459
															83.804	82.8324		83.804	90.5488
															83.904	82.9301		83.904	90.6387
															84.004	83.0121		84.004	90.7407
															84.104	83.1016		84.104	90.8516
															84.204	83.1625		84.204	90.9297
															84.304	83.2406		84.304	91.0386
															84.404	83.3113		84.404	91.1118
															84.504	83.4027		84.504	91.1992
															84.604	83.4926		84.604	91.2886
															84.704	83.5824		84.704	91.3696
															84.804	83.6605		84.804	91.4609
															84.904	83.7504		84.904	91.5586
															85.004	83.8129		85.004	91.6675
															85.104	83.8835		85.104	91.7524
															85.204	83.9633		85.204	91.8511
															85.304	84.0453		85.304	91.9199
															85.404	84.1429		85.404	92.0015
															85.504	84.2445		85.504	92.082
															85.604	84.3148		85.604	92.1792
															85.704	84.3929		85.704	92.2578
															85.804	84.475		85.804	92.3594
															85.904	84.5648		85.904	92.4487
															86.004	84.6543		86.004	92.5293
															86.104	84.7426		86.104	92.6274
															86.204	84.8324		86.204	92.7378
															86.304	84.9336		86.304	92.8301
															86.404	85.0339		86.404	92.9277
															86.504	85.1211		86.504	93.0171
															86.604	85.1898		86.604	93.0864
															86.704	85.2719		86.704	93.209
															86.804	85.3734		86.804	93.2866
															86.904	85.432		86.904	93.3672
															87.004	85.5023		87.004	93.4565
															87.104	85.5922		87.104	93.5488
															87.204	85.6625		87.204	93.6309
															87.304	85.7523		87.304	93.7085
															87.404	85.8344		87.404	93.7891
															87.504	85.9047		87.504	93.8711
															87.604	85.9755		87.604	93.9805
															87.704	86.0546		87.704	94.0776
															87.804	86.1234		87.804	94.1465
															87.904	86.202		87.904	94.2368
															88.004	86.2816		88.004	94.3491
															88.104	86.3633		88.104	94.4297
															88.204	86.4437		88.204	94.5386
															88.304	86.514		88.304	94.6099
															88.404	86.5927		88.404	94.7012
															88.504	86.684		88.504	94.8105
															88.604	86.7626		88.604	94.9121
															88.704	86.8617		88.704	94.9897
															88.804	86.9515		88.804	95.082
															88.904	87.0336		88.904	95.1714
															89.004	87.1117		89.004	95.2715
															89.104	87.1942		89.104	95.3804
															89.204	87.2816		89.204	95.4609
															89.304	87.3636		89.304	95.5386
															89.404	87.4335		89.404	95.6387
															89.504	87.4946		89.504	95.7593
															89.604	87.5726		89.604	95.8516
															89.704	87.6508		89.704	95.9336
															89.804	87.7211		89.804	96.0503
															89.904	87.8109		89.904	96.123
															90.004	87.8817		90.004	96.2129
															90.104	87.973		90.104	96.2891
															90.204	88.0707		90.204	96.3706
															90.304	88.1488		90.304	96.4395
															90.404	88.2308		90.404	96.541
															90.504	88.3011		90.504	96.6187
															90.604	88.3828		90.604	96.6792
															90.704	88.4641		90.704	96.7603
															90.804	88.5605		90.804	96.8594
															90.904	88.6215		90.904	96.9604
															91.004	88.7035		91.004	97.041
															91.104	88.7816		91.104	97.1387
															91.204	88.8632		91.204	97.2285
															91.304	88.9301		91.304	97.3179
															91.404	89.0009		91.404	97.4185
															91.504	89.0824		91.504	97.4976
															91.604	89.1801		91.604	97.5664
															91.704	89.2504		91.704	97.6563
															91.804	89.3285		91.804	97.7383
															91.904	89.411		91.904	97.8276
															92.004	89.4984		92.004	97.8989
															92.104	89.5804		92.104	98.0098
															92.204	89.6312		92.204	98.0952
															92.304	89.7211		92.304	98.1763
															92.404	89.791		92.404	98.2964
															92.504	89.8519		92.504	98.3809
															92.604	89.9301		92.604	98.4585
															92.704	89.9886		92.704	98.5703
															92.804	90.0785		92.804	98.6528
															92.904	90.141		92.904	98.7407
															93.004	90.2196		93.004	98.8394
															93.104	90.3105		93.104	98.9199
															93.204	90.3793		93.204	98.9902
															93.304	90.4926		93.304	99.0684
															93.404	90.5707		93.404	99.1582
															93.504	90.6406		93.504	99.2485
															93.604	90.7133		93.604	99.3477
															93.704	90.7949		93.704	99.4214
															93.804	90.8754		93.804	99.5024
															93.904	90.9613		93.904	99.6094
															94.004	91.0316		94.004	99.7188
															94.104	91.1016		94.104	99.8081
															94.204	91.1508		94.204	99.9004
															94.304	91.2328		94.304	100.01
															94.404	91.3109		94.404	100.111
															94.504	91.4012		94.504	100.201
															94.604	91.4921		94.604	100.283
															94.704	91.5605		94.704	100.35
															94.804	91.6332		94.804	100.438
															94.904	91.723		94.904	100.52
															95.004	91.7933		95.004	100.631
															95.104	91.8832		95.104	100.721
															95.204	91.9608		95.204	100.798
															95.304	92.0341		95.304	100.859
															95.404	92.141		95.404	100.941
															95.504	92.2113		95.504	101.02
															95.604	92.2933		95.604	101.119
															95.704	92.3633		95.704	101.201
															95.804	92.4359		95.804	101.279
															95.904	92.5219		95.904	101.369
															96.004	92.5922		96.004	101.43
															96.104	92.6625		96.104	101.509
															96.204	92.7518		96.204	101.589
															96.304	92.8441		96.304	101.658
															96.404	92.9144		96.404	101.749
															96.504	92.9926		96.504	101.859
															96.604	93.0703		96.604	101.947
															96.704	93.1429		96.704	102.049
															96.804	93.2323		96.804	102.15
															96.904	93.3051		96.904	102.23
															97.004	93.391		97.004	102.332
															97.104	93.4652		97.104	102.43
															97.204	93.5629		97.204	102.511
															97.304	93.6254		97.304	102.598
															97.404	93.7035		97.404	102.699
															97.504	93.8011		97.504	102.808
															97.604	93.8713		97.604	102.908
															97.704	93.9512		97.704	102.991
															97.804	94.0199		97.804	103.097
															97.904	94.0824		97.904	103.161
															98.004	94.1605		98.004	103.271
															98.104	94.2421		98.104	103.347
															98.204	94.3031		98.204	103.428
															98.304	94.3812		98.304	103.537
															98.404	94.4515		98.404	103.629
															98.504	94.5297		98.504	103.711
															98.604	94.6		98.604	103.801
															98.704	94.7015		98.704	103.881
															98.804	94.7797		98.804	103.99
															98.904	94.85		98.904	104.061
															99.004	94.932		99.004	104.158
															99.104	95.0219		99.104	104.238
															99.204	95.1039		99.204	104.32
															99.304	95.182		99.304	104.4
															99.404	95.264		99.404	104.478
															99.504	95.35		99.504	104.561
															99.604	95.4207		99.604	104.639
															99.704	95.5121		99.704	104.716
															99.804	95.5824		99.804	104.809
															99.904	95.6527		99.904	104.898
															100.004	95.7347		100.004	105
															100.104	95.8246		100.104	105.088
															100.204	95.8949		100.204	105.178
															100.304	95.973		100.304	105.279
															100.404	96.0554		100.404	105.38
															100.504	96.1425		100.504	105.461
															100.604	96.1918		100.604	105.519
															100.704	96.2816		100.704	105.6
															100.804	96.3524		100.804	105.688
															100.904	96.4515		100.904	105.777
															101.004	96.5096		101.004	105.859
															101.104	96.5785		101.104	105.938
															101.204	96.641		101.204	106.039
															101.304	96.7313		101.304	106.121
															101.404	96.8104		101.404	106.178
															101.504	96.8716		101.504	106.279
															101.604	96.9612		101.604	106.367
															101.704	97.0238		101.704	106.461
															101.804	97.0829		101.804	106.558
															101.904	97.1581		101.904	106.649
															102.004	97.2004		102.004	106.75
															102.104	97.2889		102.104	106.838
															102.204	97.3505		102.204	106.947
															102.304	97.4414		102.304	107.04
															102.404	97.4633		102.404	107.139
															102.504	97.5336		102.504	107.22
															102.604	97.6039		102.604	107.293
															102.704	97.6625		102.704	107.382
															102.804	97.7211		102.804	107.452
															102.904	97.8109		102.904	107.563
															103.004	97.8813		103.004	107.652
															103.104	97.9706		103.104	107.742
															103.204	98.0438		103.204	107.822
															103.304	98.1429		103.304	107.869
															103.404	98.2133		103.404	107.939
															103.504	98.3109		103.504	108.021
															103.604	98.3812		103.604	108.111
															103.704	98.4824		103.704	108.201
															103.804	98.5511		103.804	108.281
															103.904	98.641		103.904	108.383
															104.004	98.7347		104.004	108.47
															104.104	98.8246		104.104	108.53
															104.204	98.8915		104.204	108.628
															104.304	98.973		104.304	108.709
															104.404	99.0316		104.404	108.816
															104.504	99.1332		104.504	108.908
															104.604	99.1918		104.604	109
															104.704	99.2738		104.704	109.078
															104.804	99.3324		104.804	109.17
															104.904	99.4144		104.904	109.246
															105.004	99.473		105.004	109.307
															105.104	99.5507		105.104	109.396
															105.204	99.6024		105.204	109.498
															105.304	99.7035		105.304	109.586
															105.404	99.7738		105.404	109.668
															105.504	99.8514		105.504	109.758
															105.604	99.9105		105.604	109.848
															105.704	100.024		105.704	109.971
															105.804	100.1		105.804	110.072
															105.904	100.201		105.904	110.162
															106.004	100.262		106.004	110.24
															106.104	100.344		106.104	110.35
															106.204	100.403		106.204	110.439
															106.304	100.481		106.304	110.52
															106.404	100.539		106.404	110.609
															106.504	100.641		106.504	110.69
															106.604	100.731		106.604	110.777
															106.704	100.801		106.704	110.869
															106.804	100.85		106.804	110.939
															106.904	100.93		106.904	111.021
															107.004	101.012		107.004	111.109
															107.104	101.102		107.104	111.199
															107.204	101.192		107.204	111.289
															107.304	101.262		107.304	111.369
															107.404	101.352		107.404	111.471
															107.504	101.422		107.504	111.561
															107.604	101.481		107.604	111.639
															107.704	101.539		107.704	111.74
															107.804	101.594		107.804	111.809
															107.904	101.692		107.904	111.9
															108.004	101.77		108.004	111.973
															108.104	101.84		108.104	112.06
															108.204	101.895		108.204	112.141
															108.304	101.973		108.304	112.218
															108.404	102.043		108.404	112.289
															108.504	102.121		108.504	112.379
															108.604	102.203		108.604	112.461
															108.704	102.282		108.704	112.539
															108.804	102.352		108.804	112.621
															108.904	102.423		108.904	112.697
															109.004	102.485		109.004	112.779
															109.104	102.555		109.104	112.848
															109.204	102.614		109.204	112.947
															109.304	102.703		109.304	113.008
															109.404	102.743		109.404	113.098
															109.504	102.832		109.504	113.176
															109.604	102.891		109.604	113.257
															109.704	102.992		109.704	113.33
															109.804	103.073		109.804	113.432
															109.904	103.151		109.904	113.51
															110.004	103.26		110.004	113.599
															110.104	103.342		110.104	113.68
															110.204	103.42		110.204	113.769
															110.304	103.502		110.304	113.85
															110.404	103.58		110.404	113.932
															110.504	103.671		110.504	114.042
															110.604	103.752		110.604	114.129
															110.704	103.842		110.704	114.23
															110.804	103.901		110.804	114.309
															110.904	103.952		110.904	114.368
															111.004	104.022		111.004	114.49
															111.104	104.08		111.104	114.587
															111.204	104.151		111.204	114.647
															111.304	104.241		111.304	114.738
															111.404	104.315		111.404	114.828
															111.504	104.385		111.504	114.91
															111.604	104.463		111.604	115.002
															111.704	104.553		111.704	115.08
															111.804	104.624		111.804	115.169
															111.904	104.691		111.904	115.262
															112.004	104.764		112.004	115.359
															112.104	104.842		112.104	115.449
															112.204	104.912		112.204	115.51
															112.304	104.995		112.304	115.619
															112.404	105.065		112.404	115.701
															112.504	105.143		112.504	115.781
															112.604	105.202		112.604	115.891
															112.704	105.272		112.704	115.98
															112.804	105.342		112.804	116.05
															112.904	105.42		112.904	116.135
															113.004	105.534		113.004	116.201
															113.104	105.623		113.104	116.271
															113.204	105.692		113.204	116.361
															113.304	105.782		113.304	116.439
															113.404	105.864		113.404	116.509
															113.504	105.974		113.504	116.578
															113.604	106.043		113.604	116.627
															113.704	106.11		113.704	116.697
															113.804	106.202		113.804	116.771
															113.904	106.272		113.904	116.869
															114.004	106.35		114.004	116.971
															114.104	106.412		114.104	117.06
															114.204	106.491		114.204	117.141
															114.304	106.553		114.304	117.23
															114.404	106.619		114.404	117.32
															114.504	106.672		114.504	117.413
															114.604	106.723		114.604	117.512
															114.704	106.803		114.704	117.589
															114.804	106.881		114.804	117.67
															114.904	106.965		114.904	117.752
															115.004	107.043		115.004	117.818
															115.104	107.09		115.104	117.911
															115.204	107.165		115.204	118.017
															115.304	107.231		115.304	118.098
															115.404	107.321		115.404	118.172
															115.504	107.391		115.504	118.273
															115.604	107.461		115.604	118.371
															115.704	107.543		115.704	118.461
															115.804	107.621		115.804	118.563
															115.904	107.682		115.904	118.671
															116.004	107.753		116.004	118.731
															116.104	107.832		116.104	118.83
															116.204	107.912		116.204	118.9
															116.304	107.995		116.304	118.969
															116.404	108.073		116.404	119.051
															116.504	108.143		116.504	119.14
															116.604	108.225		116.604	119.189
															116.704	108.315		116.704	119.25
															116.804	108.393		116.804	119.342
															116.904	108.482		116.904	119.44
															117.004	108.536		117.004	119.531
															117.104	108.621		117.104	119.6
															117.204	108.692		117.204	119.689
															117.304	108.782		117.304	119.779
															117.404	108.871		117.404	119.848
															117.504	108.942		117.504	119.93
															117.604	108.993		117.604	120.027
															117.704	109.082		117.704	120.121
															117.804	109.143		117.804	120.213
															117.904	109.202		117.904	120.291
															118.004	109.272		118.004	120.361
															118.104	109.342		118.104	120.451
															118.204	109.413		118.204	120.541
[truncated: 2,818 more rows]
[truncated: 1 more columns]
