# Supplementary material for: Multivalent insulin receptor activation using insulin–DNA origami nanostructures
Source: Nat Nanotechnol. 2023 Oct 9;19(2):237–45. doi: 10.1038/s41565-023-01507-y (PMC10873203; doi:10.1038/s41565-023-01507-y)
Supplement: Supplementary file 18 — Statistical source data. [file 41565_2023_1507_MOESM18_ESM.xlsx]

## Sheet: Sheet1
		Extended Data Fig. 6c
						Normalized MFI
			Control	NR	NR-1	NR-2	NR-4	Nr-7	NR-15
		Experiment #1	1	42.022	48.727	53.558	53.933	60.524	94.906
		Experiment #2	1	48.15	53.898	59.094	61.299	63.307	98.346
		Experiment #3	1	35.084				62.725
		Median	1	42.022	51.312	56.326	57.616	62.725	96.626
		S.D.	0	6.537	3.656	3.915	5.209	1.468	2.433
		95% CI low	1	35.431	48.856	53.696	54.117	60.634	94.992
		95% CI up	1	47.843	53.768	58.956	61.115	63.278	98.26
