# Supplementary material for: Multivalent insulin receptor activation using insulin–DNA origami nanostructures
Source: Nat Nanotechnol. 2023 Oct 9;19(2):237–45. doi: 10.1038/s41565-023-01507-y (PMC10873203; doi:10.1038/s41565-023-01507-y)
Supplement: Supplementary file 19 — Statistical source data. [file 41565_2023_1507_MOESM19_ESM.xlsx]

## Sheet: Sheet1
		Ext. Data Fig. 7
				Normalized pAKT/GAPDH
		Time (min)	0	5	10	15	30	60
			7.75091	100	20.9288	0	59.4397	67.8036
		NR-4	2.86281	55.6813	16.3046	0	61.665	100
			4.98373	54.9018	19.0902	0	65.0292	100
		mean	5.19915	70.1944	18.7745	0	62.0446	89.2679
		S.E.M.	1.41518	14.9045	1.34421	0	1.62466	10.7321
				Normalized pAKT/GAPDH
		Time (min)	0	5	10	15	30	60
			0	100	42.3983	19.9521	72.8462	89.667
		NR-7	0	81.0077	42.7845	13.9202	66.2756	100
			0	100	31.0296	7.43361	68.0559	87.7375
		mean	0	93.6692	38.7375	13.7686	69.0592	92.4682
		S.E.M.	0	6.33076	3.85554	3.61456	1.96197	3.80689
				Normalized pAKT/GAPDH
		Time (min)	0	5	10	15	30	60
			0	57.9569	50.3654	32.6453	100	74.3817
		NR-15	0	78.1765	42.5491	24.421	100	93.4202
			0	73.8299	50.6057	33.7352	100	88.6549
		mean	0	69.9878	47.8401	30.2671	100	85.4856
		S.E.M.	0	6.14489	2.6464	2.93997	0	5.71984
				Normalized pAKT/GAPDH
		Time (min)	0	5	10	15	30	60
			0	92.7064	48.0546	26.1165	100	74.3128
		Insulin	0	91.3578	53.1962	24.5369	100	74.5148
			0	64.8658	50.5241	22.7833	78.8783	100
		mean	0	82.9767	50.5916	24.4789	92.9594	82.9425
		S.E.M.	0	9.06382	1.48463	0.962633	7.04057	8.52893
